# Supplementary material for: Transcriptional Orchestration of the Global Cellular Response of a Model Pennate Diatom to Diel Light Cycling under Iron Limitation
Source: PLoS Genet. 2016 Dec 14;12(12):e1006490. doi: 10.1371/journal.pgen.1006490 (PMC5156380; doi:10.1371/journal.pgen.1006490)
Supplement: S1 Dataset — (XLSX) [file pgen.1006490.s001.xlsx]

## Sheet: S1 Dataset
S1 Dataset. Active transcriptome and assignment of genes to WGCNA modules and response types.
Column A: Unique identifier (consistent between Datasets S1, S2, S4, and S5)
Columns B-E: Gene model identifiers Phatr3 gene model used to map reads for RPKM calculations (pt3_ensemble_id), Phatr3 protein identifier (Phatr3 PID), alternate Phatr3 protein ID (Phatr3_AltID), corresponding Phatr2 protein identifer (Phatr2 PID).
Columns F-K: Expression Pattern Response including WGCNA module assignment (Module_Color) with genes plotted in Fig 3 specified, Description = genes with annotations functionally assigned to S-phase or M-phase, Response Type assignment by either Skillings-Mack or EdgeR (LiUP = upregulated during the light, DaUP = upregulated during the dark, LoFe-UP = upregulated at low Fe (20pM Fe' + 40pM Fe'), …
Columns K-X: Transmembrane domain predictions (Nr Transmembrane domains), predicted targeting, and functional annotations
Columns Y-BU: RPKM per time point
Columns BW-DF: Replicate-Averaged RPKM and standard deviation
																									RPKM
Org_rowNr_countsheet	pt3_ensembl_id	Phatr3 PID	Phatr3 Alt ID	Phatr2 PID	Module_Color	Description	Response Type: Skillings-Mack	Response Type: EdgeR	Iron Depl. vs. Iron Repl.	Light vs. Dark	Nr Transmembrane domains	Predicted targeting	GO Description	Kegg Description	KO Description	KO Pathway	Pfam ID	Pfam Description	KOG ID	pt3_KOG_group	KOG class	pt3_KOG_desc	kog_phatr	pt3_TIGRFams_desc	L1_2PM_Pt3	L1_6PM_Pt3	L1_10PM_Pt3	L1_2AM_Pt3	L1_6AM_Pt3	L1_10AM_Pt3	L1_2PM_Pt3	L2_10AM_Pt3	L2_2PM_Pt3	L2_6PM_Pt3	L2_10PM_Pt3	L2_2AM_Pt3	L2_6AM_Pt3	L2_10AM_Pt3	M1_2PM_Pt3	M1_6PM_Pt3	M1_10PM_Pt3	M1_2AM_Pt3	M1_6AM_Pt3	M1_10AM_Pt3	M1_2PM_Pt3	M2_10AM_Pt3	M2_2PM_Pt3	M2_6PM_Pt3	M2_10PM_Pt3
1	augustus_masked-2-processed-gene-7.70-mRNA-1	Phatr3_J10005	303306	10005	turquoise		LiUP	LiUP	1.24688	1.3405	0	other localisation		hypothetical protein			PF04127	DNA / pantothenate metabolism flavoprotein	KOG2728	POORLY CHARACTERIZED	General function prediction only	Uncharacterized conserved protein with similarity to phosphopantothenoylcysteine synthetase/decarboxylase	Uncharacterized conserved protein with similarity to phosphopantothenoylcysteine synthetase/decarboxylase (10005)		43.92	28.66	16.55	39.28	25.86	41.34	39.26	48.14	31.42	36.65	23.98	30.84	42.57	47.19	38.79	17.79	14.77	22.44	30.84	38.71	47.35	58.71	40.4	33.95	18.65
3	augustus_masked-2-processed-gene-12.152-mRNA-1	Phatr3_J10011	309535	10011	yellow		DaUP		1.09285	0.625586	0	other localisation	cell morphogenesis	hypothetical protein			PF00012||PF06723	Hsp70 protein||MreB/Mbl protein	KOG0100	CELLULAR PROCESSES AND SIGNALING	Posttranslational modification, protein turnover, chaperones	Molecular chaperones GRP78/BiP/KAR2, HSP70 superfamily	Molecular chaperones GRP78/BiP/KAR2, HSP70 superfamily (10011)		49.67	23.37	54.45	79.77	74.55	49.36	36.32	78.69	42.8	32.15	73.71	86.27	45.4	51.08	45.48	22.51	67.78	71.78	74.36	56.01	48.35	66.83	47.4	30.04	74.55
4	maker-2-snap-gene-6.270-mRNA-1	Phatr3_J10024	301250	10024	yellow		DaUP		1.25012	0.628591	0	other localisation	nucleic acid binding	hypothetical protein; K12898 heterogeneous nuclear ribonucleoprotein F/H	heterogeneous nuclear ribonucleoprotein F/H		PF00076||PF14259	RNA recognition motif. (a.k.a. RRM, RBD, or RNP domain)||RNA recognition motif (a.k.a. RRM, RBD, or RNP domain)	KOG1365	INFORMATION STORAGE AND PROCESSING	RNA processing and modification	RNA-binding protein Fusilli, contains RRM domain	RNA-binding protein Fusilli, contains RRM domain (10024)		276.3	199.55	96.85	316.68	295.17	163.89	202.84	131.25	163.16	127.24	141.66	309.47	208.33	103.81	128.39	91.28	132.58	411.51	349.87	144.86	161.45	198.66	94.16	108.64	173.94
5	augustus_masked-2-processed-gene-10.39-mRNA-1	Phatr3_J10025	307437	10025	turquoise		LiUP	LiUP	0.942684	2.22478	0	other localisation	histidine biosynthetic process||magnesium ion binding||ATP phosphoribosyltransferase activity||cytoplasm	hypothetical protein; K00765 ATP phosphoribosyltransferase [EC:2.4.2.17]	ATP phosphoribosyltransferase [EC:2.4.2.17]	Histidine metabolism	PF01634||PF08029	ATP phosphoribosyltransferase||HisG, C-terminal domain	KOG2831	METABOLISM	Amino acid transport and metabolism	ATP phosphoribosyltransferase	ATP phosphoribosyltransferase (10025)	"ATP phosphoribosyltransferase||ATP phosphoribosyltransferase, C-terminal domain"	114.35	67.34	64.79	63.13	51.01	330.82	133.12	337.92	171.99	171.84	135.77	53.12	39.15	350.41	135.74	45.51	145.6	58.59	37.44	315.36	235.04	13.11	227.62	133.98	83.72
6	augustus_masked-2-processed-gene-13.58-mRNA-1	Phatr3_J10029	307510	10029	turquoise				1.07983	0.992541	0	other localisation	nucleic acid binding	hypothetical protein			PF00076||PF13893||PF14259	RNA recognition motif. (a.k.a. RRM, RBD, or RNP domain)||RNA recognition motif. (a.k.a. RRM, RBD, or RNP domain)||RNA recognition motif (a.k.a. RRM, RBD, or RNP domain)	KOG0120	INFORMATION STORAGE AND PROCESSING	RNA processing and modification	Splicing factor U2AF, large subunit (RRM superfamily)	Splicing factor U2AF, large subunit (RRM superfamily) (10029)		27.24	29.48	23.47	24.83	22.74	40.56	33.34	43.38	21.84	27.74	48.62	27.97	25.2	33.38	35.21	29.27	16.95	14.5	24.31	34.64	49.27	24.36	35.69	28.47	44.36
7	augustus_masked-2-processed-gene-7.32-mRNA-1	Phatr3_J10054	301264	10054	grey				1.00652	0.97415	5	chloroplast	integral component of membrane	hypothetical protein			PF01940	Integral membrane protein DUF92				hypothetical protein	hypothetical protein (10054)	conserved hypothetical protein TIGR00297	109.06	131.95	136.63	101.5	109.73	94.58	99.61	108.22	83.11	123.44	104.93	99.86	87.98	102.04	113.01	122.38	127.19	90.19	108.92	111.7	86.19	148.21	91	93.82	118.69
8	augustus_masked-2-processed-gene-5.17-mRNA-1	Phatr3_J10068	301328	10068	red		LiUP	LiUP	0.452528	2.81232	0	chloroplast		FABI; enoyl-acp reductase; K00208 enoyl-[acyl-carrier protein] reductase I [EC:1.3.1.9]	enoyl-[acyl-carrier protein] reductase I [EC:1.3.1.9 1.3.1.10]	Fatty acid biosynthesis || Biotin metabolism	PF13561	Enoyl-(Acyl carrier protein) reductase	KOG0725	POORLY CHARACTERIZED	General function prediction only	Reductases with broad range of substrate specificities	Reductases with broad range of substrate specificities (10068)		41.15	19.98	2.3	31.45	43.99	131.78	53.33	179.48	98.07	23.71	12.36	32.74	56.26	219.53	62.81	21.87	1.25	29.12	46.87	92.34	101.5	242.97	64.7	32.93	7.03
9	augustus_masked-2-processed-gene-6.55-mRNA-1	Phatr3_J10073	309454	10073	red		LiUP	LiUP	1.01167	2.60467	0	chloroplast	biosynthetic process||pyridoxal phosphate binding	hypothetical protein; K00816 kynurenine---oxoglutarate transaminase / cysteine-S-conjugate beta-lyase / glutamine---phenylpyruvate transaminase [EC:2.6.1.7 4.4.1.13 2.6.1.64]	kynurenine---oxoglutarate transaminase / cysteine-S-conjugate beta-lyase / glutamine---phenylpyruvate transaminase [EC:2.6.1.7 4.4.1.13 2.6.1.64]	Tryptophan metabolism || Selenocompound metabolism || Chemical carcinogenesis	PF00155	Aminotransferase class I and II	KOG0257	METABOLISM	Amino acid transport and metabolism	Kynurenine aminotransferase, glutamine transaminase K	Kynurenine aminotransferase, glutamine transaminase K (10073)		24.67	18.94	9.44	13.78	22.6	77.07	35.96	59.38	20.14	14.15	7.03	12.88	22.06	62.24	23.55	17.81	8.81	12.76	23.8	76.32	27.55	78.4	24.81	15.12	6.15
11	augustus_masked-2-processed-gene-6.41-mRNA-1	Phatr3_J10100	303288	10100	black		LoFe-UP	LoFe-UP	1.98923	1.24393	1	chloroplast	biosynthetic process||magnesium chelatase activity				PF02514||PF11965	CobN/Magnesium Chelatase||Domain of unknown function (DUF3479)				hypothetical protein	hypothetical protein (10100)		43.77	21.63	14.44	32.79	18.52	30.27	39.88	64.61	27.28	30.32	41.41	42.13	17.33	36.46	16.1	14.52	17.99	16.23	23.05	20.79	21.16	125.82	17.49	14.55	26.9
12	augustus_masked-2-processed-gene-5.24-mRNA-1	Phatr3_J10102	311432	10102	turquoise				0.993466	1.09754	0	other localisation		hypothetical protein; K10643 CCR4-NOT transcription complex subunit 4 [EC:6.3.2.19]	CCR4-NOT transcription complex subunit 4 [EC:6.3.2.19]	RNA degradation	PF13920||PF14570	Zinc finger, C3HC4 type (RING finger)||RING/Ubox like zinc-binding domain	KOG2068	INFORMATION STORAGE AND PROCESSING	Transcription	MOT2 transcription factor	MOT2 transcription factor (10102)		11.8	13.49	8.96	22.29	25.82	39.95	16.43	24.44	20.97	16.29	15.25	23.72	12.41	21.43	12.57	12.58	12.02	29.91	31.11	31.08	16.47	31.79	16.93	15.46	20.41
13	augustus_masked-2-processed-gene-13.42-mRNA-1	Phatr3_J10104	301297	10104	orange				1.18938	0.890256	0	other localisation	protein kinase activity||ATP binding||protein phosphorylation	hypothetical protein			PF00069||PF07714	Protein kinase domain||Protein tyrosine kinase	KOG0583	CELLULAR PROCESSES AND SIGNALING	Signal transduction mechanisms	Serine/threonine protein kinase	Serine/threonine protein kinase (10104)		39.33	61.44	83.88	30.14	23.68	22.84	29.48	28.5	44.78	50.72	55.42	50.6	42.39	30.48	35.21	47.31	47.99	23.63	20.78	25.02	23.9	53.91	32.28	46.34	65.49
14	augustus_masked-2-processed-gene-10.44-mRNA-1	Phatr3_J10122	303330	10122	grey		LoFe-UP	LoFe-UP	1.59931	1.04016	0	other localisation	nucleic acid binding	hypothetical protein; K12872 pre-mRNA-splicing factor RBM22/SLT11	pre-mRNA-splicing factor RBM22/SLT11	Spliceosome	PF00076||PF13893||PF14259	RNA recognition motif. (a.k.a. RRM, RBD, or RNP domain)||RNA recognition motif. (a.k.a. RRM, RBD, or RNP domain)||RNA recognition motif (a.k.a. RRM, RBD, or RNP domain)	KOG0153	POORLY CHARACTERIZED	General function prediction only	Predicted RNA-binding protein (RRM superfamily)	Predicted RNA-binding protein (RRM superfamily) (10122)		32.5	28.79	31.91	27.58	26.88	55.63	33.37	38.59	49.54	62.1	59.66	37.76	32.99	40.36	18.41	15.95	21.68	23.27	31.32	33.14	37.16	32.74	26.87	32	29.55
15	augustus_masked-2-processed-gene-6.88-mRNA-1	Phatr3_J10128	309489	10128	lightgreen				0.823393	0.953186	2	signal peptide		hypothetical protein			PF08571	Yos1-like				hypothetical protein	hypothetical protein (10128)		62.83	82.85	101.78	64.78	78.91	49.08	71.68	54.87	65.71	65.38	62.92	57.41	59.41	72.12	127.64	68.33	65.25	86.67	69.22	45.62	54.76	48.19	80.01	77.4	68.32
16	augustus_masked-2-processed-gene-4.32-mRNA-1	Phatr3_J10148	303404	10148	turquoise		LiUP	LiUP	0.881503	1.83345	0	other localisation	"DNA binding||DNA-directed RNA polymerase activity||transcription, DNA-templated"	"hypothetical protein; K03014 DNA-directed RNA polymerases I, II, and III subunit RPABC2"	"DNA-directed RNA polymerases I, II, and III subunit RPABC2"	Purine metabolism || Pyrimidine metabolism || RNA polymerase || Cytosolic DNA-sensing pathway || Huntington's disease || Epstein-Barr virus infection	PF01192	RNA polymerase Rpb6	KOG3405	INFORMATION STORAGE AND PROCESSING	Transcription	RNA polymerase subunit K	RNA polymerase subunit K (10148)		183.01	208.11	129.56	93.39	119.45	412.76	198.2	387.82	194.42	180.26	149	157.86	95.05	426.13	224.22	123.62	166.47	121.36	107.76	412.53	273.59	120.64	246.64	156.98	203.84
17	snap_masked-2-processed-gene-10.92-mRNA-1	Phatr3_J10151	303349	10151	salmon			LiUP	1.31324	1.34442	7	other localisation	"ATP binding||transport||integral component of membrane||ATPase activity||ATPase activity, coupled to transmembrane movement of substances||transmembrane transport"	hypothetical protein			PF00005||PF00664||PF13191||PF13304||PF13555	ABC transporter||ABC transporter transmembrane region||AAA ATPase domain||AAA domain||P-loop containing region of AAA domain	KOG0054	METABOLISM	Secondary metabolites biosynthesis, transport and catabolism	Multidrug resistance-associated protein/mitoxantrone resistance protein, ABC superfamily	Multidrug resistance-associated protein/mitoxantrone resistance protein, ABC superfamily (10151)		28.86	13.77	6.89	23.08	8.96	48.64	11.52	39.21	16.6	21.33	26.64	31.47	8.17	25.08	11	7.45	13.86	13.51	28.63	32.86	15.87	34.45	13.6	13.78	19.69
21	augustus_masked-3-processed-gene-3.76-mRNA-1	Phatr3_J10199	303511	10199	greenyellow			LiUP	1.18616	1.15898	0	other localisation	"DNA binding||DNA-templated transcription, initiation"	hypothetical protein; K03120 transcription initiation factor TFIID TATA-box-binding protein	transcription initiation factor TFIID TATA-box-binding protein	Basal transcription factors || Huntington's disease || HTLV-I infection || Herpes simplex infection || Epstein-Barr virus infection || Viral carcinogenesis	PF00352	Transcription factor TFIID (or TATA-binding protein, TBP)	KOG3302	INFORMATION STORAGE AND PROCESSING	Transcription	TATA-box binding protein (TBP), component of TFIID and TFIIIB	TATA-box binding protein (TBP), component of TFIID and TFIIIB (10199)		45.54	35.04	25.14	26.04	24.52	31.52	49.5	39.59	36.81	52.66	45.7	36.36	50.62	41.41	27.26	19.92	17.61	36.4	29.81	33.8	48.8	49.93	27.86	47.55	43
22	augustus_masked-3-processed-gene-12.61-mRNA-1	Phatr3_J10208	307589	10208	red		LiUP	LiUP	0.773227	8.92945	0	chloroplast	ATP binding||metabolic process||kinase activity				PF00485	Phosphoribulokinase / Uridine kinase family	KOG4203	CELLULAR PROCESSES AND SIGNALING	Signal transduction mechanisms	Armadillo/beta-Catenin/plakoglobin	Armadillo/beta-Catenin/plakoglobin (10208)		112.97	106.2	22.59	20.04	28.58	963.25	249.42	908.59	206.55	100.91	12.31	56.38	90.63	697.31	125.96	79	9.01	26.69	59.51	1081.19	286.69	1225.72	232.27	158.37	14.11
23	snap_masked-3-processed-gene-6.280-mRNA-1	Phatr3_J10209	307667	10209	purple		LoFe-UP	LiUP	1.2075	1.08601	0	other localisation	structural molecule activity||protein binding||intracellular protein transport||vesicle-mediated transport||membrane coat||COPI vesicle coat	COPgamma; hypothetical protein			PF01602||PF02985||PF08752||PF13646	Adaptin N terminal region||HEAT repeat||Coatomer gamma subunit appendage platform subdomain||HEAT repeats	KOG1078	CELLULAR PROCESSES AND SIGNALING	Intracellular trafficking, secretion, and vesicular transport	Vesicle coat complex COPI, gamma subunit	Vesicle coat complex COPI, gamma subunit (10209)		179.93	115.1	74.95	116.94	88.38	72.66	109.63	103.57	125.6	114.25	107.14	130.38	68.63	110.03	113.46	91.57	83.11	116.27	116.11	81.21	91.11	93.72	76.75	100.61	127.97
24	augustus_masked-3-processed-gene-2.53-mRNA-1	Phatr3_J10213	305588	10213	magenta		DaUP		1.2959	0.652288	1	other localisation	metabolic process||oxidoreductase activity	hypothetical protein			PF00106||PF08659	short chain dehydrogenase||KR domain	KOG1014	METABOLISM	Lipid transport and metabolism	17 beta-hydroxysteroid dehydrogenase type 3, HSD17B3	17 beta-hydroxysteroid dehydrogenase type 3, HSD17B3 (10213)		26.22	23.56	42.46	28.45	28.67	13.4	12.54	17.42	16	22.38	33.34	35.17	22.07	16.26	12.71	26.89	34.22	21.17	29.83	15.23	8.51	34.25	10.01	16.07	28.11
26	augustus_masked-3-processed-gene-9.41-mRNA-1	Phatr3_J10239	307596	10239	blue		LoFe-UP	LoFe-UP	1.6188	0.818123	0	other localisation		hypothetical protein			PF02492||PF07683	CobW/HypB/UreG, nucleotide-binding domain||Cobalamin synthesis protein cobW C-terminal domain	KOG2743	METABOLISM	Coenzyme transport and metabolism	Cobalamin synthesis protein	Cobalamin synthesis protein (10239)		32.29	22.09	22.99	35.69	31.96	25.07	19.68	24.26	26.05	33.58	33.68	29.29	24.62	22.65	26.96	13.2	17.88	23.36	23.41	14.39	20.58	36.74	16.19	23.48	29.94
27	augustus_masked-bd_32x35-processed-gene-1.52-mRNA-1	Phatr3_Jdraft1023	302104	1023_bd	midnightblue		DaUP		0.73104	0.494896	0	signal peptide	peroxidase activity||response to oxidative stress||heme binding||oxidation-reduction process	hypothetical protein; K00428 cytochrome c peroxidase [EC:1.11.1.5]	cytochrome c peroxidase [EC:1.11.1.5]		PF00141	Peroxidase				hypothetical protein	hypothetical protein (1023_bd)		23.95	63.56	84.47	35.84	30.24	1.08	22.35	4.3	35.59	58.59	107.46	47.43	93.54	7.75	35.68	61.91	49.47	43.13	15.61	0.9	30.12	14.89	32.01	72.53	116.77
28	augustus_masked-3-processed-gene-3.77-mRNA-1	Phatr3_J10243	309647	10243	NULL				1.14667	0.989077	0	signal peptide					PF00504	Chlorophyll A-B binding protein				hypothetical protein	hypothetical protein (10243)		10.02	5.99	3.28	8.09	6.64	7.05	7.28	11.12	8.07	9.05	9.42	16.81	11.52	10.04	5.94	4.42	5.03	6.14	13.71	6.73	6.2	18.42	8.69	6.76	8.59
29	augustus_masked-3-processed-gene-3.83-mRNA-1	Phatr3_J10247	305511	10247	tan			LiUP	1.05897	1.07554	7	other localisation		hypothetical protein; K12386 cystinosin	cystinosin	Lysosome	PF04193	PQ loop repeat	KOG3145	METABOLISM	Amino acid transport and metabolism	Cystine transporter Cystinosin	Cystine transporter Cystinosin (10247)	Lysosomal Cystine Transporter||_GAP_	14.53	25.5	20.57	15.33	10.3	5.81	11.62	11	16.77	19.33	24.26	11.39	22.8	12.36	18.05	21.8	13.6	19.3	7.12	6.33	14.85	19.8	14.43	25.19	30.14
30	augustus_masked-bd_32x35-processed-gene-1.57-mRNA-1	Phatr3_Jdraft1024	300045	1024_bd	brown		DaUP	DaUP	1.207	0.558487	0	other localisation	catalytic activity	ODC3; ornithine decarboxylase			PF00278	Pyridoxal-dependent decarboxylase, C-terminal sheet domain	KOG0622	METABOLISM	Amino acid transport and metabolism	Ornithine decarboxylase	Ornithine decarboxylase (1024_bd)		19.39	16.53	15.03	22.14	22.93	5.42	16.24	12.56	13.72	13.09	20.74	31.2	25.93	18.84	13.77	13.74	18.97	20.96	27.17	7.21	13.67	17.57	14.91	15.14	23.1
31	maker-3-augustus-gene-6.359-mRNA-1	Phatr3_J10251	303492	10251	red			LiUP	0.789226	1.49981	0	other localisation	"nucleic acid binding||helicase activity||ATP binding||hydrolase activity, acting on acid anhydrides"	hypothetical protein			PF00271||PF12513	Helicase conserved C-terminal domain||Mitochondrial degradasome RNA helicase subunit C terminal	KOG0953	INFORMATION STORAGE AND PROCESSING	RNA processing and modification	Mitochondrial RNA helicase SUV3, DEAD-box superfamily	Mitochondrial RNA helicase SUV3, DEAD-box superfamily (10251)		29.59	22.57	28.21	31.24	28.92	77	24.78	71.15	30.31	37.5	41.35	50.46	15.06	47.34	23.32	44.51	39.94	20.34	34.05	72.03	29.75	129.68	30.81	24.04	36.8
32	augustus_masked-3-processed-gene-13.68-mRNA-1	Phatr3_J10257	309690	10257	NULL			LiUP	1.21228	0.962019	0	signal peptide	biosynthetic process||pyridoxal phosphate binding	hypothetical protein; K00816 kynurenine---oxoglutarate transaminase / cysteine-S-conjugate beta-lyase / glutamine---phenylpyruvate transaminase [EC:2.6.1.7 4.4.1.13 2.6.1.64]	kynurenine---oxoglutarate transaminase / cysteine-S-conjugate beta-lyase / glutamine---phenylpyruvate transaminase [EC:2.6.1.7 4.4.1.13 2.6.1.64]	Tryptophan metabolism || Selenocompound metabolism || Chemical carcinogenesis	PF00155	Aminotransferase class I and II	KOG0257	METABOLISM	Amino acid transport and metabolism	Kynurenine aminotransferase, glutamine transaminase K	Kynurenine aminotransferase, glutamine transaminase K (10257)		7.94	9.77	10.28	9.42	8.59	3.99	6.82	7.8	9.07	13.56	10.62	8.01	16.01	8.8	6.36	8.48	4.61	8.34	8.31	2.95	7.31	14.41	7.58	9.74	11.45
33	augustus_masked-bd_32x35-processed-gene-1.60-mRNA-1	Phatr3_Jdraft1025	306194	1025_bd	grey				1.16542	1.03726	0	other localisation	tocopherol cyclase activity	VTE1; tocopherol cyclase; K09834 tocopherol cyclase	tocopherol cyclase	Ubiquinone and other terpenoid-quinone biosynthesis	PF14249	Tocopherol cyclase				hypothetical protein	hypothetical protein (1025_bd)		17.91	16.12	8.36	21.35	16.12	23.38	19.23	26.5	19.93	19.09	17.91	23.36	15.04	27.35	12.86	9.82	9.23	17.2	16.68	15.46	20.63	39.66	25.86	16.44	20.97
35	augustus_masked-3-processed-gene-12.45-mRNA-1	Phatr3_J10261	303550	10261	red		LiUP	LiUP	0.842949	4.18841	0	other localisation		hypothetical protein			PF02469	Fasciclin domain	KOG1437	CELLULAR PROCESSES AND SIGNALING	Cell wall/membrane/envelope biogenesis	Fasciclin and related adhesion glycoproteins	Fasciclin and related adhesion glycoproteins (10261)		267.21	231.32	75.19	240.42	320.54	1756.5	775.73	1067.56	454.94	245.65	145.82	157.22	498.79	1116.91	310.6	149.28	30.69	190.65	146.4	1097.83	407.41	1681.39	462.09	171.85	73.35
36	augustus_masked-3-processed-gene-2.59-mRNA-1	Phatr3_J10271	303491	10271	NULL		LoFe-UP		1.5839	0.755957	0	other localisation	ubiquitin-protein ligase activity||protein binding||anaphase-promoting complex||zinc ion binding||metal ion binding	APC11; hypothetical protein; K03358 anaphase-promoting complex subunit 11	anaphase-promoting complex subunit 11	Cell cycle || Cell cycle - yeast || Meiosis - yeast || Oocyte meiosis || Ubiquitin mediated proteolysis || Progesterone-mediated oocyte maturation || HTLV-I infection	PF00097||PF12678||PF12861||PF13639||PF13920||PF13923	Zinc finger, C3HC4 type (RING finger)||RING-H2 zinc finger||Anaphase-promoting complex subunit 11 RING-H2 finger||Ring finger domain||Zinc finger, C3HC4 type (RING finger)||Zinc finger, C3HC4 type (RING finger)	KOG1493	CELLULAR PROCESSES AND SIGNALING	Cell cycle control, cell division, chromosome partitioning	Anaphase-promoting complex (APC), subunit 11	Anaphase-promoting complex (APC), subunit 11 (10271)		9.35	8.48	10	14.51	6.47	15.42	14.06	4.77	13.59	6.88	16.59	8.98	27.92	13.41	3.53	1.13	4.43	22.14	9.32	9.44	13.21	6.98	9.38	12.58	15.91
37	augustus_masked-3-processed-gene-13.83-mRNA-1	Phatr3_J10282	303551	10282	NULL		DaUP		1.43522	0.476098	0	other localisation	"nucleic acid binding||DNA binding||ATP-dependent DNA helicase activity||ATP binding||nucleobase-containing compound metabolic process||ATP-dependent helicase activity||hydrolase activity, acting on acid anhydrides, in phosphorus-containing anhydrides"	hypothetical protein; K11273 chromosome transmission fidelity protein 1 [EC:3.6.4.13]	chromosome transmission fidelity protein 1 [EC:3.6.4.13]		PF06733||PF13307	DEAD_2||Helicase C-terminal domain	KOG1133	INFORMATION STORAGE AND PROCESSING	Replication, recombination and repair	Helicase of the DEAD superfamily	Helicase of the DEAD superfamily (10282)	DNA repair helicase (rad3)	7.01	5.55	6.29	11.17	8	0.48	5.08	2.23	3.89	5.66	7.45	9.4	6.43	1.78	4.09	4	3.5	13	7.6	0.78	3.47	5.53	3.46	5.12	9.19
38	maker-3-augustus-gene-10.134-mRNA-1	Phatr3_EG02137	303565	10284	grey				1.02204	0.907628	1	chloroplast	pseudouridine synthesis||RNA binding||RNA modification||pseudouridine synthase activity	hypothetical protein			PF00849	RNA pseudouridylate synthase	KOG1919	INFORMATION STORAGE AND PROCESSING	RNA processing and modification	RNA pseudouridylate synthases	RNA pseudouridylate synthases (10284)		28.43	24.45	19.3	21.03	20.87	15.34	22.7	18.85	23.73	23.81	33.14	26.77	28.04	18.42	14.92	27.3	13.33	17.13	19.49	13.26	17.76	13.44	19.4	20.81	20.06
40	augustus_masked-3-processed-gene-6.139-mRNA-1	Phatr3_J10291	305552	10291	NULL		DaUP	DaUP	1.31387	0.26867	0	other localisation	protein kinase activity||ATP binding||protein phosphorylation	hypothetical protein			PF00069||PF07714	Protein kinase domain||Protein tyrosine kinase	KOG0192	CELLULAR PROCESSES AND SIGNALING	Signal transduction mechanisms	Tyrosine kinase specific for activated (GTP-bound) p21cdc42Hs	Tyrosine kinase specific for activated (GTP-bound) p21cdc42Hs (10291)		18.9	4.27	11.34	30.39	16.59	1.8	5.33	6.28	5.7	6.47	23.64	21.19	27.29	5.22	3.64	3.55	8.83	14.11	22.72	1.73	5.38	12.87	5.77	7.64	13.22
41	augustus_masked-3-processed-gene-6.70-mRNA-1	Phatr3_J10293	305548	10293	black		LoFe-UP		1.39272	0.914175	7	signal anchor		hypothetical protein			PF03619	Organic solute transporter Ostalpha	KOG2641	CELLULAR PROCESSES AND SIGNALING	Signal transduction mechanisms	Predicted seven transmembrane receptor - rhodopsin family	Predicted seven transmembrane receptor - rhodopsin family (10293)		31.99	18.12	17.46	39.88	22.85	39.76	30.38	48.71	34.94	45.29	50.08	61.6	30.83	40.33	11.54	16.26	25.21	18.85	44.62	42.57	24.55	54.22	22.82	31.73	30.12
42	augustus_masked-3-processed-gene-10.39-mRNA-1	Phatr3_J10299	307666	10299	NULL		DaUP	DaUP	1.0854	0.250888	3	mitochondrion	protein binding	hypothetical protein			PF01590||PF10507||PF13492	GAF domain||Protein of unknown function (DUF2453)||GAF domain	KOG4619	POORLY CHARACTERIZED	Function unknown	Uncharacterized conserved protein	Uncharacterized conserved protein (10299)		11.75	8.31	18.29	24.19	45.07	2.54	5.58	4.6	7.95	6.97	10.31	19.96	17.12	5.55	7.95	9.1	36.19	34.79	35.65	4.8	6.46	5.28	5.47	6.35	10.78
43	augustus_masked-3-processed-gene-2.22-mRNA-1	Phatr3_J10306	301512	10306	grey				0.939601	0.721859	0	other localisation	metabolic process||oxidoreductase activity	hypothetical protein			PF00106||PF08659||PF13561	short chain dehydrogenase||KR domain||Enoyl-(Acyl carrier protein) reductase	KOG0725	POORLY CHARACTERIZED	General function prediction only	Reductases with broad range of substrate specificities	Reductases with broad range of substrate specificities (10306)		99.99	78.34	144.23	200.22	207.86	53.31	114.13	69.35	135.63	84.04	96.26	86.7	93.35	73.07	84.99	98	161.34	292.2	93.4	52.89	114.16	84.7	93.03	97.21	121.86
44	snap_masked-3-processed-gene-13.219-mRNA-1	Phatr3_J10310	307679	10310	turquoise				0.853847	1.08316	0	other localisation	"nucleic acid binding||transcription, DNA-templated||zinc ion binding"	hypothetical protein; K03000 DNA-directed RNA polymerase I subunit RPA12	DNA-directed RNA polymerase I subunit RPA12	Purine metabolism || Pyrimidine metabolism || RNA polymerase	PF01096	Transcription factor S-II (TFIIS)	KOG2907	INFORMATION STORAGE AND PROCESSING	Transcription	RNA polymerase I transcription factor TFIIS, subunit A12.2/RPA12	RNA polymerase I transcription factor TFIIS, subunit A12.2/RPA12 (10310)		60.46	66.64	58.16	18.81	43.07	65.82	32.78	54.33	35.45	35.76	37.89	39.6	24.5	69.99	64.57	54.69	87.67	25.9	38.35	72.33	52.91	22.7	34.12	40.77	55.56
45	augustus_masked-3-processed-gene-4.6-mRNA-1	Phatr3_J10319	309654	10319	black				0.981648	0.863859	0	chloroplast		hypothetical protein			PF00675||PF05193	Insulinase (Peptidase family M16)||Peptidase M16 inactive domain	KOG0959	CELLULAR PROCESSES AND SIGNALING	Posttranslational modification, protein turnover, chaperones	N-arginine dibasic convertase NRD1 and related Zn2+-dependent endopeptidases, insulinase superfamily	N-arginine dibasic convertase NRD1 and related Zn2+-dependent endopeptidases, insulinase superfamily (10319)		85.88	58.98	90.47	55.01	68.6	74.34	52.1	81.88	75.28	79.22	97.26	83.98	35.34	79.67	69.88	58.56	116.08	62.61	90.3	107.14	55.16	45.49	67.28	64.88	80.14
46	augustus_masked-3-processed-gene-6.112-mRNA-1	Phatr3_J10321	303546	10321	lightcyan				1.23367	0.792743	0	other localisation					PF13519	von Willebrand factor type A domain	KOG2884	CELLULAR PROCESSES AND SIGNALING	Posttranslational modification, protein turnover, chaperones	26S proteasome regulatory complex, subunit RPN10/PSMD4	26S proteasome regulatory complex, subunit RPN10/PSMD4 (10321)		96.25	128.49	219.51	134.62	117.5	110.55	191.44	69.48	91.13	167.48	182.5	90.67	109.06	73.01	110.57	126.71	148.67	135.31	131.06	127.08	132.29	87.08	73.62	176.39	225.36
47	augustus_masked-3-processed-gene-3.53-mRNA-1	Phatr3_J10350	303493	10350	blue		LoFe-UP		1.46495	0.787885	0	other localisation	peptidyl-prolyl cis-trans isomerase activity||protein folding	hypothetical protein			PF00160	Cyclophilin type peptidyl-prolyl cis-trans isomerase/CLD	KOG0865	CELLULAR PROCESSES AND SIGNALING	Posttranslational modification, protein turnover, chaperones	Cyclophilin type peptidyl-prolyl cis-trans isomerase	Cyclophilin type peptidyl-prolyl cis-trans isomerase (10350)		10.35	5.61	3.62	16.28	6	6.85	15.1	13.37	15.04	14.12	16.41	14.69	21.65	13.56	2.32	2.2	4.71	10.77	19.43	7.81	13.76	12.78	12.89	14.4	14.83
48	augustus_masked-3-processed-gene-12.47-mRNA-1	Phatr3_EG02394	309680	10354	pink				1.15292	0.69255	0	other localisation		hypothetical protein; K12604 CCR4-NOT transcription complex subunit 1	CCR4-NOT transcription complex subunit 1	RNA degradation	PF04054||PF12842	CCR4-Not complex component, Not1||Domain of unknown function (DUF3819)	KOG1831	INFORMATION STORAGE AND PROCESSING	Transcription	Negative regulator of transcription	Negative regulator of transcription (10354)		51.17	44.1	46.14	34.3	41.99	37.01	22.6	48.46	26.38	36.4	35.05	93.37	23.49	35.02	36.51	37.23	52.29	35.37	77.13	37.51	20.91	51.77	25.71	26.81	60.56
49	augustus_masked-3-processed-gene-6.75-mRNA-1	Phatr3_J10356	307639	10356	grey			HiFe-UP	0.845721	0.934456	4	other localisation	"oxidoreductase activity, acting on the CH-CH group of donors"				PF01127	Succinate dehydrogenase/Fumarate reductase transmembrane subunit	KOG0449	METABOLISM	Carbohydrate transport and metabolism	Succinate dehydrogenase, cytochrome b subunit	Succinate dehydrogenase, cytochrome b subunit (10356)	"succinate dehydrogenase, cytochrome b556 subunit"	199.02	397.15	475.95	281.31	387.88	203.85	177.98	144.99	119.19	173.64	236.53	222.78	247.51	201.75	420.8	525.33	352.03	241.92	167.44	203.05	182.53	389.06	159.79	152.01	294.81
50	augustus_masked-3-processed-gene-12.54-mRNA-1	Phatr3_J10362	305517	10362	grey				0.941526	0.858499	1	signal peptide	metabolic process||hydrolase activity	hypothetical protein; K06889			PF02230||PF07859||PF12695||PF12697	Phospholipase/Carboxylesterase||alpha/beta hydrolase fold||Alpha/beta hydrolase family||Alpha/beta hydrolase family	KOG4391	POORLY CHARACTERIZED	General function prediction only	Predicted alpha/beta hydrolase BEM46	Predicted alpha/beta hydrolase BEM46 (10362)		34.14	23.75	37	26.62	40.15	19.03	33.2	26.84	44.38	32.55	34.54	26.19	36.87	42.51	28.27	25.4	28.49	43.11	35.72	24.01	38.79	15.61	38.28	41.42	35.81
51	augustus_masked-3-processed-gene-10.49-mRNA-1	Phatr3_J10363	311541	10363	red				0.926912	1.02766	0	other localisation	structural constituent of ribosome||intracellular||ribosome||translation	hypothetical protein			PF01084	Ribosomal protein S18				hypothetical protein	hypothetical protein (10363)		52.34	34.25	59.59	69.11	82.68	89.5	73.48	79.89	67.36	48.35	67.29	75.45	96.37	89.92	52.14	47.24	76.47	67.87	82.9	105.68	93.26	75.39	67.23	47.38	45.68
52	augustus_masked-3-processed-gene-0.33-mRNA-1	Phatr3_J10367	301497	10367	black				0.980677	1.01347	0	other localisation	GTPase activity||ATP binding||GTP binding||ATPase activity	"hypothetical protein; K06158 ATP-binding cassette, sub-family F, member 3"	"ATP-binding cassette, subfamily F, member 3"		PF00004||PF00005||PF02463||PF03193||PF12848||PF13175||PF13191||PF13207||PF13238||PF13304||PF13481||PF13555	ATPase family associated with various cellular activities (AAA)||ABC transporter||RecF/RecN/SMC N terminal domain||Protein of unknown function, DUF258||ABC transporter||AAA ATPase domain||AAA ATPase domain||AAA domain||AAA domain||AAA domain||AAA domain||P-loop containing region of AAA domain	KOG0062	METABOLISM	Amino acid transport and metabolism	ATPase component of ABC transporters with duplicated ATPase domains/Translation elongation factor EF-3b	ATPase component of ABC transporters with duplicated ATPase domains/Translation elongation factor EF-3b (10367)		40.02	26.57	14.54	17.42	26.39	16.66	20.56	29.73	21.89	20.98	17.52	27.27	11.86	25.47	28.28	17.43	22.85	24.73	32.72	24.49	20.97	32.36	20.14	18.01	24.63
53	maker-3-augustus-gene-3.158-mRNA-1	Phatr3_J10378	307672	10378	grey			LoFe-UP+LiUP	1.2772	1.22682	1	mitochondrion	cellular amino acid metabolic process||biosynthetic process||lyase activity||pyridoxal phosphate binding	hypothetical protein; K00654 serine palmitoyltransferase [EC:2.3.1.50]	serine palmitoyltransferase [EC:2.3.1.50]	Sphingolipid metabolism	PF00155||PF01212	Aminotransferase class I and II||Beta-eliminating lyase	KOG1357	CELLULAR PROCESSES AND SIGNALING	Posttranslational modification, protein turnover, chaperones	Serine palmitoyltransferase	Serine palmitoyltransferase (10378)		40.56	61.22	33.52	56.49	45.51	42.93	42.11	36.59	38.37	40.2	50.6	38.19	56.3	33.68	42.01	37.88	12.17	38.59	31.23	19.51	47.13	52.18	32.84	38.39	35.33
54	snap_masked-3-processed-gene-13.206-mRNA-1	Phatr3_J10391	303466	10391	brown		LoFe-UP+DaUP	LoFe-UP+DaUP	1.68934	0.153211	0	other localisation	"hydrolase activity, acting on carbon-nitrogen (but not peptide) bonds, in linear amides"	hypothetical protein			PF09764	N-terminal glutamine amidase	KOG3261	POORLY CHARACTERIZED	Function unknown	Uncharacterized conserved protein	Uncharacterized conserved protein (10391)		122.27	45.54	138.61	166.55	161.82	3.06	24.97	4.39	39.48	48.51	139.2	138.22	193.04	3.69	12.51	29.16	97.08	206.51	103.72	2.27	5.42	14.39	20.3	43.16	190.72
55	maker-3-augustus-gene-13.233-mRNA-1	Phatr3_J10398	305534	10398	black				0.843025	0.965589	0	other localisation	ATP binding||metabolic process||kinase activity	hypothetical protein			PF00485||PF13207||PF13238	Phosphoribulokinase / Uridine kinase family||AAA domain||AAA domain	KOG4203	CELLULAR PROCESSES AND SIGNALING	Signal transduction mechanisms	Armadillo/beta-Catenin/plakoglobin	Armadillo/beta-Catenin/plakoglobin (10398)	uridine kinase	68.49	56.05	59.05	53.16	59.02	58.01	54.55	70.87	59.82	71.64	81.83	89.42	54.71	73.1	64.1	36.91	83.05	45.15	63.84	70.46	79.83	76.54	77.94	60.78	92.27
56	augustus_masked-3-processed-gene-3.43-mRNA-1	Phatr3_J10409	311576	10409	NULL		LoFe-UP+DaUP	DaUP	1.34819	0.599248	11	signal peptide	cation transport||solute:hydrogen antiporter activity||integral component of membrane||transmembrane transport	hypothetical protein			PF00999	Sodium/hydrogen exchanger family	KOG1965	METABOLISM	Inorganic ion transport and metabolism	Sodium/hydrogen exchanger protein	Sodium/hydrogen exchanger protein (10409)		13.03	7.52	7.96	17.79	9.86	5.32	8.97	11.59	8.33	13.26	15.89	17.88	16.5	8.33	7.2	5.64	6.34	8.96	21.06	5.58	9.02	14.9	9.96	11.11	9.19
57	augustus_masked-3-processed-gene-8.13-mRNA-1	Phatr3_J10418	307659	10418	blue				1.17415	0.733744	0	other localisation	biosynthetic process||pyridoxal phosphate binding	hypothetical protein			PF00155	Aminotransferase class I and II	KOG0257	METABOLISM	Amino acid transport and metabolism	Kynurenine aminotransferase, glutamine transaminase K	Kynurenine aminotransferase, glutamine transaminase K (10418)		10.04	7.21	10.08	13.12	11.03	7.88	17.95	19.87	11.64	8.49	18.78	17.67	22.99	14.58	5.17	5.09	6.97	12.27	10.52	5.44	17.34	24.51	14.34	12.88	26.62
58	augustus_masked-bd_1x2-processed-gene-0.12-mRNA-1	Phatr3_Jdraft1042	306156	1042_bd	lightgreen		DaUP	DaUP	1.25611	0.526365	0	other localisation		hypothetical protein								hypothetical protein	hypothetical protein (1042_bd)		186.46	277.61	588.56	232.98	245.42	117.09	242.01	98.97	126.11	219.45	301.49	250.39	392.42	108.6	217.3	285.39	307.66	245.06	225.25	86.18	128.67	233.57	130.59	164.56	337.64
59	augustus_masked-3-processed-gene-0.19-mRNA-1	Phatr3_J10437	309704	10437	NULL		LoFe-UP		1.54819	0.95178	0	signal peptide		hypothetical protein			PF01980	Uncharacterised protein family UPF0066	KOG2942	POORLY CHARACTERIZED	Function unknown	Uncharacterized conserved protein	Uncharacterized conserved protein (10437)	"probable methyltransferase, YaeB/AF_0241 family||_GAP_"	12.96	8.63	5.21	8.25	8.69	5.73	10.1	7.33	18.97	9.33	12.57	9.96	9.99	6.1	5.88	5.41	2.48	7.31	10.21	2.56	9.62	7.68	12.9	8.68	9.92
60	augustus_masked-3-processed-gene-6.66-mRNA-1	Phatr3_J10438	301438	10438	red		LiUP	LiUP	0.942509	5.56647	1	signal peptide		"PDS-like1; PDS-like 1, phytoene desaturase-like protein, phytoene dehydrogenase-like protein"			PF13450	D(P)-binding Rossmann-like domain				hypothetical protein	hypothetical protein (10438)		31.79	26.49	4.46	9.16	13.55	80.01	56.64	98.45	33.79	12.99	3.94	11.45	16.93	89.54	27.5	15.88	4.08	8.81	15.36	51.83	31.74	152.27	24.35	10.35	4.45
61	augustus_masked-3-processed-gene-6.149-mRNA-1	Phatr3_J10454	309713	10454	grey		DaUP		1.28086	0.737439	0	signal peptide	cellular protein modification process||palmitoyl-(protein) hydrolase activity	hypothetical protein; K01074 palmitoyl-protein thioesterase [EC:3.1.2.22]	palmitoyl-protein thioesterase [EC:3.1.2.22]	Fatty acid elongation || Lysosome	PF02089	Palmitoyl protein thioesterase	KOG2541	METABOLISM	Lipid transport and metabolism	Palmitoyl protein thioesterase	Palmitoyl protein thioesterase (10454)		24.71	35.53	28.7	39.93	42.42	6.41	32.8	20.94	22.96	34.19	45.96	51.22	50.17	22.23	18.4	48.68	27.53	30.68	39.83	12.28	14.7	92.06	15.52	26.63	28.62
62	augustus_masked-3-processed-gene-6.145-mRNA-1	Phatr3_J10458	311504	10458	midnightblue				1.18368	0.958035	0	other localisation		hypothetical protein; K01522 bis(5'-adenosyl)-triphosphatase [EC:3.6.1.29]	bis(5'-adenosyl)-triphosphatase [EC:3.6.1.29]	Purine metabolism || Small cell lung cancer || Non-small cell lung cancer	PF01230||PF11969	HIT domain||Scavenger mRNA decapping enzyme C-term binding	KOG3379	METABOLISM	Nucleotide transport and metabolism	Diadenosine polyphosphate hydrolase and related proteins of the histidine triad (HIT) family	Diadenosine polyphosphate hydrolase and related proteins of the histidine triad (HIT) family (10458)		45.65	61.93	82.77	18.5	50.71	24.79	68.34	47.29	46.45	52.91	62.7	51.53	72.34	61.89	58.92	59.3	42.32	30.37	32.06	26.26	64.75	62.48	47.58	43.42	64.95
63	augustus_masked-3-processed-gene-10.42-mRNA-1	Phatr3_J10479	303558	10479	black				1.14875	0.778816	0	other localisation	Rab GTPase activator activity||regulation of Rab GTPase activity	hypothetical protein			PF00566	Rab-GTPase-TBC domain	KOG1102	POORLY CHARACTERIZED	General function prediction only	Rab6 GTPase activator GAPCenA and related TBC domain proteins	Rab6 GTPase activator GAPCenA and related TBC domain proteins (10479)		27.29	37.39	25.98	32.88	29.19	31.63	15.27	30.74	22.64	41.9	52.77	54.22	29.92	30.8	29.3	26.35	30.03	23.39	35.14	21.1	22.31	35.52	19.56	24.25	46.19
65	augustus_masked-3-processed-gene-13.42-mRNA-1	Phatr3_J10494	307684	10494	lightgreen				0.882485	0.932107	0	other localisation		hypothetical protein; K12621 U6 snRNA-associated Sm-like protein LSm2	U6 snRNA-associated Sm-like protein LSm2	RNA degradation || Spliceosome	PF01423||PF14438	LSM domain||Ataxin 2 SM domain	KOG3448	INFORMATION STORAGE AND PROCESSING	RNA processing and modification	Predicted snRNP core protein	Predicted snRNP core protein (10494)		128.02	260.37	194.62	111.13	115.73	86.03	124.8	85.3	93.71	141.88	126.57	136.57	105.74	107	226.44	302.33	116.16	110.5	79.18	76.35	91.32	159.91	107.24	88.55	179.75
66	augustus_masked-3-processed-gene-10.48-mRNA-1	Phatr3_J10497	307671	10497	grey		LiUP	LiUP	0.94148	1.37521	0	mitochondrion	zinc ion binding||oxidoreductase activity||oxidation-reduction process	hypothetical protein; K07512 mitochondrial trans-2-enoyl-CoA reductase [EC:1.3.1.38]	mitochondrial trans-2-enoyl-CoA reductase [EC:1.3.1.38]	Fatty acid elongation	PF00107	Zinc-binding dehydrogenase	KOG0025	INFORMATION STORAGE AND PROCESSING	Transcription	Zn2+-binding dehydrogenase (nuclear receptor binding factor-1)	Zn2+-binding dehydrogenase (nuclear receptor binding factor-1) (10497)		66.07	104.25	38.89	35.63	41.04	49.19	43	45.82	49.6	55.41	43.16	39.03	34.34	48.54	122.74	62.1	37.28	43.39	36.56	44.27	44.51	60.27	33.93	47.68	44.18
67	maker-3-augustus-gene-6.336-mRNA-1	Phatr3_J10499	305603	10499	green				1.00513	0.889126	0	other localisation	protein kinase activity||ATP binding||protein phosphorylation	hypothetical protein; K08864 tousled-like kinase [EC:2.7.11.1]	tousled-like kinase [EC:2.7.11.1]		PF00069||PF07714||PF14531	Protein kinase domain||Protein tyrosine kinase||Kinase-like	KOG1151	CELLULAR PROCESSES AND SIGNALING	Signal transduction mechanisms	Tousled-like protein kinase	Tousled-like protein kinase (10499)		34.84	24.49	12.26	17.99	14.73	7.29	17.41	10.18	19.47	25.69	27.24	34.22	9.35	11.71	17.9	16.54	12.37	23.47	35.93	9.9	19.93	35.23	11.56	18.74	42.15
68	snap_masked-3-processed-gene-11.29-mRNA-1	Phatr3_J10508	311508	10508	darkgreen		DaUP	DaUP	1.33359	0.596113	0	other localisation		hypothetical protein			PF07059	Protein of unknown function (DUF1336)				hypothetical protein	hypothetical protein (10508)		95.58	135.47	148.23	145	133.18	123.87	58.82	113.75	72.98	90.44	125.14	177.96	94.4	80.74	75.15	107.57	206.88	97.49	137.46	188.4	48.16	143.45	56.72	62.69	108.31
70	maker-3-augustus-gene-0.92-mRNA-1	Phatr3_J10524	301487	10524	yellow		DaUP		1.03993	0.788765	2	chloroplast	ATP binding	hypothetical protein			PF00004	ATPase family associated with various cellular activities (AAA)	KOG0731	CELLULAR PROCESSES AND SIGNALING	Posttranslational modification, protein turnover, chaperones	AAA+-type ATPase containing the peptidase M41 domain	AAA+-type ATPase containing the peptidase M41 domain (10524)		148.61	71.55	56.42	63.29	99.57	50.92	45.57	68.88	63.54	55.7	73.37	109.54	51.87	49.46	86.16	58.22	88.63	50.47	97.72	70.31	62.73	48.11	83.23	45.04	71.28
71	maker-3-snap-gene-9.166-mRNA-1	Phatr3_J10531	303490	10531	pink				1.23619	0.846055	0	other localisation	protein kinase activity||ATP binding||protein phosphorylation	hypothetical protein			PF00069||PF07714	Protein kinase domain||Protein tyrosine kinase	KOG1290	CELLULAR PROCESSES AND SIGNALING	Signal transduction mechanisms	Serine/threonine protein kinase	Serine/threonine protein kinase (10531)		25.82	25.03	18.39	27.31	25.94	28.59	17.58	28	14.41	19.39	34.62	41.62	16.61	24.36	21.7	21.8	24.98	19.23	32.25	24.05	13.05	39.23	12.44	14.02	20.45
72	maker-3-snap-gene-13.305-mRNA-1	Phatr3_J10532	305508	10532	yellow				1.07593	0.885209	0	other localisation	Mo-molybdopterin cofactor biosynthetic process	hypothetical protein			PF01967	MoaC family	KOG2876	METABOLISM	Coenzyme transport and metabolism	Molybdenum cofactor biosynthesis pathway protein	Molybdenum cofactor biosynthesis pathway protein (10532)	molybdenum cofactor biosynthesis protein C	60.22	52.44	44.54	60.93	61.02	39.97	64.59	48.02	41.1	51.35	48.58	69.89	43.6	45.91	49.94	49.38	58.97	61.49	75.65	50.22	65.41	58.7	41.05	45.62	64.74
73	augustus_masked-3-processed-gene-9.63-mRNA-1	Phatr3_J10539	305513	10539	NULL				1.43721	0.821384	0	other localisation	protein kinase activity||protein serine/threonine kinase activity||ATP binding||protein phosphorylation	hypothetical protein			PF00069||PF00433||PF07714||PF14531	Protein kinase domain||Protein kinase C terminal domain||Protein tyrosine kinase||Kinase-like	KOG0598	POORLY CHARACTERIZED	General function prediction only	Ribosomal protein S6 kinase and related proteins	Ribosomal protein S6 kinase and related proteins (10539)		3.07	1.68	2.53	6.02	4.63	21.17	2.57	12.98	7.79	5.53	14.68	7.77	5.37	9.28	2.7	1.3	2.92	3.51	6.69	9.56	6.1	1.73	8.64	1.95	4.35
74	augustus_masked-3-processed-gene-2.35-mRNA-1	Phatr3_J10544	301515	10544	NULL			LiUP	0.860636	2.8748	0	other localisation	nucleus	hypothetical protein			PF06862	Protein of unknown function (DUF1253)	KOG2340	POORLY CHARACTERIZED	Function unknown	Uncharacterized conserved protein	Uncharacterized conserved protein (10544)		6.36	2.16	3.8	4.39	4.76	79.95	7.27	52.88	13.47	7.71	9.41	5.84	2.07	37.72	6.12	2.08	9.81	4.89	4.69	58.5	21.64	2.21	20.31	6.63	6.39
75	augustus_masked-3-processed-gene-12.59-mRNA-1	Phatr3_EG02519	307595	10546	green				1.00125	0.855017	0	other localisation	hydrolase activity	hypothetical protein; K00852 ribokinase [EC:2.7.1.15]	ribokinase [EC:2.7.1.15]	Pentose phosphate pathway	PF00294||PF01725||PF08543	pfkB family carbohydrate kinase||Ham1 family||Phosphomethylpyrimidine kinase	KOG3222	METABOLISM	Nucleotide transport and metabolism	Inosine triphosphate pyrophosphatase	Inosine triphosphate pyrophosphatase (10546)	"non-canonical purine NTP pyrophosphatase, rdgB/HAM1 family"	25.88	54.09	40.34	32.84	32.19	9.48	32.28	29.65	38.47	62.45	58.95	32.17	37.52	33.14	56.33	54.71	32.64	25.92	30.7	11.95	45.94	45.14	45.94	54.33	44.31
76	augustus_masked-3-processed-gene-12.96-mRNA-1	Phatr3_J10566	301538	10566	grey		HiFe-UP	HiFe-UP	0.625396	0.959818	0	other localisation		hypothetical protein; K12832 splicing factor 3B subunit 5	splicing factor 3B subunit 5	Spliceosome	PF07189	Splicing factor 3B subunit 10 (SF3b10)	KOG3485	POORLY CHARACTERIZED	Function unknown	Uncharacterized conserved protein	Uncharacterized conserved protein (10566)		189.51	264.41	262.28	159.21	292.32	91.54	157.6	115.98	140.92	145.01	146.09	222.68	148.83	133.66	374.61	349.81	257.06	185.88	236.37	137.03	131.85	191.49	138.58	163.02	175.99
77	augustus_masked-3-processed-gene-6.179-mRNA-1	Phatr3_J10567	303562	10567	lightyellow		LiUP	LiUP	0.767401	29.7634	0	signal peptide	catalytic activity||metabolic process||oxidoreductase activity||cellular metabolic process||coenzyme binding	hypothetical protein			PF00106||PF01370||PF08659||PF13561	short chain dehydrogenase||NAD dependent epimerase/dehydratase family||KR domain||Enoyl-(Acyl carrier protein) reductase	KOG1208	METABOLISM	Secondary metabolites biosynthesis, transport and catabolism	Dehydrogenases with different specificities (related to short-chain alcohol dehydrogenases)	Dehydrogenases with different specificities (related to short-chain alcohol dehydrogenases) (10567)		29.96	21.02	0.45	1.62	0.43	15.53	60.73	81.89	40.58	21.04	0.88	2.64	0.5	96.44	44.06	13	0.91	2.22	0.41	53.44	81.33	35.81	51.42	24.61	2.31
78	augustus_masked-3-processed-gene-7.3-mRNA-1	Phatr3_J10571	303555	10571	midnightblue		DaUP		1.13041	0.784097	0	other localisation	peptidyl-prolyl cis-trans isomerase activity||protein folding	hypothetical protein			PF00160	Cyclophilin type peptidyl-prolyl cis-trans isomerase/CLD	KOG0865	CELLULAR PROCESSES AND SIGNALING	Posttranslational modification, protein turnover, chaperones	Cyclophilin type peptidyl-prolyl cis-trans isomerase	Cyclophilin type peptidyl-prolyl cis-trans isomerase (10571)		134.58	192.35	172.1	172.84	161.22	77.87	215.91	118.02	142.45	164.15	165.06	191.8	195.86	130.9	127.95	164.56	135.24	194.14	148.4	98.47	161.66	164.46	128.48	156.39	225.24
79	augustus_masked-3-processed-gene-9.20-mRNA-1	Phatr3_EG02401	301531	10581	lightcyan		DaUP	DaUP	0.878807	0.171882	13	other localisation	NAD(P)+ transhydrogenase (AB-specific) activity||integral component of membrane||NADP binding||oxidation-reduction process	hypothetical protein			PF01262||PF02233||PF05222||PF12769	Alanine dehydrogenase/PNT, C-terminal domain||NAD(P) transhydrogenase beta subunit||Alanine dehydrogenase/PNT, N-terminal domain||Domain of unknown function (DUF3814)				hypothetical protein	hypothetical protein (10581)	"NAD(P)(+) transhydrogenase (AB-specific), alpha subunit"	17.74	13.03	67.87	38.4	18.63	6.49	5.36	2.8	7.29	28.88	89.21	26.46	11.54	1.54	8.36	15.96	109.95	35.74	20.17	7.1	1.84	5.36	2.15	19.54	98.07
80	maker-3-snap-gene-6.441-mRNA-1	Phatr3_J10583	309684	10583	lightgreen			HiFe-UP	0.63566	0.897135	0	other localisation		hypothetical protein; K12624 U6 snRNA-associated Sm-like protein LSm5	U6 snRNA-associated Sm-like protein LSm5	RNA degradation || Spliceosome	PF01423	LSM domain	KOG1775	INFORMATION STORAGE AND PROCESSING	RNA processing and modification	U6 snRNA-associated Sm-like protein	U6 snRNA-associated Sm-like protein (10583)		514.65	486.46	845.84	592.09	872.82	467.11	488.65	388.36	614.73	475.06	344.23	392.71	633.42	500.52	702.81	686.46	714.43	830	478.58	595.51	376.25	481.43	409.61	662.92	489.81
81	maker-3-snap-gene-6.414-mRNA-1	Phatr3_J10584	311520	10584	magenta			HiFe-UP	0.8163	0.805152	0	other localisation	electron carrier activity||protein disulfide oxidoreductase activity||cell redox homeostasis				PF00462	Glutaredoxin	KOG1752	CELLULAR PROCESSES AND SIGNALING	Posttranslational modification, protein turnover, chaperones	Glutaredoxin and related proteins	Glutaredoxin and related proteins (10584)		173.5	189.28	179.18	92.74	187.98	79.29	90.37	114.12	111.52	119.33	137.61	176.96	140.12	116.51	190.9	187.46	213.98	132.34	145.74	85.08	98.3	161.02	100.75	125.81	193.5
82	maker-3-augustus-gene-13.242-mRNA-1	Phatr3_J10585	311560	10585	NULL			LiUP	1.15774	1.31853	0	other localisation	DNA binding||DNA ligase (ATP) activity||ATP binding||DNA repair||DNA recombination	hypothetical protein			PF01068||PF04675||PF04679	ATP dependent DNA ligase domain||DNA ligase N terminus||ATP dependent DNA ligase C terminal region	KOG0967	INFORMATION STORAGE AND PROCESSING	Replication, recombination and repair	ATP-dependent DNA ligase I	ATP-dependent DNA ligase I (10585)	"DNA ligase I, ATP-dependent (dnl1)"	9.89	7.3	6.18	5.81	3.62	11.16	4.57	13.78	7.18	10.67	11.02	14.22	4.37	11.18	4.2	5.62	5.95	5.06	10	10.18	2.8	22.55	4.15	6.37	6.28
83	augustus_masked-3-processed-gene-2.33-mRNA-1	Phatr3_J10593	305601	10593	grey				0.869974	0.944856	0	chloroplast		hypothetical protein			PF00574	Clp protease	KOG0840	CELLULAR PROCESSES AND SIGNALING	Posttranslational modification, protein turnover, chaperones	ATP-dependent Clp protease, proteolytic subunit	ATP-dependent Clp protease, proteolytic subunit (10593)		177.32	155.71	150.36	131.38	172.44	130.99	270.11	119.49	155.87	98.58	124.73	115.69	194.03	150.23	205.94	123.65	121.98	235.36	175.2	151.97	241.68	95.77	210.63	178.78	138.55
84	augustus_masked-3-processed-gene-12.49-mRNA-1	Phatr3_J10595	309661	10595	lightgreen				1.04475	0.907155	0	other localisation	"N-acetyltransferase activity||transferase activity, transferring acyl groups other than amino-acyl groups"	hypothetical protein			PF00583||PF08445||PF13508||PF13523	Acetyltransferase (GNAT) family||FR47-like protein||Acetyltransferase (GNAT) domain||Acetyltransferase (GNAT) domain	KOG3138	POORLY CHARACTERIZED	General function prediction only	Predicted N-acetyltransferase	Predicted N-acetyltransferase (10595)		53.95	87.82	54.17	41.54	63.63	21.97	51.29	30.82	32.04	49.93	35.23	55.03	49.67	36.5	65.11	71.02	52.18	36.46	55.78	47.13	39.14	38.49	40.47	38.53	51.24
85	augustus_masked-3-processed-gene-2.48-mRNA-1	Phatr3_J10617	307616	10617	greenyellow				1.22765	0.87499	0	mitochondrion	structural constituent of ribosome||intracellular||ribosome||translation	hypothetical protein			PF00297	Ribosomal protein L3	KOG3141	INFORMATION STORAGE AND PROCESSING	Translation, ribosomal structure and biogenesis	Mitochondrial/chloroplast ribosomal protein L3	Mitochondrial/chloroplast ribosomal protein L3 (10617)	50S ribosomal protein L3||_GAP_	88.49	49.6	38.58	39.08	47.44	52.58	61.81	67.1	78.17	68.15	91	66.1	88.14	65.8	40.76	26.39	50.15	42.42	71.61	47.88	79.31	47.4	72.75	63.61	69.71
86	maker-3-augustus-gene-6.351-mRNA-1	Phatr3_J10628	309696	10628	orange				1.17238	0.653719	0	other localisation	protein kinase activity||protein binding||ATP binding||protein phosphorylation	hypothetical protein; K06631 polo-like kinase 1 [EC:2.7.11.21]	polo-like kinase 1 [EC:2.7.11.21]	Cell cycle || Oocyte meiosis || Progesterone-mediated oocyte maturation	PF00069||PF00659||PF07714||PF14531	Protein kinase domain||POLO box duplicated region||Protein tyrosine kinase||Kinase-like	KOG0575	CELLULAR PROCESSES AND SIGNALING	Cell cycle control, cell division, chromosome partitioning	Polo-like serine/threonine protein kinase	Polo-like serine/threonine protein kinase (10628)		44.57	68.52	61.1	39.01	34.4	11.48	11.51	11.01	14.75	30.8	70.24	56.72	27.34	12.54	59.08	86.47	30.52	18.33	49.8	24.54	25.18	26.57	6.55	19.17	74.35
87	maker-3-augustus-gene-13.230-mRNA-1	Phatr3_J10640	309724	10640	NULL			HiFe-UP+LiUP	0.383903	2.72664	0	signal peptide	coproporphyrinogen oxidase activity||porphyrin-containing compound biosynthetic process||oxidation-reduction process	HemF_2; coproporphyrinogen oxidase. coproporphyrinogen III oxidase. coproporphyrinogenase; K00228 coproporphyrinogen III oxidase [EC:1.3.3.3]	coproporphyrinogen III oxidase [EC:1.3.3.3]	Porphyrin and chlorophyll metabolism	PF01218	Coproporphyrinogen III oxidase	KOG1518	METABOLISM	Coenzyme transport and metabolism	Coproporphyrinogen III oxidase CPO/HEM13	Coproporphyrinogen III oxidase CPO/HEM13 (10640)		1.87	1.22	0.08	0.29	0.21	0.54	0	0.57	0.72	2.04	1.48	0.27	0.45	0.5	0.42	1.72	0.95	0.13	0.3	0.46	0.33	0.46	4.43	6.13	3.42
88	augustus_masked-3-processed-gene-10.28-mRNA-1	Phatr3_J10655	309651	10655	blue		LoFe-UP+DaUP		1.33175	0.647236	0	signal peptide	"oxidoreductase activity||oxidoreductase activity, acting on paired donors, with incorporation or reduction of molecular oxygen, 2-oxoglutarate as one donor, and incorporation of one atom each of oxygen into both donors||oxidation-reduction process"	hypothetical protein; K00472 prolyl 4-hydroxylase [EC:1.14.11.2]	prolyl 4-hydroxylase [EC:1.14.11.2]	Arginine and proline metabolism	PF03171||PF13640	2OG-Fe(II) oxygenase superfamily||2OG-Fe(II) oxygenase superfamily	KOG1591	METABOLISM	Amino acid transport and metabolism	Prolyl 4-hydroxylase alpha subunit	Prolyl 4-hydroxylase alpha subunit (10655)		71.39	58.24	57.15	112.49	83.4	22.26	68.87	48.5	53.29	62.33	80.12	83.03	111.57	55.06	48	55.56	50.5	98.84	75.32	29.42	56.2	63.38	43.19	53.78	75.68
89	augustus_masked-3-processed-gene-3.81-mRNA-1	Phatr3_J10659	309659	10659	yellow		DaUP		0.943707	0.543669	0	other localisation	catalytic activity	hypothetical protein			PF00481	Protein phosphatase 2C	KOG0698	CELLULAR PROCESSES AND SIGNALING	Signal transduction mechanisms	Serine/threonine protein phosphatase	Serine/threonine protein phosphatase (10659)		19.6	9.31	19.17	17.71	19.94	15.69	5.46	16.65	7.71	7.8	23.3	28.42	13.69	12.67	10.88	11.53	24.32	16.44	18.3	15.26	7.55	11.57	8.82	6.16	21.83
90	augustus_masked-4-processed-gene-6.30-mRNA-1	Phatr3_J10666	311656	10666	turquoise			LiUP	0.844416	1.42552	0	other localisation	tRNA binding	MTS; probable methionyl-trna synthetase			PF01588	Putative tRNA binding domain	KOG2241	INFORMATION STORAGE AND PROCESSING	Translation, ribosomal structure and biogenesis	tRNA-binding protein	tRNA-binding protein (10666)		77.19	62.01	60.91	69.07	52.8	164.8	91.29	141.97	103.12	132.09	104.23	71.69	41.47	117.34	104.98	53.82	99.72	57.9	70.99	174.77	152.67	51.88	138	112.68	89.38
91	maker-4-snap-gene-3.88-mRNA-1	Phatr3_J10670	305655	10670	magenta		DaUP		1.214	0.820365	0	other localisation	intracellular||cis-Golgi network||ER to Golgi vesicle-mediated transport	hypothetical protein			PF04099||PF04628	Sybindin-like family||Sedlin, N-terminal conserved region	KOG3369	CELLULAR PROCESSES AND SIGNALING	Intracellular trafficking, secretion, and vesicular transport	Transport protein particle (TRAPP) complex subunit	Transport protein particle (TRAPP) complex subunit (10670)		161.13	153.59	184.79	107.69	140.77	79.49	103.8	92.07	92.66	100.96	114.89	152.48	119.22	104.47	117.78	84.36	143.54	144.34	101.88	67.07	77.91	137.17	96.66	94.18	164.56
92	augustus_masked-4-processed-gene-12.51-mRNA-1	Phatr3_J10674	311645	10674	yellow				0.998193	0.750621	0	other localisation	cellular metabolic process	hypothetical protein; K03239 translation initiation factor eIF-2B subunit alpha	translation initiation factor eIF-2B subunit alpha	RNA transport	PF01008	Initiation factor 2 subunit family	KOG1466	INFORMATION STORAGE AND PROCESSING	Translation, ribosomal structure and biogenesis	Translation initiation factor 2B, alpha subunit (eIF-2Balpha/GCN3)	Translation initiation factor 2B, alpha subunit (eIF-2Balpha/GCN3) (10674)		33.66	18.18	19.71	25.22	30.21	11.84	12.59	18.2	17.02	15.18	20.3	32.3	13.73	19.27	24.13	22.44	47.66	21.55	34.03	26.79	14.27	23.22	14.4	13.35	15.28
93	RICE:10147161	Phatr3_J10677	303632	10677	yellow		DaUP		0.999526	0.796274	8	other localisation	nucleotide binding||metal ion transport||metal ion binding	"ATPase1-1B; P1B, P type ATPase; K01533 Cu2+-exporting ATPase [EC:3.6.3.4]"	Cu2+-exporting ATPase [EC:3.6.3.4]		PF00122||PF00403||PF00702||PF12710	E1-E2 ATPase||Heavy-metal-associated domain||haloacid dehalogenase-like hydrolase||haloacid dehalogenase-like hydrolase	KOG0207	METABOLISM	Inorganic ion transport and metabolism	Cation transport ATPase	Cation transport ATPase (10677)	copper ion binding protein||heavy metal translocating P-type ATPase||_GAP_	14.43	14.76	14.59	15.43	19.86	14.74	9.49	13.4	13.64	14.34	20.38	21.65	9.33	8.73	14.15	12.4	12.77	17.07	22.33	13.03	10.69	17.71	11.79	13.23	17.89
94	augustus_masked-4-processed-gene-1.32-mRNA-1	Phatr3_J10693	305666	10693	orange				1.02258	1.00629	0	other localisation	mannose-6-phosphate isomerase activity||carbohydrate metabolic process||zinc ion binding				PF01238	Phosphomannose isomerase type I	KOG2757	METABOLISM	Carbohydrate transport and metabolism	Mannose-6-phosphate isomerase	Mannose-6-phosphate isomerase (10693)	"mannose-6-phosphate isomerase, class I||_GAP_"	25.88	39.13	28.31	21.86	26.61	13.59	14.65	11.47	21.01	21.88	28.43	24.94	15.96	15.93	20.11	45.29	24.61	28.07	23.55	20.54	13.15	21.59	14.05	21.05	35.7
95	augustus_masked-1-processed-gene-19.52-mRNA-1	Phatr3_J107	304877	107	darkgreen		LoFe-UP		1.38233	0.805676	1	other localisation	protein binding	hypothetical protein			PF00560||PF08263||PF12799||PF13504||PF13516||PF13855	Leucine Rich Repeat||Leucine rich repeat N-terminal domain||Leucine Rich repeats (2 copies)||Leucine rich repeat||Leucine Rich repeat||Leucine rich repeat	KOG0619	POORLY CHARACTERIZED	General function prediction only	Leucine rich repeat	Leucine rich repeat (107)		39.11	44.52	39.69	59.08	59.25	40.35	32.05	43.7	33.05	51.57	57.83	74.84	35.85	39.48	22.11	58.95	54.78	40.23	58.08	45.15	21.04	82.31	22.11	30.19	34.58
96	augustus_masked-4-processed-gene-11.86-mRNA-1	Phatr3_J10704	301560	10704	salmon				1.08791	1.00075	0	other localisation	protein kinase activity||ATP binding||protein phosphorylation	"CDKC1; hypothetical protein; K08819 Cdc2-related kinase, arginine/serine-rich [EC:2.7.11.22]"	cyclin-dependent kinase 12/13 [EC:2.7.11.22 2.7.11.23]		PF00069||PF07714	Protein kinase domain||Protein tyrosine kinase	KOG0600	CELLULAR PROCESSES AND SIGNALING	Cell cycle control, cell division, chromosome partitioning	Cdc2-related protein kinase	Cdc2-related protein kinase (10704)		15.54	12.8	10.36	12.78	17.43	35.41	11.97	20.09	16.13	18.76	22.89	23.84	9.63	17.06	10.38	10.91	12.55	9.79	27.98	30.5	14.82	16.41	13.27	11.11	12.34
97	augustus_masked-4-processed-gene-4.67-mRNA-1	Phatr3_J10718	307694	10718	red			LiUP	1.01565	1.58054	0	other localisation		hypothetical protein; K07019			PF00561||PF12695||PF12697	alpha/beta hydrolase fold||Alpha/beta hydrolase family||Alpha/beta hydrolase family	KOG1838	POORLY CHARACTERIZED	General function prediction only	Alpha/beta hydrolase	Alpha/beta hydrolase (10718)		41.28	27.96	7.82	39.89	49.07	112.28	50.15	78.19	30.91	21.85	16.12	46.77	51.75	54.88	27.34	17.93	10.24	32.87	58.16	64.25	36.6	253.93	24.85	14.92	18.69
98	augustus_masked-4-processed-gene-7.80-mRNA-1	Phatr3_J10722	305658	10722	salmon				1.18144	0.738832	0	chloroplast	nucleic acid binding||helicase activity||ATP binding	hypothetical protein			PF00270||PF00271	DEAD/DEAH box helicase||Helicase conserved C-terminal domain	KOG0327	INFORMATION STORAGE AND PROCESSING	Translation, ribosomal structure and biogenesis	Translation initiation factor 4F, helicase subunit (eIF-4A) and related helicases	Translation initiation factor 4F, helicase subunit (eIF-4A) and related helicases (10722)		25.1	6.04	21.79	27.38	32.13	60.26	16.06	43.7	18.43	13.92	41.7	32.46	25.17	37.88	10.2	6.37	25.19	23.22	30.28	43.03	25.95	6.92	30.68	9.66	27.5
99	augustus_masked-4-processed-gene-7.52-mRNA-1	Phatr3_J10723	301547	10723	red			LiUP	1.09273	1.99273	0	mitochondrion	protein kinase activity||ATP binding||protein phosphorylation	hypothetical protein			PF00069||PF03109	Protein kinase domain||ABC1 family	KOG1235	POORLY CHARACTERIZED	General function prediction only	Predicted unusual protein kinase	Predicted unusual protein kinase (10723)		24.57	19.26	10.08	31.92	24.9	50.3	45.19	69.49	21.55	18.79	17.99	39.2	26.8	84.56	37.56	10.51	12.78	21.09	30.68	41.78	27.65	235.4	20.4	17.16	17.8
100	augustus_masked-4-processed-gene-12.70-mRNA-1	Phatr3_J10724	307730	10724	grey				0.937991	1.30827	0	signal peptide	acid-amino acid ligase activity	hypothetical protein; K10688 ubiquitin-conjugating enzyme E2 W [EC:6.3.2.19]	ubiquitin-conjugating enzyme E2 W [EC:6.3.2.19]	Ubiquitin mediated proteolysis	PF00179||PF14461	Ubiquitin-conjugating enzyme||Prokaryotic E2 family B	KOG0427	CELLULAR PROCESSES AND SIGNALING	Posttranslational modification, protein turnover, chaperones	Ubiquitin conjugating enzyme	Ubiquitin conjugating enzyme (10724)		111.68	77.21	147.77	25.12	46.72	144.53	73.62	73.97	138.81	124.52	66.1	57.49	37.32	88.25	102.83	74.13	138.09	26.25	85.48	311.57	100.72	38.97	138.93	153.43	71.62
101	augustus_masked-bd_31x35-processed-gene-0.52-mRNA-1	Phatr3_EG02362	300037	1073_bd	purple			LiUP	1.00184	1.37383	0	other localisation	nucleotide binding||nucleoside binding||DNA binding||DNA-directed DNA polymerase activity||DNA replication	POLA; catalytic subunit p180; K02320 DNA polymerase alpha subunit A [EC:2.7.7.7]	DNA polymerase alpha subunit A [EC:2.7.7.7]	Purine metabolism || Pyrimidine metabolism || DNA replication	PF00136||PF03104||PF08996||PF12254	DNA polymerase family B||DNA polymerase family B, exonuclease domain||DNA Polymerase alpha zinc finger||DNA polymerase alpha subunit p180 N terminal	KOG0970	INFORMATION STORAGE AND PROCESSING	Replication, recombination and repair	DNA polymerase alpha, catalytic subunit	DNA polymerase alpha, catalytic subunit (1073_bd)	DNA polymerase (pol2)||_GAP_	34.99	54.96	9.6	22.32	14.24	9.06	25.35	15.48	18.61	36.02	26.94	26.03	10.46	16.4	43.45	40.13	9.23	30.87	39.57	15.66	29.34	29.82	9.33	26.46	44.34
102	augustus_masked-4-processed-gene-6.39-mRNA-1	Phatr3_EG02387	309790	10742	purple		DaUP		1.1598	0.688002	0	other localisation	phosphorelay sensor kinase activity||phosphorelay response regulator activity||phosphorelay signal transduction system||signal transduction||membrane	hypothetical protein			PF00072||PF00512	Response regulator receiver domain||His Kinase A (phospho-acceptor) domain	KOG0519	CELLULAR PROCESSES AND SIGNALING	Signal transduction mechanisms	Sensory transduction histidine kinase	Sensory transduction histidine kinase (10742)		42.41	28.6	24.11	27.19	22.32	6.03	17.81	10.17	24.23	31.47	29.86	51.38	24	10.13	20.31	28.29	27.18	21.02	32.49	11.04	14.34	15.51	20.98	24.03	31.55
103	augustus_masked-4-processed-gene-8.30-mRNA-1	Phatr3_J10747	311630	10747	cyan		LiUP	LiUP	0.709633	2.14451	0	chloroplast	catalytic activity||cellular metabolic process||coenzyme binding	hypothetical protein			PF01370||PF05368||PF13460	D dependent epimerase/dehydratase family||NmrA-like family||NADH(P)-binding	KOG1203	METABOLISM	Carbohydrate transport and metabolism	Predicted dehydrogenase	Predicted dehydrogenase (10747)		610.83	348.49	16.88	207.99	280.11	193.02	484.72	206.75	570.99	288.83	29.49	140.71	223.88	134.27	547.81	166.35	13.31	295.01	160.28	88.49	585.07	254.28	428.47	274.27	38.06
104	maker-4-snap-gene-3.89-mRNA-1	Phatr3_J10752	309786	10752	grey				0.937103	1.00139	0	other localisation		hypothetical protein; K12627 U6 snRNA-associated Sm-like protein LSm8	U6 snRNA-associated Sm-like protein LSm8	RNA degradation || Spliceosome	PF01423	LSM domain	KOG1784	INFORMATION STORAGE AND PROCESSING	RNA processing and modification	Small Nuclear ribonucleoprotein splicing factor	Small Nuclear ribonucleoprotein splicing factor (10752)		139.53	166.59	165.07	115.09	187.72	150.55	131.08	122.39	96.19	134.09	108.38	112.03	107.92	137.11	263.56	133.38	126.79	138.44	67.44	105.83	130.24	166.94	104.53	78.81	142.35
105	augustus_masked-4-processed-gene-12.92-mRNA-1	Phatr3_J10757	301587	10757	turquoise				0.650226	0.789891	0	chloroplast	"N-acetyl-gamma-glutamyl-phosphate reductase activity||cytoplasm||cellular amino acid biosynthetic process||oxidoreductase activity, acting on the aldehyde or oxo group of donors, NAD or NADP as acceptor||protein dimerization activity||NAD binding||oxidation-reduction process"	hypothetical protein			PF01118||PF02774	Semialdehyde dehydrogenase, NAD binding domain||Semialdehyde dehydrogenase, dimerisation domain	KOG4777	METABOLISM	Amino acid transport and metabolism	Aspartate-semialdehyde dehydrogenase	Aspartate-semialdehyde dehydrogenase (10757)	aspartate-semialdehyde dehydrogenase	44.91	16.03	46.02	48.42	55.49	81.92	44.43	91.92	45.99	31.64	106.23	58.69	26.2	132.69	56.7	16.67	86.66	44.66	47.36	82.74	90.91	2.16	81.53	43.91	56.54
106	augustus_masked-4-processed-gene-2.45-mRNA-1	Phatr3_J10768	305710	10768	turquoise		LoFe-UP	LiUP	1.68162	1.63445	0	other localisation	pseudouridine synthesis||RNA binding||RNA modification||pseudouridine synthase activity	hypothetical protein			PF00849||PF01479	RNA pseudouridylate synthase||S4 domain				hypothetical protein	hypothetical protein (10768)		57.91	47.28	38.74	46.69	64.36	173.97	94.15	140.86	86.48	40.79	27.38	44.92	46.35	141.57	41.59	19.85	43.56	83.87	63.2	140.23	100.15	10.37	77.72	41.77	26.65
107	snap_masked-4-processed-gene-10.36-mRNA-1	Phatr3_J10769	307738	10769	darkgrey				0.732903	1.42675	0	other localisation	structural constituent of ribosome||intracellular||ribosome||translation	hypothetical protein; K02983 small subunit ribosomal protein S30e	small subunit ribosomal protein S30e	Ribosome	PF04758	Ribosomal protein S30	KOG0009	INFORMATION STORAGE AND PROCESSING	Translation, ribosomal structure and biogenesis	Ubiquitin-like/40S ribosomal S30 protein fusion	Ubiquitin-like/40S ribosomal S30 protein fusion (10769)		1874.05	2153.15	2852.6	956.05	1452.45	3014.49	2915.88	2742.36	2958.3	1747.2	1085.05	1231.31	1059.19	4833.32	5694	1195.25	3595.66	1544.63	1305.4	4829.89	2423.96	385.9	3317.37	2412.79	1287.17
108	augustus_masked-4-processed-gene-3.35-mRNA-1	Phatr3_J10774	301612	10774	turquoise			HiFe-UP	0.513572	1.39526	0	signal peptide		hypothetical protein			PF00828	Ribosomal protein L18e/L15	KOG0846	INFORMATION STORAGE AND PROCESSING	Translation, ribosomal structure and biogenesis	Mitochondrial/chloroplast ribosomal protein L15/L10	Mitochondrial/chloroplast ribosomal protein L15/L10 (10774)	ribosomal protein L15	329.56	181.37	285.22	262.04	415	952.44	434.18	829.17	406.59	166.05	399.2	361.24	451.29	1266.61	797.91	134.82	501.47	289.24	282.31	1059.1	942.61	232.42	831.58	345.71	337.43
109	augustus_masked-4-processed-gene-5.54-mRNA-1	Phatr3_J10779	311621	10779	turquoise				0.958315	1.10829	0	chloroplast	catalytic activity||metabolic process				PF01063	Aminotransferase class IV	KOG0975	METABOLISM	Amino acid transport and metabolism	Branched chain aminotransferase BCAT1, pyridoxal phosphate enzymes type IV superfamily	Branched chain aminotransferase BCAT1, pyridoxal phosphate enzymes type IV superfamily (10779)	branched-chain amino acid aminotransferase	48.28	29.12	38.76	36.17	37.47	69.34	44.32	67.19	46.03	30.61	52.89	39.7	48.41	86.55	60.17	28.23	33.43	35.43	34.81	55.45	70.82	41.73	55.05	37.37	43.64
110	augustus_masked-4-processed-gene-6.19-mRNA-1	Phatr3_J10781	305738	10781	pink				1.17527	0.997136	0	other localisation		hypothetical protein			PF02493	MORN repeat	KOG0229	CELLULAR PROCESSES AND SIGNALING	Signal transduction mechanisms	Phosphatidylinositol-4-phosphate 5-kinase	Phosphatidylinositol-4-phosphate 5-kinase (10781)		122.89	85.44	88.93	135.81	153.22	197.18	88.9	160.76	85.68	71.02	62.34	154.13	71.61	118.9	77.56	91.38	149.7	146.67	203.11	221.24	76.88	166.19	98.36	54.39	58.06
111	augustus_masked-4-processed-gene-11.112-mRNA-1	Phatr3_J10782	301555	10782	turquoise			LiUP	1.21638	2.03562	0	other localisation	nucleic acid binding||helicase activity||ATP binding	hypothetical protein; K14811 ATP-dependent RNA helicase DBP3 [EC:3.6.4.13]	ATP-dependent RNA helicase DBP3 [EC:3.6.4.13]		PF00270||PF00271	DEAD/DEAH box helicase||Helicase conserved C-terminal domain	KOG0331	INFORMATION STORAGE AND PROCESSING	RNA processing and modification	ATP-dependent RNA helicase	ATP-dependent RNA helicase (10782)		10.83	8.82	12.6	18.27	13.66	170.02	25.75	112.9	29.32	26.3	39.6	20.89	16.74	84.25	12.62	8.06	12.31	13.72	14.73	97.1	62.45	7.31	68.57	32.65	25.85
112	augustus_masked-4-processed-gene-9.9-mRNA-1	Phatr3_J10788	311635	10788	royalblue		DaUP	HiFe-UP	0.903483	0.638842	0	signal peptide	nucleic acid binding||cell redox homeostasis	hypothetical protein			PF00085||PF02037||PF13098	Thioredoxin||SAP domain||Thioredoxin-like domain	KOG0910	CELLULAR PROCESSES AND SIGNALING	Posttranslational modification, protein turnover, chaperones	Thioredoxin-like protein	Thioredoxin-like protein (10788)		13.19	20.05	36.64	24.96	37.59	24.15	13.03	19.26	23.7	24.36	46.41	42.33	39.29	20.57	20.64	25.03	17.94	21.3	26.71	19.1	19.6	16.49	30.11	27.03	39.23
113	augustus_masked-4-processed-gene-8.23-mRNA-1	Phatr3_J10799	303637	10799	magenta		DaUP		1.29644	0.649496	0	other localisation	fatty acid biosynthetic process||malonyl-CoA decarboxylase activity	malonyl-coa decarboxylase (EC:4.1.1.9); K01578 malonyl-CoA decarboxylase [EC:4.1.1.9]	malonyl-CoA decarboxylase [EC:4.1.1.9]	beta-Alanine metabolism || Propanoate metabolism || Peroxisome	PF05292	Malonyl-CoA decarboxylase (MCD)	KOG3018	METABOLISM	Carbohydrate transport and metabolism	Malonyl-CoA decarboxylase	Malonyl-CoA decarboxylase (10799)		27.91	22.8	31.15	27.8	29.47	8.85	19.1	14.58	20.97	21.87	34.42	27.42	23.14	16.64	20.47	27.32	28.4	22.32	26.03	8.09	11.16	29.01	13.39	14.03	29.82
114	augustus_masked-4-processed-gene-7.50-mRNA-1	Phatr3_J10800	307785	10800	magenta		DaUP	DaUP	0.889499	0.363114	10	signal peptide		hypothetical protein			PF05684	Protein of unknown function (DUF819)				hypothetical protein	hypothetical protein (10800)		26.78	27.73	27.05	44.29	32.31	1.91	23.06	3.63	18.23	21	39.42	41.6	34.07	8.55	15.27	20.13	47.02	58.59	25.58	2.45	16.9	6.41	14.75	28.09	62.72
115	augustus_masked-4-processed-gene-5.76-mRNA-1	Phatr3_J10805	303581	10805	NULL		DaUP	DaUP	1.11698	0.287315	0	other localisation		hypothetical protein			PF02138||PF14844	Beige/BEACH domain||PH domain associated with Beige/BEACH	KOG1787	CELLULAR PROCESSES AND SIGNALING	Intracellular trafficking, secretion, and vesicular transport	Kinase A-anchor protein Neurobeachin and related BEACH and WD40 repeat proteins	Kinase A-anchor protein Neurobeachin and related BEACH and WD40 repeat proteins (10805)		8.68	7.64	9.96	23.58	21.96	2.88	3.53	3.47	6.39	5.53	14.71	21.65	6.69	3.17	6.09	9.18	13.24	30.9	20.29	1.9	4.18	9.56	3.65	3.82	11.3
116	maker-4-snap-gene-5.201-mRNA-1	Phatr3_J10821	305674	10821	darkgrey				0.722989	1.31306	0	other localisation	"DNA binding||DNA-directed RNA polymerase activity||transcription, DNA-templated"	"hypothetical protein; K03007 DNA-directed RNA polymerases I, II, and III subunit RPABC5"	"DNA-directed RNA polymerases I, II, and III subunit RPABC5"	Purine metabolism || Pyrimidine metabolism || RNA polymerase || Cytosolic DNA-sensing pathway || Huntington's disease || Epstein-Barr virus infection	PF01194	RNA polymerases N / 8 kDa subunit	KOG3497	INFORMATION STORAGE AND PROCESSING	Transcription	DNA-directed RNA polymerase, subunit RPB10	DNA-directed RNA polymerase, subunit RPB10 (10821)		153.27	316.22	439.95	172.72	232.55	414.72	436.85	472.85	324.98	345.93	380.59	161.74	251.78	402.09	525.65	405.91	251.65	201.82	119.08	300.26	523.48	185.94	364.97	406.09	319.3
117	augustus_masked-4-processed-gene-5.37-mRNA-1	Phatr3_J10824	311694	10824	grey		LiUP	LiUP	0.990761	1.83037	0	signal peptide	steroid biosynthetic process||metabolic process||methyltransferase activity||lipid biosynthetic process	hypothetical protein; K00559 sterol 24-C-methyltransferase [EC:2.1.1.41]	sterol 24-C-methyltransferase [EC:2.1.1.41]	Steroid biosynthesis	PF01209||PF02353||PF08241||PF08242||PF08498||PF12847||PF13489||PF13649||PF13659||PF13847	ubiE/COQ5 methyltransferase family||Mycolic acid cyclopropane synthetase||Methyltransferase domain||Methyltransferase domain||Sterol methyltransferase C-terminal||Methyltransferase domain||Methyltransferase domain||Methyltransferase domain||Methyltransferase domain||Methyltransferase domain	KOG1269	METABOLISM	Lipid transport and metabolism	SAM-dependent methyltransferases	SAM-dependent methyltransferases (10824)		187.71	265.67	150.71	89.98	80.37	133.68	259.16	75.14	201.41	307.74	231.73	83.29	74.33	99.74	273.02	246.15	81.69	116.1	115.66	148.04	313.54	100.06	139.32	209.75	176.65
118	augustus_masked-4-processed-gene-4.46-mRNA-1	Phatr3_J10830	309738	10830	darkorange			LiUP	0.791578	2.58635	0	signal peptide	"phytochromobilin biosynthetic process||oxidoreductase activity, acting on the CH-CH group of donors, iron-sulfur protein as acceptor||cobalt ion binding||oxidation-reduction process"	hypothetical protein			PF05996	Ferredoxin-dependent bilin reductase				hypothetical protein	hypothetical protein (10830)		65.65	56.2	9.36	4.57	10.13	1.68	28.21	3.56	54.93	64.52	18.35	14.93	25.22	3.58	24.34	93.19	10.32	3.54	7.64	1.41	36.17	0.87	91.63	91.4	13.22
119	augustus_masked-4-processed-gene-7.92-mRNA-1	Phatr3_J10835	307778	10835	turquoise				0.959141	0.980708	0	other localisation	translation initiation factor activity||GTPase activity||GTP binding||intracellular||translational initiation||small GTPase mediated signal transduction||ferrous iron transmembrane transporter activity||ferrous iron transport||integral component of membrane	hypothetical protein			PF00009||PF01926||PF02421||PF03144||PF04760||PF08477||PF09439||PF11987	Elongation factor Tu GTP binding domain||50S ribosome-binding GTPase||Ferrous iron transport protein B||Elongation factor Tu domain 2||Translation initiation factor IF-2, N-terminal region||Miro-like protein||Signal recognition particle receptor beta subunit||Translation-initiation factor 2	KOG1145	INFORMATION STORAGE AND PROCESSING	Translation, ribosomal structure and biogenesis	Mitochondrial translation initiation factor 2 (IF-2; GTPase)	Mitochondrial translation initiation factor 2 (IF-2; GTPase) (10835)	translation initiation factor IF-2	100.33	49.98	72.91	189.44	145.81	251.98	90.04	214.42	96.93	74.09	132.2	139.23	99.91	156.88	99.48	45.47	119.77	104.75	128.13	255.9	177.73	68.9	152.04	57.96	90.07
120	augustus_masked-4-processed-gene-6.26-mRNA-1	Phatr3_J10847	303664	10847	turquoise				0.944922	1.04382	0	chloroplast	RNA binding	hypothetical protein			PF00575	S1 RNA binding domain	KOG1067	POORLY CHARACTERIZED	General function prediction only	Predicted RNA-binding polyribonucleotide nucleotidyltransferase	Predicted RNA-binding polyribonucleotide nucleotidyltransferase (10847)		211.12	97.51	103.3	219.79	183.64	307.84	273.55	414.99	315	131.05	265.02	202.02	312.72	429.08	198.42	55.44	138.51	169.35	278.34	407.43	476.35	122.25	364.04	188.41	180.04
122	RICE:10147277	Phatr3_J10852	311676	10852	grey			LiUP	1.0815	0.967243	3	other localisation	iron ion binding||fatty acid biosynthetic process||oxidoreductase activity||oxidation-reduction process	hypothetical protein			PF04116	Fatty acid hydroxylase superfamily	KOG0873	METABOLISM	Lipid transport and metabolism	C-4 sterol methyl oxidase	C-4 sterol methyl oxidase (10852)		22.23	46.6	62.68	47.85	40.1	25.63	51.7	29.72	24.87	33.02	45.72	30.86	107.73	39.65	33	45.91	30.77	47.86	23.66	22.63	38.5	64.1	24.66	39.55	41.83
123	maker-4-snap-gene-4.163-mRNA-1	Phatr3_J10862	309748	10862	magenta				0.933899	0.901456	0	other localisation	"hydrogen ion transmembrane transporter activity||ATP hydrolysis coupled proton transport||proton-transporting V-type ATPase, V1 domain"				PF03223	V-ATPase subunit C	KOG2909	METABOLISM	Energy production and conversion	Vacuolar H+-ATPase V1 sector, subunit C	Vacuolar H+-ATPase V1 sector, subunit C (10862)		165.53	308.59	217.63	272.46	278.82	94.07	209.35	194.13	196.74	241.46	251.6	282.9	175.75	136.41	218.37	526.41	171.08	215.49	212.78	153.02	185.15	580.32	108.66	175.91	314.24
124	augustus_masked-4-processed-gene-10.21-mRNA-1	Phatr3_EG02389	303662	10865	orange		DaUP		1.18725	0.560663	0	other localisation	protein kinase activity||ATP binding||protein phosphorylation	hypothetical protein			PF00027||PF00069||PF07714	Cyclic nucleotide-binding domain||Protein kinase domain||Protein tyrosine kinase	KOG0614	CELLULAR PROCESSES AND SIGNALING	Signal transduction mechanisms	cGMP-dependent protein kinase	cGMP-dependent protein kinase (10865)		55.44	68.22	53.49	58.86	37.53	18.01	29.18	23.76	29.42	52.71	85.63	80.37	81.05	26.96	33.42	65.89	28.58	30.65	39.95	18.4	19.93	77.2	17.95	46.65	69.12
125	maker-4-snap-gene-4.149-mRNA-1	Phatr3_J10872	301589	10872	cyan				1.20436	1.16627	0	other localisation		hypothetical protein					KOG4533	POORLY CHARACTERIZED	Function unknown	Uncharacterized conserved protein	Uncharacterized conserved protein (10872)		121.72	90.6	29.6	69.68	75.17	62.27	81.72	69.62	71.22	110.55	58.19	76.07	80.16	69.32	64.37	84.73	34.94	50.5	89.14	53.23	70.84	98.23	66.29	111.22	67.54
126	augustus_masked-4-processed-gene-2.48-mRNA-1	Phatr3_J10881	309818	10881	NULL		DaUP	DaUP	1.25082	0.245711	11	signal anchor	ammonium transmembrane transporter activity||ammonium transport||membrane	hypothetical protein			PF00909	Ammonium Transporter Family	KOG0682	METABOLISM	Inorganic ion transport and metabolism	Ammonia permease	Ammonia permease (10881)	ammonium transporter||_GAP_	8.63	2.51	9.38	38.26	23.5	4.44	5.81	4.94	8.84	5.63	21.79	14.81	21.44	3.52	2.57	1.12	10.43	35.26	16.18	2.22	10.65	3.69	15.08	7.78	19.15
128	augustus_masked-4-processed-gene-12.77-mRNA-1	Phatr3_J10893	307774	10893	grey				1.19376	1.08241	0	other localisation	"protein kinase activity||ATP binding||protein phosphorylation||lipopolysaccharide biosynthetic process||membrane||phosphotransferase activity, alcohol group as acceptor"	hypothetical protein			PF00069||PF06293||PF07714||PF14531	Protein kinase domain||Lipopolysaccharide kinase (Kdo/WaaP) family||Protein tyrosine kinase||Kinase-like	KOG0032	CELLULAR PROCESSES AND SIGNALING	Signal transduction mechanisms	Ca2+/calmodulin-dependent protein kinase, EF-Hand protein superfamily	Ca2+/calmodulin-dependent protein kinase, EF-Hand protein superfamily (10893)		18.99	18.62	18.54	17.9	11.27	26.44	24.52	25.1	20.45	24.39	36.06	17.17	21.27	28.71	8.66	15.55	16.84	11.48	16.4	20.79	22.63	30.61	17.3	21.19	20.79
129	snap_masked-4-processed-gene-5.135-mRNA-1	Phatr3_J10896	303667	10896	lightyellow		LiUP	LiUP	0.809763	1.69251	0	chloroplast		hypothetical protein			PF00153	Mitochondrial carrier protein	KOG0752	METABOLISM	Energy production and conversion	Mitochondrial solute carrier protein	Mitochondrial solute carrier protein (10896)		62.67	58.4	46.23	27.51	44.02	105.4	57.75	94.26	75.53	42.64	40.59	39.11	35.12	81.63	97.71	33.57	36.35	32.96	36.71	104.54	75.42	51.37	81.45	55.3	41.88
130	maker-4-augustus-gene-10.63-mRNA-1	Phatr3_J10902	301603	10902	turquoise				1.25405	1.0018	0	other localisation	N-acetyltransferase activity	hypothetical protein; K14682 amino-acid N-acetyltransferase [EC:2.3.1.1]	amino-acid N-acetyltransferase [EC:2.3.1.1]	Arginine and proline metabolism	PF00696||PF13508	Amino acid kinase family||Acetyltransferase (GNAT) domain	KOG2436	METABOLISM	Amino acid transport and metabolism	Acetylglutamate kinase/acetylglutamate synthase	Acetylglutamate kinase/acetylglutamate synthase (10902)	amino-acid N-acetyltransferase	38.41	33.99	46.37	69.69	22.7	63.2	48.77	79.98	34.37	49.85	92.45	62.42	40.71	63.32	32.02	32.8	41.26	34.44	35.08	41.36	31.14	42.02	94.86	35.4	64.48
131	augustus_masked-4-processed-gene-7.54-mRNA-1	Phatr3_J10925	307700	10925	lightgreen				0.888183	0.753229	0	other localisation		hypothetical protein; K13113 ubiquitin-like protein 5	ubiquitin-like protein 5				KOG3493	CELLULAR PROCESSES AND SIGNALING	Posttranslational modification, protein turnover, chaperones	Ubiquitin-like protein	Ubiquitin-like protein (10925)		66.75	120.1	189.67	81.27	140.45	47.77	114.04	89.69	49.23	77.85	112.55	115.67	114.05	80.34	134.08	191.77	71.2	85.8	100.51	48.41	71.68	211.78	49.4	72.11	209.33
132	augustus_masked-4-processed-gene-12.62-mRNA-1	Phatr3_J10934	301585	10934	grey				0.94758	0.962189	0	other localisation		hypothetical protein; K09647 mitochondrial inner membrane protease subunit 1 [EC:3.4.99.-]	mitochondrial inner membrane protease subunit 1 [EC:3.4.21.-]	Protein export			KOG0171	CELLULAR PROCESSES AND SIGNALING	Posttranslational modification, protein turnover, chaperones	Mitochondrial inner membrane protease, subunit IMP1	Mitochondrial inner membrane protease, subunit IMP1 (10934)	signal peptidase I||_GAP_	30.49	31.63	33.11	18.58	32.11	16.6	18.84	25.85	31	30.37	31.83	20.06	25.64	25.44	25.92	26.12	26.06	29.34	19.75	19.94	23.99	25.02	30.13	28.43	29.79
134	augustus_masked-4-processed-gene-12.37-mRNA-1	Phatr3_J10954	307788	10954	NULL				1.2517	0.767655	0	other localisation		hypothetical protein			PF08311	Mad3/BUB1 homology region 1	KOG1166	CELLULAR PROCESSES AND SIGNALING	Cell cycle control, cell division, chromosome partitioning	Mitotic checkpoint serine/threonine protein kinase	Mitotic checkpoint serine/threonine protein kinase (10954)		17.78	14.59	14.94	13.44	8.88	5.2	4.05	6.29	7.44	10.65	16.9	20	9.91	5.54	12.23	15.76	6.09	6.77	14.79	6.74	6.5	18.89	3.98	7.72	24.35
135	augustus_masked-4-processed-gene-4.58-mRNA-1	Phatr3_J10963	307750	10963	green		LoFe-UP		1.5454	0.862329	0	other localisation	ubiquitin-dependent protein catabolic process				PF03152	Ubiquitin fusion degradation protein UFD1	KOG1816	CELLULAR PROCESSES AND SIGNALING	Posttranslational modification, protein turnover, chaperones	Ubiquitin fusion-degradation protein	Ubiquitin fusion-degradation protein (10963)		109.5	91.91	123.91	108.77	72.52	66.99	89.81	68.77	109.83	112.18	146.83	96.13	79.31	54.61	51.91	63.43	96.67	83.19	77.45	72.77	80.19	142.58	50.87	116.91	103.47
136	maker-4-augustus-gene-12.223-mRNA-1	Phatr3_J10970	305716	10970	red		LiUP	HiFe-UP+LiUP	0.368109	6.56408	2	chloroplast					PF01494	FAD binding domain	KOG2614	METABOLISM	Energy production and conversion	Kynurenine 3-monooxygenase and related flavoprotein monooxygenases	Kynurenine 3-monooxygenase and related flavoprotein monooxygenases (10970)		54.17	112.78	26.31	12.76	16.89	122.39	100.07	67.92	62.08	98.38	22.66	13.55	59.64	71.13	83.51	158.75	8.47	13	10.17	42.22	82.08	186.04	73.41	116.44	20.79
137	snap_masked-4-processed-gene-11.117-mRNA-1	Phatr3_J10972	303621	10972	grey			LiUP	1.02666	1.14229	0	signal peptide	pyridoxamine-phosphate oxidase activity||FMN binding||oxidation-reduction process	hypothetical protein			PF01243||PF13883	Pyridoxamine 5'-phosphate oxidase||Pyridoxamine 5'-phosphate oxidase	KOG3374	INFORMATION STORAGE AND PROCESSING	Transcription	Cellular repressor of transcription	Cellular repressor of transcription (10972)		207.29	164.59	206.66	116.07	178.86	127.74	156.98	160.41	169.12	157.37	147.07	164.6	157.15	174.05	163.11	117.68	208.61	150.3	138.44	161.27	191.07	257.1	132.47	134.77	145.72
138	maker-4-snap-gene-7.220-mRNA-1	Phatr3_EG02128	303651	10974	blue		LoFe-UP	LoFe-UP	1.80249	0.765676	0	other localisation		hypothetical protein			PF02493	MORN repeat	KOG0231	POORLY CHARACTERIZED	General function prediction only	Junctional membrane complex protein Junctophilin and related MORN repeat proteins	Junctional membrane complex protein Junctophilin and related MORN repeat proteins (10974)		7.79	8.2	6.73	23.37	13.98	14.92	16.79	20.81	12.76	15.71	21.68	23.02	15.81	14.28	5.53	4.72	5.4	16.29	18.04	9.94	15.71	19.09	15.36	11.56	13.41
139	augustus_masked-4-processed-gene-6.24-mRNA-1	Phatr3_J10976	301592	10976	greenyellow				1.30246	1.01435	8	other localisation	"endoplasmic reticulum||integral component of membrane||transferase activity, transferring hexosyl groups"	"mannosyltransferase; K03845 alpha-1,3-mannosyltransferase [EC:2.4.1.130]"	"alpha-1,3-mannosyltransferase [EC:2.4.1.258]"	N-Glycan biosynthesis || Various types of N-glycan biosynthesis	PF05208	ALG3 protein	KOG2762	METABOLISM	Carbohydrate transport and metabolism	Mannosyltransferase	Mannosyltransferase (10976)		40.71	31.95	19.94	46.08	20.77	17.02	50.11	30.69	36.91	37.52	39.21	24.57	70.81	31.53	29.94	12.55	12.13	44.93	16.76	10.33	55.52	25.07	48.1	46.22	31
141	augustus_masked-4-processed-gene-3.39-mRNA-1	Phatr3_J11003	301629	11003	brown		DaUP	DaUP	0.856195	0.253974	0	signal peptide	catalytic activity||iron-sulfur cluster binding	hypothetical protein			PF04055	Radical SAM superfamily				hypothetical protein	hypothetical protein (11003)		18.44	9.44	22.45	26.18	24.51	4.03	8.05	8.75	16.35	11.9	51.46	36.3	32.99	10	10.88	6.78	32.45	20.08	37.13	7.86	14.47	6.85	21.19	10.35	32.29
142	augustus_masked-4-processed-gene-11.38-mRNA-1	Phatr3_J11006	307718	11006	darkorange		HiFe-UP		0.512426	1.03994	0	chloroplast					PF00504	Chlorophyll A-B binding protein				hypothetical protein	hypothetical protein (11006)		1701.48	2961.98	1602.64	550.29	991.15	212.42	1485.37	91.78	2248.11	2224.2	1096.04	1041.41	1739.26	79.64	2509.95	3101.6	1502.34	696.26	693.64	146.41	1593.33	280.53	2080.54	3160.23	1980.56
143	maker-4-augustus-gene-11.230-mRNA-1	Phatr3_J11009	309802	11009	yellow		DaUP	DaUP	1.08964	0.506093	0	other localisation	nucleic acid binding||DNA binding||helicase activity||ATP binding	hypothetical protein	TATA-binding protein-associated factor [EC:3.6.4.-]		PF00176||PF00271	SNF2 family N-terminal domain||Helicase conserved C-terminal domain	KOG0392	INFORMATION STORAGE AND PROCESSING	Transcription	SNF2 family DNA-dependent ATPase domain-containing protein	SNF2 family DNA-dependent ATPase domain-containing protein (11009)		14.07	10.92	11.54	11.56	12.62	7.51	7.95	9.06	8.41	10.76	14.91	28.08	9.99	9.07	8.9	10.39	17.78	8.76	22.52	6.66	7.17	6.95	5.91	8.13	12.61
144	augustus_masked-4-processed-gene-3.21-mRNA-1	Phatr3_J11014	309784	11014	brown		DaUP	DaUP	0.819156	0.105113	0	mitochondrion	"acyl-CoA dehydrogenase activity||metabolic process||oxidoreductase activity, acting on the CH-CH group of donors||fatty acid beta-oxidation using acyl-CoA dehydrogenase||flavin adenine dinucleotide binding||oxidation-reduction process"	hypothetical protein			PF00441||PF02771||PF09317	Acyl-CoA dehydrogenase, C-terminal domain||Acyl-CoA dehydrogenase, N-terminal domain||Domain of unknown function (DUF1974)	KOG0137	METABOLISM	Lipid transport and metabolism	Very-long-chain acyl-CoA dehydrogenase	Very-long-chain acyl-CoA dehydrogenase (11014)		101.79	39.5	346.4	234.94	244.88	9.71	17.99	18.43	31.93	45.09	266.72	190.89	226.96	24.41	27.87	27.41	340.01	449.27	159.09	10.55	21.53	4.32	124.9	45.8	209.33
145	maker-4-snap-gene-11.241-mRNA-1	Phatr3_J11016	309740	11016	grey			HiFe-UP	0.828074	1.13849	0	other localisation	cytochrome-c oxidase activity||mitochondrion	hypothetical protein; K02267 cytochrome c oxidase subunit VIb [EC:1.9.3.1]	cytochrome c oxidase subunit 6b	Oxidative phosphorylation || Cardiac muscle contraction || Alzheimer's disease || Parkinson's disease || Huntington's disease	PF02297	Cytochrome oxidase c subunit VIb	KOG3057	METABOLISM	Energy production and conversion	Cytochrome c oxidase, subunit VIb/COX12	Cytochrome c oxidase, subunit VIb/COX12 (11016)		723.94	975.29	925.18	831.75	811.26	521.8	781.99	618.66	757.64	582.19	490.5	687.12	539.35	765.29	1267	1139.47	826.65	913.27	485.5	725.74	639.6	1013.92	612.75	641.96	571
147	snap_masked-4-processed-gene-12.142-mRNA-1	Phatr3_J11021	309753	11021	blue		LoFe-UP+DaUP	DaUP	1.55089	0.432772	0	mitochondrion	catalytic activity||metabolic process	"hypothetical protein; K00167 2-oxoisovalerate dehydrogenase E1 component, beta subunit [EC:1.2.4.4]"	"2-oxoisovalerate dehydrogenase E1 component, beta subunit [EC:1.2.4.4]"	"Valine, leucine and isoleucine degradation"	PF02779||PF02780	Transketolase, pyrimidine binding domain||Transketolase, C-terminal domain	KOG0525	METABOLISM	Energy production and conversion	Branched chain alpha-keto acid dehydrogenase E1, beta subunit	Branched chain alpha-keto acid dehydrogenase E1, beta subunit (11021)		70.45	42.69	58.64	98.51	73.36	7.21	29.18	20.65	38.43	30.72	91.04	93.56	98.84	14.48	23.05	42.12	31.71	73.87	54.79	6.91	24.14	120.94	19.18	13.29	72.55
148	maker-4-augustus-gene-5.163-mRNA-1	Phatr3_J11022	303617	11022	brown		DaUP	DaUP	0.709627	0.310637	0	chloroplast	peptidyl-prolyl cis-trans isomerase activity||protein folding	hypothetical protein			PF00160	Cyclophilin type peptidyl-prolyl cis-trans isomerase/CLD				hypothetical protein	hypothetical protein (11022)		46.69	19.07	27.16	96.83	96.91	45.54	26.39	24.92	32.12	8.59	57.15	81.01	132.04	31.07	82.63	11.98	20.42	104.26	79.29	17.2	45.9	11.03	35.26	15.66	37.2
149	maker-11-augustus-gene-4.243-mRNA-1	Phatr3_J1103	306365	1103	magenta		DaUP	DaUP	1.17116	0.455252	0	other localisation	protein kinase activity||calcium ion binding||ATP binding||protein phosphorylation	hypothetical protein			PF00036||PF00069||PF07714||PF13405||PF13499||PF13833	EF hand||Protein kinase domain||Protein tyrosine kinase||EF-hand domain||EF-hand domain pair||EF-hand domain pair	KOG0032	CELLULAR PROCESSES AND SIGNALING	Signal transduction mechanisms	Ca2+/calmodulin-dependent protein kinase, EF-Hand protein superfamily	Ca2+/calmodulin-dependent protein kinase, EF-Hand protein superfamily (1103)		25.16	25.27	18.77	33.34	25.26	3.67	12.34	5.65	11.42	15.52	30.69	40.76	32.22	7.05	13.34	23.68	20.5	27.83	33.46	4.45	9.67	61.75	5.6	9.89	38.58
150	augustus_masked-4-processed-gene-0.11-mRNA-1	Phatr3_J11032	303610	11032	darkgrey			HiFe-UP+LiUP	0.713368	1.46302	0	other localisation		hypothetical protein; K02898 large subunit ribosomal protein L26e	large subunit ribosomal protein L26e	Ribosome	PF00467	KOW motif	KOG3401	INFORMATION STORAGE AND PROCESSING	Translation, ribosomal structure and biogenesis	60S ribosomal protein L26	60S ribosomal protein L26 (11032)	ribosomal protein L24	1878.95	1302.42	1781.51	777.74	1174.16	2515.27	3170.15	2940.89	2948.49	1790.49	1084.25	1157.86	715.5	3467.16	2804.04	668.2	3127.38	1381.54	1549.21	4351.77	3985.38	315.15	4298.09	2827.26	1342.19
151	augustus_masked-4-processed-gene-5.30-mRNA-1	Phatr3_J11041	305700	11041	NULL		LoFe-UP		1.50568	0.665276	0	other localisation	pseudouridine synthesis||RNA binding||RNA modification||pseudouridine synthase activity	hypothetical protein			PF00849	RNA pseudouridylate synthase	KOG1919	INFORMATION STORAGE AND PROCESSING	RNA processing and modification	RNA pseudouridylate synthases	RNA pseudouridylate synthases (11041)		13.04	5.01	5.04	18.11	9.26	9.48	6.02	18.94	10.94	9.85	27.12	14.31	13.61	17.66	7	4.68	4.65	9.66	21.53	9.48	6.73	15.45	8.7	11.19	19.13
152	maker-4-snap-gene-2.187-mRNA-1	Phatr3_J11048	303628	11048	purple				1.272	1.23286	0	other localisation		hypothetical protein			PF01188||PF12695||PF12697	Mandelate racemase / muconate lactonizing enzyme, C-terminal domain||Alpha/beta hydrolase family||Alpha/beta hydrolase family	KOG1223	METABOLISM	Amino acid transport and metabolism	Isochorismate synthase	Isochorismate synthase (11048)		190.97	105.23	19.05	38.69	71.23	19.78	55.27	41.59	109.52	79.69	23.45	102.2	31.19	31.57	135.73	68.35	50.1	57.46	76	30.13	49.82	12.6	80.17	59.81	20.12
153	augustus_masked-4-processed-gene-12.55-mRNA-1	Phatr3_J11083	307723	11083	grey				1.06173	0.981433	4	other localisation		hypothetical protein			PF00153	Mitochondrial carrier protein	KOG0769	METABOLISM	Energy production and conversion	Predicted mitochondrial carrier protein	Predicted mitochondrial carrier protein (11083)		16.41	12.5	12.58	15.5	15.2	15.15	17.33	19.8	16.65	12.35	16.7	21.56	19.93	17.67	11.94	12.42	10.13	16.51	17.27	17.24	16.63	20.68	9.54	11.79	11.99
154	augustus_masked-4-processed-gene-11.89-mRNA-1	Phatr3_J11084	301566	11084	magenta		DaUP		1.07486	0.622991	0	other localisation		hypothetical protein			PF07065	D123	KOG2983	POORLY CHARACTERIZED	Function unknown	Uncharacterized conserved protein	Uncharacterized conserved protein (11084)		62.28	49.2	56.77	65.38	73.16	18.1	30.07	26.48	39.46	41.56	57.42	53.78	37.87	36.06	38.69	59.44	91.99	61.7	76.45	26.24	27.33	51.69	22.6	33.95	44.35
155	augustus_masked-4-processed-gene-7.34-mRNA-1	Phatr3_J11088	303608	11088	turquoise				0.743544	1.28525	0	other localisation	nucleotide binding||aminoacyl-tRNA ligase activity||ATP binding||tRNA aminoacylation for protein translation	hypothetical protein; K01869 leucyl-tRNA synthetase [EC:6.1.1.4]	leucyl-tRNA synthetase [EC:6.1.1.4]	Aminoacyl-tRNA biosynthesis	PF00133||PF01406||PF08264||PF09334	tRNA synthetases class I (I, L, M and V)||tRNA synthetases class I (C) catalytic domain||Anticodon-binding domain of tRNA||tRNA synthetases class I (M)	KOG0437	INFORMATION STORAGE AND PROCESSING	Translation, ribosomal structure and biogenesis	Leucyl-tRNA synthetase	Leucyl-tRNA synthetase (11088)	leucine--tRNA ligase	84.87	42.04	47.39	53.93	56.26	137.61	57.14	129.55	70.76	57.3	64.97	65.77	21.77	106	85.07	31.5	109.78	49.95	82.72	170.54	84.74	32.15	91.3	65.72	49.19
156	maker-4-augustus-gene-12.228-mRNA-1	Phatr3_J11099	303647	11099	blue		LoFe-UP		1.37404	0.918807	0	other localisation	phosphoric diester hydrolase activity||guanosine tetraphosphate metabolic process||metal ion binding	hypothetical protein			PF01966||PF02824||PF04607||PF13291||PF13328	HD domain||TGS domain||Region found in RelA / SpoT proteins||ACT domain||HD domain	KOG1157	CELLULAR PROCESSES AND SIGNALING	Signal transduction mechanisms	Predicted guanosine polyphosphate pyrophosphohydrolase/synthase	Predicted guanosine polyphosphate pyrophosphohydrolase/synthase (11099)	RelA/SpoT family protein||_GAP_	27.38	19.98	15.19	20.6	16.84	15.67	14.33	21.25	13.8	17.01	26.16	25.85	25.85	18.1	12.61	11.05	9.84	12.93	16.51	11.99	9.23	65.42	10.29	11.1	21.36
157	snap_masked-4-processed-gene-2.139-mRNA-1	Phatr3_J11116	307787	11116	magenta		DaUP		0.806245	0.712719	2	signal peptide	catalytic activity||metabolic process||oxidoreductase activity||cellular metabolic process||coenzyme binding	hypothetical protein			PF00106||PF01370||PF08659	short chain dehydrogenase||NAD dependent epimerase/dehydratase family||KR domain	KOG1208	METABOLISM	Secondary metabolites biosynthesis, transport and catabolism	Dehydrogenases with different specificities (related to short-chain alcohol dehydrogenases)	Dehydrogenases with different specificities (related to short-chain alcohol dehydrogenases) (11116)		20.3	14.08	21.72	31.32	25.47	5.1	23.22	19.65	21.85	16.68	20.92	27.12	15.25	26.16	15.68	20.76	30.37	34.81	30.3	14.88	25.46	3.26	19.44	15.83	28.96
159	augustus_masked-5-processed-gene-8.91-mRNA-1	Phatr3_J11126	309859	11126	salmon				0.891218	1.2303	0	other localisation	"ligase activity||carbon-nitrogen ligase activity, with glutamine as amido-N-donor"	hypothetical protein			PF02637||PF02934	GatB domain||GatB/GatE catalytic domain	KOG2438	INFORMATION STORAGE AND PROCESSING	Translation, ribosomal structure and biogenesis	Glutamyl-tRNA amidotransferase subunit B	Glutamyl-tRNA amidotransferase subunit B (11126)	"glutamyl-tRNA(Gln) and/or aspartyl-tRNA(Asn) amidotransferase, B subunit"	78.83	30.69	22.46	50.84	48.58	125.52	33.88	108.5	58.1	46.88	58.16	72.62	24.2	75	54.25	23.06	59.56	38.69	70.93	104.22	56.94	62.25	53.91	34.47	50.68
161	maker-5-augustus-gene-3.451-mRNA-1	Phatr3_J11131	301648	11131	red		LoFe-UP		1.43587	1.07535	0	other localisation	protein binding	hypothetical protein; K00942 guanylate kinase [EC:2.7.4.8]	guanylate kinase [EC:2.7.4.8]	Purine metabolism	PF00625	Guanylate kinase	KOG0707	METABOLISM	Nucleotide transport and metabolism	Guanylate kinase	Guanylate kinase (11131)		75.3	79.31	64.65	79.56	109.02	217.03	103.58	148.63	95.53	63.66	70.43	141.89	110.66	147.55	56.54	60.46	75.77	86.87	140.52	175.16	90.02	158.42	70.48	57.7	88.23
162	augustus_masked-5-processed-gene-3.130-mRNA-1	Phatr3_J11144	309878	11144	pink		DaUP		0.985748	0.768925	0	other localisation	nucleic acid binding	hypothetical protein			PF00076||PF04059||PF14259	RNA recognition motif. (a.k.a. RRM, RBD, or RNP domain)||RNA recognition motif 2||RNA recognition motif (a.k.a. RRM, RBD, or RNP domain)	KOG4660	CELLULAR PROCESSES AND SIGNALING	Cell cycle control, cell division, chromosome partitioning	Protein Mei2, essential for commitment to meiosis, and related proteins	Protein Mei2, essential for commitment to meiosis, and related proteins (11144)		24.71	13.32	18	23.11	28.66	32.53	16.94	24.07	15.31	17.95	27.36	33.98	25.2	21.3	14.62	15.89	22.1	15.61	44.1	31.49	12.7	20.01	23.62	11.47	18.54
163	augustus_masked-5-processed-gene-4.47-mRNA-1	Phatr3_J11145	301678	11145	turquoise				0.930563	1.15056	0	other localisation	nucleic acid binding	hypothetical protein; K12837 splicing factor U2AF 65 kDa subunit	splicing factor U2AF 65 kDa subunit	Spliceosome	PF00076||PF13893||PF14259	RNA recognition motif. (a.k.a. RRM, RBD, or RNP domain)||RNA recognition motif. (a.k.a. RRM, RBD, or RNP domain)||RNA recognition motif (a.k.a. RRM, RBD, or RNP domain)	KOG0120	INFORMATION STORAGE AND PROCESSING	RNA processing and modification	Splicing factor U2AF, large subunit (RRM superfamily)	Splicing factor U2AF, large subunit (RRM superfamily) (11145)		10.93	11.05	11.59	10.42	11.19	39.69	12.37	27.83	16.85	16.13	19.03	17.53	12.09	23.78	14.9	11.64	12.8	12.03	14.05	25.86	19.61	7.77	25.06	15.19	14.39
164	augustus_masked-5-processed-gene-9.40-mRNA-1	Phatr3_J11151	307805	11151	turquoise				0.868412	1.55036	0	signal peptide	metabolic process||lyase activity	hypothetical protein			PF00701	Dihydrodipicolinate synthetase family				hypothetical protein	hypothetical protein (11151)	dihydrodipicolinate synthase	38.47	35.93	47.31	27.34	43.12	156.06	53.5	107.76	58.32	50.65	55.77	38.7	32.92	115.11	51.39	32.19	42.54	31.25	37.59	108.65	107.64	10.41	94.11	49.25	53.86
165	RICE:10147729	Phatr3_J11154	311767	11154	grey		LoFe-UP	LiUP	1.24609	1.31686	0	other localisation		hypothetical protein; K13628 iron-sulfur cluster assembly protein	iron-sulfur cluster assembly protein		PF01521	Iron-sulphur cluster biosynthesis	KOG1120	METABOLISM	Inorganic ion transport and metabolism	Fe-S cluster biosynthesis protein ISA1 (contains a HesB-like domain)	Fe-S cluster biosynthesis protein ISA1 (contains a HesB-like domain) (11154)	iron-sulfur cluster assembly accessory protein	254.09	323.77	258.1	260.33	355.01	333.27	258.43	287.57	277.9	399.98	268.41	266.22	258.75	241.01	258.17	342.75	213.18	250.21	217.83	282.24	162.01	681.44	212.97	245.46	274.54
166	augustus_masked-5-processed-gene-5.53-mRNA-1	Phatr3_J11160	305762	11160	grey				1.04056	0.866456	10	other localisation	amino acid transmembrane transport||transport||amino acid transmembrane transporter activity||membrane||transmembrane transport	hypothetical protein			PF00324||PF13520	Amino acid permease||Amino acid permease	KOG1287	METABOLISM	Amino acid transport and metabolism	Amino acid transporters	Amino acid transporters (11160)		19.89	25.23	19.53	17.21	21.57	22.76	16.27	19.03	14.21	12.4	16.27	23.36	19.35	18.87	18.09	18.22	22.08	23.96	32.26	27.34	13.86	22.14	16.14	17.5	19.31
167	augustus_masked-5-processed-gene-5.44-mRNA-1	Phatr3_J11169	305780	11169	NULL		DaUP	DaUP	1.14391	0.659992	0	other localisation	peptidyl-prolyl cis-trans isomerase activity||protein folding	hypothetical protein			PF00160	Cyclophilin type peptidyl-prolyl cis-trans isomerase/CLD	KOG0865	CELLULAR PROCESSES AND SIGNALING	Posttranslational modification, protein turnover, chaperones	Cyclophilin type peptidyl-prolyl cis-trans isomerase	Cyclophilin type peptidyl-prolyl cis-trans isomerase (11169)		13.38	17.14	11.75	9.05	12.44	4.75	7.97	8.74	5.76	10.42	13.47	18.8	8.04	8.65	10.46	11.93	13.82	5.33	15.8	6.21	8.16	12.05	5.55	8.91	11.06
168	augustus_masked-5-processed-gene-3.120-mRNA-1	Phatr3_J11174	301664	11174	grey		LoFe-UP+LiUP	LiUP	1.53755	1.54688	0	other localisation	hydrolase activity	hypothetical protein; K01262 Xaa-Pro aminopeptidase [EC:3.4.11.9]	Xaa-Pro aminopeptidase [EC:3.4.11.9]		PF00557||PF01321	Metallopeptidase family M24||Creatinase/Prolidase N-terminal domain	KOG2413	METABOLISM	Amino acid transport and metabolism	Xaa-Pro aminopeptidase	Xaa-Pro aminopeptidase (11174)		186.49	194.79	116.84	119.42	120.01	206.01	167.31	147.08	164.32	219.68	87.47	109.38	101.55	135.89	199.74	187.28	70.67	98.68	131.86	161.15	139	170.47	151.32	184.72	98.69
169	augustus_masked-5-processed-gene-3.147-mRNA-1	Phatr3_J11183	301697	11183	green		LoFe-UP+DaUP	LoFe-UP	2.00709	0.548907	6	other localisation		hypothetical protein			PF03619	Organic solute transporter Ostalpha	KOG2641	CELLULAR PROCESSES AND SIGNALING	Signal transduction mechanisms	Predicted seven transmembrane receptor - rhodopsin family	Predicted seven transmembrane receptor - rhodopsin family (11183)		24.86	14.34	17.05	25.16	16.34	10.2	21.17	11.4	22.45	34.84	56.7	42.08	47.07	12.6	7.57	10.61	12.33	22.51	24.84	4.65	9.21	31.51	15.43	21.3	28.47
170	maker-5-snap-gene-5.162-mRNA-1	Phatr3_J11189	303741	11189	red		LiUP	LiUP	0.684271	3.68116	0	other localisation	GTPase activity||GTP binding	hypothetical protein; K02355 elongation factor G	elongation factor G		PF00009||PF00679||PF03144||PF03764||PF14492	Elongation factor Tu GTP binding domain||Elongation factor G C-terminus||Elongation factor Tu domain 2||Elongation factor G, domain IV||Elongation Factor G, domain II	KOG0465	INFORMATION STORAGE AND PROCESSING	Translation, ribosomal structure and biogenesis	Mitochondrial elongation factor	Mitochondrial elongation factor (11189)	translation elongation factor G	125.31	59.59	40.38	101.25	129.07	2065.62	170.81	855.87	216.85	88.24	95.6	147.49	85.45	609.05	229.44	46.54	88.74	80	139	1821.19	343.57	356.66	343.23	119.13	50.06
171	augustus_masked-5-processed-gene-7.35-mRNA-1	Phatr3_J11192	305746	11192	turquoise				1.11136	1.11032	0	mitochondrion	metabolic process||oxidoreductase activity	hypothetical protein			PF00106||PF08659||PF13561	short chain dehydrogenase||KR domain||Enoyl-(Acyl carrier protein) reductase	KOG0725	POORLY CHARACTERIZED	General function prediction only	Reductases with broad range of substrate specificities	Reductases with broad range of substrate specificities (11192)		58.02	38.92	42.56	64.94	39.08	100.25	59.58	92.86	71.12	64.1	68.96	60.88	85.63	91.48	23.58	23.59	41.04	48.59	65.9	72.56	83.16	58.27	69.31	69.79	78.83
172	augustus_masked-5-processed-gene-3.186-mRNA-1	Phatr3_EG02357	311727	11197	cyan				0.71153	2.06449	10	chloroplast		hypothetical protein			PF10693||PF12159	Protein of unknown function (DUF2499)||Protein of unknown function (DUF3593)	KOG2445	CELLULAR PROCESSES AND SIGNALING	Nuclear structure	Nuclear pore complex component (sc Seh1)	Nuclear pore complex component (sc Seh1) (11197)		49.43	38.13	5.41	6.8	10.76	1.96	36.23	7.32	50.07	29.11	12.73	13.3	15.54	10.23	55.34	32.9	8.97	8.04	9.51	3.19	56.73	0.82	73.07	41.95	13.16
173	augustus_masked-5-processed-gene-9.87-mRNA-1	Phatr3_J11198	301685	11198	NULL		LoFe-UP		1.66499	0.898344	0	other localisation	microtubule motor activity||ATP binding||microtubule-based movement||microtubule binding	Pt-KIF9; mcak-like kinesin-like protein; K10393 kinesin family member 2/24	kinesin family member 2/24		PF00225	Kinesin motor domain	KOG0246	CELLULAR PROCESSES AND SIGNALING	Cytoskeleton	Kinesin-like protein	Kinesin-like protein (11198)		16.43	8.95	4.71	10.6	4.61	7.85	8.35	8.47	11.26	13.31	20.01	18.59	6.62	8.56	6.4	6.31	3.73	6.62	13.77	5.22	5.99	16.29	5.49	9.99	14.87
174	augustus_masked-5-processed-gene-8.34-mRNA-1	Phatr3_J11204	307806	11204	brown		LoFe-UP+DaUP	LoFe-UP	2.46268	0.416376	0	signal peptide	serine-type carboxypeptidase activity||proteolysis	hypothetical protein; K13289 cathepsin A (carboxypeptidase C) [EC:3.4.16.5]	cathepsin A (carboxypeptidase C) [EC:3.4.16.5]	Lysosome || Renin-angiotensin system	PF00450	Serine carboxypeptidase	KOG1282	CELLULAR PROCESSES AND SIGNALING	Posttranslational modification, protein turnover, chaperones	Serine carboxypeptidases (lysosomal cathepsin A)	Serine carboxypeptidases (lysosomal cathepsin A) (11204)		101.47	129.67	189.61	272.5	193.88	30.77	152	43.6	98.55	125.29	180.58	142.24	271.29	59.74	53.13	124.19	130.21	198.24	148.94	29.17	48.1	112.57	45.19	65.64	86.57
175	augustus_masked-5-processed-gene-4.26-mRNA-1	Phatr3_J11217	309826	11217	blue		LoFe-UP+DaUP	DaUP	1.45123	0.272351	0	mitochondrion	ATP binding	hypothetical protein			PF00004||PF07724||PF10431	ATPase family associated with various cellular activities (AAA)||AAA domain (Cdc48 subfamily)||C-terminal, D2-small domain, of ClpB protein	KOG0745	CELLULAR PROCESSES AND SIGNALING	Posttranslational modification, protein turnover, chaperones	Putative ATP-dependent Clp-type protease (AAA+ ATPase superfamily)	Putative ATP-dependent Clp-type protease (AAA+ ATPase superfamily) (11217)	"ATP-dependent Clp protease, ATP-binding subunit ClpX||_GAP_"	62.16	35.64	64.07	124.4	118.24	5.68	32.56	12.38	31.29	37.66	118.33	132.31	135.35	10.8	14.76	52.07	48.92	112.34	117.09	5.5	13.93	133.73	10.52	25.05	99.22
179	augustus_masked-5-processed-gene-6.9-mRNA-1	Phatr3_J11235	309903	11235	brown		DaUP	DaUP	0.979336	0.248635	0	signal peptide		hypothetical protein			PF00805||PF13576||PF13599	Pentapeptide repeats (8 copies)||Pentapeptide repeats (9 copies)||Pentapeptide repeats (9 copies)	KOG1665	POORLY CHARACTERIZED	General function prediction only	AFH1-interacting protein FIP2, contains BTB/POZ domain and pentapeptide repeats	AFH1-interacting protein FIP2, contains BTB/POZ domain and pentapeptide repeats (11235)		155.59	93.01	157.52	234.64	342.66	12.48	96.88	31.78	56.86	68.93	96.61	128.08	321.74	31.72	98.8	70.44	106.15	266.97	211.56	11.7	49.8	47.5	53.57	75.69	92.53
180	RICE:10147845	Phatr3_J11236	307856	11236	NULL		DaUP	DaUP	1.19126	0.460853	1	other localisation	ATP-dependent peptidase activity||serine-type endopeptidase activity||proteolysis	hypothetical protein			PF05362||PF06745||PF13481||PF13541	Lon protease (S16) C-terminal proteolytic domain||KaiC||AAA domain||Subunit ChlI of Mg-chelatase				hypothetical protein	hypothetical protein (11236)		5.45	3.62	5.23	9.87	7.28	1.72	4.41	3.53	4.91	5.54	9.18	8.42	6.85	2.55	6.28	2.86	6.21	5.45	11.51	2.95	5.52	2.73	4.55	5.02	7.51
182	augustus_masked-5-processed-gene-4.30-mRNA-1	Phatr3_J11248	311760	11248	tan				0.986043	0.986007	3	other localisation	integral component of membrane	hypothetical protein			PF03248	Rer1 family	KOG1688	CELLULAR PROCESSES AND SIGNALING	Intracellular trafficking, secretion, and vesicular transport	Golgi proteins involved in ER retention (RER)	Golgi proteins involved in ER retention (RER) (11248)		232.32	274.33	258.56	156.45	162.09	97.16	246.91	171.82	170.23	208.63	243.39	220.14	205.7	192.67	253.57	189.41	179.01	158.94	124.59	131.01	220.95	246.35	127.65	187.07	297.76
183	augustus_masked-5-processed-gene-5.48-mRNA-1	Phatr3_J11259	307858	11259	yellow		DaUP		1.10204	0.777148	0	other localisation	"transferase activity, transferring hexosyl groups||intrinsic component of endoplasmic reticulum membrane"	hypothetical protein; K02367 glucuronyl/N-acetylglucosaminyl transferase EXT2 [EC:2.4.1.224 2.4.1.225]	glucuronyl/N-acetylglucosaminyl transferase EXT2 [EC:2.4.1.224 2.4.1.225]	Glycosaminoglycan biosynthesis - heparan sulfate / heparin	PF09258	Glycosyl transferase family 64 domain	KOG1022	METABOLISM	Carbohydrate transport and metabolism	Acetylglucosaminyltransferase EXT2/exostosin 2	Acetylglucosaminyltransferase EXT2/exostosin 2 (11259)		14.31	12.41	11.14	11.86	19.1	10.63	10.65	15.22	14.06	12.48	19.93	23.5	14.55	16.45	11.25	13.05	15.09	17.41	21.03	13.79	11.9	22.98	9.58	13.34	17.14
185	augustus_masked-5-processed-gene-9.36-mRNA-1	Phatr3_J11271	301654	11271	grey		LoFe-UP		1.36968	0.970093	0	other localisation		hypothetical protein			PF03398	Regulator of Vps4 activity in the MVB pathway	KOG2027	CELLULAR PROCESSES AND SIGNALING	Cytoskeleton	Spindle pole body protein	Spindle pole body protein (11271)		34.65	33.86	26.72	23.82	38.42	47.68	34.49	39.23	45.26	73.07	95.15	45.9	53.67	41.03	25.59	22.69	27.99	21.24	31.99	42.2	37.09	34.27	33.8	43.73	49.52
186	RICE:10147599	Phatr3_J11273	311764	11273	brown		DaUP		1.30093	0.459001	0	other localisation		aldehyde reductase (EC:1.1.1.21)			PF00248	Aldo/keto reductase family	KOG1575	METABOLISM	Energy production and conversion	Voltage-gated shaker-like K+ channel, subunit beta/KCNAB	Voltage-gated shaker-like K+ channel, subunit beta/KCNAB (11273)		67.48	19.62	81.77	147.55	131.31	43.73	48.68	68.46	34.83	20.42	71.61	92.32	98.35	51.35	36.54	28.11	64.86	108.03	114.73	30.3	26.35	212.16	23.63	14.75	66.15
188	RICE:10147635	Phatr3_J11281	307803	11281	grey				1.42575	1.25778	0	other localisation	protein binding	hypothetical protein; K00942 guanylate kinase [EC:2.7.4.8]	guanylate kinase [EC:2.7.4.8]	Purine metabolism	PF00625||PF13671	Guanylate kinase||AAA domain	KOG0707	METABOLISM	Nucleotide transport and metabolism	Guanylate kinase	Guanylate kinase (11281)	guanylate kinase	170.33	109.36	40.74	100.24	66.38	140.94	358.8	172.85	232.52	213.4	139.88	147.88	266.06	177.96	99.05	43.03	33.11	102.69	159	131.33	269.78	180.87	202.8	219.67	208.58
189	maker-5-snap-gene-5.171-mRNA-1	Phatr3_J11285	303678	11285	salmon		LoFe-UP		1.4905	1.05497	0	other localisation	protein kinase CK2 complex||protein kinase regulator activity	CK2_2; hypothetical protein; K03115 casein kinase II subunit beta	casein kinase II subunit beta	Ribosome biogenesis in eukaryotes || NF-kappa B signaling pathway || Wnt signaling pathway || Adherens junction || Tight junction || Circadian rhythm - plant || Measles || Herpes simplex infection || Epstein-Barr virus infection	PF01214	Casein kinase II regulatory subunit	KOG3092	CELLULAR PROCESSES AND SIGNALING	Signal transduction mechanisms	Casein kinase II, beta subunit	Casein kinase II, beta subunit (11285)		67.97	65.55	59.43	84.2	60.44	116.06	74.38	99.49	65.26	76.49	88.73	98.19	75.03	107.68	51.58	46.36	66.36	50.07	111.65	107.05	58.31	79.84	49.96	57.77	57.91
193	augustus_masked-16-processed-gene-3.18-mRNA-1	Phatr3_J1129	304608	1129	grey				0.990051	0.796719	0	mitochondrion	calcium ion binding||oxidoreductase activity||oxidation-reduction process	hypothetical protein; K00111 glycerol-3-phosphate dehydrogenase [EC:1.1.5.3]	glycerol-3-phosphate dehydrogenase [EC:1.1.5.3]	Glycerophospholipid metabolism	PF00890||PF01266||PF13499	FAD binding domain||FAD dependent oxidoreductase||EF-hand domain pair	KOG0042	METABOLISM	Energy production and conversion	Glycerol-3-phosphate dehydrogenase	Glycerol-3-phosphate dehydrogenase (1129)		34.87	30.45	8.33	33.92	27.29	1.44	30.26	7.99	20.79	14.85	12.31	33.47	22.89	9.77	25.95	33.99	10.83	35.71	40.18	2.34	17.46	87.65	22.04	13.71	16.92
196	augustus_masked-5-processed-gene-9.97-mRNA-1	Phatr3_J11305	309899	11305	brown		HiFe-UP+DaUP	HiFe-UP	0.770275	0.594375	0	other localisation		hypothetical protein; K03965 NADH dehydrogenase (ubiquinone) 1 beta subcomplex 9 [EC:1.6.5.3 1.6.99.3]	DH dehydrogenase (ubiquinone) 1 beta subcomplex 9 [EC:1.6.5.3 1.6.99.3]	Oxidative phosphorylation || Alzheimer's disease || Parkinson's disease || Huntington's disease			KOG3466	METABOLISM	Energy production and conversion	DH:ubiquinone oxidoreductase, NDUFB9/B22 subunit	DH:ubiquinone oxidoreductase, NDUFB9/B22 subunit (11305)		187.98	403.07	510.04	1196.04	803.08	350.12	362.8	246.31	364.08	289.11	254.65	382.18	357.86	273.49	556.25	551.23	829.36	1139.38	735.29	529.2	348.22	310.89	397.54	300.31	421.13
197	maker-5-snap-gene-5.166-mRNA-1	Phatr3_J11308	309857	11308	lightcyan		DaUP		1.22538	0.74331	0	other localisation	nucleic acid binding	hypothetical protein			PF00076||PF13893||PF14259	RNA recognition motif. (a.k.a. RRM, RBD, or RNP domain)||RNA recognition motif. (a.k.a. RRM, RBD, or RNP domain)||RNA recognition motif (a.k.a. RRM, RBD, or RNP domain)	KOG0111	CELLULAR PROCESSES AND SIGNALING	Posttranslational modification, protein turnover, chaperones	Cyclophilin-type peptidyl-prolyl cis-trans isomerase	Cyclophilin-type peptidyl-prolyl cis-trans isomerase (11308)		174.24	260.41	410.55	170.84	269.4	187.5	161.08	172.56	204.06	484.43	412.86	341.96	169.29	143.06	194.13	256.92	267.89	204.82	211.22	188.69	117.61	205.34	159.17	272.26	402.52
198	augustus_masked-5-processed-gene-9.100-mRNA-1	Phatr3_J11311	303735	11311	NULL		LoFe-UP	LoFe-UP	1.72102	0.950155	9	other localisation	silicate transport				PF03842	Silicon transporter				hypothetical protein	hypothetical protein (11311)		3.56	3.45	3.65	6.34	2.16	3.98	2.7	6.11	4.47	6.93	10.54	6.93	3.35	4.16	1.79	1.98	2.35	2.35	3.24	2.71	2	3.69	5.05	4.09	5.16
199	maker-5-augustus-gene-3.434-mRNA-1	Phatr3_J11313	309849	11313	darkred				1.06731	0.730982	0	other localisation		hypothetical protein								hypothetical protein	hypothetical protein (11313)		310.31	336.98	250.19	140.22	222.78	86.66	247.9	219.66	348.68	356.83	375.51	231.69	562.68	190.3	297.54	189.54	118.13	287.12	157.86	48.06	268.23	162.89	232.54	327.74	362.06
200	augustus_masked-5-processed-gene-9.38-mRNA-1	Phatr3_J11318	303710	11318	brown		DaUP	DaUP	1.01485	0.416491	0	other localisation	phosphogluconate dehydrogenase (decarboxylating) activity||pentose-phosphate shunt||NAD binding||oxidation-reduction process	hypothetical protein			PF03446||PF14833	D binding domain of 6-phosphogluconate dehydrogenase||NAD-binding of NADP-dependent 3-hydroxyisobutyrate dehydrogenase	KOG0409	POORLY CHARACTERIZED	General function prediction only	Predicted dehydrogenase	Predicted dehydrogenase (11318)		15.02	7.76	6.2	12.8	18.39	2.17	7.12	7.49	8.71	4.35	16.18	18.7	23.44	7.66	11.03	7.03	11.88	13.23	27.08	4.11	7.21	21.66	7.37	3	14.67
201	augustus_masked-5-processed-gene-8.70-mRNA-1	Phatr3_J11319	303690	11319	grey		DaUP	HiFe-UP	0.460469	0.822792	0	other localisation	metabolic process||oxidoreductase activity	"DER1; peroxisomal 2,4-dienoyl-CoA reductase (EC:1.3.1.34); K13237 peroxisomal 2,4-dienoyl-CoA reductase [EC:1.3.1.34]"	"peroxisomal 2,4-dienoyl-CoA reductase [EC:1.3.1.34]"	Peroxisome	PF00106||PF08659||PF13561	short chain dehydrogenase||KR domain||Enoyl-(Acyl carrier protein) reductase	KOG0725	POORLY CHARACTERIZED	General function prediction only	Reductases with broad range of substrate specificities	Reductases with broad range of substrate specificities (11319)		12.35	12.14	17.04	22.79	38.89	16.56	17.97	13.05	11.5	4.34	9.93	17.87	41.9	18.59	14.3	18.25	14.97	49.9	38.77	23.81	14.72	16.79	16.63	7.56	15.2
202	maker-5-snap-gene-9.243-mRNA-1	Phatr3_J11336	307863	11336	red		LiUP	LiUP	0.687628	4.28722	0	signal peptide		hypothetical protein			PF12697	Alpha/beta hydrolase family	KOG1454	POORLY CHARACTERIZED	General function prediction only	Predicted hydrolase/acyltransferase (alpha/beta hydrolase superfamily)	Predicted hydrolase/acyltransferase (alpha/beta hydrolase superfamily) (11336)		16.35	6.76	1.57	4	5.94	47.14	13.87	42.5	11.89	6.69	3.66	6.22	3.07	37.84	20.91	7.51	4.38	4.67	6.72	29.98	16.26	77.84	14.52	4.44	2.54
203	augustus_masked-5-processed-gene-4.27-mRNA-1	Phatr3_J11337	303712	11337	NULL				1.47532	0.758542	0	other localisation	RNA binding	hypothetical protein			PF00806	Pumilio-family RNA binding repeat	KOG1488	INFORMATION STORAGE AND PROCESSING	Translation, ribosomal structure and biogenesis	Translational repressor Pumilio/PUF3 and related RNA-binding proteins (Puf superfamily)	Translational repressor Pumilio/PUF3 and related RNA-binding proteins (Puf superfamily) (11337)		14.68	2.95	4.5	11.37	7.65	19.86	10.65	26.89	11.64	7.15	11.71	20.23	39.97	16.16	2.27	2.28	3.34	7.03	18.54	9.06	6.05	25.33	13.8	5.68	7.94
204	augustus_masked-5-processed-gene-7.13-mRNA-1	Phatr3_J11352	303742	11352	salmon		LoFe-UP		1.4026	0.903578	0	other localisation		hypothetical protein			PF02493	MORN repeat	KOG0229	CELLULAR PROCESSES AND SIGNALING	Signal transduction mechanisms	Phosphatidylinositol-4-phosphate 5-kinase	Phosphatidylinositol-4-phosphate 5-kinase (11352)		35.96	23.32	49.65	46.19	35.58	55.81	30.15	43.81	39.91	45.66	46.6	47.77	23.69	29.47	23.57	18.35	35.29	33.74	44.88	49.71	30.49	38.87	32.21	34.19	32.04
206	augustus_masked-5-processed-gene-3.197-mRNA-1	Phatr3_J11358	309845	11358	midnightblue				1.24996	0.8316	0	other localisation	N-acetyltransferase activity	hypothetical protein			PF00583	Acetyltransferase (GNAT) family	KOG2488	POORLY CHARACTERIZED	General function prediction only	Acetyltransferase (GNAT) domain-containing protein	Acetyltransferase (GNAT) domain-containing protein (11358)		20.59	18.23	17.6	13.66	10.77	3.98	35.66	3.39	15.63	26.11	21.62	14.21	27.25	6.3	15.04	21.18	8.33	16.71	19.36	3.6	22.25	8.3	13.78	28.43	37.74
207	augustus_masked-bd_8x17-processed-gene-0.14-mRNA-1	Phatr3_Jdraft1135	308263	1135_bd	NULL		DaUP		1.60714	0.543915	0	other localisation	"DNA binding||regulation of transcription, DNA-templated"	homeobox protein			PF05920	Homeobox KN domain	KOG0773	INFORMATION STORAGE AND PROCESSING	Transcription	Transcription factor MEIS1 and related HOX domain proteins	Transcription factor MEIS1 and related HOX domain proteins (1135_bd)		7.12	4.65	5.69	9.04	3.83	1.65	1.92	4.04	3.98	9.45	15.72	13.87	4.51	1.92	3.13	4.26	4	3.87	10.56	3.24	2.62	10.82	1.46	6.13	17.97
208	augustus_masked-5-processed-gene-8.60-mRNA-1	Phatr3_J11363	307817	11363	green		LoFe-UP+DaUP		1.45311	0.696495	0	other localisation		hypothetical protein; K12795 suppressor of G2 allele of SKP1	suppressor of G2 allele of SKP1	NOD-like receptor signaling pathway || Plant-pathogen interaction	PF04969||PF05002||PF13414	CS domain||SGS domain||TPR repeat	KOG1309	CELLULAR PROCESSES AND SIGNALING	Signal transduction mechanisms	Suppressor of G2 allele of skp1	Suppressor of G2 allele of skp1 (11363)		32.95	40.59	42.22	62.69	62.68	26.38	39.88	28.29	42.96	81.95	72.66	72.7	42.53	28.89	39.56	59.24	58.6	42.73	66.55	42.03	41.18	43.3	39.97	61.23	68.84
209	augustus_masked-5-processed-gene-9.78-mRNA-1	Phatr3_J11368	307835	11368	NULL		LoFe-UP+DaUP	LoFe-UP	1.901	0.643343	0	other localisation	protein phosphatase type 2A complex||protein kinase activity||ATP binding||protein phosphorylation||signal transduction||protein phosphatase type 2A regulator activity	hypothetical protein			PF00069||PF01603||PF07714	Protein kinase domain||Protein phosphatase 2A regulatory B subunit (B56 family)||Protein tyrosine kinase	KOG0592	CELLULAR PROCESSES AND SIGNALING	Signal transduction mechanisms	3-phosphoinositide-dependent protein kinase (PDK1)	3-phosphoinositide-dependent protein kinase (PDK1) (11368)		10.03	4.88	5.11	9.92	6.19	3.12	4.22	4.24	5.57	6.85	12.76	10.74	6.34	3.86	2.73	3.7	3.3	7.52	9.71	2.39	3.48	10.1	3.15	3.93	5.38
210	augustus_masked-5-processed-gene-9.50-mRNA-1	Phatr3_J11373	305773	11373	green		DaUP		0.912676	0.562582	0	mitochondrion	oxidoreductase activity||flavin adenine dinucleotide binding||oxidation-reduction process	hypothetical protein; K03885 NADH dehydrogenase [EC:1.6.99.3]	DH dehydrogenase [EC:1.6.99.3]	Oxidative phosphorylation	PF00070||PF07992	Pyridine nucleotide-disulphide oxidoreductase||Pyridine nucleotide-disulphide oxidoreductase	KOG2495	METABOLISM	Energy production and conversion	DH-dehydrogenase (ubiquinone)	DH-dehydrogenase (ubiquinone) (11373)		10.74	12.58	25.01	15.51	18.95	8.85	5.86	23.29	20.42	36.62	73.3	22.65	25.58	18.64	18.58	11.61	30.91	14.22	16.76	14.3	25.04	18.62	16.31	38.04	58.14
211	augustus_masked-5-processed-gene-3.82-mRNA-1	Phatr3_J11387	309886	11387	magenta		DaUP	DaUP	1.0982	0.280054	11	other localisation	integral component of membrane||transmembrane transport	hypothetical protein; K07300 Ca2+:H+ antiporter	Ca2+:H+ antiporter		PF01699	Sodium/calcium exchanger protein	KOG1397	METABOLISM	Inorganic ion transport and metabolism	Ca2+/H+ antiporter VCX1 and related proteins	Ca2+/H+ antiporter VCX1 and related proteins (11387)	calcium/proton exchanger	32.89	30.5	52.12	57.5	52.98	3.91	12.93	3.96	15.22	25.15	70.33	50.86	33.52	5.8	18.48	33.53	46.61	64.95	43.95	3.83	14.93	7.2	7.25	20.49	73.87
212	augustus_masked-5-processed-gene-3.146-mRNA-1	Phatr3_J11390	303718	11390	turquoise				1.24995	1.28385	0	signal peptide	biosynthetic process	hypothetical protein			PF00534||PF13692	Glycosyl transferases group 1||Glycosyl transferases group 1				hypothetical protein	hypothetical protein (11390)		46.81	18.74	9.73	26.64	31.16	58.91	25.45	65.23	32.95	17.73	14.82	45.66	40.48	59.21	19.66	8.33	9.05	22.56	41.88	37.18	22.54	131.55	23.78	19.04	18.11
213	augustus_masked-5-processed-gene-8.36-mRNA-1	Phatr3_J11391	309844	11391	darkturquoise		LiUP	LiUP	0.984577	1.96529	0	other localisation	protein binding	hypothetical protein			PF00515||PF07719||PF13414	Tetratricopeptide repeat||Tetratricopeptide repeat||TPR repeat	KOG4234	POORLY CHARACTERIZED	General function prediction only	TPR repeat-containing protein	TPR repeat-containing protein (11391)		45.11	108.39	60.03	26.45	36.19	69.18	72.46	70.53	56.79	88.75	46.26	40.28	49.22	101.16	68.78	96.77	52.01	19.63	39.56	70.28	53.45	104.06	51.4	97.78	52.08
214	maker-27-augustus-gene-3.130-mRNA-1	Phatr3_J41106	307354	1139_bd	grey		LoFe-UP	LoFe-UP	1.80661	0.878382	6	signal anchor	outer membrane	hypothetical protein			PF05433||PF13441||PF13488	Glycine zipper 2TM domain||YMGG-like Gly-zipper||Glycine zipper				hypothetical protein	hypothetical protein (1139_bd)		22.07	32.27	13.02	23.21	25.09	25.83	15.33	20.04	23.81	23.75	38.94	25.6	14.73	11.17	20.59	17.54	15.22	24.26	22.36	14.12	10.35	18.21	5.11	8.83	12.27
215	snap_masked-5-processed-gene-8.156-mRNA-1	Phatr3_J11401	307819	11401	NULL				1.05928	0.763341	1	signal peptide		hypothetical protein			PF04886	PT repeat				hypothetical protein	hypothetical protein (11401)		5.69	2.9	3.15	9.41	5.04	10.64	4.24	7.7	5.57	5.17	8.32	10.79	3.39	5.61	3.66	1.08	5.48	6.36	7.9	7.6	5.93	4.89	5.13	4.11	4.94
216	snap_masked-5-processed-gene-4.59-mRNA-1	Phatr3_J11402	305759	11402	grey		LoFe-UP		1.38313	1.17676	0	other localisation	protein folding||prefoldin complex||unfolded protein binding	hypothetical protein; K04797 prefoldin alpha subunit	prefoldin alpha subunit		PF02996	Prefoldin subunit	KOG3048	CELLULAR PROCESSES AND SIGNALING	Posttranslational modification, protein turnover, chaperones	Molecular chaperone Prefoldin, subunit 5	Molecular chaperone Prefoldin, subunit 5 (11402)	"prefoldin, alpha subunit"	269.62	170.41	161.9	114.6	118.44	171.77	210.27	202.1	217.45	261.95	206.66	161.56	212.6	226.86	153.55	103.39	112.29	105.57	125.5	144.66	218.11	189.19	215.29	202.25	259.71
217	augustus_masked-5-processed-gene-6.11-mRNA-1	Phatr3_J11403	303680	11403	black				1.26286	0.799309	0	other localisation	protein kinase activity||ATP binding||protein phosphorylation	hypothetical protein; K08867 WNK lysine deficient protein kinase [EC:2.7.11.1]	WNK lysine deficient protein kinase [EC:2.7.11.1]		PF00069||PF07714	Protein kinase domain||Protein tyrosine kinase	KOG0584	POORLY CHARACTERIZED	General function prediction only	Serine/threonine protein kinase	Serine/threonine protein kinase (11403)		96.73	42.8	43.88	49.42	47.6	75.18	27.71	68.78	58.15	54.23	76.79	118.37	21.47	44.66	36.3	34.74	65.47	37.9	132.24	75.81	28.56	89.91	37.55	47.15	60.63
219	augustus_masked-5-processed-gene-8.72-mRNA-1	Phatr3_J11414	305770	11414	NULL				1.29323	0.881615	4	chloroplast		hypothetical protein			PF00153	Mitochondrial carrier protein	KOG0767	METABOLISM	Energy production and conversion	Mitochondrial phosphate carrier protein	Mitochondrial phosphate carrier protein (11414)		10.93	5.89	9.21	11.97	9.94	9.08	23.88	4.75	20.39	14.17	13.58	12.03	15.14	7.4	5.8	5.56	9.66	11.39	9.4	5.36	16.85	7.5	18.51	14.44	14.25
220	augustus_masked-5-processed-gene-9.68-mRNA-1	Phatr3_J11423	303696	11423	royalblue		DaUP		1.15969	0.486958	1	signal anchor	protein binding	hypothetical protein			PF00560||PF12799||PF13504||PF13855	Leucine Rich Repeat||Leucine Rich repeats (2 copies)||Leucine rich repeat||Leucine rich repeat	KOG0619	POORLY CHARACTERIZED	General function prediction only	Leucine rich repeat	Leucine rich repeat (11423)		13.75	50.88	57.4	41.87	57.58	32.92	28.17	25.92	19.31	44.58	91.41	57.17	127.87	31.18	13.11	57.42	29.61	24.73	18.28	15.15	27.27	36.24	38.44	32.58	41.69
221	augustus_masked-18-processed-gene-0.19-mRNA-1	Phatr3_J1143	300625	1143	black				1.23006	0.983104	0	other localisation		FABZ_1; 3R-hydroxyacyl-[acyl carrier protein] dehydrase			PF00226||PF09333||PF14308	DnaJ domain||ATG C terminal domain||X-domain of DnaJ-containing	KOG0691	CELLULAR PROCESSES AND SIGNALING	Posttranslational modification, protein turnover, chaperones	Molecular chaperone (DnaJ superfamily)	Molecular chaperone (DnaJ superfamily) (1143)		206.69	99.88	81.22	160.5	74.93	146.2	111.84	228.74	239.1	190.36	276.93	209.98	130.75	151.81	104.26	82.45	140.23	102.61	166.46	133.53	145.14	184.82	136.3	162.36	176.52
223	augustus_masked-5-processed-gene-3.105-mRNA-1	Phatr3_J11434	303743	11434	turquoise				1.15831	1.47389	0	other localisation	double-stranded RNA binding	hypothetical protein || hypothetical protein			PF01300||PF03481	Telomere recombination||Putative GTP-binding controlling metal-binding	KOG3051	INFORMATION STORAGE AND PROCESSING	Translation, ribosomal structure and biogenesis	RNA binding/translational regulation protein of the SUA5 family	RNA binding/translational regulation protein of the SUA5 family (11434)	Sua5/YciO/YrdC/YwlC family protein||_GAP_	28.73	5.92	32.73	19.4	19.68	114.08	21.1	74.81	30.11	19.68	37.87	21.86	13.24	60.29	16.65	7.3	53.86	21.05	17.88	80.43	52.59	2.8	43.49	12.24	14.47
224	augustus_masked-5-processed-gene-8.89-mRNA-1	Phatr3_EG02348	311736	11438	lightyellow		LiUP	LiUP	1.05902	1.58939	1	other localisation	"transferase activity, transferring alkyl or aryl (other than methyl) groups"	hypothetical protein			PF01255	Putative undecaprenyl diphosphate synthase	KOG1602	METABOLISM	Lipid transport and metabolism	Cis-prenyltransferase	Cis-prenyltransferase (11438)	"di-trans,poly-cis-decaprenylcistransferase"	26.29	22.3	6.87	19.85	14.05	24.25	31.13	27.31	23.9	21.22	20.54	20.39	13.96	28.11	22.35	14.21	6.23	18.62	17.22	25.31	36.13	37.47	19.68	23.08	23.43
225	augustus_masked-bd_8x17-processed-gene-0.19-mRNA-1	Phatr3_Jdraft1143	302120	1143_bd	lightyellow		LiUP	LiUP	0.71975	3.81014	0	signal peptide		FABZ; 3R-hydroxyacyl-[acyl carrier protein] dehydrase			PF07977	FabA-like domain				hypothetical protein	hypothetical protein (1143_bd)	beta-hydroxyacyl-(acyl-carrier-protein) dehydratase FabZ	184.23	132.02	10.91	31.59	74.28	229.46	224.76	321.28	186.23	80.17	13.91	51.85	76.64	297.5	125.37	87.34	6.76	45.16	78.91	286.8	162.68	438	143.99	125.56	24.13
226	augustus_masked-5-processed-gene-3.94-mRNA-1	Phatr3_J11441	303706	11441	black		LoFe-UP		1.3096	0.786432	0	other localisation	"DNA binding||DNA-directed RNA polymerase activity||transcription, DNA-templated"	hypothetical protein; K03010 DNA-directed RNA polymerase II subunit RPB2 [EC:2.7.7.6]	DNA-directed RNA polymerase II subunit RPB2 [EC:2.7.7.6]	Purine metabolism || Pyrimidine metabolism || RNA polymerase || Huntington's disease || Epstein-Barr virus infection	PF00562||PF04560||PF04561||PF04563||PF04565||PF04566||PF04567	RNA polymerase Rpb2, domain 6||RNA polymerase Rpb2, domain 7||RNA polymerase Rpb2, domain 2||RNA polymerase beta subunit||RNA polymerase Rpb2, domain 3||RNA polymerase Rpb2, domain 4||RNA polymerase Rpb2, domain 5	KOG0214	INFORMATION STORAGE AND PROCESSING	Transcription	RNA polymerase II, second largest subunit	RNA polymerase II, second largest subunit (11441)		58.43	28.55	44.85	25.3	29.46	27.56	19.89	35.26	40.21	31.96	51.47	45.64	24.17	38.94	28.34	19.09	40.19	27.35	43.6	29.58	20.3	25.41	20.91	25.2	38.9
228	augustus_masked-5-processed-gene-7.28-mRNA-1	Phatr3_J11459	307850	11459	brown		DaUP	DaUP	1.22273	0.637017	0	chloroplast	catalytic activity	hypothetical protein			PF00481||PF07228||PF13672	Protein phosphatase 2C||Stage II sporulation protein E (SpoIIE)||Protein phosphatase 2C	KOG1379	CELLULAR PROCESSES AND SIGNALING	Signal transduction mechanisms	Serine/threonine protein phosphatase	Serine/threonine protein phosphatase (11459)		43.65	32.55	47.06	34.48	46.1	29.93	32.25	32.6	47.53	37.54	51.25	40.78	57.43	37.22	34.25	18.1	27.22	49.41	36.39	17.44	34.16	24.52	42.36	32.56	47.49
229	augustus_masked-5-processed-gene-8.62-mRNA-1	Phatr3_J11462	305778	11462	lightgreen		DaUP		0.817685	0.530699	0	other localisation		hypothetical protein			PF03966	Trm112p-like protein	KOG1088	POORLY CHARACTERIZED	Function unknown	Uncharacterized conserved protein	Uncharacterized conserved protein (11462)		113.94	146.4	319.46	127.21	248.65	98.57	79.66	87.45	115.56	118.96	147.18	188.84	152.28	117.38	178.36	157.42	286.3	164.38	195.61	155.8	79.53	64.75	81.05	73.61	161.75
230	maker-5-snap-gene-7.79-mRNA-1	Phatr3_J11472	305792	11472	NULL				0.995456	1.2467	0	other localisation		hypothetical protein			PF09811	Essential protein Yae1, N terminal				hypothetical protein	hypothetical protein (11472)		11.89	1.17	0.43	6.8	2.3	12.75	2.25	13.64	9.7	5.2	5.95	15.67	1.85	7.24	0.43	0.19	0.45	1.64	14.71	14.16	4.06	11.18	5.57	3.69	1.51
231	augustus_masked-5-processed-gene-5.66-mRNA-1	Phatr3_J11477	309896	11477	salmon			LiUP	1.06109	1.15563	0	other localisation	hydrolase activity	hypothetical protein			PF00149	Calcineurin-like phosphoesterase	KOG0374	CELLULAR PROCESSES AND SIGNALING	Signal transduction mechanisms	Serine/threonine specific protein phosphatase PP1, catalytic subunit	Serine/threonine specific protein phosphatase PP1, catalytic subunit (11477)		16.56	17.8	11.36	15.59	17.78	29.39	12.18	21.98	14.11	18.24	22.63	24.74	8.39	18.87	16.65	17.26	14.35	14.09	25.49	33.69	20.82	22.23	10.76	12.67	22.35
232	augustus_masked-bd_8x17-processed-gene-0.22-mRNA-1	Phatr3_Jdraft1147	308262	1147_bd	NULL		DaUP		0.848854	0.607656	5	signal peptide		hypothetical protein			PF06912	Protein of unknown function (DUF1275)				hypothetical protein	hypothetical protein (50201)		4.29	2.4	4.86	4.77	6	1.46	3.18	5.77	5.44	3.36	6.27	5.56	6.9	3.05	5.04	2.54	4.21	7.9	3.69	2.61	4.54	0.91	4.46	3.36	7.74
233	augustus_masked-5-processed-gene-3.163-mRNA-1	Phatr3_J11490	303714	11490	green				0.990764	0.909904	0	other localisation	DNA binding||ATP binding||DNA replication	MCM5; hypothetical protein; K02209 minichromosome maintenance protein 5 (cell division control protein 46)	DNA replication licensing factor MCM5 [EC:3.6.4.12]	DNA replication || Cell cycle || Cell cycle - yeast || Meiosis - yeast	PF00493||PF14551	MCM2/3/5 family||MCM N-terminal domain	KOG0481	INFORMATION STORAGE AND PROCESSING	Replication, recombination and repair	DNA replication licensing factor, MCM5 component	DNA replication licensing factor, MCM5 component (11490)		34.76	22.68	12.63	28.55	19.75	11.66	22.85	20.33	20.74	28.35	35.38	34.4	10.96	12.42	21.51	21.82	15.91	28.2	39.8	18.7	20.21	35.4	11.72	20.6	57.87
237	augustus_masked-11-processed-gene-6.53-mRNA-1	Phatr3_J1155	306345	1155	blue		DaUP	DaUP	0.987745	0.617351	0	other localisation	proline dehydrogenase activity||calcium ion binding||glutamate biosynthetic process||proline catabolic process||oxidation-reduction process	hypothetical protein; K00318 proline dehydrogenase [EC:1.5.99.8]	proline dehydrogenase [EC:1.5.99.8]	Arginine and proline metabolism	PF00036||PF01619	EF hand||Proline dehydrogenase	KOG0186	METABOLISM	Amino acid transport and metabolism	Proline oxidase	Proline oxidase (1155)		32.32	23.36	21.11	35.59	32.65	14.85	20.97	29.47	25.78	20.2	37.91	50.78	48.57	27.3	17.45	22.37	24.63	33.32	55.95	30.36	18.74	46.97	37.25	29.85	49.49
239	augustus_masked-6-processed-gene-1.78-mRNA-1	Phatr3_J11559	309943	11559	tan			LiUP	1.18223	1.01266	1	other localisation	"catalytic activity||3-beta-hydroxy-delta5-steroid dehydrogenase activity||steroid biosynthetic process||metabolic process||dTDP-4-dehydrorhamnose reductase activity||biosynthetic process||oxidoreductase activity||oxidoreductase activity, acting on the CH-OH group of donors, NAD or NADP as acceptor||cellular metabolic process||extracellular polysaccharide biosynthetic process||coenzyme binding||o…				PF00106||PF01073||PF01370||PF02719||PF04321||PF07993||PF13950	short chain dehydrogenase||3-beta hydroxysteroid dehydrogenase/isomerase family||NAD dependent epimerase/dehydratase family||Polysaccharide biosynthesis protein||RmlD substrate binding domain||Male sterility protein||UDP-glucose 4-epimerase C-term subunit	KOG1371	CELLULAR PROCESSES AND SIGNALING	Cell wall/membrane/envelope biogenesis	UDP-glucose 4-epimerase/UDP-sulfoquinovose synthase	UDP-glucose 4-epimerase/UDP-sulfoquinovose synthase (11559)		35.71	46.96	33.06	37.29	34.05	33.58	39.25	25.11	30.32	49.54	68.64	43.96	35.98	25.98	41.91	55.65	21.11	27.09	35.21	19.24	50.19	37.48	22.51	36.82	64.91
242	augustus_masked-6-processed-gene-1.37-mRNA-1	Phatr3_EG02370	301741	11593	grey				0.968175	1.10043	0	other localisation	protein binding	hypothetical protein; K12862 pleiotropic regulator 1	pleiotropic regulator 1	Spliceosome	PF00400||PF11715	WD domain, G-beta repeat||Nucleoporin Nup120/160	KOG0285	INFORMATION STORAGE AND PROCESSING	RNA processing and modification	Pleiotropic regulator 1	Pleiotropic regulator 1 (11593)		45.72	39.97	37.42	33.2	46.15	44.59	36.8	37.04	41.7	28.08	27.49	30.11	24.96	40.02	52.24	30.51	44.43	45.78	38.76	46.16	41.07	34.5	42.25	36.37	37.45
244	maker-bd_9x21-snap-gene-0.42-mRNA-1	Phatr3_Jdraft1160	310306	1160_bd	blue				1.25191	0.904343	1	other localisation		hypothetical protein								hypothetical protein	hypothetical protein (1160_bd)		12.23	7.82	6.36	13.05	7.31	7.62	14.51	11.54	10.32	10.05	9.18	17.5	18.41	13.57	3.99	2.39	4.95	9.42	12.21	6.7	6.12	20.99	10.39	10.93	20.2
245	augustus_masked-6-processed-gene-3.23-mRNA-1	Phatr3_J11615	305841	11615	brown		DaUP	DaUP	0.714186	0.221532	11	signal peptide	ATP:ADP antiporter activity||ATP binding||transport||integral component of membrane				PF03219	TLC ATP/ADP transporter				hypothetical protein	hypothetical protein (11615)	ADP/ATP carrier protein family	26.3	5.58	41.21	83.84	79.45	12.97	10	22.77	25.32	11.54	109.04	85.81	49.49	21.9	38.61	7.22	103.32	60.5	74.71	19.67	45.11	4.48	42.66	6.94	95.2
246	snap_masked-bd_9x21-processed-gene-0.26-mRNA-1	Phatr3_Jdraft1162	308265	1162_bd	blue		DaUP	DaUP	1.06781	0.606993	500000	other localisation		hypothetical protein			PF09778	Guanylylate cyclase	KOG4621	POORLY CHARACTERIZED	Function unknown	Uncharacterized conserved protein	Uncharacterized conserved protein (1162_bd)		27.02	15.25	17.44	20.37	29.94	14.09	19.18	22.24	13.84	18.24	26.75	48.82	38.9	23.73	14.76	16.81	27.39	21.25	39.66	17.31	18.39	28.02	18.02	15.5	33.78
247	augustus_masked-6-processed-gene-4.23-mRNA-1	Phatr3_EG02364	301766	11631	green		DaUP		1.03165	0.694991	0	other localisation	protein kinase activity||ATP binding||protein phosphorylation	hypothetical protein			PF00027||PF00069||PF07714	Cyclic nucleotide-binding domain||Protein kinase domain||Protein tyrosine kinase	KOG0614	CELLULAR PROCESSES AND SIGNALING	Signal transduction mechanisms	cGMP-dependent protein kinase	cGMP-dependent protein kinase (11631)		20.73	20.58	18.09	18.14	16.62	7.72	16.88	10.35	13.13	24.67	18	24.71	19.81	14.61	18.75	18.16	26.64	18.46	27.57	10.21	15.16	15.58	11.58	17.97	23.21
248	augustus_masked-6-processed-gene-9.99-mRNA-1	Phatr3_J11633	305831	11633	pink		LoFe-UP		1.43369	0.769866	0	other localisation	ribonuclease activity||protein kinase activity||ATP binding||mRNA processing||protein phosphorylation	hypothetical protein			PF00069||PF06479||PF07714	Protein kinase domain||Ribonuclease 2-5A||Protein tyrosine kinase	KOG1027	CELLULAR PROCESSES AND SIGNALING	Signal transduction mechanisms	Serine/threonine protein kinase and endoribonuclease ERN1/IRE1, sensor of the unfolded protein response pathway	Serine/threonine protein kinase and endoribonuclease ERN1/IRE1, sensor of the unfolded protein response pathway (11633)		12.02	5.47	12.07	14.29	14.93	22.92	6.87	21.34	12.08	11.28	16.51	27.98	9.86	13.12	4.85	3.46	9.69	10.52	25.15	22.42	5.47	24.01	6.69	8.28	11.96
249	augustus_masked-6-processed-gene-9.95-mRNA-1	Phatr3_J11634	307941	11634	brown		DaUP	DaUP	0.868543	0.329142	0	chloroplast	GTPase activity||GTP binding||ferrous iron transmembrane transporter activity||ferrous iron transport||integral component of membrane	hypothetical protein; K03978 GTP-binding protein	GTP-binding protein		PF00009||PF01926||PF02421||PF03193	Elongation factor Tu GTP binding domain||50S ribosome-binding GTPase||Ferrous iron transport protein B||Protein of unknown function, DUF258	KOG2486	POORLY CHARACTERIZED	General function prediction only	Predicted GTPase	Predicted GTPase (11634)	ribosome biogenesis GTP-binding protein YsxC||_GAP_	12.25	1.65	23.84	19.65	25.4	3.56	4.71	8.77	9.24	2.78	21.03	16.92	20.24	9.81	8.65	2.76	18.4	18.18	25.6	8.81	9.53	4.31	16.73	4.48	17.09
250	augustus_masked-6-processed-gene-7.33-mRNA-1	Phatr3_J11649	301761	11649	grey			HiFe-UP	0.659037	0.978552	4	signal anchor	"hydrogen ion transmembrane transporter activity||ATP hydrolysis coupled proton transport||proton-transporting two-sector ATPase complex, proton-transporting domain"	hypothetical protein; K03661 V-type H+-transporting ATPase 21kDa proteolipid subunit [EC:3.6.3.14]	V-type H+-transporting ATPase 21kDa proteolipid subunit [EC:3.6.3.14]	Oxidative phosphorylation || Lysosome || Phagosome || Synaptic vesicle cycle || Vibrio cholerae infection || Epithelial cell signaling in Helicobacter pylori infection || Tuberculosis || Rheumatoid arthritis	PF00137	ATP synthase subunit C	KOG0233	METABOLISM	Energy production and conversion	Vacuolar H+-ATPase V0 sector, subunit c''	Vacuolar H+-ATPase V0 sector, subunit c'' (11649)		291.93	559.44	664.47	352.5	355.93	147.31	217.53	197.98	312.39	354.41	493.85	285.41	409	235.75	563.13	866.37	514.67	391.07	147.06	149.56	337.83	569.33	248.6	319.4	524.88
252	augustus_masked-6-processed-gene-2.9-mRNA-1	Phatr3_J11652	307871	11652	turquoise				0.817786	1.05839	0	signal peptide	translation initiation factor activity||translational initiation	hypothetical protein			PF00707||PF05198	Translation initiation factor IF-3, C-terminal domain||Translation initiation factor IF-3, N-terminal domain				hypothetical protein	hypothetical protein (11652)	translation initiation factor IF-3||_GAP_	51.62	54.92	63.02	53.14	77.75	213.35	76.28	128.25	70.6	64.42	99.18	91.57	80.96	156.43	74.7	45.07	83.54	46.8	89.05	211.09	105.41	71.82	106.09	67.63	119.23
253	augustus_masked-6-processed-gene-3.19-mRNA-1	Phatr3_J11653	303824	11653	turquoise		LiUP	LiUP	0.969287	2.60493	0	other localisation	methyltransferase activity	hypothetical protein; K14568 essential for mitotic growth 1	rRNA small subunit pseudouridine methyltransferase Nep1 [EC:2.1.1.260]	Ribosome biogenesis in eukaryotes	PF03587	EMG1/NEP1 methyltransferase	KOG3073	INFORMATION STORAGE AND PROCESSING	Translation, ribosomal structure and biogenesis	Protein required for 18S rRNA maturation and 40S ribosome biogenesis	Protein required for 18S rRNA maturation and 40S ribosome biogenesis (11653)		101.54	83.87	82.79	48.75	75.89	488.27	92.35	360.4	125.51	119.1	106.12	79.47	77.05	397.42	91.14	84.57	177.49	53.22	66.99	475.53	231.25	65.92	202.45	110.15	85.85
254	augustus_masked-bd_10x23-processed-gene-0.23-mRNA-1	Phatr3_Jdraft1166	302051	1166_bd	brown		DaUP	DaUP	1.13596	0.52713	2	signal peptide	protein folding	hypothetical protein			PF00254	FKBP-type peptidyl-prolyl cis-trans isomerase	KOG0552	CELLULAR PROCESSES AND SIGNALING	Posttranslational modification, protein turnover, chaperones	FKBP-type peptidyl-prolyl cis-trans isomerase	FKBP-type peptidyl-prolyl cis-trans isomerase (1166_bd)		32.53	18.75	36.37	27.51	37.73	6.22	32.04	12.37	30.08	27.54	40.35	29.56	44.42	16.68	27.54	14.3	28.88	33.54	26.92	8.12	35.11	7.65	21.27	22.11	35.34
255	augustus_masked-6-processed-gene-1.54-mRNA-1	Phatr3_J11673	303804	11673	grey			HiFe-UP	0.901506	0.956258	0	other localisation		hypothetical protein			PF01145	SPFH domain / Band 7 family	KOG2620	METABOLISM	Energy production and conversion	Prohibitins and stomatins of the PID superfamily	Prohibitins and stomatins of the PID superfamily (11673)		96.01	114.31	131.82	129.03	159.13	127	126.91	98.04	91.94	82.26	151.07	109.21	267.84	115.99	95.64	125.64	89.47	127.6	63.65	73.91	124.65	187.51	87.29	111.54	126.76
256	snap_masked-6-processed-gene-1.105-mRNA-1	Phatr3_J11674	305860	11674	magenta		DaUP		1.30344	0.518209	8	signal peptide	"ATP binding||transport||integral component of membrane||ATPase activity||ATPase activity, coupled to transmembrane movement of substances||transmembrane transport"	hypothetical protein			PF00005||PF00664||PF02463	ABC transporter||ABC transporter transmembrane region||RecF/RecN/SMC N terminal domain	KOG0056	METABOLISM	Inorganic ion transport and metabolism	Heavy metal exporter HMT1, ABC superfamily	Heavy metal exporter HMT1, ABC superfamily (11674)		44.69	36.03	71.04	39.26	42.67	9.83	23.69	11.82	28.77	50.42	63.93	39.24	25.07	8.09	25.51	14.52	42.06	48.46	39.47	8.72	14.15	52.62	6.77	45.53	80.17
258	augustus_masked-6-processed-gene-2.13-mRNA-1	Phatr3_J11690	301778	11690	turquoise				0.93603	1.1804	0	other localisation	"endodeoxyribonuclease activity, producing 5'-phosphomonoesters"	hypothetical protein; K03424 TatD DNase family protein [EC:3.1.21.-]	TatD DNase family protein [EC:3.1.21.-]		PF01026	TatD related DNase	KOG3020	INFORMATION STORAGE AND PROCESSING	Replication, recombination and repair	TatD-related DNase	TatD-related DNase (11690)		11.66	3.79	5.39	11.07	7.98	23.84	11.35	23.98	10.51	8.16	6.23	14.67	9.99	21.59	9.78	2.63	11.42	7.66	14.29	24.39	11.76	13	9.54	8.39	6.94
259	augustus_masked-bd_31x35-processed-gene-0.41-mRNA-1	Phatr3_Jdraft116	310267	116_bd	turquoise		LiUP		1.37687	1.71294	1	signal peptide		hypothetical protein; K08869 aarF domain-containing kinase	aarF domain-containing kinase		PF01636||PF03109	Phosphotransferase enzyme family||ABC1 family	KOG1235	POORLY CHARACTERIZED	General function prediction only	Predicted unusual protein kinase	Predicted unusual protein kinase (116_bd)		57.36	20.68	4.73	43.98	32.56	83.17	42.84	104.42	57.62	34.63	17.75	55.27	34.49	58.6	28.81	10.94	3.43	26.21	38.15	57.99	64.25	171.22	56.48	19.2	11.99
260	augustus_masked-6-processed-gene-9.67-mRNA-1	Phatr3_J11703	301785	11703	NULL			LiUP	0.97581	2.79229	0	other localisation	protein binding||rRNA processing||small-subunit processome	hypothetical protein; K14555 U3 small nucleolar RNA-associated protein 13	U3 small nucleolar RNA-associated protein 13	Ribosome biogenesis in eukaryotes	PF00400||PF08625	WD domain, G-beta repeat||Utp13 specific WD40 associated domain	KOG0319	INFORMATION STORAGE AND PROCESSING	RNA processing and modification	WD40-repeat-containing subunit of the 18S rRNA processing complex	WD40-repeat-containing subunit of the 18S rRNA processing complex (11703)		6.75	3.76	6.02	4.67	3.32	73.31	8.23	48.29	12.34	11.01	15.22	8.53	2.02	44.74	10.07	2.2	12.48	3.3	6.74	62.25	21.34	1.41	18.77	8.26	8.76
261	augustus_masked-6-processed-gene-6.84-mRNA-1	Phatr3_J11710	309983	11710	red		LiUP	LiUP	0.748984	9.32603	0	other localisation	N-acetyltransferase activity	hypothetical protein			PF00583||PF13508	Acetyltransferase (GNAT) family||Acetyltransferase (GNAT) domain	KOG3138	POORLY CHARACTERIZED	General function prediction only	Predicted N-acetyltransferase	Predicted N-acetyltransferase (11710)		63.81	157.16	18.82	26.7	46.66	410.82	158.97	315.69	58.69	66.77	7.72	36.71	29.4	301.13	192.8	99.4	25.8	26.39	41.99	316.34	106.08	732.96	100.65	59.24	13.6
262	augustus_masked-6-processed-gene-9.103-mRNA-1	Phatr3_J11720	307948	11720	yellow		DaUP		0.994907	0.645112	0	other localisation	ATP binding||phosphatidylinositol phosphate kinase activity||cellular protein metabolic process||phosphatidylinositol metabolic process||metal ion binding	hypothetical protein; K00921 1-phosphatidylinositol-3-phosphate 5-kinase [EC:2.7.1.150]	1-phosphatidylinositol-3-phosphate 5-kinase [EC:2.7.1.150]	Inositol phosphate metabolism || Phosphatidylinositol signaling system || Phagosome || Regulation of actin cytoskeleton	PF00118||PF01363||PF01504	TCP-1/cpn60 chaperonin family||FYVE zinc finger||Phosphatidylinositol-4-phosphate 5-Kinase	KOG0230	CELLULAR PROCESSES AND SIGNALING	Signal transduction mechanisms	Phosphatidylinositol-4-phosphate 5-kinase and related FYVE finger-containing proteins	Phosphatidylinositol-4-phosphate 5-kinase and related FYVE finger-containing proteins (11720)		18.06	13.12	14.96	17.21	24.07	10.48	9.23	11.38	10.95	11.67	11.97	27	6.68	11.4	14.37	12.39	32.88	17.42	36.35	16.16	7.37	13.92	8.47	9.64	12.55
263	augustus_masked-6-processed-gene-9.125-mRNA-1	Phatr3_J11722	305901	11722	black				1.29104	0.960167	0	other localisation	nucleotide binding||aminoacyl-tRNA ligase activity||ATP binding||tRNA aminoacylation for protein translation				PF00579	tRNA synthetases class I (W and Y)	KOG2144	INFORMATION STORAGE AND PROCESSING	Translation, ribosomal structure and biogenesis	Tyrosyl-tRNA synthetase, cytoplasmic	Tyrosyl-tRNA synthetase, cytoplasmic (11722)		32.54	25.66	15.62	23.02	19.87	21.73	20.22	24.47	27.41	29.91	35.95	28.77	19.58	26.88	21.68	7.1	16.67	22.6	22.18	18.88	30.84	15.94	25.64	24.84	32.83
264	augustus_masked-6-processed-gene-6.98-mRNA-1	Phatr3_J11733	311841	11733	brown		DaUP	DaUP	0.971326	0.263827	0	other localisation	"kinase activity||transferase activity, transferring phosphorus-containing groups"	hypothetical protein; K00933 creatine kinase [EC:2.7.3.2]	creatine kinase [EC:2.7.3.2]	Arginine and proline metabolism	PF00217||PF02807	ATP:guanido phosphotransferase, C-terminal catalytic domain||ATP:guanido phosphotransferase, N-terminal domain	KOG3581	METABOLISM	Energy production and conversion	Creatine kinases	Creatine kinases (11733)		30.9	9.71	20.73	25.04	38.33	0.89	10.23	1.92	12.52	12.86	17.4	25.93	39.97	2.5	6.96	13	20.96	21.38	41.3	1.54	8.55	2.2	9.89	14.12	19.35
265	augustus_masked-6-processed-gene-9.143-mRNA-1	Phatr3_J11735	301780	11735	lightcyan				1.03411	0.961167	0	other localisation	ATP binding||ATPase activity	hypothetical protein; K03063 26S proteasome regulatory subunit T3	26S proteasome regulatory subunit T3	Proteasome || Epstein-Barr virus infection	PF00004||PF07724||PF07728||PF13401	ATPase family associated with various cellular activities (AAA)||AAA domain (Cdc48 subfamily)||AAA domain (dynein-related subfamily)||AAA domain	KOG0727	CELLULAR PROCESSES AND SIGNALING	Posttranslational modification, protein turnover, chaperones	26S proteasome regulatory complex, ATPase RPT3	26S proteasome regulatory complex, ATPase RPT3 (11735)	26S proteasome subunit P45 family	133.03	186.82	290.83	205.76	160.47	223.72	292.4	119.91	173.44	313.15	269.18	127.34	144.31	116.71	174.26	228.37	189.18	192.07	165.49	212.02	222.51	154.07	129.38	337.53	339.46
266	augustus_masked-17-processed-gene-3.84-mRNA-1	Phatr3_J1174	300585	1174	NULL		LoFe-UP+DaUP		1.24772	0.597019	2	other localisation	"carbohydrate metabolic process||metabolic process||transferase activity, transferring hexosyl groups||lipid glycosylation"	hypothetical protein			PF00201||PF03033	UDP-glucoronosyl and UDP-glucosyl transferase||Glycosyltransferase family 28 N-terminal domain	KOG1192	METABOLISM	Carbohydrate transport and metabolism	UDP-glucuronosyl and UDP-glucosyl transferase	UDP-glucuronosyl and UDP-glucosyl transferase (1174)		8.86	11.74	13.67	11.69	10.35	5.82	5.94	9.55	6.57	13.15	21.84	16.3	13.83	9.03	5.88	10.92	9.9	9.41	14.25	6.17	4.32	15.63	7.28	9.67	20.93
267	augustus_masked-6-processed-gene-6.58-mRNA-1	Phatr3_J11740	311838	11740	turquoise				0.752594	1.49305	0	other localisation	orotidine-5'-phosphate decarboxylase activity||'de novo' pyrimidine nucleobase biosynthetic process||nucleoside metabolic process				PF00156||PF00215	Phosphoribosyl transferase domain||Orotidine 5'-phosphate decarboxylase / HUMPS family	KOG1377	METABOLISM	Nucleotide transport and metabolism	Uridine 5'- monophosphate synthase/orotate phosphoribosyltransferase	Uridine 5'- monophosphate synthase/orotate phosphoribosyltransferase (11740)	orotidine 5'-phosphate decarboxylase||orotate phosphoribosyltransferase	51.04	45.3	59.65	87.23	97.09	393.01	75.69	284.42	66.03	66.14	80.95	78.25	55.37	238.18	150.74	39.6	113.03	67.81	64.37	315.32	170.62	39.46	200.61	66.75	70.35
268	augustus_masked-6-processed-gene-1.89-mRNA-1	Phatr3_J11741	307901	11741	grey		LoFe-UP+DaUP		1.44086	0.800944	0	other localisation	protein phosphatase type 2A complex||signal transduction||protein phosphatase type 2A regulator activity	"hypothetical protein; K11584 protein phosphatase 2 (formerly 2A), regulatory subunit B'"	"protein phosphatase 2 (formerly 2A), regulatory subunit B'"	mRNA surveillance pathway || Meiosis - yeast || Oocyte meiosis || PI3K-Akt signaling pathway || Dopaminergic synapse	PF01603	Protein phosphatase 2A regulatory B subunit (B56 family)	KOG2085	CELLULAR PROCESSES AND SIGNALING	Signal transduction mechanisms	Serine/threonine protein phosphatase 2A, regulatory subunit	Serine/threonine protein phosphatase 2A, regulatory subunit (11741)		96.34	114.04	133.58	133	141.38	172.02	126.57	128.15	72.81	83.95	118.32	206.47	151.79	128.95	80.72	113.42	89.84	121.8	177.17	128.4	81.81	164.66	100.88	81.13	108.66
269	augustus_masked-6-processed-gene-4.20-mRNA-1	Phatr3_J11743	303834	11743	darkturquoise		LiUP	LiUP	0.972144	1.59261	0	other localisation		hypothetical protein			PF03883	Protein of unknown function (DUF328)				hypothetical protein	hypothetical protein (11743)		170.42	211.34	67.16	174.42	148.27	150.2	153.92	125.61	119.01	126.85	59.41	132.55	91.39	132.99	172.78	227.48	72.58	231.27	115.3	127.67	102.58	319.16	121.96	153.87	65.22
270	snap_masked-6-processed-gene-4.128-mRNA-1	Phatr3_J11759	307944	11759	cyan				1.1713	1.10597	0	other localisation		hypothetical protein			PF00300	Histidine phosphatase superfamily (branch 1)	KOG4754	METABOLISM	Carbohydrate transport and metabolism	Predicted phosphoglycerate mutase	Predicted phosphoglycerate mutase (11759)		27.2	37.82	34.51	25.51	25.29	27.83	42.56	31.88	44.6	48.45	44.91	22.65	21.85	27.92	41.41	31.76	24.08	27.66	26.02	20.51	33.29	31.4	34.85	39.43	56.47
271	maker-bd_10x23-augustus-gene-0.58-mRNA-1	Phatr3_EG02344	302052	1176_bd	grey		LoFe-UP		1.13023	1.05697	2	other localisation	protein binding||zinc ion binding	hypothetical protein			PF00023||PF00612||PF01529||PF12796||PF13606||PF13637||PF13857	Ankyrin repeat||IQ calmodulin-binding motif||DHHC palmitoyltransferase||Ankyrin repeats (3 copies)||Ankyrin repeat||Ankyrin repeats (many copies)||Ankyrin repeats (many copies)	KOG0509	POORLY CHARACTERIZED	General function prediction only	Ankyrin repeat and DHHC-type Zn-finger domain containing proteins	Ankyrin repeat and DHHC-type Zn-finger domain containing proteins (1176_bd)		29.79	82.85	27.44	38	30.61	28.09	65.35	51.45	64.81	65.14	67.15	75.52	60.34	51.12	49.08	21.43	31.74	20.87	46.04	41.97	54.96	76.75	40.36	61.8	38.13
272	augustus_masked-6-processed-gene-6.54-mRNA-1	Phatr3_J11777	311815	11777	magenta		DaUP	DaUP	0.957017	0.504682	0	other localisation	hydrolase activity	"hypothetical protein; K06269 protein phosphatase 1, catalytic subunit [EC:3.1.3.16]"	"protein phosphatase 1, catalytic subunit [EC:3.1.3.16]"	mRNA surveillance pathway || Meiosis - yeast || Oocyte meiosis || Vascular smooth muscle contraction || Hippo signaling pathway || Focal adhesion || Long-term potentiation || Dopaminergic synapse || Regulation of actin cytoskeleton || Insulin signaling pathway || Amphetamine addiction || Alcoholism || Herpes simplex infection || Proteoglycans in cancer	PF00149	Calcineurin-like phosphoesterase	KOG0374	CELLULAR PROCESSES AND SIGNALING	Signal transduction mechanisms	Serine/threonine specific protein phosphatase PP1, catalytic subunit	Serine/threonine specific protein phosphatase PP1, catalytic subunit (11777)		58.86	48.94	57.95	58.39	60.06	9.76	19.83	22.26	27.73	39.59	68.83	90.17	61.6	18.49	40.91	57.35	52.98	67.65	61.44	20.4	22.31	63.12	23.11	31.29	84.25
273	augustus_masked-6-processed-gene-3.27-mRNA-1	Phatr3_J11781	307918	11781	blue		DaUP	DaUP	1.22196	0.489313	3	signal peptide	cell redox homeostasis	hypothetical protein			PF00085||PF13905	Thioredoxin||Thioredoxin-like	KOG0190	CELLULAR PROCESSES AND SIGNALING	Posttranslational modification, protein turnover, chaperones	Protein disulfide isomerase (prolyl 4-hydroxylase beta subunit)	Protein disulfide isomerase (prolyl 4-hydroxylase beta subunit) (11781)		26.38	18.68	20.26	39.78	20.56	5.45	25.81	11.63	19.6	19.76	38.16	34.89	34.4	12.82	14.58	10.15	28.48	31.21	25.04	8.48	16.93	14.32	20.63	20.12	47.54
274	augustus_masked-6-processed-gene-4.24-mRNA-1	Phatr3_J11785	305862	11785	blue		DaUP		1.24167	0.592203	0	other localisation	RNA binding||protein binding	hypothetical protein; K13100 pre-mRNA-splicing factor CWC22	pre-mRNA-splicing factor CWC22		PF02847||PF02854	MA3 domain||MIF4G domain	KOG2140	POORLY CHARACTERIZED	General function prediction only	Uncharacterized conserved protein	Uncharacterized conserved protein (11785)		20.84	13.09	17.31	35.8	27.68	18.21	12.83	14.57	18.03	17.14	28.99	24.48	19.8	12.34	11.09	12.54	20.22	46.4	27.71	15.84	16.46	14.09	17.69	19.77	21.51
275	augustus_masked-6-processed-gene-1.84-mRNA-1	Phatr3_J11792	307873	11792	cyan		LiUP	LiUP	1.0713	1.44995	1	chloroplast		hypothetical protein			PF06485	Protein of unknown function (DUF1092)				hypothetical protein	hypothetical protein (11792)		178.11	128.47	43.58	77.09	78.93	58.43	93.49	69.22	158.45	157.65	79.1	135.72	105.46	61.49	112.12	154.12	30.84	54.34	74.95	51.34	129.12	91.48	148.01	129.82	41.73
276	augustus_masked-6-processed-gene-1.39-mRNA-1	Phatr3_J11793	305899	11793	NULL				0.944477	0.809077	1	other localisation	protein binding	hypothetical protein			PF00560||PF12799||PF13855	Leucine Rich Repeat||Leucine Rich repeats (2 copies)||Leucine rich repeat	KOG0619	POORLY CHARACTERIZED	General function prediction only	Leucine rich repeat	Leucine rich repeat (11793)		9.56	5.35	4.87	5.67	6.19	7.74	2.97	6.95	4.36	5.06	8.05	11.53	8.86	7.25	3.77	3.61	6.07	6.71	13.75	7.96	5.69	7.06	5.97	6.67	8.16
277	augustus_masked-6-processed-gene-9.105-mRNA-1	Phatr3_J11795	301786	11795	NULL				1.4998	0.877861	0	signal peptide	threonine-type endopeptidase activity||proteasome core complex||proteolysis involved in cellular protein catabolic process	hypothetical protein			PF00227	Proteasome subunit	KOG0177	CELLULAR PROCESSES AND SIGNALING	Posttranslational modification, protein turnover, chaperones	20S proteasome, regulatory subunit beta type PSMB2/PRE1	20S proteasome, regulatory subunit beta type PSMB2/PRE1 (11795)		5.04	5.08	2	5.81	4.66	5.44	3.51	4.69	8.9	9.33	15.99	6.63	5.27	4.61	2.76	1.25	2.19	6.05	6.15	2.43	5.34	2.3	6.68	9.39	3.65
278	augustus_masked-6-processed-gene-1.44-mRNA-1	Phatr3_J11799	311783	11799	grey		LiUP	HiFe-UP+LiUP	0.745021	1.34617	0	mitochondrion	structural constituent of ribosome||intracellular||ribosome||translation	hypothetical protein			PF01016	Ribosomal L27 protein	KOG4600	INFORMATION STORAGE AND PROCESSING	Translation, ribosomal structure and biogenesis	Mitochondrial ribosomal protein MRP7 (L2)	Mitochondrial ribosomal protein MRP7 (L2) (11799)	ribosomal protein L27	228.95	276.58	300.46	130.97	235.85	282.97	176.71	228.06	324.07	241.92	187.38	166.77	188.4	310.49	235.57	315.54	201.32	205.58	151.56	233.01	233.61	279.48	233.26	300.56	303.65
279	augustus_masked-bd_10x23-processed-gene-0.14-mRNA-1	Phatr3_Jdraft1180	302050	1180_bd	magenta		DaUP	HiFe-UP	0.80254	0.663579	0	other localisation		hypothetical protein								hypothetical protein	hypothetical protein (1180_bd)		57.35	48.87	49.38	47.67	58.98	17.58	25.49	29.12	29.19	30.37	33.19	55.04	41.87	23.83	51.11	42.55	83.66	57.29	43.8	16.89	22.22	41.44	28.79	30.6	53.03
280	augustus_masked-6-processed-gene-9.150-mRNA-1	Phatr3_J11811	311846	11811	brown		DaUP	DaUP	1.14499	0.132327	0	other localisation	catalytic activity||metabolic process	enoyl-coa hydratase (EC:4.2.1.17); K01692 enoyl-CoA hydratase [EC:4.2.1.17]	enoyl-CoA hydratase [EC:4.2.1.17]	"Fatty acid metabolism || Valine, leucine and isoleucine degradation || Geraniol degradation || Lysine degradation || Phenylalanine metabolism || Benzoate degradation || Tryptophan metabolism || beta-Alanine metabolism || Aminobenzoate degradation || Propanoate metabolism || Butanoate metabolism || Limonene and pinene degradation || Caprolactam degradation"	PF00378	Enoyl-CoA hydratase/isomerase family	KOG1679	METABOLISM	Lipid transport and metabolism	Enoyl-CoA hydratase	Enoyl-CoA hydratase (11811)		14.21	3.3	22.34	60.71	104.41	11.18	7.45	6.77	10.69	10.07	67.71	100	91.8	6.53	7.55	4.27	43.48	54.01	92.67	6.38	2.23	28.06	6.45	2.94	54.86
282	augustus_masked-6-processed-gene-9.140-mRNA-1	Phatr3_J11826	305839	11826	grey		DaUP	HiFe-UP	0.919911	0.904095	10	other localisation	integral component of membrane||transmembrane transporter activity||transmembrane transport				PF00083||PF07690	Sugar (and other) transporter||Major Facilitator Superfamily	KOG0254	POORLY CHARACTERIZED	General function prediction only	Predicted transporter (major facilitator superfamily)	Predicted transporter (major facilitator superfamily) (11826)	"MFS transporter, sugar porter (SP) family"	31.6	30.97	33.14	44.35	37.47	25.43	30.05	29.36	22.4	36.16	34.92	43.78	42.45	31.95	30.09	32.14	48.09	39.71	39.06	32.57	20.08	66.9	20.91	24.57	32.95
283	augustus_masked-bd_10x23-processed-gene-0.16-mRNA-1	Phatr3_Jdraft1182	300004	1182_bd	NULL		DaUP	HiFe-UP	0.676188	0.654031	1	signal peptide		hypothetical protein								hypothetical protein	hypothetical protein (1182_bd)		7.07	4.59	5.92	5.32	6.33	1.57	2.92	4.08	3.64	4.58	5.07	7.58	5.23	2.9	6.69	5.93	13.54	6.55	4.57	1.75	2.61	6.06	4.34	4.95	6.59
286	snap_masked-6-processed-gene-6.154-mRNA-1	Phatr3_J11843	307870	11843	green		DaUP	DaUP	1.2146	0.593546	7	other localisation	cation transport||potassium ion transport||solute:hydrogen antiporter activity||integral component of membrane||transmembrane transport	hypothetical protein			PF00999||PF02254	Sodium/hydrogen exchanger family||TrkA-N domain	KOG1650	METABOLISM	Inorganic ion transport and metabolism	Predicted K+/H+-antiporter	Predicted K+/H+-antiporter (11843)		57.8	35.58	48.12	76.45	58.05	27.65	41.28	52.63	47.41	41.45	106.35	81.49	44.76	37.38	44.57	26.28	45.5	64.61	75.82	39.17	45.57	41.59	35.51	40.48	98.26
287	augustus_masked-6-processed-gene-9.80-mRNA-1	Phatr3_J11850	311799	11850	turquoise				0.839342	1.22159	0	mitochondrion	hydrolase activity	hypothetical protein; K00784 ribonuclease Z [EC:3.1.26.11]	ribonuclease Z [EC:3.1.26.11]	RNA transport	PF00753||PF12706	Metallo-beta-lactamase superfamily||Beta-lactamase superfamily domain	KOG2121	POORLY CHARACTERIZED	General function prediction only	Predicted metal-dependent hydrolase (beta-lactamase superfamily)	Predicted metal-dependent hydrolase (beta-lactamase superfamily) (11850)		28.67	26.1	33.47	25.29	30.45	104.08	30.86	61.54	32.12	32.33	35.09	31.58	14.89	59.44	33.93	20.4	54.78	24.9	30.17	96.45	47.7	6.05	48.46	37.76	36.85
288	augustus_masked-bd_11x23-processed-gene-0.3-mRNA-1	Phatr3_Jdraft1185	300006	1185_bd	NULL				0.837535	1.01498	0	other localisation		hypothetical protein								hypothetical protein	hypothetical protein (1185_bd)		18.28	11.95	3.3	6.52	6.57	2.55	4.46	3.99	4.59	6.18	4.04	7.07	4.41	6.06	7.8	6.58	7.23	4.44	11.25	3.9	4.45	13.44	4.88	6.52	7.72
289	augustus_masked-6-processed-gene-4.36-mRNA-1	Phatr3_J11866	305848	11866	grey				0.980061	0.813671	3	chloroplast		hypothetical protein			PF00153	Mitochondrial carrier protein	KOG0767	METABOLISM	Energy production and conversion	Mitochondrial phosphate carrier protein	Mitochondrial phosphate carrier protein (11866)		16.08	13.77	11.16	12.46	17.95	3.79	8.79	7.88	11.63	11.27	11.15	15.48	10.73	7.3	19.66	10.71	6.52	19.25	12.57	4.5	7.3	8.97	9.31	10.54	14.45
290	maker-bd_11x23-augustus-gene-0.21-mRNA-1	Phatr3_Jdraft1186	302054	1186_bd	grey		LiUP	LiUP	1.14615	1.72732	0	other localisation		PGP; 2-phosphoglycolate phosphatase; K01101 4-nitrophenyl phosphatase [EC:3.1.3.41]	4-nitrophenyl phosphatase [EC:3.1.3.41]	Aminobenzoate degradation	PF00702||PF13242||PF13344||PF13419	haloacid dehalogenase-like hydrolase||HAD-hyrolase-like||Haloacid dehalogenase-like hydrolase||Haloacid dehalogenase-like hydrolase	KOG2882	METABOLISM	Inorganic ion transport and metabolism	p-Nitrophenyl phosphatase	p-Nitrophenyl phosphatase (1186_bd)	phosphoglycolate/pyridoxal phosphate phosphatase family	138.63	129.85	12.78	124.98	114.27	121.69	306.92	190.52	181.39	65.96	14.9	82.99	203.78	174.73	215.29	88.08	7.56	117.8	113.61	124.61	228.09	264.6	182.16	73.47	14.12
291	augustus_masked-6-processed-gene-6.101-mRNA-1	Phatr3_J11883	301725	11883	lightcyan		DaUP		1.47393	0.676457	4	signal peptide		hypothetical protein					KOG1119	METABOLISM	Energy production and conversion	Mitochondrial Fe-S cluster biosynthesis protein ISA2 (contains a HesB-like domain)	Mitochondrial Fe-S cluster biosynthesis protein ISA2 (contains a HesB-like domain) (11883)		136.55	98.84	293.16	78.98	94.51	51.89	56.25	66.23	165.18	187.26	165.22	137.43	73.51	55.43	86.45	66.15	159.22	82.16	133.8	74.7	56.77	99.72	82.91	153.95	126.3
292	augustus_masked-6-processed-gene-8.11-mRNA-1	Phatr3_J11888	301746	11888	NULL		LoFe-UP+DaUP		1.88928	0.59924	0	other localisation		hypothetical protein			PF00505||PF09011	HMG (high mobility group) box||HMG-box domain	KOG0381	POORLY CHARACTERIZED	General function prediction only	HMG box-containing protein	HMG box-containing protein (11888)		2.74	7.08	6.56	5.98	4.87	5.84	0.63	7.21	3.68	8.22	13.72	14.27	9.12	3.88	1.96	10.11	5.64	2.89	7.13	8.75	2.84	12.46	1.26	2.59	8.87
293	augustus_masked-7-processed-gene-2.41-mRNA-1	Phatr3_J11894	303857	11894	turquoise				1.18367	2.51925	0	other localisation	nucleus||rRNA processing||methyltransferase activity||methylation	hypothetical protein; K14857 AdoMet-dependent rRNA methyltransferase SPB1 [EC:2.1.1.-]	AdoMet-dependent rRNA methyltransferase SPB1 [EC:2.1.1.-]		PF01728||PF07780||PF11861	FtsJ-like methyltransferase||Spb1 C-terminal domain||Domain of unknown function (DUF3381)	KOG1098	INFORMATION STORAGE AND PROCESSING	RNA processing and modification	Putative SAM-dependent rRNA methyltransferase SPB1	Putative SAM-dependent rRNA methyltransferase SPB1 (11894)		14.29	13.69	17.29	9.82	8.43	167.43	12.77	106	18.65	27.21	34.32	19.63	3.31	70.72	13.06	9.92	31.86	5.46	13.39	119.3	23.53	3.79	25.05	13.89	17.87
294	augustus_masked-bd_11x23-processed-gene-0.6-mRNA-1	Phatr3_Jdraft1189	304100	1189_bd	brown		DaUP		1.05385	0.523423	2	signal peptide	protein folding	hypothetical protein			PF00254	FKBP-type peptidyl-prolyl cis-trans isomerase	KOG0552	CELLULAR PROCESSES AND SIGNALING	Posttranslational modification, protein turnover, chaperones	FKBP-type peptidyl-prolyl cis-trans isomerase	FKBP-type peptidyl-prolyl cis-trans isomerase (1189_bd)		22.35	18.08	24.72	29.24	22.41	2.72	15.66	7.51	21.64	16.36	29.76	16.89	29.88	8.34	26.21	9.52	19.32	22.69	13.03	4.76	17.31	5.42	13.32	15.77	24.62
296	augustus_masked-7-processed-gene-6.61-mRNA-1	Phatr3_J11916	310014	11916	red		LiUP	LiUP	0.789375	1.60464	1	chloroplast	"metabolic process||transferase activity, transferring acyl groups"	hypothetical protein; K00655 1-acyl-sn-glycerol-3-phosphate acyltransferase [EC:2.3.1.51]	1-acyl-sn-glycerol-3-phosphate acyltransferase [EC:2.3.1.51]	Glycerolipid metabolism || Glycerophospholipid metabolism	PF01553	Acyltransferase	KOG2848	METABOLISM	Lipid transport and metabolism	1-acyl-sn-glycerol-3-phosphate acyltransferase	1-acyl-sn-glycerol-3-phosphate acyltransferase (11916)	1-acylglycerol-3-phosphate O-acyltransferases||_GAP_	38.03	34.02	24.04	46.99	47.93	87.47	85.8	97.53	52.26	40.84	32.4	37.63	60.6	113.88	52.51	51.21	18.12	52.58	43.9	65.14	91.89	114.15	58.82	59.19	36.95
297	augustus_masked-bd_11x23-processed-gene-0.8-mRNA-1	Phatr3_Jdraft1191	308197	1191_bd	NULL				1.39596	1.5048	0	other localisation		hypothetical protein			PF01167	Tub family	KOG2502	POORLY CHARACTERIZED	General function prediction only	Tub family proteins	Tub family proteins (1191_bd)		7.79	1.78	0.18	6.46	2.56	8.92	2.91	10.17	4.3	1.64	2.59	9.1	2.39	5.66	1.16	0.53	0.37	2.13	6.88	6.64	5.62	14.82	3.83	1.59	0.7
298	augustus_masked-7-processed-gene-5.51-mRNA-1	Phatr3_J11922	308006	11922	purple				1.08196	0.75891	0	other localisation	ATP binding||DNA repair||DNA recombination||four-way junction helicase activity	RFC5; hypothetical protein; K10756 replication factor C subunit 3/5	replication factor C subunit 3/5	DNA replication || Nucleotide excision repair || Mismatch repair	PF00004||PF03215||PF05496||PF08542||PF13177||PF13401	ATPase family associated with various cellular activities (AAA)||Rad17 cell cycle checkpoint protein||Holliday junction DNA helicase ruvB N-terminus||Replication factor C C-terminal domain||DNA polymerase III, delta subunit||AAA domain	KOG0990	INFORMATION STORAGE AND PROCESSING	Replication, recombination and repair	Replication factor C, subunit RFC5	Replication factor C, subunit RFC5 (11922)		147.88	103.09	71.68	129.65	110.89	36.13	106.86	71.57	111.95	128.47	115.69	93.36	73.02	63.11	113.46	55.41	86.6	196.41	78.3	36.7	92.72	63.76	93.11	123.4	143.87
299	maker-bd_11x23-snap-gene-0.26-mRNA-1	Phatr3_Jdraft1192	300005	1192_bd	red		HiFe-UP+LiUP	HiFe-UP+LiUP	0.390285	4.01581	0	mitochondrion	phosphopyruvate hydratase complex||magnesium ion binding||phosphopyruvate hydratase activity||glycolytic process				PF00113||PF03952||PF07476	Enolase, C-terminal TIM barrel domain||Enolase, N-terminal domain||Methylaspartate ammonia-lyase C-terminus	KOG2670	METABOLISM	Carbohydrate transport and metabolism	Enolase	Enolase (1192_bd)	phosphopyruvate hydratase	60.58	105.61	36.05	36.47	43.69	170.46	183.63	203.77	82.55	53.46	44.77	38.5	75.84	261.23	114.31	124.16	37.31	52.66	47.39	176.13	202.43	377.21	96.59	100.48	52.34
300	maker-7-snap-gene-3.47-mRNA-1	Phatr3_J11934	301836	11934	grey				0.808176	0.846465	0	other localisation	RNA binding||translation initiation factor activity||translational initiation	hypothetical protein			PF01176	Translation initiation factor 1A / IF-1				hypothetical protein	hypothetical protein (11934)	translation initiation factor IF-1	423.48	136.9	131.14	217.73	473.67	295.96	213.36	448.94	259.05	86.7	181.7	305.07	379.69	449.41	821.27	85.37	147.06	299.75	298.57	321.55	423.24	84.48	433.43	104.99	208.33
301	snap_masked-7-processed-gene-9.199-mRNA-1	Phatr3_J11940	307962	11940	grey				1.1201	0.997808	1	other localisation	cell morphogenesis	hypothetical protein			PF00012||PF06723	Hsp70 protein||MreB/Mbl protein	KOG0100	CELLULAR PROCESSES AND SIGNALING	Posttranslational modification, protein turnover, chaperones	Molecular chaperones GRP78/BiP/KAR2, HSP70 superfamily	Molecular chaperones GRP78/BiP/KAR2, HSP70 superfamily (11940)		48.95	39.2	122.56	27.67	47.51	74.62	26.38	46.58	77.56	70.61	47.4	38.78	25.06	49.75	57.82	33.78	83.89	23.89	35.26	104.88	39.5	35.06	59.83	60.24	43.67
302	augustus_masked-7-processed-gene-2.55-mRNA-1	Phatr3_J11943	305940	11943	NULL				1.07302	0.683566	0	mitochondrion					PF00300	Histidine phosphatase superfamily (branch 1)	KOG0235	METABOLISM	Carbohydrate transport and metabolism	Phosphoglycerate mutase	Phosphoglycerate mutase (11943)	phosphoglycerate mutase 1 family||_GAP_	8.2	9.61	10.09	8.74	2.88	0.18	7.2	0.39	6.24	8.24	11.7	6.29	2.11	1.62	4.43	10.49	7.47	9.15	2.57	0.3	5.02	3.57	4	8.62	15.1
303	snap_masked-7-processed-gene-6.91-mRNA-1	Phatr3_J11953	310028	11953	lightgreen			HiFe-UP	0.696099	0.797542	0	mitochondrion	structural constituent of ribosome||intracellular||ribosome||translation	hypothetical protein			PF00830	Ribosomal L28 family	KOG3278	INFORMATION STORAGE AND PROCESSING	Translation, ribosomal structure and biogenesis	Mitochondrial/chloroplast ribosomal protein L28	Mitochondrial/chloroplast ribosomal protein L28 (11953)		65.43	137.75	188.95	81.07	97.09	56.33	93.34	60.28	60.75	67.43	113.55	84.57	130.8	78.85	164.22	198.28	93.42	102.81	75.18	51.16	94.77	73.73	71.73	88.94	146.44
304	augustus_masked-7-processed-gene-4.80-mRNA-1	Phatr3_J11954	311866	11954	grey				1.15171	1.16697	0	other localisation		hypothetical protein			PF01883	Domain of unknown function DUF59	KOG3381	POORLY CHARACTERIZED	Function unknown	Uncharacterized conserved protein	Uncharacterized conserved protein (11954)		13.59	16.02	13.46	19.57	13.51	25.67	51.65	21.15	18.07	14.29	25.05	20.87	45.49	29.94	12.62	13.57	7.36	19.5	12.01	18.06	37.63	17.24	26.26	28.37	28.38
305	augustus_masked-7-processed-gene-9.70-mRNA-1	Phatr3_J11956	305947	11956	magenta		DaUP		1.08136	0.647288	0	other localisation	vesicle docking involved in exocytosis||vesicle-mediated transport	UNC18; hypothetical protein	syntaxin-binding protein 1	Synaptic vesicle cycle	PF00995	Sec1 family	KOG1300	CELLULAR PROCESSES AND SIGNALING	Intracellular trafficking, secretion, and vesicular transport	Vesicle trafficking protein Sec1	Vesicle trafficking protein Sec1 (11956)		104.87	85.34	87.19	126.89	118.47	60.41	75.92	54.2	63.57	75.31	81.95	133.69	74.29	59.79	77.08	88.76	105.77	124.59	138.56	80.56	56.55	77.25	57.17	66.39	92.38
308	maker-7-snap-gene-8.118-mRNA-1	Phatr3_J11965	303893	11965	turquoise				1.0004	1.06812	0	chloroplast	RNA processing	hypothetical protein; K03177 tRNA pseudouridine synthase B [EC:5.4.99.12]	tRNA pseudouridine55 synthase [EC:5.4.99.25]		PF01509	TruB family pseudouridylate synthase (N terminal domain)	KOG2529	INFORMATION STORAGE AND PROCESSING	Translation, ribosomal structure and biogenesis	Pseudouridine synthase	Pseudouridine synthase (11965)	tRNA pseudouridine synthase B	23.93	19.02	18.52	32.2	18.83	82.75	35.72	45.49	21.26	27.48	34.66	29.28	22.31	43.88	21.47	10.92	25.2	20.09	37.81	59.67	62.49	11.26	46.87	28.65	35.48
310	augustus_masked-13-processed-gene-7.129-mRNA-1	Phatr3_J1199	306464	1199	NULL		DaUP	DaUP	1.13384	0.181687	0	other localisation	protein binding	hypothetical protein			PF00560||PF12799||PF13504||PF13516||PF13855	Leucine Rich Repeat||Leucine Rich repeats (2 copies)||Leucine rich repeat||Leucine Rich repeat||Leucine rich repeat	KOG1947	POORLY CHARACTERIZED	General function prediction only	Leucine rich repeat proteins, some proteins contain F-box	Leucine rich repeat proteins, some proteins contain F-box (1199)		11.18	4.41	11.7	35.15	45	1.18	4.19	1.94	1.5	3.17	13.06	33.72	62.49	1	1.72	6.31	10.09	29.61	34.41	1.08	1.29	30.89	1.82	1.69	9.3
311	augustus_masked-7-processed-gene-9.97-mRNA-1	Phatr3_J11990	308011	11990	grey			LiUP	1.06612	1.03304	0	mitochondrion	metabolic process||methyltransferase activity	hypothetical protein			PF08241||PF08242||PF13489||PF13649||PF13847	Methyltransferase domain||Methyltransferase domain||Methyltransferase domain||Methyltransferase domain||Methyltransferase domain	KOG2940	POORLY CHARACTERIZED	General function prediction only	Predicted methyltransferase	Predicted methyltransferase (11990)		30.41	26.51	17.68	24.3	25.7	21.08	31.94	27.51	27.44	24.83	22.37	30.7	33.26	29.7	18.28	14.13	20.12	28.16	36.79	31.32	29.86	49.51	33.65	30.78	34.75
312	augustus_masked-7-processed-gene-5.42-mRNA-1	Phatr3_J11994	303876	11994	green		LoFe-UP+DaUP	DaUP	1.12562	0.587821	0	other localisation	"phosphorelay response regulator activity||phosphorelay signal transduction system||sequence-specific DNA binding transcription factor activity||regulation of transcription, DNA-templated"	DRR2; diatom response regulator 2			PF00072||PF00196	Response regulator receiver domain||Bacterial regulatory proteins, luxR family	KOG1601	INFORMATION STORAGE AND PROCESSING	Transcription	GATA-4/5/6 transcription factors	GATA-4/5/6 transcription factors (11994)		24.3	21.02	40.22	50.43	39.79	25.68	41.89	35.14	30.9	35.37	53.01	47.59	61.69	29.09	20.41	16.88	34.81	39.56	39	27.05	34.96	29.34	41.16	27.03	61.38
313	maker-7-augustus-gene-2.188-mRNA-1	Phatr3_J12004	310044	12004	grey				0.85776	1.07845	0	mitochondrion	cytoplasm||protein folding	hypothetical protein; K04078 chaperonin GroES	chaperonin GroES		PF00166	Chaperonin 10 Kd subunit	KOG1641	CELLULAR PROCESSES AND SIGNALING	Posttranslational modification, protein turnover, chaperones	Mitochondrial chaperonin	Mitochondrial chaperonin (12004)		405.73	737.65	1979	209.75	187.86	354.75	420.41	499.52	809.44	1106.04	1123.87	235.46	182.32	682.65	819.16	754.71	1357.15	294.45	134.11	491.04	521.58	122.57	671.7	1423.51	1540.63
315	augustus_masked-7-processed-gene-5.23-mRNA-1	Phatr3_J12028	303855	12028	pink		LoFe-UP		1.37113	0.872829	0	other localisation	protein binding	hypothetical protein; K04508 transducin (beta)-like 1	transducin (beta)-like 1	Wnt signaling pathway	PF00400||PF08513||PF08662	WD domain, G-beta repeat||LisH||Eukaryotic translation initiation factor eIF2A	KOG0273	INFORMATION STORAGE AND PROCESSING	Chromatin structure and dynamics	Beta-transducin family (WD-40 repeat) protein	Beta-transducin family (WD-40 repeat) protein (12028)		70.12	70.86	94.63	106.38	93.9	111.25	70.87	93.43	73.56	76.21	73.73	104.28	70.83	75.14	76.57	54.94	78.59	74.62	103.32	92.6	65.43	78.72	72.26	74.67	68.84
317	augustus_masked-7-processed-gene-2.88-mRNA-1	Phatr3_J12031	307960	12031	brown		DaUP	DaUP	0.696231	0.0639405	0	other localisation	"biosynthetic process||hydroxymethyl-, formyl- and related transferase activity"	hypothetical protein			PF00551||PF13740	Formyl transferase||ACT domain	KOG3076	METABOLISM	Carbohydrate transport and metabolism	5'-phosphoribosylglycinamide formyltransferase	5'-phosphoribosylglycinamide formyltransferase (12031)	formyltetrahydrofolate deformylase	30.34	15.01	149.67	186.94	263.72	10.87	14.49	10.34	28.22	28.73	287.3	276.94	207.01	7.06	40.36	20.26	316.01	184.64	425.23	9.75	8.64	5.58	22.74	26	275.8
318	maker-7-augustus-gene-9.261-mRNA-1	Phatr3_J12043	303850	12043	grey				1.01039	1.00185	0	other localisation	metabolic process||oxidoreductase activity	hypothetical protein			PF00106||PF08659||PF13561	short chain dehydrogenase||KR domain||Enoyl-(Acyl carrier protein) reductase	KOG1611	POORLY CHARACTERIZED	General function prediction only	Predicted short chain-type dehydrogenase	Predicted short chain-type dehydrogenase (12043)		61.35	18.27	14.75	40.73	39.24	23.9	60.71	74.27	34.75	17.56	29.6	64.99	60.23	61.44	37.8	13.27	10.45	36.63	67.86	38	49.86	209.62	36.69	17.27	71.12
319	augustus_masked-7-processed-gene-2.77-mRNA-1	Phatr3_J12044	305968	12044	grey				1.22605	1.06772	1	signal anchor		hypothetical protein			PF03109	ABC1 family	KOG1235	POORLY CHARACTERIZED	General function prediction only	Predicted unusual protein kinase	Predicted unusual protein kinase (12044)		8.45	13.1	8.28	16.7	11.67	12.64	11.22	12.66	8.57	11.83	16.76	13.6	8.01	9.53	12.8	13.11	7.36	13.42	10.29	10.6	9.12	33.03	8.85	7.55	9.17
320	augustus_masked-7-processed-gene-4.57-mRNA-1	Phatr3_J12051	309988	12051	grey60				1.52143	0.706598	0	signal peptide	"phosphorelay response regulator activity||phosphorelay signal transduction system||sequence-specific DNA binding transcription factor activity||regulation of transcription, DNA-templated"				PF00072||PF00196	Response regulator receiver domain||Bacterial regulatory proteins, luxR family	KOG1601	INFORMATION STORAGE AND PROCESSING	Transcription	GATA-4/5/6 transcription factors	GATA-4/5/6 transcription factors (12051)		27.12	19.48	25.16	14.07	14.12	12.3	8.62	28.66	25.54	60.65	85.71	26.45	22.43	23.9	13.04	10.52	28.17	13.15	19.93	12.36	16.09	36.22	15.21	34.19	64.98
321	augustus_masked-7-processed-gene-8.48-mRNA-1	Phatr3_J12053	310043	12053	brown		DaUP	DaUP	1.08279	0.623588	0	other localisation	RNA binding||RNA processing||RNA methyltransferase activity	hypothetical protein			PF00588	SpoU rRNA Methylase family	KOG0838	INFORMATION STORAGE AND PROCESSING	RNA processing and modification	RNA Methylase, SpoU family	RNA Methylase, SpoU family (12053)		41.72	48.89	63.44	64.44	86.57	32.27	48.9	47.57	31.67	33.46	46.15	70.36	74.78	44.08	52.23	38.81	57.46	85.32	64.04	35.1	36.54	80.2	38.54	30.39	61.18
323	augustus_masked-7-processed-gene-2.54-mRNA-1	Phatr3_J12095	310013	12095	grey		LiUP	LiUP	1.16662	1.35263	0	other localisation	GTPase activity||ATP binding||GTP binding||ATPase activity				PF00005||PF02463||PF03193||PF12848||PF13191||PF13207||PF13304||PF13401||PF13555	ABC transporter||RecF/RecN/SMC N terminal domain||Protein of unknown function, DUF258||ABC transporter||AAA ATPase domain||AAA domain||AAA domain||AAA domain||P-loop containing region of AAA domain	KOG0927	POORLY CHARACTERIZED	General function prediction only	Predicted transporter (ABC superfamily)	Predicted transporter (ABC superfamily) (12095)		43.39	38.69	18.93	46.1	35.09	33.09	32.83	42.27	40.15	43.14	26.48	36.9	18.99	34.66	34.62	30.21	21.07	34.58	27.33	28.73	33.73	65.68	31.81	35.71	26.02
326	augustus_masked-7-processed-gene-2.45-mRNA-1	Phatr3_J12104	310015	12104	red		LiUP	LiUP	0.752731	3.25917	0	signal peptide	cell redox homeostasis				PF00085||PF13098||PF13905	Thioredoxin||Thioredoxin-like domain||Thioredoxin-like	KOG0907	CELLULAR PROCESSES AND SIGNALING	Posttranslational modification, protein turnover, chaperones	Thioredoxin	Thioredoxin (12104)		38.98	23.72	9.81	16.06	16.99	57.04	59.13	62.51	39.87	28.25	15.58	14.77	34.68	66.75	33.71	27.56	5.37	18.86	11.84	43.19	30.1	111.48	37.13	23.05	13.98
327	snap_masked-7-processed-gene-5.65-mRNA-1	Phatr3_J12106	311862	12106	grey			LiUP	1.41281	1.61086	0	other localisation	metalloendopeptidase activity	hypothetical protein			PF09768	Peptidase M76 family	KOG3314	INFORMATION STORAGE AND PROCESSING	Replication, recombination and repair	Ku70-binding protein	Ku70-binding protein (12106)		30.97	11.02	11.3	17.57	8.82	39.41	48.53	55.15	53.22	50.01	44.75	14.55	18.17	51.26	17.1	5.86	13.34	8.77	13.46	27.01	78.51	5.7	70.19	51.94	40.34
328	maker-7-snap-gene-4.220-mRNA-1	Phatr3_EG02044	311925	12107	yellow		DaUP	DaUP	0.826731	0.525981	0	other localisation	pteridine-containing compound metabolic process	hypothetical protein; K13941 2-amino-4-hydroxy-6-hydroxymethyldihydropteridine diphosphokinase / dihydropteroate synthase [EC:2.7.6.3 2.5.1.15]	2-amino-4-hydroxy-6-hydroxymethyldihydropteridine diphosphokinase / dihydropteroate synthase [EC:2.7.6.3 2.5.1.15]	Folate biosynthesis	PF00809	Pterin binding enzyme	KOG2544	METABOLISM	Coenzyme transport and metabolism	Dihydropteroate synthase/7,8-dihydro-6-hydroxymethylpterin-pyrophosphokinase/Dihydroneopterin aldolase	Dihydropteroate synthase/7,8-dihydro-6-hydroxymethylpterin-pyrophosphokinase/Dihydroneopterin aldolase (12107)	dihydropteroate synthase	146	49.4	62.8	95.49	71.48	50.07	59.12	88.94	83.27	79.84	144.74	195.82	43.54	55.96	78.24	46.34	118.61	90.16	172.26	92.07	78.54	19.61	68.5	75.16	164.77
330	augustus_masked-7-processed-gene-9.84-mRNA-1	Phatr3_J12113	303885	12113	magenta		DaUP	DaUP	1.12375	0.555835	0	other localisation		hypothetical protein			PF03643	Vacuolar protein sorting-associated protein 26	KOG3063	CELLULAR PROCESSES AND SIGNALING	Intracellular trafficking, secretion, and vesicular transport	Membrane coat complex Retromer, subunit VPS26	Membrane coat complex Retromer, subunit VPS26 (12113)		55.35	48.06	54.95	98.17	104.09	32.84	50.25	43.96	34.1	55.82	55.78	82.15	76.25	35.73	46.96	49.2	66.43	76.88	86.5	42.13	37.22	86.94	44.88	46.91	59.85
331	augustus_masked-7-processed-gene-9.96-mRNA-1	Phatr3_J12118	310052	12118	midnightblue				0.909515	0.75419	0	other localisation	protein kinase activity||ATP binding||protein phosphorylation	hypothetical protein			PF00069||PF07714	Protein kinase domain||Protein tyrosine kinase	KOG0659	CELLULAR PROCESSES AND SIGNALING	Cell cycle control, cell division, chromosome partitioning	Cdk activating kinase (CAK)/RNA polymerase II transcription initiation/nucleotide excision repair factor TFIIH/TFIIK, kinase subunit CDK7	Cdk activating kinase (CAK)/RNA polymerase II transcription initiation/nucleotide excision repair factor TFIIH/TFIIK, kinase subunit CDK7 (12118)		20.21	21.93	18.28	21.94	19.73	3.96	16.54	8.13	18.47	19.93	18.38	16.53	23.14	8.27	17.89	21.36	16.09	19.05	21.1	3.66	10.11	27.51	15.47	23.01	24.38
333	augustus_masked-7-processed-gene-6.40-mRNA-1	Phatr3_J12121	301820	12121	yellow		DaUP	DaUP	1.03014	0.479187	2	signal peptide		hypothetical protein			PF03109	ABC1 family	KOG1235	POORLY CHARACTERIZED	General function prediction only	Predicted unusual protein kinase	Predicted unusual protein kinase (12121)		64.6	22.06	27.53	35.7	35.55	13.14	17.43	13.11	21.98	23.71	37.04	51.91	31.89	15.39	27.93	17.28	37.57	30.43	44.81	12.39	20.88	16.76	20.52	17.44	32.81
335	maker-7-augustus-gene-6.159-mRNA-1	Phatr3_J12140	305925	12140	turquoise		LiUP	LiUP	1.26252	2.71939	0	other localisation		hypothetical protein			PF00226||PF01556	DnaJ domain||DnaJ C terminal domain	KOG0715	CELLULAR PROCESSES AND SIGNALING	Posttranslational modification, protein turnover, chaperones	Molecular chaperone (DnaJ superfamily)	Molecular chaperone (DnaJ superfamily) (12140)		71.51	36.85	35.34	28.26	17.88	259.39	52.01	250.79	117.61	116.97	90.6	54	20.73	166.87	59.27	21.99	37.32	15.13	35.22	194.09	115.7	57.96	123.09	79.6	47.82
336	augustus_masked-7-processed-gene-5.46-mRNA-1	Phatr3_J12144	305944	12144	turquoise			LiUP	0.978118	2.02567	0	other localisation	intracellular||ribosome biogenesis	hypothetical protein; K14815 mRNA turnover protein 4	mRNA turnover protein 4		PF00466	Ribosomal protein L10	KOG0816	INFORMATION STORAGE AND PROCESSING	RNA processing and modification	Protein involved in mRNA turnover	Protein involved in mRNA turnover (12144)		114.96	242.46	444.6	101.15	141.7	878.75	181.24	629.79	228.16	283.27	256.13	111.09	74.46	601.57	311.23	216.57	340.53	94.61	67.04	817.45	385.38	90.07	363.92	228.46	207.08
337	augustus_masked-7-processed-gene-6.69-mRNA-1	Phatr3_J12155	311924	12155	cyan				1.02679	1.1133	0	chloroplast	metabolic process||oxidoreductase activity				PF00106	short chain dehydrogenase	KOG1208	METABOLISM	Secondary metabolites biosynthesis, transport and catabolism	Dehydrogenases with different specificities (related to short-chain alcohol dehydrogenases)	Dehydrogenases with different specificities (related to short-chain alcohol dehydrogenases) (12155)	light-dependent protochlorophyllide reductase	388.87	233.71	183.17	135.51	140.92	43.85	213.09	93.94	425.6	312.25	269.58	146.54	370.44	60.75	274.43	259.87	144.9	111.73	112.36	47.27	278.81	14.05	598.49	461.5	208.59
338	augustus_masked-7-processed-gene-4.39-mRNA-1	Phatr3_J12157	301873	12157	yellow		DaUP	DaUP	1.0391	0.390566	0	other localisation	Rab GTPase activator activity||regulation of Rab GTPase activity	hypothetical protein			PF00566	Rab-GTPase-TBC domain	KOG1092	CELLULAR PROCESSES AND SIGNALING	Intracellular trafficking, secretion, and vesicular transport	Ypt/Rab-specific GTPase-activating protein GYP1	Ypt/Rab-specific GTPase-activating protein GYP1 (12157)		31.7	22.73	30.47	31.64	40.92	9.19	10.74	9.88	20.85	19.88	45.05	50.87	25.86	12.94	16.27	18.92	26.84	35.07	51.83	8.68	9.19	18.93	10.05	17.88	41.19
339	augustus_masked-7-processed-gene-8.25-mRNA-1	Phatr3_J12161	311896	12161	turquoise				0.972855	1.20476	0	other localisation		hypothetical protein; K11092 U2 small nuclear ribonucleoprotein A'	U2 small nuclear ribonucleoprotein A'	Spliceosome	PF12799||PF14580	Leucine Rich repeats (2 copies)||Leucine-rich repeat	KOG1644	INFORMATION STORAGE AND PROCESSING	RNA processing and modification	U2-associated snRNP A' protein	U2-associated snRNP A' protein (12161)		75.34	68.72	56.25	55.22	55.11	112.62	89.61	127.96	82.3	80.96	100.61	87.39	78.43	123.67	71.88	31.96	64.99	71.31	45.01	96.76	152.42	47.14	143.82	98.77	133
341	augustus_masked-7-processed-gene-8.35-mRNA-1	Phatr3_J12171	303866	12171	darkred		DaUP	DaUP	1.13407	0.434333	0	signal peptide	"oxidoreductase activity, acting on iron-sulfur proteins as donors||oxidation-reduction process"				PF02943	Ferredoxin thioredoxin reductase catalytic beta chain				hypothetical protein	hypothetical protein (12171)		141.48	76.75	99.08	124.44	189.6	17.07	170.99	69.01	94.52	50.85	107.7	118.19	428.55	112.81	231.27	77.48	63.01	134.97	99.73	30.23	140.2	125.72	135.44	38.77	95.79
342	augustus_masked-7-processed-gene-2.66-mRNA-1	Phatr3_J12172	301860	12172	NULL		DaUP	DaUP	1.24015	0.184293	0	chloroplast	metabolic process||methyltransferase activity||riboflavin kinase activity||riboflavin biosynthetic process	hypothetical protein; K00861 riboflavin kinase [EC:2.7.1.26]	riboflavin kinase [EC:2.7.1.26]	Riboflavin metabolism	PF01687||PF08241||PF08242||PF12847||PF13489||PF13649||PF13659||PF13847	Riboflavin kinase||Methyltransferase domain||Methyltransferase domain||Methyltransferase domain||Methyltransferase domain||Methyltransferase domain||Methyltransferase domain||Methyltransferase domain	KOG3110	METABOLISM	Coenzyme transport and metabolism	Riboflavin kinase	Riboflavin kinase (12172)		9.98	5.56	14.16	27.32	13.96	0.41	7.99	1.49	5.72	8.26	27.15	23.68	27.98	1.58	3.89	3.5	13.26	17.73	23.33	0.34	4.04	10.67	4.52	5.79	20.53
343	augustus_masked-7-processed-gene-2.49-mRNA-1	Phatr3_J12174	310016	12174	midnightblue				1.12458	0.829823	0	other localisation	protein binding	"hypothetical protein; K03456 protein phosphatase 2 (formerly 2A), regulatory subunit A"	"protein phosphatase 2 (formerly 2A), regulatory subunit A"	mRNA surveillance pathway || Cell cycle - yeast || Meiosis - yeast || Oocyte meiosis || PI3K-Akt signaling pathway || TGF-beta signaling pathway || Hippo signaling pathway || Hippo signaling pathway - fly || Tight junction || Dopaminergic synapse || Long-term depression || Chagas disease (American trypanosomiasis) || Hepatitis C	PF02985||PF13513||PF13646	HEAT repeat||HEAT-like repeat||HEAT repeats	KOG0211	CELLULAR PROCESSES AND SIGNALING	Signal transduction mechanisms	Protein phosphatase 2A regulatory subunit A and related proteins	Protein phosphatase 2A regulatory subunit A and related proteins (12174)		94.01	115.43	104.1	123.91	140.34	62.66	109.87	81.13	97.54	92.06	93.85	86.02	101.82	86.66	117.1	106.45	83.6	167.47	74.26	54.73	90.64	100.91	97.18	81.97	96.82
344	snap_masked-7-processed-gene-2.97-mRNA-1	Phatr3_J12186	308007	12186	grey		DaUP		0.812711	0.536049	0	chloroplast	coproporphyrinogen oxidase activity||porphyrin-containing compound biosynthetic process||oxidation-reduction process	HemF_3; coproporphyrinogen oxidase; K00228 coproporphyrinogen III oxidase [EC:1.3.3.3]	coproporphyrinogen III oxidase [EC:1.3.3.3]	Porphyrin and chlorophyll metabolism	PF01218	Coproporphyrinogen III oxidase	KOG1518	METABOLISM	Coenzyme transport and metabolism	Coproporphyrinogen III oxidase CPO/HEM13	Coproporphyrinogen III oxidase CPO/HEM13 (12186)		115.4	85.61	260.86	79.78	193.34	57.88	58.27	71.01	145.2	106.52	90.12	141.56	136.44	62.55	146.14	70.06	180.94	113.19	178.94	130.03	79.21	165.31	101.97	139.45	156.51
345	maker-7-augustus-gene-9.289-mRNA-1	Phatr3_J12188	310031	12188	lightcyan				0.984452	0.69743	0	chloroplast	adenyl-nucleotide exchange factor activity||protein folding||protein homodimerization activity||chaperone binding	hypothetical protein; K03687 molecular chaperone GrpE	molecular chaperone GrpE		PF01025	GrpE	KOG3003	CELLULAR PROCESSES AND SIGNALING	Posttranslational modification, protein turnover, chaperones	Molecular chaperone of the GrpE family	Molecular chaperone of the GrpE family (12188)		347.7	429.46	1956.2	241.72	273.22	306.88	368.42	398.29	715.25	1239.93	1320.49	362.66	210.57	386.03	433.52	305.67	1458.38	249.8	290.9	491.97	517.23	79.46	739.8	1658.64	1757.97
347	augustus_masked-7-processed-gene-4.59-mRNA-1	Phatr3_J12217	311901	12217	grey		LoFe-UP+LiUP	LiUP	1.61715	1.56701	0	other localisation	protein binding	hypothetical protein; K09528 DnaJ homolog subfamily C member 8	DnaJ homolog subfamily C member 8		PF00226||PF00515||PF07719||PF13414||PF13428||PF13432	DnaJ domain||Tetratricopeptide repeat||Tetratricopeptide repeat||TPR repeat||Tetratricopeptide repeat||Tetratricopeptide repeat	KOG1150	CELLULAR PROCESSES AND SIGNALING	Posttranslational modification, protein turnover, chaperones	Predicted molecular chaperone (DnaJ superfamily)	Predicted molecular chaperone (DnaJ superfamily) (12217)		75.69	48.42	16.51	58.94	41.76	70.23	80.98	102.33	77.2	55.81	37.86	50.08	39.28	78.85	33.63	16.88	15.53	31.84	54.84	50.99	54.38	124.21	61.09	52	42.35
348	augustus_masked-7-processed-gene-6.75-mRNA-1	Phatr3_J12221	311872	12221	green		DaUP		1.12901	0.664746	8	other localisation		hypothetical protein			PF00226||PF10269	DnaJ domain||Transmembrane Fragile-X-F protein	KOG0718	CELLULAR PROCESSES AND SIGNALING	Posttranslational modification, protein turnover, chaperones	Molecular chaperone (DnaJ superfamily)	Molecular chaperone (DnaJ superfamily) (12221)		35.99	29.86	36.54	37.24	41.02	16.8	26.52	24.49	25.21	25.58	37.67	43.35	35.1	22.71	18.45	37.11	35.3	41.55	46.71	22.04	19.24	42.58	27.83	24.39	45.51
349	augustus_masked-7-processed-gene-9.119-mRNA-1	Phatr3_J12233	301852	12233	darkturquoise			HiFe-UP+LiUP	0.675025	1.41239	0	other localisation	"ubiquinol-cytochrome-c reductase activity||oxidoreductase activity||2 iron, 2 sulfur cluster binding||oxidation-reduction process"	hypothetical protein; K00411 ubiquinol-cytochrome c reductase iron-sulfur subunit [EC:1.10.2.2]	ubiquinol-cytochrome c reductase iron-sulfur subunit [EC:1.10.2.2]	Oxidative phosphorylation || Nitrogen metabolism || Two-component system || Cardiac muscle contraction || Alzheimer's disease || Parkinson's disease || Huntington's disease	PF00355||PF02921	Rieske [2Fe-2S] domain||Ubiquinol cytochrome reductase transmembrane region	KOG1671	METABOLISM	Energy production and conversion	Ubiquinol cytochrome c reductase, subunit RIP1	Ubiquinol cytochrome c reductase, subunit RIP1 (12233)	"ubiquinol-cytochrome c reductase, iron-sulfur subunit"	500.94	803.28	423.17	298.1	386.9	294.09	385.12	405.46	428.9	386.92	249.59	319	479.2	505.34	918.66	875.66	339.67	395.32	257.19	348.55	409.68	478.24	385.49	418.69	303.18
350	augustus_masked-7-processed-gene-8.28-mRNA-1	Phatr3_J12234	311909	12234	black		LoFe-UP		1.32661	0.927809	0	other localisation	RNA binding||polynucleotide adenylyltransferase activity||nucleus||RNA polyadenylation				PF04926||PF04928	Poly(A) polymerase predicted RNA binding domain||Poly(A) polymerase central domain	KOG2245	INFORMATION STORAGE AND PROCESSING	RNA processing and modification	Poly(A) polymerase and related nucleotidyltransferases	Poly(A) polymerase and related nucleotidyltransferases (12234)		27.16	19.29	13.82	24.59	15.06	26.21	18.3	36.95	20.13	28.27	34.67	38.12	21.05	25.3	19.26	16.53	19.68	15.39	29.02	24.73	17.91	37.03	16.35	23.94	29.89
351	augustus_masked-7-processed-gene-2.53-mRNA-1	Phatr3_J12238	309985	12238	turquoise				0.960307	1.19299	0	mitochondrion	structural constituent of ribosome||ribosome||translation	hypothetical protein; K02926 large subunit ribosomal protein L4	large subunit ribosomal protein L4	Ribosome	PF00573	Ribosomal protein L4/L1 family	KOG1624	INFORMATION STORAGE AND PROCESSING	Translation, ribosomal structure and biogenesis	Mitochondrial/chloroplast ribosomal protein L4	Mitochondrial/chloroplast ribosomal protein L4 (12238)	50S ribosomal protein L4	70.3	70.86	90.15	107.7	125.49	165.4	138.56	127.3	102.71	100.31	93.53	81.16	95.16	161.86	88.83	86.81	112.07	97.64	104.86	183.11	200.44	68.14	116.69	97.84	84
352	augustus_masked-7-processed-gene-9.142-mRNA-1	Phatr3_J12239	305963	12239	grey		LiUP	LiUP	0.942923	1.43147	0	chloroplast	adenylate kinase activity				PF00406||PF05191||PF13207||PF13238||PF13671	Adenylate kinase||Adenylate kinase, active site lid||AAA domain||AAA domain||AAA domain	KOG3078	METABOLISM	Nucleotide transport and metabolism	Adenylate kinase	Adenylate kinase (12239)	adenylate kinases	228.88	134.94	255.82	121.55	107.59	231.29	224.77	392.29	505.42	447.03	275.34	127.17	89.62	300.08	263.42	107.61	255.7	84.1	88.68	312.03	429.12	88.94	377.44	380.74	223.2
353	maker-7-snap-gene-4.206-mRNA-1	Phatr3_J12241	307954	12241	salmon		LoFe-UP		1.41158	1.01203	1	signal peptide	proteolysis||peptidase activity	hypothetical protein			PF01343	Peptidase family S49				hypothetical protein	hypothetical protein (12241)		26.36	27.06	16.63	22.12	24.54	57.07	21.76	36.39	24.85	27.42	26.65	41.48	31.44	40.17	13.1	15.67	16.09	31.91	28.29	39.72	25.18	34.11	24.01	21.67	24.91
354	maker-7-snap-gene-4.244-mRNA-1	Phatr3_J12243	311869	12243	magenta		DaUP		0.997655	0.616561	0	other localisation	peptide-methionine (S)-S-oxide reductase activity||oxidation-reduction process	hypothetical protein; K07304 peptide-methionine (S)-S-oxide reductase [EC:1.8.4.11]	peptide-methionine (S)-S-oxide reductase [EC:1.8.4.11]		PF01625	Peptide methionine sulfoxide reductase	KOG1635	CELLULAR PROCESSES AND SIGNALING	Posttranslational modification, protein turnover, chaperones	Peptide methionine sulfoxide reductase	Peptide methionine sulfoxide reductase (12243)		111.48	131.8	153.8	176.47	305.35	54.24	171.36	63.04	86.83	44.52	125.38	135.92	133.14	32.39	139.38	132.89	104.69	160.54	255.82	27.97	126.69	86.92	63.91	83.59	135.94
356	augustus_masked-8-processed-gene-5.41-mRNA-1	Phatr3_J12254	308043	12254	darkgrey		LiUP	LiUP	0.743658	1.53469	0	signal peptide	protein folding	hypothetical protein			PF00254	FKBP-type peptidyl-prolyl cis-trans isomerase	KOG0543	CELLULAR PROCESSES AND SIGNALING	Posttranslational modification, protein turnover, chaperones	FKBP-type peptidyl-prolyl cis-trans isomerase	FKBP-type peptidyl-prolyl cis-trans isomerase (12254)		54.01	41.29	29.6	22.68	14.6	65.56	156.91	103.83	82.72	55.41	67.96	26.79	38.15	156.79	65.56	14.97	26.46	31.93	23.05	73.8	249.7	4.58	138.71	121.37	66.93
357	augustus_masked-8-processed-gene-3.48-mRNA-1	Phatr3_J12262	306024	12262	tan				0.618368	1.25943	0	mitochondrion	integral component of membrane	hypothetical protein			PF04117	Mpv17 / PMP22 family	KOG1944	POORLY CHARACTERIZED	General function prediction only	Peroxisomal membrane protein MPV17 and related proteins	Peroxisomal membrane protein MPV17 and related proteins (12262)		33.22	98.9	59	41.46	26.17	5.19	48.25	37.99	33.47	36.14	30.2	32.95	30.88	51.8	45.18	250.47	25.29	52.27	18.67	11.84	30.81	220.95	27.36	43.52	92.32
358	augustus_masked-8-processed-gene-8.20-mRNA-1	Phatr3_J12265	310097	12265	red			HiFe-UP+LiUP	0.640538	1.49359	7	mitochondrion	membrane	hypothetical protein			PF01169	Uncharacterized protein family UPF0016	KOG2881	POORLY CHARACTERIZED	Function unknown	Predicted membrane protein	Predicted membrane protein (12265)		27.97	15.43	13.76	19.18	24.65	54.68	26.38	59.14	38.87	24.33	39.01	23	36.33	56.84	34.62	14.26	11.73	19.91	17.26	41.19	48.13	40.3	48.72	25.73	27.51
359	augustus_masked-8-processed-gene-4.29-mRNA-1	Phatr3_J12267	308031	12267	NULL		DaUP	DaUP	1.32661	0.390169	0	other localisation	"damaged DNA binding||DNA-(apurinic or apyrimidinic site) lyase activity||base-excision repair||nucleotide-excision repair||zinc ion binding||hydrolase activity, hydrolyzing N-glycosyl compounds"	hypothetical protein			PF01149||PF03167||PF06831	Formamidopyrimidine-DNA glycosylase N-terminal domain||Uracil DNA glycosylase superfamily||Formamidopyrimidine-DNA glycosylase H2TH domain	KOG2994	INFORMATION STORAGE AND PROCESSING	Replication, recombination and repair	Uracil DNA glycosylase	Uracil DNA glycosylase (12267)	uracil-DNA glycosylase	10.78	2.43	2.63	8.72	8.58	0.76	7.78	2.4	4.76	2.8	9.1	7.47	8.3	4.44	3.64	1.24	3.18	8.96	8.16	0.19	5.32	1.67	4.58	2.62	6.5
360	maker-8-snap-gene-9.239-mRNA-1	Phatr3_J12269	301887	12269	pink				1.01574	1.01511	5	mitochondrion	prenyltransferase activity||integral component of membrane	hypothetical protein; K06125 4-hydroxybenzoate hexaprenyltransferase [EC:2.5.1.-]	4-hydroxybenzoate hexaprenyltransferase [EC:2.5.1.-]	Ubiquinone and other terpenoid-quinone biosynthesis	PF01040	UbiA prenyltransferase family	KOG1381	METABOLISM	Coenzyme transport and metabolism	Para-hydroxybenzoate-polyprenyl transferase	Para-hydroxybenzoate-polyprenyl transferase (12269)	4-hydroxybenzoate polyprenyl transferase	35.8	26.34	14.12	32.03	31.67	25.23	21.82	37.45	24.57	26.84	29.07	34.99	27.13	30.78	26.33	19.17	27.04	23.83	23.06	27.52	38.23	64.68	23.23	22.14	24.54
361	augustus_masked-8-processed-gene-7.39-mRNA-1	Phatr3_J12280	306030	12280	red		LiUP	LiUP	0.951826	1.47038	0	other localisation	metabolic process||methyltransferase activity||lipid biosynthetic process	hypothetical protein			PF01209||PF02353||PF05175||PF08241||PF08242||PF12847||PF13489||PF13649||PF13659||PF13679||PF13847	ubiE/COQ5 methyltransferase family||Mycolic acid cyclopropane synthetase||Methyltransferase small domain||Methyltransferase domain||Methyltransferase domain||Methyltransferase domain||Methyltransferase domain||Methyltransferase domain||Methyltransferase domain||Methyltransferase domain||Methyltransferase domain	KOG1269	METABOLISM	Lipid transport and metabolism	SAM-dependent methyltransferases	SAM-dependent methyltransferases (12280)		390.47	419.97	181.86	376.63	419.64	797.58	752.03	546.76	519.32	411.13	236.12	382.23	273.17	512.91	324.54	498.39	264.41	520.3	542.66	772.45	401.03	538.41	763.81	527.69	304.76
363	augustus_masked-8-processed-gene-2.18-mRNA-1	Phatr3_J12294	303911	12294	tan				1.04213	0.743029	0	chloroplast	isomerase activity	hypothetical protein			PF00639||PF13616	PPIC-type PPIASE domain||PPIC-type PPIASE domain	KOG3258	CELLULAR PROCESSES AND SIGNALING	Posttranslational modification, protein turnover, chaperones	Parvulin-like peptidyl-prolyl cis-trans isomerase	Parvulin-like peptidyl-prolyl cis-trans isomerase (12294)		136.58	174.95	160.27	107.35	148.54	16.8	106.75	43.75	119.84	99.58	110.77	81.89	146.58	69.27	194.11	124.28	98.44	199.39	82.96	17.6	89.24	64.26	63.32	98.8	149.23
364	augustus_masked-8-processed-gene-6.35-mRNA-1	Phatr3_J12303	308028	12303	NULL				1.53182	0.963207	1	signal peptide	metabolic process||oxidoreductase activity	hypothetical protein			PF00106	short chain dehydrogenase	KOG0725	POORLY CHARACTERIZED	General function prediction only	Reductases with broad range of substrate specificities	Reductases with broad range of substrate specificities (12303)		5.2	3.72	3.43	4.98	1.92	3.73	6.8	7.16	9.71	7.27	15.1	6.54	8.03	7.96	2.71	2.81	1.37	2.02	2.8	2.06	9	6.17	5.64	9.67	9.5
365	augustus_masked-8-processed-gene-7.29-mRNA-1	Phatr3_J12305	306003	12305	salmon				0.99279	1.08833	0	other localisation	zinc ion binding||NAD+ binding	hypothetical protein; K11412 NAD-dependent deacetylase sirtuin 2 [EC:3.5.1.-]	D-dependent deacetylase sirtuin 2 [EC:3.5.1.-]		PF02146||PF02148	Sir2 family||Zn-finger in ubiquitin-hydrolases and other protein	KOG2682	INFORMATION STORAGE AND PROCESSING	Chromatin structure and dynamics	D-dependent histone deacetylases and class I sirtuins (SIR2 family)	D-dependent histone deacetylases and class I sirtuins (SIR2 family) (12305)		23.92	19.14	18.71	11.74	13.99	24.98	15.32	21.14	19	22.06	17.01	21.73	13.17	18.28	14.92	16.09	21.43	10.05	25.87	21.46	16.67	26.4	15.53	22.44	19.27
366	maker-8-augustus-gene-3.173-mRNA-1	Phatr3_J12309	310078	12309	greenyellow		LoFe-UP		1.55948	0.989083	0	other localisation	nucleus	hypothetical protein; K12873 bud site selection protein 31	bud site selection protein 31	Spliceosome	PF01125	G10 protein	KOG3404	INFORMATION STORAGE AND PROCESSING	Transcription	G10 protein/predicted nuclear transcription regulator	G10 protein/predicted nuclear transcription regulator (12309)		13.56	7.29	4.91	17.91	5	22.16	19.91	25.17	15.06	21.35	25.76	21.97	26.02	18.91	3.34	2.52	2.61	4.85	19.87	13.52	25.32	24.48	19.71	20.37	23.32
367	augustus_masked-8-processed-gene-4.46-mRNA-1	Phatr3_EG02305	310129	12310	NULL			LiUP	0.923373	1.11263	0	other localisation	nucleic acid binding||DNA binding||helicase activity||protein binding||ATP binding||zinc ion binding||metal ion binding	hypothetical protein			PF00097||PF00176||PF00270||PF00271||PF13639||PF13920||PF13923||PF14634	Zinc finger, C3HC4 type (RING finger)||SNF2 family N-terminal domain||DEAD/DEAH box helicase||Helicase conserved C-terminal domain||Ring finger domain||Zinc finger, C3HC4 type (RING finger)||Zinc finger, C3HC4 type (RING finger)||zinc-RING finger domain	KOG1001	INFORMATION STORAGE AND PROCESSING	Transcription	Helicase-like transcription factor HLTF/DNA helicase RAD5, DEAD-box superfamily	Helicase-like transcription factor HLTF/DNA helicase RAD5, DEAD-box superfamily (12310)		9.42	4.56	3.4	4.34	3.23	4.62	3.18	5.7	3.92	5.48	6.63	7.19	2.7	3.94	4.91	5.01	2.97	4.86	6.79	3.97	3.79	11.08	2.33	3.2	9.65
369	RICE:10148245	Phatr3_EG02028	301942	12312	NULL				1.0882	1.78403	0	other localisation	nucleic acid binding||helicase activity||ATP binding	hypothetical protein			PF00270||PF00271	DEAD/DEAH box helicase||Helicase conserved C-terminal domain	KOG0336	INFORMATION STORAGE AND PROCESSING	RNA processing and modification	ATP-dependent RNA helicase	ATP-dependent RNA helicase (12312)		3.88	3.51	2.9	5.06	4.98	34.81	4.85	24.07	6.52	4.02	8.17	6.21	3.66	18.74	6.35	2.51	5.26	4.02	6.01	24.67	9.76	7.3	9.74	2.83	5.14
370	augustus_masked-8-processed-gene-5.58-mRNA-1	Phatr3_J12313	308035	12313	NULL		DaUP		1.38238	0.535837	1	signal peptide	"hydrolase activity, hydrolyzing O-glycosyl compounds||carbohydrate metabolic process"				PF00933||PF01915||PF14310	Glycosyl hydrolase family 3 N terminal domain||Glycosyl hydrolase family 3 C-terminal domain||Fibronectin type III-like domain				hypothetical protein	hypothetical protein (12313)		11.03	9.06	6.58	17.11	10.27	1.74	9.64	4.09	10.47	15.04	18.13	15.73	17.24	4.82	6.78	6.73	7.57	13.58	12.36	2.71	7.82	9.05	7.16	11.06	11.67
371	augustus_masked-8-processed-gene-4.27-mRNA-1	Phatr3_J12322	303964	12322	turquoise				0.811699	1.00136	0	other localisation		hypothetical protein			PF01138||PF03725	3' exoribonuclease family, domain 1||3' exoribonuclease family, domain 2	KOG1068	INFORMATION STORAGE AND PROCESSING	Translation, ribosomal structure and biogenesis	Exosomal 3'-5' exoribonuclease complex, subunit Rrp41 and related exoribonucleases	Exosomal 3'-5' exoribonuclease complex, subunit Rrp41 and related exoribonucleases (12322)		40.89	10.47	37.42	22.37	33.82	78.24	32.9	69.1	34.28	33.63	56.18	37.68	25.76	48.44	27.73	12.07	48.57	27.38	37.61	65.36	55.87	3.38	53.78	27.79	46.95
372	augustus_masked-8-processed-gene-5.57-mRNA-1	Phatr3_J12329	311971	12329	NULL		DaUP		1.24401	0.600489	0	other localisation		hypothetical protein			PF00535||PF13641	Glycosyl transferase family 2||Glycosyltransferase like family 2				hypothetical protein	hypothetical protein (12329)		6.01	6.25	3.35	5.23	8.47	0.62	2.75	1.49	7.51	5.82	6.17	6.61	10.2	1.56	2.62	7.38	4.26	6.4	5.25	0.57	2.9	6.04	2.96	7.37	6.4
373	augustus_masked-8-processed-gene-4.40-mRNA-1	Phatr3_J12330	311998	12330	brown		DaUP	DaUP	0.827879	0.255619	1	signal peptide	"2-C-methyl-D-erythritol 2,4-cyclodiphosphate synthase activity||terpenoid biosynthetic process"				PF02542	YgbB family				hypothetical protein	hypothetical protein (12330)	"2-C-methyl-D-erythritol 2,4-cyclodiphosphate synthase"	25.36	6.05	41.92	31.37	33.56	2.14	10.77	3.67	28.64	17.98	58.74	35.57	61.94	6.33	16.82	8.53	49.7	32.28	46.56	2.92	17.84	0.59	26.78	20.47	55.69
374	snap_masked-8-processed-gene-9.183-mRNA-1	Phatr3_J12331	303955	12331	grey		DaUP		1.01932	0.648151	0	signal peptide	hydrolase activity	hypothetical protein			PF00149||PF14008	Calcineurin-like phosphoesterase||Iron/zinc purple acid phosphatase-like protein C	KOG1378	METABOLISM	Carbohydrate transport and metabolism	Purple acid phosphatase	Purple acid phosphatase (12331)		14.13	14.24	24.55	17.58	20.29	3.55	8.77	13.65	9.88	11.62	22.41	21.7	25.05	14.07	8.39	28.46	27.28	17.29	19.32	4.73	5.43	34	11.05	11.56	26
375	RICE:10148511	Phatr3_J12339	310118	12339	NULL				1.35932	0.683114	0	other localisation	protein kinase activity||ATP binding||protein phosphorylation	hypothetical protein; K08866 serine/threonine-protein kinase TTK/MPS1 [EC:2.7.12.1]	serine/threonine-protein kinase TTK/MPS1 [EC:2.7.12.1]	Cell cycle || Cell cycle - yeast	PF00069||PF07714	Protein kinase domain||Protein tyrosine kinase	KOG0596	CELLULAR PROCESSES AND SIGNALING	Cell cycle control, cell division, chromosome partitioning	Dual specificity; serine/threonine and tyrosine kinase	Dual specificity; serine/threonine and tyrosine kinase (12339)		9.26	6.85	5.58	10.2	6.84	7.07	3.83	5.21	4.9	8.37	14.42	15.14	5.53	4.39	4.44	4.8	2.73	4.17	12.01	3.25	5.64	10.57	3.05	5.28	12.78
376	maker-bd_19x34-augustus-gene-0.14-mRNA-1	Phatr3_Jdraft1233	304103	1233_bd	NULL				0.850588	0.959974	0	other localisation		hypothetical protein			PF04784	Protein of unknown function, DUF547				hypothetical protein	hypothetical protein (1233_bd)		14.21	4.89	3.42	7.63	5.23	4.78	2.46	7.59	6.48	5.12	8.74	11.51	3.71	5.12	4.67	3.86	4.94	6.28	13.25	4.68	3.01	10.23	3.6	5.71	4.31
377	maker-8-snap-gene-3.217-mRNA-1	Phatr3_J12346	305992	12346	grey		DaUP	HiFe-UP	0.460904	0.606112	12	signal peptide		hypothetical protein			PF04172	LrgB-like family				hypothetical protein	hypothetical protein (12346)		45.79	31.31	12.41	45.7	62.92	10.65	18.06	13.56	60.01	20.29	43.3	28.09	79.44	21.42	62.42	28.52	17.03	87.49	34.91	2.84	25.93	9.06	31.37	34.58	46.06
379	snap_masked-8-processed-gene-2.111-mRNA-1	Phatr3_J12354	308090	12354	grey		HiFe-UP	HiFe-UP	0.729755	1.0542	0	mitochondrion	structural constituent of ribosome||intracellular||ribosome||translation	hypothetical protein			PF00542	Ribosomal protein L7/L12 C-terminal domain	KOG1715	INFORMATION STORAGE AND PROCESSING	Translation, ribosomal structure and biogenesis	Mitochondrial/chloroplast ribosomal protein L12	Mitochondrial/chloroplast ribosomal protein L12 (12354)		478.33	554.54	589.98	189.64	418.58	229.38	282.41	305.03	370.26	387.02	343.17	388.51	260.99	286.24	627.54	797.29	428.66	311.68	375.45	344.77	327.65	514.11	280.79	372.81	562.94
380	augustus_masked-8-processed-gene-1.13-mRNA-1	Phatr3_J12355	311975	12355	turquoise			LiUP	1.02368	1.22001	0	other localisation	structural constituent of ribosome||intracellular||ribosome||translation	hypothetical protein			PF00542	Ribosomal protein L7/L12 C-terminal domain	KOG1715	INFORMATION STORAGE AND PROCESSING	Translation, ribosomal structure and biogenesis	Mitochondrial/chloroplast ribosomal protein L12	Mitochondrial/chloroplast ribosomal protein L12 (12355)	ribosomal protein L7/L12	82.36	90.09	79.64	59.62	92.79	114.61	101.06	143.64	99.2	115.06	118.73	92.19	49.28	121.4	127.22	80.6	87.81	71.51	85.47	135.64	161.28	63.93	122.19	86.95	79.43
381	augustus_masked-8-processed-gene-7.59-mRNA-1	Phatr3_J12366	306044	12366	grey		LiUP	LiUP	0.959884	1.45654	0	other localisation	nucleic acid binding	hypothetical protein			PF00076||PF13893||PF14259	RNA recognition motif. (a.k.a. RRM, RBD, or RNP domain)||RNA recognition motif. (a.k.a. RRM, RBD, or RNP domain)||RNA recognition motif (a.k.a. RRM, RBD, or RNP domain)	KOG0118	POORLY CHARACTERIZED	General function prediction only	RRM domain	RRM domain (12366)		134.82	138.67	74.36	55.93	50.07	92.26	110.14	124.98	149.74	110.18	108	80.22	55.57	97.51	143.12	98.2	46.06	90.78	57.4	85.8	152.45	130.3	117.82	135.5	167.21
383	maker-8-augustus-gene-7.128-mRNA-1	Phatr3_J12373	308056	12373	brown		DaUP	DaUP	0.955103	0.252137	0	mitochondrion		hypothetical protein; K03522 electron transfer flavoprotein alpha subunit	electron transfer flavoprotein alpha subunit	Nitrogen metabolism	PF00766||PF01012	Electron transfer flavoprotein FAD-binding domain||Electron transfer flavoprotein domain	KOG3954	METABOLISM	Energy production and conversion	Electron transfer flavoprotein, alpha subunit	Electron transfer flavoprotein, alpha subunit (12373)		33.35	25.37	34.57	51.36	39.18	1.16	21.84	4.65	19.29	21.53	65.85	47.27	64.36	6.7	17.2	18.24	48.9	50.92	47.4	1.92	21.63	9.72	21.45	37.72	59.36
385	augustus_masked-8-processed-gene-8.11-mRNA-1	Phatr3_J12378	311958	12378	grey		LiUP	LiUP	1.17399	1.57924	0	other localisation		hypothetical protein; K09529 DnaJ homolog subfamily C member 9	DnaJ homolog subfamily C member 9		PF00226	DnaJ domain	KOG0719	CELLULAR PROCESSES AND SIGNALING	Posttranslational modification, protein turnover, chaperones	Molecular chaperone (DnaJ superfamily)	Molecular chaperone (DnaJ superfamily) (12378)		50.54	47.9	13.69	25.73	25.86	33.89	87.52	62.91	54.88	50.9	45.11	45.84	30.56	55.48	41.35	18.31	10.58	32.97	22.72	39.13	63.97	42.62	40.64	58.48	62.47
386	maker-8-snap-gene-5.126-mRNA-1	Phatr3_J12379	301918	12379	darkred		DaUP		0.96391	0.507854	3	chloroplast	integral component of membrane	hypothetical protein; K13348 protein Mpv17	protein Mpv17	Peroxisome	PF04117	Mpv17 / PMP22 family	KOG1944	POORLY CHARACTERIZED	General function prediction only	Peroxisomal membrane protein MPV17 and related proteins	Peroxisomal membrane protein MPV17 and related proteins (12379)		305.33	621.21	525.12	239.21	369.85	75.39	191.97	6.69	320.17	717.48	456.55	341.25	1339.05	11.05	159.17	403.79	345.72	367.96	318.42	35.72	110.9	17.43	186.98	831.6	494.69
387	augustus_masked-8-processed-gene-3.65-mRNA-1	Phatr3_J12384	308057	12384	blue				1.31467	0.822245	0	other localisation	tRNA processing||tRNA dihydrouridine synthase activity||flavin adenine dinucleotide binding||oxidation-reduction process	hypothetical protein; K05543 tRNA-dihydrouridine synthase 2 [EC:1.-.-.-]	tRNA-dihydrouridine synthase 2 [EC:1.3.1.91]		PF01207	Dihydrouridine synthase (Dus)	KOG2334	INFORMATION STORAGE AND PROCESSING	Translation, ribosomal structure and biogenesis	tRNA-dihydrouridine synthase	tRNA-dihydrouridine synthase (12384)		17.7	15.58	10.18	12.79	15.35	5.61	13.34	10.89	9.57	11.39	15.08	18.01	18.57	10.45	11.56	13.85	11.83	9.42	12.63	6.9	10.49	14.02	11.42	10.01	10.74
388	augustus_masked-8-processed-gene-9.82-mRNA-1	Phatr3_J12394	301933	12394	turquoise			LiUP	1.21015	2.42069	0	other localisation		hypothetical protein; K14842 ribosome biogenesis protein NSA2	ribosome biogenesis protein NSA2		PF01201	Ribosomal protein S8e	KOG3163	POORLY CHARACTERIZED	General function prediction only	Uncharacterized conserved protein related to ribosomal protein S8E	Uncharacterized conserved protein related to ribosomal protein S8E (12394)		73.86	106.8	79.38	95.67	93.18	661.08	232.55	428.85	139.17	97.76	102.56	103.99	61.3	428.01	122.17	85.02	103.1	94.93	80.78	573.94	323.22	72.57	299.74	132.07	88.89
390	maker-8-augustus-gene-6.83-mRNA-1	Phatr3_J12401	301927	12401	grey			LiUP	1.13002	1.45999	0	other localisation	metabolic process	hypothetical protein			PF00310||PF13230||PF13522	Glutamine amidotransferases class-II||Glutamine amidotransferases class-II||Glutamine amidotransferase domain				hypothetical protein	hypothetical protein (12401)		69.51	89.78	152.5	31.84	47.09	74.65	50.36	67.99	175.15	237.92	179.45	54.03	52.18	54.71	60.49	96.99	46.24	26.75	34.25	57.5	47.38	78.24	94.04	222.97	105.91
391	augustus_masked-8-processed-gene-8.15-mRNA-1	Phatr3_J12405	310093	12405	black		LoFe-UP		1.56636	0.724212	0	other localisation		"hypothetical protein; K03454 mitochondrial carrier protein, MC family"	"solute carrier family 25 (mitochondrial carnitine/acylcarnitine transporter), member 20/29"		PF00153	Mitochondrial carrier protein	KOG0758	METABOLISM	Energy production and conversion	Mitochondrial carnitine-acylcarnitine carrier protein	Mitochondrial carnitine-acylcarnitine carrier protein (12405)		18.25	8.36	5.6	18.54	7.48	13.88	8.57	15.87	16.07	19.33	26.94	39.26	12.36	9.87	5.87	3.02	6.46	9.52	15.98	8.13	13.92	10.41	11.02	12.58	11.06
393	augustus_masked-25-processed-gene-3.95-mRNA-1	Phatr3_J1241	303152	1241	NULL				1.35355	0.918831	0	mitochondrion	DNA binding||DNA topoisomerase activity||DNA topological change	hypothetical protein			PF00505||PF01131||PF01751||PF09011||PF13368	HMG (high mobility group) box||DNA topoisomerase||Toprim domain||HMG-box domain||Topoisomerase C-terminal repeat	KOG1956	INFORMATION STORAGE AND PROCESSING	Replication, recombination and repair	DNA topoisomerase III alpha	DNA topoisomerase III alpha (1241)	DNA topoisomerase I||_GAP_	9.25	4.74	3.96	10.44	6.79	14.37	5.97	11.71	6.89	7.98	10.83	10.44	5.66	7.66	5.29	3.78	5.35	7.67	15.43	12.44	6.33	8.56	4.92	5.81	4.97
395	augustus_masked-8-processed-gene-2.41-mRNA-1	Phatr3_J12411	303949	12411	red		LiUP	LiUP	0.634208	1.6864	0	signal peptide	protein folding	hypothetical protein			PF00254	FKBP-type peptidyl-prolyl cis-trans isomerase	KOG0552	CELLULAR PROCESSES AND SIGNALING	Posttranslational modification, protein turnover, chaperones	FKBP-type peptidyl-prolyl cis-trans isomerase	FKBP-type peptidyl-prolyl cis-trans isomerase (12411)		174.32	166.65	43.17	91.55	127.94	367.02	204.5	223.7	232.44	135.62	47.69	117.99	251.94	234.13	258.78	102.95	29.74	135.4	109.44	187.99	270.74	242.97	235.79	181.65	74.43
396	augustus_masked-8-processed-gene-1.20-mRNA-1	Phatr3_J12416	301938	12416	NULL		DaUP	DaUP	2.0074	0.0338482	0	mitochondrion	oxidoreductase activity||oxidation-reduction process	hypothetical protein			PF03063	Prismane/CO dehydrogenase family				hypothetical protein	hypothetical protein (12416)	hydroxylamine reductase	1.28	1.06	70.76	9.79	2.23	0.82	0.49	0.63	1.08	2.46	107.65	19.32	4.92	1.04	0.34	1.08	137.55	6.13	2.49	0.95	1.18	1.03	0.82	0.81	37.34
398	augustus_masked-8-processed-gene-7.25-mRNA-1	Phatr3_J12420	310127	12420	red		LiUP	LiUP	0.973024	1.6171	0	other localisation	catalytic activity||metabolic process	hypothetical protein; K01897 long-chain acyl-CoA synthetase [EC:6.2.1.3]	long-chain acyl-CoA synthetase [EC:6.2.1.3]	Fatty acid metabolism || PPAR signaling pathway || Peroxisome || Adipocytokine signaling pathway	PF00501	AMP-binding enzyme	KOG1256	METABOLISM	Lipid transport and metabolism	Long-chain acyl-CoA synthetases (AMP-forming)	Long-chain acyl-CoA synthetases (AMP-forming) (12420)		66.82	33.08	36.47	18.32	38.21	38.24	28.96	60.41	66.92	42.43	22.72	44.46	39.35	51.08	37.31	35.77	18.98	15.79	48.93	59.47	34.36	138.03	51.81	42.28	17
399	augustus_masked-8-processed-gene-2.54-mRNA-1	Phatr3_J12424	310086	12424	pink				0.882371	0.881781	9	other localisation	integral component of membrane	hypothetical protein			PF03105||PF03124	SPX domain||EXS family	KOG1162	CELLULAR PROCESSES AND SIGNALING	Intracellular trafficking, secretion, and vesicular transport	Predicted small molecule transporter	Predicted small molecule transporter (12424)		41.29	15.55	24.58	26.74	42.42	25.06	11.93	25.07	19.93	13.91	22.25	45.32	20.32	21.22	31.18	15.1	45.38	35.81	36.41	36.56	14.54	30.56	41.19	8.55	17.79
400	maker-8-snap-gene-9.262-mRNA-1	Phatr3_J12431	301896	12431	red			LiUP	0.960277	1.45942	0	other localisation	catalytic activity||protein binding||metabolic process	hypothetical protein; K01115 phospholipase D [EC:3.1.4.4]	phospholipase D1/2 [EC:3.1.4.4]	Glycerophospholipid metabolism || Ether lipid metabolism || Endocytosis || Fc gamma R-mediated phagocytosis || Glutamatergic synapse || GnRH signaling pathway	PF00168||PF00614||PF12357||PF13091	C2 domain||Phospholipase D Active site motif||Phospholipase D C terminal||PLD-like domain	KOG1329	METABOLISM	Lipid transport and metabolism	Phospholipase D1	Phospholipase D1 (12431)		35.66	35.49	19.33	20.93	27.89	60.86	13.95	42.97	21.78	36.77	21.05	43.19	13.81	36.66	44.43	40.73	28.27	14.64	46.8	63.57	13.19	96.23	19	26.08	23.15
401	RICE:10148297	Phatr3_J12436	310126	12436	lightcyan		DaUP		1.06148	0.403867	0	other localisation		hypothetical protein; K00939 adenylate kinase [EC:2.7.4.3]	adenylate kinase [EC:2.7.4.3]	Purine metabolism	PF00406||PF13207||PF13238||PF13671	Adenylate kinase||AAA domain||AAA domain||AAA domain	KOG3079	METABOLISM	Nucleotide transport and metabolism	Uridylate kinase/adenylate kinase	Uridylate kinase/adenylate kinase (12436)		11.65	31.2	48.28	29.1	38.46	2.76	13.9	2.43	8.17	22.43	36.19	26.41	29.2	10.98	9.36	49.48	54.71	36.65	18.79	3.38	9.31	10.14	12.73	21.17	32.15
402	augustus_masked-8-processed-gene-7.46-mRNA-1	Phatr3_J12451	311987	12451	darkred		LoFe-UP	LoFe-UP+DaUP	1.66912	0.69887	0	other localisation	phosphoric diester hydrolase activity||metal ion binding	hypothetical protein; K07023 putative hydrolases of HD superfamily	putative hydrolases of HD superfamily		PF13023	HD domain	KOG3197	POORLY CHARACTERIZED	General function prediction only	Predicted hydrolases of HD superfamily	Predicted hydrolases of HD superfamily (12451)		24.73	15.83	17.55	24.1	16.18	13.08	30.52	22.97	25.93	29.42	34.33	22.16	36.41	28.49	12.23	10.32	14.22	15.87	19.85	17.36	26.49	3.95	23.12	30.57	30.62
403	augustus_masked-8-processed-gene-9.108-mRNA-1	Phatr3_J12452	310108	12452	NULL		DaUP	DaUP	1.20662	0.364615	9	other localisation	nucleotide binding||metal ion binding	"ATPase-3A; P3A, P type ATPase; K01535 H+-transporting ATPase [EC:3.6.3.6]"	H+-transporting ATPase [EC:3.6.3.6]	Oxidative phosphorylation	PF00122||PF00690||PF00702||PF12710	E1-E2 ATPase||Cation transporter/ATPase, N-terminus||haloacid dehalogenase-like hydrolase||haloacid dehalogenase-like hydrolase	KOG0205	METABOLISM	Inorganic ion transport and metabolism	Plasma membrane H+-transporting ATPase	Plasma membrane H+-transporting ATPase (12452)	plasma-membrane proton-efflux P-type ATPase||_GAP_	15.67	6.86	8.88	17.38	16.59	9.08	6.24	10.21	7.31	10.04	21.59	39.32	11.7	6.92	5.9	6.46	23.08	13.07	41.43	7.94	4.03	16.34	5.91	7.95	13.18
405	augustus_masked-8-processed-gene-8.16-mRNA-1	Phatr3_J12459	310063	12459	turquoise				0.899796	1.00977	0	mitochondrion	catalytic activity||cellular protein modification process	hypothetical protein			PF03099	Biotin/lipoate A/B protein ligase family	KOG3159	METABOLISM	Coenzyme transport and metabolism	Lipoate-protein ligase A	Lipoate-protein ligase A (12459)		17.54	19.76	18.81	10.79	18.67	28.24	17.42	21.34	12.82	14.91	18.07	20.72	17.14	26.36	20.05	15.43	26.37	10.95	21.92	33.58	20.34	18.88	19.61	12.39	18.87
406	maker-bd_23x34-augustus-gene-0.10-mRNA-1	Phatr3_Jdraft1245	308209	1245_bd	blue		LoFe-UP		1.76609	0.698433	0	other localisation		hypothetical protein								hypothetical protein	hypothetical protein (1245_bd)		24.25	25.01	19.83	36.08	21.46	8.5	16.75	14.67	20.84	21.91	22.96	30.12	21.28	13.5	18.04	11.42	15.06	34.83	28.51	4.81	12.63	30.73	12.26	12.53	28.19
410	augustus_masked-8-processed-gene-6.38-mRNA-1	Phatr3_J12510	308025	12510	royalblue		LoFe-UP+DaUP		1.20829	0.781364	0	other localisation	catalytic activity	hypothetical protein			PF00481||PF13672	Protein phosphatase 2C||Protein phosphatase 2C	KOG0698	CELLULAR PROCESSES AND SIGNALING	Signal transduction mechanisms	Serine/threonine protein phosphatase	Serine/threonine protein phosphatase (12510)		28.29	36.41	24.45	24.83	39.97	28.73	22.05	21.82	27.58	22.34	39.1	45.72	38.38	25.92	22.81	23.6	17.58	34.18	36.54	17.94	25.91	31.76	20.56	19.33	34.97
411	augustus_masked-8-processed-gene-6.37-mRNA-1	Phatr3_J12516	301923	12516	grey		LoFe-UP		1.24259	0.978652	0	other localisation	protein binding||zinc ion binding||metal ion binding	hypothetical protein; K13127 RING finger protein 113A	RING finger protein 113A		PF00097||PF00642||PF13445||PF13639||PF13920||PF13923||PF14634||PF15227	Zinc finger, C3HC4 type (RING finger)||Zinc finger C-x8-C-x5-C-x3-H type (and similar)||RING-type zinc-finger||Ring finger domain||Zinc finger, C3HC4 type (RING finger)||Zinc finger, C3HC4 type (RING finger)||zinc-RING finger domain||zinc finger of C3HC4-type, RING	KOG1813	CELLULAR PROCESSES AND SIGNALING	Posttranslational modification, protein turnover, chaperones	Predicted E3 ubiquitin ligase	Predicted E3 ubiquitin ligase (12516)		13.17	14.51	13.11	13.23	9.99	21.12	18.79	14.46	9.48	16.44	20.01	17.75	16.15	16.97	12.47	10.57	8.85	9.69	16.94	16.07	13.45	19.06	13.14	13.65	19.61
412	RICE:10151487	Phatr3_Jdraft1216	310250	1251_bd	NULL		LoFe-UP		1.81636	0.763051	0	signal peptide	"DNA binding||sequence-specific DNA binding transcription factor activity||DNA-templated transcription, initiation||regulation of transcription, DNA-templated||sigma factor activity"	hypothetical protein || hypothetical protein			PF04539	Sigma-70 region 3				hypothetical protein	hypothetical protein (1251_bd)		5.73	9.4	7.26	10.09	6.84	1.2	8.88	5.41	9.61	12.04	12.47	11.12	20.18	9.67	4.6	7.32	5.14	9.56	7.2	1.41	6.71	18.14	4.79	11.05	15.47
413	augustus_masked-8-processed-gene-2.56-mRNA-1	Phatr3_J12520	303978	12520	brown		DaUP	DaUP	0.930927	0.395668	11	other localisation	integral component of membrane||transmembrane transporter activity||transmembrane transport	"hypothetical protein; K08142 MFS transporter, SP family, solute carrier family 2 (facilitated glucose transporter), member 3"	"MFS transporter, SP family, solute carrier family 2 (facilitated glucose transporter), member 3"		PF00083||PF07690	Sugar (and other) transporter||Major Facilitator Superfamily	KOG0569	METABOLISM	Carbohydrate transport and metabolism	Permease of the major facilitator superfamily	Permease of the major facilitator superfamily (12520)	"MFS transporter, sugar porter (SP) family||_GAP_"	33.92	33.93	38.83	61.79	41.97	5.14	34.86	15.46	23.32	25.92	53.73	40.4	59.19	16.36	24.58	31.3	32.78	54.59	28.97	6.01	36.2	8.68	24.84	33.37	58.86
416	augustus_masked-8-processed-gene-5.49-mRNA-1	Phatr3_J12533	311976	12533	cyan				1.06704	1.20963	0	signal peptide	hydrolase activity	hypothetical protein; K01823 isopentenyl-diphosphate delta-isomerase [EC:5.3.3.2]	isopentenyl-diphosphate delta-isomerase [EC:5.3.3.2]	Terpenoid backbone biosynthesis	PF00293	NUDIX domain	KOG0142	METABOLISM	Secondary metabolites biosynthesis, transport and catabolism	Isopentenyl pyrophosphate:dimethylallyl pyrophosphate isomerase	Isopentenyl pyrophosphate:dimethylallyl pyrophosphate isomerase (12533)	isopentenyl-diphosphate delta-isomerase||_GAP_	210.29	204.43	39.28	74.19	129.68	7.77	153.03	25.7	207.47	229.19	90.05	106.38	167.88	27	144.4	186.44	90.28	85.11	134.5	10.28	147.32	16.79	205.25	233.66	90.08
417	maker-8-snap-gene-2.132-mRNA-1	Phatr3_J12535	310072	12535	grey			HiFe-UP	0.759818	0.821134	2	signal peptide		hypothetical protein			PF06842	Protein of unknown function (DUF1242)	KOG3808	POORLY CHARACTERIZED	Function unknown	Uncharacterized conserved protein	Uncharacterized conserved protein (12535)		164.17	292.5	288.01	183.53	233.78	72	110.28	110.16	146.67	189.46	193.96	180.92	194.32	103.73	272.97	323.61	248.81	250.39	123.23	71.62	99.79	263.51	94.41	161.38	231.39
418	augustus_masked-8-processed-gene-7.53-mRNA-1	Phatr3_J12538	311945	12538	lightcyan		DaUP		1.17605	0.773235	0	other localisation	ubiquitin ligase complex||ubiquitin-protein ligase activity||ubiquitin-dependent protein catabolic process||protein ubiquitination||ubiquitin-ubiquitin ligase activity	hypothetical protein; K10597 ubiquitin conjugation factor E4 B [EC:6.3.2.19]	ubiquitin conjugation factor E4 B [EC:6.3.2.19]	Ubiquitin mediated proteolysis || Protein processing in endoplasmic reticulum	PF04564||PF10408	U-box domain||Ubiquitin elongating factor core	KOG2042	CELLULAR PROCESSES AND SIGNALING	Posttranslational modification, protein turnover, chaperones	Ubiquitin fusion degradation protein-2	Ubiquitin fusion degradation protein-2 (12538)		20.28	20.39	23.2	19.43	19.44	15.43	12.5	12.37	13.97	17.94	20.69	18.72	14.01	11	18.02	17.66	18.56	17.98	18.13	10.39	12.27	18.25	11.53	17.1	18.87
419	augustus_masked-8-processed-gene-3.64-mRNA-1	Phatr3_J12544	303914	12544	magenta		DaUP	DaUP	0.972119	0.560024	0	other localisation	"oxidoreductase activity||oxidoreductase activity, acting on paired donors, with incorporation or reduction of molecular oxygen, 2-oxoglutarate as one donor, and incorporation of one atom each of oxygen into both donors||oxidation-reduction process"	hypothetical protein			PF03171	2OG-Fe(II) oxygenase superfamily				hypothetical protein	hypothetical protein (12544)		12.49	15.92	26.98	16.45	31.41	7.96	17.5	15.57	17.42	20.58	32.3	27.08	19.22	12.26	14.02	17.27	22.65	30.91	19.4	8.48	16.76	10.72	20.95	14.6	30.27
422	augustus_masked-9-processed-gene-5.120-mRNA-1	Phatr3_J12572	308101	12572	grey				1.14206	1.13249	3	signal peptide					PF04511	Der1-like family	KOG0858	POORLY CHARACTERIZED	Function unknown	Predicted membrane protein	Predicted membrane protein (12572)		37.31	25.49	77.73	12.69	11.54	28.55	15.88	27.99	65.47	59.52	42.44	17.82	12.59	32.47	46.89	14.09	41.59	10.21	11.29	50.5	26.06	4.68	37.75	59.71	23.36
423	augustus_masked-9-processed-gene-6.24-mRNA-1	Phatr3_J12577	306070	12577	black				1.34952	0.702721	0	other localisation	catalytic activity	hypothetical protein			PF00481	Protein phosphatase 2C	KOG0698	CELLULAR PROCESSES AND SIGNALING	Signal transduction mechanisms	Serine/threonine protein phosphatase	Serine/threonine protein phosphatase (12577)		18.91	25.71	30.71	54.31	35.36	55.7	14.99	17.12	22.67	38.14	63.45	60.54	30.98	15.58	26.55	34.54	54.72	25.73	38.9	43.56	16.89	20.57	49.12	17.28	39.31
424	augustus_masked-9-processed-gene-8.17-mRNA-1	Phatr3_J12578	304043	12578	grey				0.970125	0.948267	0	other localisation		hypothetical protein; K12160 small ubiquitin-related modifier	small ubiquitin-related modifier	RNA transport	PF11976	Ubiquitin-2 like Rad60 SUMO-like	KOG1769	CELLULAR PROCESSES AND SIGNALING	Posttranslational modification, protein turnover, chaperones	Ubiquitin-like proteins	Ubiquitin-like proteins (12578)		1421.24	1571.34	1209.65	1311.41	1532.76	965.57	1310.44	633.41	852.34	802.53	538.51	895.47	456.25	920.82	1647.45	1681.09	1781.24	1453.41	1839.21	1849.82	803.45	435.3	610.31	843.83	965.61
425	augustus_masked-9-processed-gene-7.80-mRNA-1	Phatr3_J12583	301985	12583	grey				0.897121	0.960472	0	signal peptide	superoxide dismutase activity||superoxide metabolic process||metal ion binding||oxidation-reduction process	"SOD1; precursor of mutase superoxide dismutase [Fe/Mn]; K04564 superoxide dismutase, Fe-Mn family [EC:1.15.1.1]"	"superoxide dismutase, Fe-Mn family [EC:1.15.1.1]"	Peroxisome || Huntington's disease	PF00081||PF02777	Iron/manganese superoxide dismutases, alpha-hairpin domain||Iron/manganese superoxide dismutases, C-terminal domain	KOG0876	METABOLISM	Inorganic ion transport and metabolism	Manganese superoxide dismutase	Manganese superoxide dismutase (12583)		348.65	352.95	102.54	356.05	369.72	254.89	893.84	346.88	545.28	314.99	220.64	330.81	866.64	540.74	598.96	279.23	77.82	371.72	363.55	212.63	589.38	210.87	483.29	482.44	200.3
426	augustus_masked-9-processed-gene-7.79-mRNA-1	Phatr3_J12586	306106	12586	grey		LiUP	LiUP	1.12566	1.44138	0	other localisation	pseudouridine synthesis||RNA binding||RNA modification||pseudouridine synthase activity	hypothetical protein			PF00849	RNA pseudouridylate synthase	KOG1919	INFORMATION STORAGE AND PROCESSING	RNA processing and modification	RNA pseudouridylate synthases	RNA pseudouridylate synthases (12586)		44.03	44.99	25.57	22.39	18.25	36.49	35.08	45.19	37.84	42.76	35.5	43.04	13.3	46.88	29.48	33.11	48.16	18.39	33.3	49.66	32.74	47.49	36.96	35.22	27.66
427	augustus_masked-9-processed-gene-4.29-mRNA-1	Phatr3_J12587	301976	12587	grey			LiUP	0.938699	1.25846	10	signal peptide	integral component of membrane	hypothetical protein			PF02990	Endomembrane protein 70	KOG1278	CELLULAR PROCESSES AND SIGNALING	Intracellular trafficking, secretion, and vesicular transport	Endosomal membrane proteins, EMP70	Endosomal membrane proteins, EMP70 (12587)		58.07	68.51	38.83	54.86	42.3	24.25	58	43.83	50.25	35.11	41.78	26.41	77.14	56.04	51.57	47.73	24.34	95.85	20.42	16.46	56.34	52.86	37.95	48.84	43.95
428	snap_masked-9-processed-gene-9.77-mRNA-1	Phatr3_J12588	304048	12588	grey		LoFe-UP	LoFe-UP	8.72463	0.841938	2	other localisation	heme oxygenase (decyclizing) activity||heme oxidation||oxidation-reduction process	hypothetical protein; K00510 heme oxygenase [EC:1.14.99.3]	heme oxygenase [EC:1.14.99.3]	Porphyrin and chlorophyll metabolism || Mineral absorption	PF01126	Heme oxygenase	KOG4480	METABOLISM	Inorganic ion transport and metabolism	Heme oxygenase	Heme oxygenase (12588)		149.04	109.28	60.86	174.63	219.76	123.43	174.34	114.78	127.39	50.25	11.93	86.51	139.31	142.28	85.86	46.41	20.49	361.48	97.1	71.39	81.97	46.58	81.34	29.09	8.05
430	augustus_masked-9-processed-gene-5.95-mRNA-1	Phatr3_J12595	312068	12595	turquoise		LiUP	LiUP	1.18826	1.28042	0	other localisation		hypothetical protein; K01265 methionyl aminopeptidase [EC:3.4.11.18]	methionyl aminopeptidase [EC:3.4.11.18]		PF00557	Metallopeptidase family M24	KOG2738	CELLULAR PROCESSES AND SIGNALING	Posttranslational modification, protein turnover, chaperones	Putative methionine aminopeptidase	Putative methionine aminopeptidase (12595)	"methionine aminopeptidase, type I"	35.71	32.65	22.83	31.75	28.83	55.7	31.08	42.19	33.38	31.75	32.75	32.53	20.26	36.9	28.21	12.55	20.41	31.28	28.41	36.63	45.31	27.2	41.33	33.96	27.42
432	augustus_masked-9-processed-gene-5.68-mRNA-1	Phatr3_J12605	304013	12605	NULL				1.08353	0.738171	0	mitochondrion	nucleic acid binding||DNA binding||helicase activity||ATP binding||hydrolase activity	hypothetical protein			PF00271||PF01541||PF04851||PF08459||PF12344	Helicase conserved C-terminal domain||GIY-YIG catalytic domain||Type III restriction enzyme, res subunit||UvrC Helix-hairpin-helix N-terminal||Ultra-violet resistance protein B	KOG0341	INFORMATION STORAGE AND PROCESSING	RNA processing and modification	DEAD-box protein abstrakt	DEAD-box protein abstrakt (12605)		14.03	6.02	3.42	7.61	6.65	4.19	2.7	7.69	6.24	6.4	9.06	12.07	4.47	4.89	5.44	2.89	7.12	6.77	12.46	3.68	3.87	8.34	3.73	4.32	6.56
433	augustus_masked-9-processed-gene-3.41-mRNA-1	Phatr3_J12612	312051	12612	green		DaUP		0.995927	0.424539	0	other localisation	metabolic process				PF00310||PF13230||PF13522	Glutamine amidotransferases class-II||Glutamine amidotransferases class-II||Glutamine amidotransferase domain	KOG1268	CELLULAR PROCESSES AND SIGNALING	Cell wall/membrane/envelope biogenesis	Glucosamine 6-phosphate synthetases, contain amidotransferase and phosphosugar isomerase domains	Glucosamine 6-phosphate synthetases, contain amidotransferase and phosphosugar isomerase domains (12612)		6.84	19.38	27.15	28.21	11.6	1.71	11.22	3.5	10.48	28.3	41.77	28.42	9.69	5.08	5.34	14.4	27.28	31.35	8.79	3.08	10.47	0.52	8.12	32.16	53.58
434	augustus_masked-9-processed-gene-6.29-mRNA-1	Phatr3_J12614	308149	12614	turquoise				1.08732	1.34643	0	other localisation	protein kinase CK2 complex||protein kinase regulator activity	hypothetical protein; K03115 casein kinase II subunit beta	casein kinase II subunit beta	Ribosome biogenesis in eukaryotes || NF-kappa B signaling pathway || Wnt signaling pathway || Adherens junction || Tight junction || Circadian rhythm - plant || Measles || Herpes simplex infection || Epstein-Barr virus infection	PF01214	Casein kinase II regulatory subunit	KOG3092	CELLULAR PROCESSES AND SIGNALING	Signal transduction mechanisms	Casein kinase II, beta subunit	Casein kinase II, beta subunit (12614)		42.15	20.94	8.61	28.41	15	81.56	28.48	61	45.8	52.54	47.23	42.54	32.7	39.56	14.29	7.22	9.47	13.31	24.59	48.32	50.46	56.98	51.79	43.51	50.59
435	augustus_masked-9-processed-gene-7.95-mRNA-1	Phatr3_J12620	312070	12620	grey			LiUP	1.07101	1.11264	0	mitochondrion	DNA helicase activity||ATP binding||DNA repair||DNA recombination||four-way junction helicase activity||kinase activity||ATPase activity	hypothetical protein; K06027 vesicle-fusing ATPase [EC:3.6.4.6]	vesicle-fusing ATPase [EC:3.6.4.6]	Synaptic vesicle cycle || GABAergic synapse || Vasopressin-regulated water reabsorption	PF00004||PF05496||PF06068||PF06414||PF07728||PF13173||PF13191||PF13207||PF13245||PF13401	ATPase family associated with various cellular activities (AAA)||Holliday junction DNA helicase ruvB N-terminus||TIP49 C-terminus||Zeta toxin||AAA domain (dynein-related subfamily)||AAA domain||AAA ATPase domain||AAA domain||Part of AAA domain||AAA domain	KOG0741	CELLULAR PROCESSES AND SIGNALING	Posttranslational modification, protein turnover, chaperones	AAA+-type ATPase	AAA+-type ATPase (12620)		55.01	56.47	50.59	72.49	70.26	85.3	69.25	54.77	44.79	48.69	50.12	59.4	43.62	65.24	56.76	74.18	44.22	69.66	66.56	81.58	59.4	77.83	39.02	51.56	56.94
436	maker-9-snap-gene-0.93-mRNA-1	Phatr3_J12641	304037	12641	NULL		LoFe-UP+DaUP	DaUP	1.4378	0.287898	0	other localisation	catalytic activity	hypothetical protein			PF00481	Protein phosphatase 2C	KOG0698	CELLULAR PROCESSES AND SIGNALING	Signal transduction mechanisms	Serine/threonine protein phosphatase	Serine/threonine protein phosphatase (12641)		2.7	1.63	3.98	5.74	5.3	0.37	3.25	0.97	1.95	2.75	4.99	5.33	12.1	1.43	1.95	1.55	3.31	4.44	5.1	0.73	2.64	2.13	2.16	2.11	5.43
437	maker-9-snap-gene-9.149-mRNA-1	Phatr3_J12642	304059	12642	green		LoFe-UP+DaUP	LoFe-UP+DaUP	1.58606	0.584777	0	other localisation	catalytic activity	ODC2; ornithine decarboxylase 2; K01581 ornithine decarboxylase [EC:4.1.1.17]	ornithine decarboxylase [EC:4.1.1.17]	Arginine and proline metabolism || Glutathione metabolism	PF00278||PF02784	Pyridoxal-dependent decarboxylase, C-terminal sheet domain||Pyridoxal-dependent decarboxylase, pyridoxal binding domain	KOG0622	METABOLISM	Amino acid transport and metabolism	Ornithine decarboxylase	Ornithine decarboxylase (12642)		18.37	15.53	20.43	27.37	26.49	12.72	20.38	14.61	20.26	24.95	40.36	22.34	30.85	16.92	14.52	9.29	14.72	24.17	27.6	8.26	20.35	10.53	14.93	18.9	28.07
438	augustus_masked-9-processed-gene-5.84-mRNA-1	Phatr3_J12645	306121	12645	green		DaUP	DaUP	1.22004	0.524846	0	other localisation	base-excision repair	hypothetical protein; K10773 endonuclease III [EC:4.2.99.18]	endonuclease III [EC:4.2.99.18]	Base excision repair	PF00730	HhH-GPD superfamily base excision DNA repair protein	KOG1921	INFORMATION STORAGE AND PROCESSING	Replication, recombination and repair	Endonuclease III	Endonuclease III (12645)		60.81	42.98	50.52	66.09	57.54	15.2	38.09	39.48	37.91	36.42	68	71.37	52.31	38.37	41.18	48.19	67.74	60.05	72.86	19.84	32.52	85.24	26.4	28.01	67.99
441	maker-9-snap-gene-2.99-mRNA-1	Phatr3_J12662	310176	12662	lightgreen				0.763088	0.884528	0	other localisation		hypothetical protein					KOG3581	METABOLISM	Energy production and conversion	Creatine kinases	Creatine kinases (12662)		324.37	500.02	314.3	214.29	373.05	112.73	230.88	135.38	164.9	188.29	208.04	252.16	168.09	155.62	528.13	402.41	279.33	245.06	313.36	131.89	160.01	229.24	126.26	153.6	259.55
442	snap_masked-9-processed-gene-4.37-mRNA-1	Phatr3_J12663	308155	12663	brown		DaUP		1.14678	0.595978	0	other localisation		GLXI; lactyolglutathione lyase (EC:4.4.1.5); K01759 lactoylglutathione lyase [EC:4.4.1.5]	lactoylglutathione lyase [EC:4.4.1.5]	Pyruvate metabolism || MAPK signaling pathway - yeast	PF00903||PF12681||PF13669	Glyoxalase/Bleomycin resistance protein/Dioxygenase superfamily||Glyoxalase-like domain||Glyoxalase/Bleomycin resistance protein/Dioxygenase superfamily	KOG2944	METABOLISM	Carbohydrate transport and metabolism	Glyoxalase	Glyoxalase (12663)		142.05	152.12	141.31	214.57	154.51	37.71	182.67	69.67	140.95	162.56	198.78	168.23	241.4	88.48	118.17	143.98	124.67	200.31	154.58	41.7	139.31	110.72	106.04	154.7	219.27
444	augustus_masked-9-processed-gene-8.20-mRNA-1	Phatr3_J12674	304060	12674	midnightblue		LoFe-UP	LoFe-UP	2.20752	0.811406	0	other localisation		hypothetical protein			PF00505||PF09011||PF14887	HMG (high mobility group) box||HMG-box domain||HMG (high mobility group) box 5	KOG0381	POORLY CHARACTERIZED	General function prediction only	HMG box-containing protein	HMG box-containing protein (12674)		37.09	32.99	16.96	60.51	54.9	44.25	72.41	33.66	34.94	33.45	29.21	32.82	62.73	34.7	26.92	17.05	16.26	67.7	43.84	31.25	44.9	23.36	29.1	24.05	16.78
445	augustus_masked-9-processed-gene-5.133-mRNA-1	Phatr3_J12679	306075	12679	turquoise				0.913902	1.08466	0	other localisation		hypothetical protein; K14846 ribosome production factor 1	ribosome production factor 1		PF04427	Brix domain	KOG2780	INFORMATION STORAGE AND PROCESSING	RNA processing and modification	Ribosome biogenesis protein RPF1, contains IMP4 domain	Ribosome biogenesis protein RPF1, contains IMP4 domain (12679)		50.53	37.49	38.92	29.22	47.25	100.04	26	73.82	42.69	34.47	50	58.47	27.5	84.86	56.43	27.88	66.17	28.73	80.47	124.87	48.97	13.37	48.48	29.49	50.38
446	augustus_masked-9-processed-gene-6.18-mRNA-1	Phatr3_J12713	301994	12713	grey			LiUP	0.856264	1.31318	2	signal peptide	antioxidant activity||oxidoreductase activity||oxidation-reduction process				PF00578||PF08534	AhpC/TSA family||Redoxin	KOG0855	CELLULAR PROCESSES AND SIGNALING	Posttranslational modification, protein turnover, chaperones	Alkyl hydroperoxide reductase, thiol specific antioxidant and related enzymes	Alkyl hydroperoxide reductase, thiol specific antioxidant and related enzymes (12713)		108.81	193.48	208.56	102.19	111.38	193.96	212.16	135.05	115.81	165.45	155.71	87.75	139.83	182.03	241.32	219.63	121.93	107.59	70.23	115.77	172.06	133.88	134.45	141.24	122.89
447	augustus_masked-9-processed-gene-6.33-mRNA-1	Phatr3_J12729	312069	12729	lightgreen		DaUP		0.905373	0.794322	2	other localisation		hypothetical protein			PF06417	Protein of unknown function (DUF1077)	KOG3318	POORLY CHARACTERIZED	Function unknown	Predicted membrane protein	Predicted membrane protein (12729)		214.43	305.73	361.37	237.9	255.96	158.72	180.89	145.88	132.12	160.19	190.63	216.19	196.62	166.33	360.06	341.35	257.02	282.35	145.32	142.68	174.15	190.57	154.31	149.12	288.97
448	augustus_masked-9-processed-gene-7.76-mRNA-1	Phatr3_J12731	308159	12731	brown		LoFe-UP+DaUP		1.20584	0.689664	0	other localisation	threonine-type endopeptidase activity||proteasome core complex||proteolysis involved in cellular protein catabolic process	hypothetical protein; K02735 20S proteasome subunit beta 3 [EC:3.4.25.1]	20S proteasome subunit beta 3 [EC:3.4.25.1]	Proteasome	PF00227	Proteasome subunit	KOG0180	CELLULAR PROCESSES AND SIGNALING	Posttranslational modification, protein turnover, chaperones	20S proteasome, regulatory subunit beta type PSMB3/PUP3	20S proteasome, regulatory subunit beta type PSMB3/PUP3 (12731)		89.25	98.71	100.6	167.7	162.95	66.01	98.64	85.92	67.67	70.72	89.15	118.38	150.3	79.78	86.43	69.9	102.71	142.43	137.05	94.45	81.41	135.6	81.62	77.82	112.74
449	augustus_masked-9-processed-gene-3.29-mRNA-1	Phatr3_J12732	304031	12732	midnightblue				1.08153	0.970851	0	mitochondrion	adenylate kinase activity	hypothetical protein; K00939 adenylate kinase [EC:2.7.4.3]	adenylate kinase [EC:2.7.4.3]	Purine metabolism	PF00406||PF05191	Adenylate kinase||Adenylate kinase, active site lid	KOG3078	METABOLISM	Nucleotide transport and metabolism	Adenylate kinase	Adenylate kinase (12732)	adenylate kinases	43.6	89.19	96.72	89.88	107.9	54.77	212.62	73.1	87.44	113.67	82.18	94.85	177.92	124.3	104.04	129.33	82.85	96.62	109.13	73.96	160.41	81	105.99	136.87	100.71
450	augustus_masked-9-processed-gene-8.14-mRNA-1	Phatr3_J12737	308130	12737	grey				0.946104	1.09345	0	mitochondrion	"DNA binding||regulation of transcription, DNA-templated"	hypothetical protein			PF00313	'Cold-shock' DNA-binding domain	KOG3070	INFORMATION STORAGE AND PROCESSING	Translation, ribosomal structure and biogenesis	Predicted RNA-binding protein containing PIN domain and invovled in translation or RNA processing	Predicted RNA-binding protein containing PIN domain and invovled in translation or RNA processing (12737)		388.19	373.8	813.36	478.37	388.24	629.44	693.05	929.57	924.26	571.53	866.85	300.77	321.46	994.28	491.6	170.66	742.58	1121.85	198.55	684.83	1778.81	49.23	1496.45	1249.79	1064.92
451	augustus_masked-9-processed-gene-4.15-mRNA-1	Phatr3_J12740	312074	12740	NULL		LoFe-UP+DaUP	LoFe-UP	3.82241	0.54409	0	other localisation	"carbon-nitrogen ligase activity, with glutamine as amido-N-donor"	hypothetical protein			PF01425	Amidase	KOG1212	INFORMATION STORAGE AND PROCESSING	Translation, ribosomal structure and biogenesis	Amidases	Amidases (12740)		8.01	11.75	6.27	14.61	6.24	6.88	6.11	5.57	4.88	17.06	15.8	19.24	15.51	5.14	1.39	6.66	2.54	6.43	12.87	3.9	1.28	12.27	1.96	6.62	7.74
452	augustus_masked-bd_26x34-processed-gene-0.13-mRNA-1	Phatr3_Jdraft1274	304115	1274_bd	NULL			HiFe-UP	0.854389	0.976824	0	other localisation		hypothetical protein								hypothetical protein	hypothetical protein (1274_bd)		4.01	3.43	1.17	4.9	3.77	1.94	4.98	3.01	3.53	1.64	1.07	3.36	8.46	4.16	3.84	2.83	1.72	5.76	5.56	1.44	3.79	9.05	5.75	4.16	4.04
453	augustus_masked-9-processed-gene-3.21-mRNA-1	Phatr3_J12752	306108	12752	red		LoFe-UP	LiUP	1.33783	1.16846	0	other localisation	ubiquitin-dependent protein catabolic process	hypothetical protein; K11839 ubiquitin carboxyl-terminal hydrolase 8 [EC:3.1.2.15]	ubiquitin carboxyl-terminal hydrolase 8 [EC:3.1.2.15]	Endocytosis	PF00443||PF13423	Ubiquitin carboxyl-terminal hydrolase||Ubiquitin carboxyl-terminal hydrolase	KOG1868	CELLULAR PROCESSES AND SIGNALING	Posttranslational modification, protein turnover, chaperones	Ubiquitin C-terminal hydrolase	Ubiquitin C-terminal hydrolase (12752)		13.74	11.87	10.03	12.89	15.63	17.38	16.23	19.69	13.84	13.27	13.89	18.59	15.1	22.32	10.99	10.52	10.92	11.65	17.7	18.91	12.23	24.29	12.18	8.81	12.55
454	augustus_masked-9-processed-gene-7.39-mRNA-1	Phatr3_J12757	303995	12757	blue		DaUP		1.02706	0.742872	0	other localisation	zinc ion binding||oxidoreductase activity||oxidation-reduction process	ADH_2; alcohol dehydrogenase (EC:1.1.1.1); K00001 alcohol dehydrogenase [EC:1.1.1.1]	alcohol dehydrogenase [EC:1.1.1.1]	Glycolysis / Gluconeogenesis || Fatty acid metabolism || Tyrosine metabolism || Chloroalkane and chloroalkene degradation || Naphthalene degradation || Retinol metabolism || Metabolism of xenobiotics by cytochrome P450 || Drug metabolism - cytochrome P450	PF00107||PF08240	Zinc-binding dehydrogenase||Alcohol dehydrogenase GroES-like domain	KOG0022	METABOLISM	Secondary metabolites biosynthesis, transport and catabolism	Alcohol dehydrogenase, class III	Alcohol dehydrogenase, class III (12757)		41.54	19.58	31.34	38.14	40.8	25.23	43.68	41.98	31.44	26.19	46.4	52.32	49.98	30.78	27.38	16.7	29.15	49.22	59.21	32.5	47.13	30.37	42.5	33.1	45.14
455	augustus_masked-9-processed-gene-9.58-mRNA-1	Phatr3_J12759	304039	12759	grey		LiUP	LiUP	1.19283	1.25119	9	chloroplast	integral component of membrane	hypothetical protein			PF03741	Integral membrane protein TerC family				hypothetical protein	hypothetical protein (12759)	"integral membrane protein, TerC family"	15.22	16.1	12.56	14.83	11.22	10.68	21.95	19.44	16.3	12.79	19.8	14.24	21.95	24.57	16.46	12.63	6.68	19.05	9.7	9.32	26.94	21.74	25.3	21.33	16.9
456	augustus_masked-9-processed-gene-8.13-mRNA-1	Phatr3_J12762	308125	12762	lightgreen		DaUP		0.984807	0.495822	0	signal peptide	glutamate N-acetyltransferase activity||arginine biosynthetic process	hypothetical protein			PF01960	ArgJ family	KOG2786	METABOLISM	Amino acid transport and metabolism	Putative glutamate/ornithine acetyltransferase	Putative glutamate/ornithine acetyltransferase (12762)		115.61	161.53	65.77	45.96	72.69	5.11	59.98	3.23	71.65	70.74	74.58	87.14	84.58	6.83	86.27	102.22	78.07	70.18	77.12	2.26	19.84	1.15	32.1	73.12	85.66
457	augustus_masked-9-processed-gene-2.31-mRNA-1	Phatr3_J12779	306120	12779	turquoise				0.637287	1.35944	0	other localisation		hypothetical protein; K03020 DNA-directed RNA polymerases I and III subunit RPAC2	DNA-directed RNA polymerases I and III subunit RPAC2	Purine metabolism || Pyrimidine metabolism || RNA polymerase || Cytosolic DNA-sensing pathway || Epstein-Barr virus infection	PF13656	RNA polymerase Rpb3/Rpb11 dimerisation domain	KOG3438	INFORMATION STORAGE AND PROCESSING	Transcription	DNA-directed RNA polymerase, subunit L	DNA-directed RNA polymerase, subunit L (12779)		45.07	53.87	94.93	76.45	101.41	337.68	85.94	207.03	91.51	84.13	95.56	84.58	35.53	140.4	114.22	87.56	142.36	108.54	109.11	374.45	180.35	31.88	159.73	70.13	126.59
458	maker-bd_26x34-augustus-gene-0.35-mRNA-1	Phatr3_Jdraft1277	300026	1277_bd	NULL				1.04956	0.97562	7	other localisation	integral component of membrane||transmembrane transporter activity||transmembrane transport	hypothetical protein			PF00083||PF07690	Sugar (and other) transporter||Major Facilitator Superfamily				hypothetical protein	hypothetical protein (1277_bd)		7.29	3.17	3.24	5.22	2.48	2.3	4.81	5.82	5.91	3.33	5.54	6.86	5.8	5.97	3.26	1.21	3.43	5.06	4.65	2.38	4.69	6.65	4.3	4.39	6.13
459	augustus_masked-9-processed-gene-5.83-mRNA-1	Phatr3_J12783	306088	12783	darkgreen	M-phase: anaphase-promoting complex	DaUP		1.10501	0.506129	0	other localisation	protein binding	CDC20_1; hypothetical protein			PF00400	WD domain, G-beta repeat	KOG0305	CELLULAR PROCESSES AND SIGNALING	Cell cycle control, cell division, chromosome partitioning	Anaphase promoting complex, Cdc20, Cdh1, and Ama1 subunits	Anaphase promoting complex, Cdc20, Cdh1, and Ama1 subunits (12783)		10.23	22.58	26.83	30.58	15.58	10.66	4.65	17.21	14.65	25.65	60.41	48.05	32.57	9.23	10.92	26.81	8.27	12.85	16.59	13.95	16.26	45.3	11.7	18.99	47.95
461	augustus_masked-9-processed-gene-9.64-mRNA-1	Phatr3_J12788	304052	12788	darkturquoise		LiUP	LiUP	1.00643	2.48802	2	signal peptide		hypothetical protein			PF00153	Mitochondrial carrier protein	KOG0758	METABOLISM	Energy production and conversion	Mitochondrial carnitine-acylcarnitine carrier protein	Mitochondrial carnitine-acylcarnitine carrier protein (12788)		47.64	58.43	10.58	11.33	18.93	26.44	31.13	26.99	21.97	30.54	8.89	22.96	29.59	26.88	43.65	59.67	4.65	15.42	17.74	17.12	26.91	49.17	33.78	30.65	10.59
462	augustus_masked-9-processed-gene-7.35-mRNA-1	Phatr3_J12799	306111	12799	turquoise				1.05688	1.30906	0	other localisation		prohibitin-like protein			PF01145	SPFH domain / Band 7 family	KOG3090	CELLULAR PROCESSES AND SIGNALING	Posttranslational modification, protein turnover, chaperones	Prohibitin-like protein	Prohibitin-like protein (12799)		232.11	213.27	326.02	197.94	221.73	392.98	398.48	398.82	328.24	307.36	300.73	140.93	229.82	418.03	281.03	179.88	240.14	203	151.13	360.94	513.83	164.95	411.65	330.79	330.06
463	maker-9-augustus-gene-2.89-mRNA-1	Phatr3_J12807	301961	12807	cyan		LiUP	LiUP	0.829206	3.0734	9	signal peptide	prenyltransferase activity||integral component of membrane				PF01040	UbiA prenyltransferase family				hypothetical protein	hypothetical protein (12807)	chlorophyll synthase ChlG	139.36	144.6	9.84	12.97	24.22	21.07	119.24	40.65	198.48	131.24	14.27	22.32	36.33	44.94	154.27	145.86	7.17	14.21	19.89	34.97	136.55	14.49	163.97	141.58	9.48
464	maker-9-augustus-gene-5.269-mRNA-1	Phatr3_J12808	303996	12808	green		DaUP		0.775239	0.576814	0	other localisation	copper ion binding||primary amine oxidase activity||amine metabolic process||quinone binding||oxidation-reduction process	hypothetical protein			PF01179||PF02727||PF02728	Copper amine oxidase, enzyme domain||Copper amine oxidase, N2 domain||Copper amine oxidase, N3 domain	KOG1186	METABOLISM	Secondary metabolites biosynthesis, transport and catabolism	Copper amine oxidase	Copper amine oxidase (12808)		49.5	60.24	43.62	57.08	66.62	31.07	16.37	36.97	21.94	29.78	72.39	76.89	35.99	27.11	29.99	138.54	50.97	41.2	73	28.86	16.26	154.57	13.78	19.28	129.53
469	augustus_masked-9-processed-gene-5.51-mRNA-1	Phatr3_J12820	312040	12820	yellow		DaUP		1.24952	0.745484	0	other localisation	protein kinase activity||calcium ion binding||ATP binding||protein phosphorylation	CDPK1; calcium dependent protein kinase			PF00036||PF00069||PF07714||PF13202||PF13405||PF13499||PF13833	EF hand||Protein kinase domain||Protein tyrosine kinase||EF hand||EF-hand domain||EF-hand domain pair||EF-hand domain pair	KOG0032	CELLULAR PROCESSES AND SIGNALING	Signal transduction mechanisms	Ca2+/calmodulin-dependent protein kinase, EF-Hand protein superfamily	Ca2+/calmodulin-dependent protein kinase, EF-Hand protein superfamily (12820)		126.24	77.22	53.69	92.63	97.33	69.05	50.59	90.57	50.24	65.4	101.42	144.89	60.46	69.32	76.08	66.29	90.72	81.62	127.49	64.45	43.31	159.01	39.28	48.9	102.53
470	maker-bd_27x34-snap-gene-0.19-mRNA-1	Phatr3_Jdraft1284	310260	1284_bd	yellow		DaUP		0.966596	0.758218	0	other localisation	"3',5'-cyclic-nucleotide phosphodiesterase activity||signal transduction||cyclic nucleotide biosynthetic process||phosphorus-oxygen lyase activity||intracellular signal transduction"	hypothetical protein			PF00211||PF00233	Adenylate and Guanylate cyclase catalytic domain||3'5'-cyclic nucleotide phosphodiesterase	KOG1023	CELLULAR PROCESSES AND SIGNALING	Signal transduction mechanisms	Natriuretic peptide receptor, guanylate cyclase	Natriuretic peptide receptor, guanylate cyclase (1635_bd)		16.27	13.34	13.9	14.26	15.03	10.19	10.72	12.87	11.71	13.85	15.51	20.32	14.43	13.56	15.86	12.74	22.72	14.71	21.42	12.31	11.64	18.19	8.96	11.6	18.98
471	snap_masked-9-processed-gene-2.66-mRNA-1	Phatr3_J12863	312071	12863	grey				1.14446	1.00932	4	other localisation		hypothetical protein			PF05216	UNC-50 family	KOG3012	POORLY CHARACTERIZED	Function unknown	Uncharacterized conserved protein	Uncharacterized conserved protein (12863)		41.22	60.64	39.07	39.48	46.33	17.69	55.88	32	33.75	39.91	47.72	36.75	81.47	44.44	56.98	66.66	32.24	35.81	29.75	25.98	42.86	40.65	31.5	51.21	44.81
472	augustus_masked-9-processed-gene-3.22-mRNA-1	Phatr3_J12868	306094	12868	red			HiFe-UP+LiUP	0.750992	1.4222	0	other localisation	translation initiation factor activity||translational initiation	hypothetical protein; K03113 translation initiation factor 1	translation initiation factor 1	RNA transport	PF01253	Translation initiation factor SUI1	KOG1770	INFORMATION STORAGE AND PROCESSING	Translation, ribosomal structure and biogenesis	Translation initiation factor 1 (eIF-1/SUI1)	Translation initiation factor 1 (eIF-1/SUI1) (12868)		857.11	824.24	1259.48	589.3	924.59	1207.27	710.44	1032.96	949.27	884.4	759.28	604.57	457.26	763.69	951.52	1013.44	1211.11	679.75	421.67	839.76	745.14	1226.74	1268.18	1075.23	957.78
473	maker-9-snap-gene-7.263-mRNA-1	Phatr3_J12877	310166	12877	magenta		DaUP		1.15653	0.659015	0	other localisation	protein binding||zinc ion binding	hypothetical protein; K10144 ring finger and CHY zinc finger domain-containing protein 1	RING finger and CHY zinc finger domain-containing protein 1 [EC:6.3.2.19]	p53 signaling pathway || Ubiquitin mediated proteolysis || Measles	PF05495||PF13639||PF13920||PF14599||PF14634	CHY zinc finger||Ring finger domain||Zinc finger, C3HC4 type (RING finger)||Zinc-ribbon||zinc-RING finger domain	KOG1940	POORLY CHARACTERIZED	General function prediction only	Zn-finger protein	Zn-finger protein (12877)		68.81	75.13	104.88	54.23	64.41	46.51	39.53	47.58	58.19	63.91	101.08	90.42	58.79	32.06	47.72	71.26	88.42	57.34	46.75	34.83	41.49	31.83	62.77	64.6	86.7
474	augustus_masked-9-processed-gene-5.60-mRNA-1	Phatr3_J12878	306105	12878	green		LoFe-UP+DaUP		1.39949	0.69774	0	mitochondrion		hypothetical protein; K07588 LAO/AO transport system kinase [EC:2.7.-.-]	LAO/AO transport system kinase [EC:2.7.-.-]		PF03308	ArgK protein				hypothetical protein	hypothetical protein (12878)		68.97	35.16	48.73	89.17	45.06	63.54	34.83	52.04	47.33	71.73	131.55	72.01	47.03	42.04	46.03	24.11	47.64	44.87	68.49	37.61	32.11	62.87	33.36	47.22	89.22
475	maker-bd_28x34-augustus-gene-0.20-mRNA-1	Phatr3_Jdraft1287	310262	1287_bd	blue		DaUP		1.50388	0.473589	0	other localisation		hypothetical protein								hypothetical protein	hypothetical protein (1287_bd)		21.57	21.05	13.08	24.5	19.63	1	29.62	3.06	8.89	13.81	20.34	41.99	34.83	6.41	7.65	14.54	16.31	21.82	28.68	2.09	8.76	6.24	5.82	13.36	38.88
476	augustus_masked-9-processed-gene-5.61-mRNA-1	Phatr3_EG02325	302013	12881	brown		DaUP	DaUP	1.05999	0.317098	0	signal peptide	"carbohydrate metabolic process||phosphotransferase activity, alcohol group as acceptor||racemase and epimerase activity, acting on carbohydrates and derivatives"	hypothetical protein			PF00370||PF00834||PF02782	FGGY family of carbohydrate kinases, N-terminal domain||Ribulose-phosphate 3 epimerase family||FGGY family of carbohydrate kinases, C-terminal domain	KOG2517	METABOLISM	Carbohydrate transport and metabolism	Ribulose kinase and related carbohydrate kinases	Ribulose kinase and related carbohydrate kinases (12881)		44.55	23.36	22.45	47.95	54.81	2.93	14.71	4.35	16.92	21.17	33.62	53.44	44.68	7.82	23.58	17.74	35.78	45.13	51.23	5.38	14.39	6.51	16.43	13.14	32.63
477	maker-9-augustus-gene-2.87-mRNA-1	Phatr3_J12884	312047	12884	green		DaUP		1.33577	0.644629	0	signal peptide		hypothetical protein								hypothetical protein	hypothetical protein (12884)		24.26	17.1	15.53	19.73	18.44	5.62	11.57	15.55	13.85	17.6	30.81	30.16	21.42	13.36	12.61	16.89	10.95	16.51	25.82	7.73	10.28	24.75	9.12	13.9	32.88
478	maker-9-augustus-gene-5.267-mRNA-1	Phatr3_J12887	308161	12887	grey		LoFe-UP		1.55719	0.851503	1	mitochondrion	protein binding||zinc ion binding	hypothetical protein			PF00498||PF12906	FHA domain||RING-variant domain	KOG1609	INFORMATION STORAGE AND PROCESSING	RNA processing and modification	Protein involved in mRNA turnover and stability	Protein involved in mRNA turnover and stability (12887)		226.22	202.32	241.56	197.63	311.41	226.04	143.7	180.09	182.19	183.08	171.59	236.69	156.37	150.8	134.74	152.67	180.7	210.43	261.49	196.71	143.24	226.58	127.15	118.45	146.47
479	augustus_masked-9-processed-gene-0.19-mRNA-1	Phatr3_J12810	312048	12888	grey			LiUP	1.20964	1.12181	0	other localisation	histidine biosynthetic process||imidazoleglycerol-phosphate dehydratase activity	hypothetical protein; K01693 imidazoleglycerol-phosphate dehydratase [EC:4.2.1.19] || hypothetical protein; K01693 imidazoleglycerol-phosphate dehydratase [EC:4.2.1.19]	imidazoleglycerol-phosphate dehydratase [EC:4.2.1.19]	Histidine metabolism	PF00475	Imidazoleglycerol-phosphate dehydratase	KOG3143	METABOLISM	Amino acid transport and metabolism	Imidazoleglycerol-phosphate dehydratase	Imidazoleglycerol-phosphate dehydratase (12888)		25.21	25.22	38.17	19.7	17.41	21.93	29.39	26.21	28.62	39.34	33.95	19.41	21.55	30.09	33.4	22.65	24.49	12.47	15.89	29.77	30.14	18.03	25.98	36.55	25.32
480	augustus_masked-9-processed-gene-2.42-mRNA-1	Phatr3_J12894	310215	12894	green		DaUP	DaUP	1.27597	0.521921	0	other localisation	catalytic activity||Mo-molybdopterin cofactor biosynthetic process||metabolic process	hypothetical protein; K00953 FAD synthetase [EC:2.7.7.2]	FAD synthetase [EC:2.7.7.2]	Riboflavin metabolism	PF00994||PF01507	Probable molybdopterin binding domain||Phosphoadenosine phosphosulfate reductase family	KOG2644	METABOLISM	Amino acid transport and metabolism	3'-phosphoadenosine 5'-phosphosulfate sulfotransferase (PAPS reductase)/FAD synthetase and related enzymes	3'-phosphoadenosine 5'-phosphosulfate sulfotransferase (PAPS reductase)/FAD synthetase and related enzymes (12894)		18.62	17.47	17.84	31.07	28.68	18.73	13.65	16.63	25.66	27.66	70.46	39.94	33.75	20.92	9.96	18.52	20.86	20.18	42.94	17.79	14.47	27.16	14.46	17.51	38.18
481	augustus_masked-9-processed-gene-6.38-mRNA-1	Phatr3_J12896	306080	12896	turquoise				1.04065	1.28743	0	other localisation	"iron ion binding||oxidoreductase activity||oxidoreductase activity, acting on paired donors, with incorporation or reduction of molecular oxygen, 2-oxoglutarate as one donor, and incorporation of one atom each of oxygen into both donors||L-ascorbic acid binding||oxidation-reduction process"				PF10637||PF13640	Oxoglutarate and iron-dependent oxygenase degradation C-term||2OG-Fe(II) oxygenase superfamily	KOG3844	INFORMATION STORAGE AND PROCESSING	Chromatin structure and dynamics	Predicted component of NuA3 histone acetyltransferase complex	Predicted component of NuA3 histone acetyltransferase complex (12896)		23.64	16.23	35.46	33.22	27.03	118.84	28.72	95.81	47.32	40.43	61.63	33.89	20.05	67.65	26.93	15.8	49.26	30.78	26.53	87.83	51.97	7.01	58.7	34.41	50.52
482	augustus_masked-9-processed-gene-7.99-mRNA-1	Phatr3_J12898	302018	12898	turquoise				1.2727	0.947514	0	other localisation	spliceosomal complex||RNA splicing	hypothetical protein; K12817 pre-mRNA-splicing factor 18	pre-mRNA-splicing factor 18	Spliceosome	PF02840	Prp18 domain	KOG2808	INFORMATION STORAGE AND PROCESSING	RNA processing and modification	U5 snRNP-associated RNA splicing factor	U5 snRNP-associated RNA splicing factor (12898)		24.21	13.91	22.76	41.41	31.06	49.88	28.92	52.35	25.08	26.58	38.2	35.21	34.09	36.43	17.02	13.53	33.33	32.21	31.01	37.63	28.42	28.5	44.87	22.87	34.04
483	augustus_masked-9-processed-gene-7.77-mRNA-1	Phatr3_J12902	308097	12902	turquoise			LiUP	1.34905	4.14215	0	chloroplast	oxidoreductase activity||heme binding||iron-sulfur cluster binding||oxidation-reduction process				PF01077||PF03460	Nitrite and sulphite reductase 4Fe-4S domain||Nitrite/Sulfite reductase ferredoxin-like half domain	KOG0560	METABOLISM	Inorganic ion transport and metabolism	Sulfite reductase (ferredoxin)	Sulfite reductase (ferredoxin) (12902)		18.07	2.19	91.83	85.9	22.63	436.14	48.25	756.69	39.51	14.01	7.64	119.08	72.59	710.25	33.72	1.91	204.81	90.89	13.56	243.2	30.23	69.27	678.91	4	1.88
486	augustus_masked-9-processed-gene-2.28-mRNA-1	Phatr3_J12921	304071	12921	turquoise				1.15419	0.995454	0	other localisation		hypothetical protein; K03681 exosome complex component RRP40	exosome complex component RRP40	RNA degradation			KOG1004	INFORMATION STORAGE AND PROCESSING	Translation, ribosomal structure and biogenesis	Exosomal 3'-5' exoribonuclease complex subunit Rrp40	Exosomal 3'-5' exoribonuclease complex subunit Rrp40 (12921)		35	31.36	29.39	41.94	30.88	79.56	55.6	74.51	53.39	38.24	67.62	47.12	48.12	85.97	28.43	24.06	35.65	40.77	47.68	58.4	70.68	48.95	50.62	42.74	79.98
487	augustus_masked-9-processed-gene-7.108-mRNA-1	Phatr3_J12925	310192	12925	turquoise				1.22715	1.58065	0	signal peptide	metabolic process||methyltransferase activity	hypothetical protein; K00589 uroporphyrin-III C-methyltransferase [EC:2.1.1.107]	uroporphyrin-III C-methyltransferase [EC:2.1.1.107]	Porphyrin and chlorophyll metabolism	PF00590	Tetrapyrrole (Corrin/Porphyrin) Methylases	KOG1527	METABOLISM	Coenzyme transport and metabolism	Uroporphyrin III methyltransferase	Uroporphyrin III methyltransferase (12925)	uroporphyrinogen-III C-methyltransferase	14.11	52.46	287.99	60.22	35.34	354.62	24.93	339.88	37.87	75.41	49.04	105.36	37.63	452.23	24.73	55.37	495.28	62.7	22.02	215.99	39.35	60.04	267.94	46.1	50.91
488	snap_masked-9-processed-gene-4.43-mRNA-1	Phatr3_J12927	306061	12927	NULL		DaUP		1.24514	0.592782	0	other localisation	protein binding	hypothetical protein			PF00560||PF12799||PF13504||PF13516||PF13855	Leucine Rich Repeat||Leucine Rich repeats (2 copies)||Leucine rich repeat||Leucine Rich repeat||Leucine rich repeat	KOG0619	POORLY CHARACTERIZED	General function prediction only	Leucine rich repeat	Leucine rich repeat (12927)		11.81	11.85	11.46	18.75	16.97	3.95	11.55	7.82	8.79	9.1	10.05	17.63	13.09	9.53	10.53	8.39	14.15	24.32	15.43	5.51	8.91	8.9	8.06	10.19	13.97
491	augustus_masked-9-processed-gene-8.11-mRNA-1	Phatr3_J12940	303998	12940	brown		DaUP	DaUP	1.10214	0.477066	0	other localisation	pseudouridine synthesis||RNA binding||RNA modification||pseudouridine synthase activity	hypothetical protein			PF00849	RNA pseudouridylate synthase	KOG1919	INFORMATION STORAGE AND PROCESSING	RNA processing and modification	RNA pseudouridylate synthases	RNA pseudouridylate synthases (12940)		25.53	13.72	33.26	40.69	42.16	10.21	23.11	19.21	11.09	15.06	35.06	29.63	45.15	19.77	24.42	18.07	27.65	37.33	35.96	12.63	24.72	25.53	19.92	13.67	51.7
493	maker-10-augustus-gene-7.50-mRNA-1	Phatr3_J12963	300128	12963	black				1.07674	0.836517	0	other localisation	nucleotide binding	hypothetical protein; K06883			PF03029	Conserved hypothetical ATP binding protein	KOG1534	INFORMATION STORAGE AND PROCESSING	Transcription	Putative transcription factor FET5	Putative transcription factor FET5 (12963)		51.61	44.08	31.24	64.38	41.04	43.87	46.3	64.03	46.14	63.76	69.25	72.91	48.79	45.46	39.85	35.56	38.87	35.69	51.24	50.78	53.24	94.74	56.42	59.85	100.47
494	augustus_masked-10-processed-gene-6.191-mRNA-1	Phatr3_J12969	304195	12969	green		DaUP	DaUP	0.741757	0.363738	0	chloroplast		hypothetical protein			PF00702||PF13242||PF13419	haloacid dehalogenase-like hydrolase||HAD-hyrolase-like||Haloacid dehalogenase-like hydrolase	KOG2914	POORLY CHARACTERIZED	General function prediction only	Predicted haloacid-halidohydrolase and related hydrolases	Predicted haloacid-halidohydrolase and related hydrolases (12969)	"HAD hydrolase, family IA, variant 3||_GAP_"	62.72	15.12	31.49	59.49	73.53	9.9	22.41	28.45	51.63	18.49	94.15	99.98	93.37	34.52	45.08	7.3	39.19	64.22	54.64	17.7	60.51	13.46	77.6	20.47	123.73
498	augustus_masked-10-processed-gene-6.83-mRNA-1	Phatr3_J12981	302133	12981	pink				1.16754	0.832724	0	other localisation	nucleic acid binding||helicase activity||ATP binding	hypothetical protein; K12858 ATP-dependent RNA helicase DDX23/PRP28 [EC:3.6.4.13]	ATP-dependent RNA helicase DDX23/PRP28 [EC:3.6.4.13]	Spliceosome	PF00270||PF00271	DEAD/DEAH box helicase||Helicase conserved C-terminal domain	KOG0333	INFORMATION STORAGE AND PROCESSING	RNA processing and modification	U5 snRNP-like RNA helicase subunit	U5 snRNP-like RNA helicase subunit (12981)		48.82	33.34	26.29	56.11	38.13	43.85	40.31	49.27	34.75	36.67	44.5	58.84	36.55	38.04	31.69	19.88	35.33	38.99	68.13	43.75	50.89	47.98	40.45	28.52	41.82
499	snap_masked-10-processed-gene-6.310-mRNA-1	Phatr3_J12984	304212	12984	grey60				1.17737	0.967325	1	signal peptide	catalytic activity||cellular metabolic process||coenzyme binding	hypothetical protein			PF01370	D dependent epimerase/dehydratase family	KOG1371	CELLULAR PROCESSES AND SIGNALING	Cell wall/membrane/envelope biogenesis	UDP-glucose 4-epimerase/UDP-sulfoquinovose synthase	UDP-glucose 4-epimerase/UDP-sulfoquinovose synthase (12984)		95.17	92.43	63.63	91.47	58.31	54.01	70.9	72.54	71	104.97	133.02	103.55	50.19	51.49	89.27	87.9	34.97	51.44	86.92	53.75	80.39	128.59	46.38	73.64	184.7
500	augustus_masked-10-processed-gene-8.90-mRNA-1	Phatr3_J12985	308280	12985	turquoise		LiUP	LiUP	1.44445	3.5532	0	mitochondrion	translation release factor activity||translational termination	hypothetical protein			PF00472	RF-1 domain	KOG3429	INFORMATION STORAGE AND PROCESSING	Translation, ribosomal structure and biogenesis	Predicted peptidyl-tRNA hydrolase	Predicted peptidyl-tRNA hydrolase (12985)		13.29	3.28	0	6.6	3.19	60.43	16.52	61.27	18.5	10.81	2.97	10.22	16.12	69.87	8.49	1.78	0.09	2.51	12.96	38.95	23.22	94.42	24.1	9.48	2.02
501	augustus_masked-10-processed-gene-8.42-mRNA-1	Phatr3_J12989	308283	12989	turquoise			LiUP	1.01684	1.22032	0	other localisation	catalytic activity||dTDP-4-dehydrorhamnose reductase activity||biosynthetic process||cellular metabolic process||extracellular polysaccharide biosynthetic process||coenzyme binding	hypothetical protein; K12452 CDP-6-deoxy-D-xylo-4-hexulose-3-dehydrase	CDP-6-deoxy-D-xylo-4-hexulose-3-dehydrase	Amino sugar and nucleotide sugar metabolism	PF01041||PF01370||PF02719||PF04321||PF07993||PF13460	DegT/DnrJ/EryC1/StrS aminotransferase family||NAD dependent epimerase/dehydratase family||Polysaccharide biosynthesis protein||RmlD substrate binding domain||Male sterility protein||NADH(P)-binding	KOG1430	METABOLISM	Lipid transport and metabolism	C-3 sterol dehydrogenase/3-beta-hydroxysteroid dehydrogenase and related dehydrogenases	C-3 sterol dehydrogenase/3-beta-hydroxysteroid dehydrogenase and related dehydrogenases (12989)		53.4	58.25	30.07	58.78	48.76	69.47	36.16	59.06	43.22	34.02	58.5	51.88	57.55	57.79	76.96	47.08	26.22	48.54	53.05	68.64	59.87	38.97	41.23	36.58	52.06
503	augustus_masked-10-processed-gene-8.119-mRNA-1	Phatr3_J12990	306268	12990	yellow		DaUP		1.08941	0.708538	0	other localisation	nucleic acid binding||helicase activity||ATP binding	hypothetical protein; K13116 ATP-dependent RNA helicase DDX41 [EC:3.6.4.13]	ATP-dependent RNA helicase DDX41 [EC:3.6.4.13]		PF00270||PF00271	DEAD/DEAH box helicase||Helicase conserved C-terminal domain	KOG0341	INFORMATION STORAGE AND PROCESSING	RNA processing and modification	DEAD-box protein abstrakt	DEAD-box protein abstrakt (12990)		35.59	28.94	35.6	63.68	65.46	36.15	31.49	38.02	32.74	26.4	31.72	51.26	37.81	24.7	28.56	25.89	41.05	97.36	53.58	37.95	37.51	45.32	33.96	28.52	38.72
504	maker-10-snap-gene-3.195-mRNA-1	Phatr3_J13001	306282	13001	green		DaUP	DaUP	0.885895	0.138577	0	signal peptide	metabolic process||oxidoreductase activity				PF00106	short chain dehydrogenase	KOG1208	METABOLISM	Secondary metabolites biosynthesis, transport and catabolism	Dehydrogenases with different specificities (related to short-chain alcohol dehydrogenases)	Dehydrogenases with different specificities (related to short-chain alcohol dehydrogenases) (13001)		187.23	10.34	202.79	77.49	39.33	3.72	8.46	1.58	50.4	79.99	657.27	172.79	118.23	3.37	11.9	12.37	234.8	45.74	43.57	2.95	4.93	2.43	63.97	103.78	382.6
506	augustus_masked-10-processed-gene-0.8-mRNA-1	Phatr3_J13005	306285	13005	cyan		LiUP	LiUP	1.18139	1.54258	0	signal peptide	glutathione peroxidase activity||response to oxidative stress||antioxidant activity||oxidoreductase activity||oxidation-reduction process	glutathione peroxidase; K00432 glutathione peroxidase [EC:1.11.1.9]	glutathione peroxidase [EC:1.11.1.9]	Glutathione metabolism || Arachidonic acid metabolism || Thyroid hormone synthesis	PF00255||PF00578||PF01549	Glutathione peroxidase||AhpC/TSA family||ShK domain-like	KOG1651	CELLULAR PROCESSES AND SIGNALING	Posttranslational modification, protein turnover, chaperones	Glutathione peroxidase	Glutathione peroxidase (13005)		494.96	447.7	169.12	251.59	327.6	243.19	412.33	254.63	344.49	330.6	135.6	212.16	360.63	286.43	402.94	352.26	144.4	289.65	280.68	241.97	342.13	432.99	261.7	290.7	174.48
510	augustus_masked-10-processed-gene-8.98-mRNA-1	Phatr3_J13034	302153	13034	NULL				1.01111	1.3277	3	mitochondrion	cation transport||cation transmembrane transporter activity||membrane||transmembrane transport	iron carrier			PF03820	Tricarboxylate carrier	KOG3767	POORLY CHARACTERIZED	General function prediction only	Sideroflexin	Sideroflexin (13034)		5.66	4.5	9.74	6.01	5.18	22.24	9.8	12.42	12.23	9.26	16.23	5.83	6.44	20.36	8.93	4	7.22	6.57	3.48	13.59	15.41	0.89	19.67	9.37	7.91
512	augustus_masked-10-processed-gene-8.79-mRNA-1	Phatr3_J13047	310351	13047	tan			LiUP	1.00722	1.28062	0	other localisation	actin binding||cytoskeleton organization	hypothetical protein			PF01213||PF08603	Adenylate cyclase associated (CAP) N terminal||Adenylate cyclase associated (CAP) C terminal	KOG2675	CELLULAR PROCESSES AND SIGNALING	Cytoskeleton	Adenylate cyclase-associated protein (CAP/Srv2p)	Adenylate cyclase-associated protein (CAP/Srv2p) (13047)		75.11	92.56	30.89	48.77	38.11	20.16	95.94	34.54	34.61	40.48	41.34	50.48	73.51	55.4	69.18	80.4	16.75	42.77	42.21	24.18	74.66	42.43	36.69	60.7	58.03
514	augustus_masked-10-processed-gene-3.35-mRNA-1	Phatr3_J13053	308340	13053	NULL		LoFe-UP		1.54086	0.864351	0	other localisation		hypothetical protein; K12867 pre-mRNA-splicing factor SYF1	pre-mRNA-splicing factor SYF1	Spliceosome	PF08424	NRDE-2, necessary for RNA interference	KOG2047	INFORMATION STORAGE AND PROCESSING	RNA processing and modification	mRNA splicing factor	mRNA splicing factor (13053)		9.23	5.59	5.42	9.95	10.21	14.62	7.67	8.14	8.54	8.88	6.83	11.29	8.85	8.54	5.77	4.13	4.67	8.69	12.93	9.48	8.31	9.53	5.59	6.28	5.48
515	maker-10-snap-gene-8.319-mRNA-1	Phatr3_J13057	302179	13057	salmon				0.977653	1.11805	0	other localisation	"nucleus||regulation of transcription, DNA-templated"	hypothetical protein			PF02671||PF08295	Paired amphipathic helix repeat||Sin3 family co-repressor	KOG4204	INFORMATION STORAGE AND PROCESSING	Chromatin structure and dynamics	Histone deacetylase complex, SIN3 component	Histone deacetylase complex, SIN3 component (13057)		41.66	35.81	22.11	31.66	24.39	47.6	29.92	40.66	34.13	35.69	37.09	43.04	20.44	39	33.19	29.98	20.81	28.1	37.88	37.38	37.13	50.5	28.62	32.97	47.45
516	augustus_masked-10-processed-gene-8.70-mRNA-1	Phatr3_J13073	308273	13073	grey			HiFe-UP+LiUP	0.797347	1.39588	0	chloroplast	metabolic process||oxidoreductase activity	FABG; 3-oxoacyl-[acyl-carrier protein (EC:1.1.1.100); K00059 3-oxoacyl-[acyl-carrier protein] reductase [EC:1.1.1.100]	3-oxoacyl-[acyl-carrier protein] reductase [EC:1.1.1.100]	Fatty acid biosynthesis || Biotin metabolism || Biosynthesis of unsaturated fatty acids	PF00106||PF08659||PF13561	short chain dehydrogenase||KR domain||Enoyl-(Acyl carrier protein) reductase	KOG1200	METABOLISM	Lipid transport and metabolism	Mitochondrial/plastidial beta-ketoacyl-ACP reductase	Mitochondrial/plastidial beta-ketoacyl-ACP reductase (13073)	3-oxoacyl-[acyl-carrier-protein] reductase	275.2	381.46	239.48	617.54	483.53	169.8	373.68	524.2	350.93	360.63	270.89	250.22	376.38	720.38	369.81	379.47	205.99	504.54	274.52	191.72	257.35	951.04	188.28	330.56	262.85
517	augustus_masked-10-processed-gene-3.55-mRNA-1	Phatr3_J13076	308281	13076	turquoise				0.795908	1.56881	6	chloroplast	transporter activity||transport||membrane				PF01226	Formate/nitrite transporter				Formate/nitrite transporter	Formate/nitrite transporter (13076)		43.47	3.36	632.86	368.46	168.52	839.71	135.14	935.9	53.98	15.39	15.59	326.45	352.2	1385.03	65.27	2.66	1373.29	537.14	78.7	720.6	149.49	56.89	1511	7.99	3.13
518	RICE:10148821	Phatr3_J13078	308292	13078	magenta				0.935126	0.78958	12	other localisation		hypothetical protein								hypothetical protein	hypothetical protein (13078)		301.95	910.34	433.91	847.55	977.62	142	162.75	42.92	126.32	164.36	170.13	261.76	286.31	31.54	519.97	2434.47	330.87	348.79	314.59	61.81	137.95	909.43	95.24	227	702.96
519	augustus_masked-10-processed-gene-6.177-mRNA-1	Phatr3_J13088	302167	13088	turquoise		LiUP	LiUP	0.918058	1.42484	0	other localisation	translation initiation factor activity||cytoplasm||eukaryotic translation initiation factor 3 complex	hypothetical protein; K03251 translation initiation factor 3 subunit D	translation initiation factor 3 subunit D	RNA transport	PF05091	Eukaryotic translation initiation factor 3 subunit 7 (eIF-3)	KOG2479	INFORMATION STORAGE AND PROCESSING	Translation, ribosomal structure and biogenesis	Translation initiation factor 3, subunit d (eIF-3d)	Translation initiation factor 3, subunit d (eIF-3d) (13088)		72.82	55.23	43.96	32.33	39.72	95.09	80.81	83.11	76.51	70.86	76.64	40.9	41.42	95.28	74.32	41.06	51.24	33.69	39.44	88.49	127.37	20.23	88.56	70.99	52.62
520	RICE:10148793	Phatr3_J13093	300145	13093	green				1.01903	0.888692	0	other localisation	DNA binding||ATP binding||hydrolase activity	hypothetical protein			PF00176||PF00385||PF04851	SNF2 family N-terminal domain||Chromo (CHRromatin Organisation MOdifier) domain||Type III restriction enzyme, res subunit	KOG0384	INFORMATION STORAGE AND PROCESSING	Transcription	Chromodomain-helicase DNA-binding protein	Chromodomain-helicase DNA-binding protein (13093)		29.84	19.02	11.59	21.17	15.68	11.46	13.05	15.01	19.16	25.63	28.65	36.59	6.67	10.29	19.3	16.19	16.81	21.12	42.07	20.63	20.46	24.93	10.84	18.86	35.17
521	augustus_masked-10-processed-gene-6.200-mRNA-1	Phatr3_J13095	302162	13095	grey			LiUP	0.981415	1.05035	0	other localisation	nucleic acid binding	hypothetical protein; K14396 polyadenylate-binding protein 2	polyadenylate-binding protein 2	mRNA surveillance pathway || Influenza A	PF00076||PF13893||PF14259	RNA recognition motif. (a.k.a. RRM, RBD, or RNP domain)||RNA recognition motif. (a.k.a. RRM, RBD, or RNP domain)||RNA recognition motif (a.k.a. RRM, RBD, or RNP domain)	KOG4209	INFORMATION STORAGE AND PROCESSING	RNA processing and modification	Splicing factor RNPS1, SR protein superfamily	Splicing factor RNPS1, SR protein superfamily (13095)		359.73	323.99	259.15	474.27	389.18	346.69	405.77	363.49	420.89	339.81	299.58	322.75	228.06	263.23	306.48	219.56	349.43	615.63	321.52	324.1	533.41	417.14	383.22	361.05	400.5
522	augustus_masked-10-processed-gene-6.79-mRNA-1	Phatr3_J13096	300127	13096	midnightblue				1.45519	0.861223	4	other localisation	"hydrogen ion transmembrane transporter activity||ATP hydrolysis coupled proton transport||proton-transporting two-sector ATPase complex, proton-transporting domain"	hypothetical protein			PF00137	ATP synthase subunit C	KOG0232	METABOLISM	Energy production and conversion	Vacuolar H+-ATPase V0 sector, subunits c/c'	Vacuolar H+-ATPase V0 sector, subunits c/c' (13096)	"V-type ATPase, C subunit||_GAP_"	45.05	49.19	54.17	74.66	46.96	16.2	87.98	30.37	75.75	57.24	63.68	40.86	128.1	35.09	35.85	37.7	24.66	86.75	34.94	12.7	70.04	78.31	50.08	69.47	87.52
523	augustus_masked-10-processed-gene-8.94-mRNA-1	Phatr3_J13107	304227	13107	red		LiUP	LiUP	0.515884	15.695	0	chloroplast	peptide-methionine (S)-S-oxide reductase activity||oxidation-reduction process	hypothetical protein; K07304 peptide-methionine (S)-S-oxide reductase [EC:1.8.4.11]	peptide-methionine (S)-S-oxide reductase [EC:1.8.4.11]		PF01625	Peptide methionine sulfoxide reductase	KOG1635	CELLULAR PROCESSES AND SIGNALING	Posttranslational modification, protein turnover, chaperones	Peptide methionine sulfoxide reductase	Peptide methionine sulfoxide reductase (13107)	peptide-methionine (S)-S-oxide reductase	75.83	96.95	4.05	9.41	15.69	567.34	124.7	160.85	146.25	59.64	3.21	19.27	32.92	203.38	126.67	99.07	3.81	17.26	15.75	351.04	106.82	384.68	107.28	70.26	6.64
524	augustus_masked-10-processed-gene-8.103-mRNA-1	Phatr3_J13114	308333	13114	turquoise		LiUP	LiUP	1.05777	1.45774	0	other localisation	acid-amino acid ligase activity				PF00179	Ubiquitin-conjugating enzyme	KOG0428	CELLULAR PROCESSES AND SIGNALING	Posttranslational modification, protein turnover, chaperones	Non-canonical ubiquitin conjugating enzyme 1	Non-canonical ubiquitin conjugating enzyme 1 (13114)		38.39	37.37	20.97	25.47	24.03	50.91	38.28	48.96	30.51	38.84	23.68	43.28	28.2	51.12	28.61	37.66	20.82	16.66	27.03	49.94	42.42	82.4	31.89	33.3	38.25
525	maker-10-augustus-gene-7.49-mRNA-1	Phatr3_J13119	308269	13119	black				1.13249	0.980721	0	other localisation	nucleotide binding	hypothetical protein; K06883			PF03029	Conserved hypothetical ATP binding protein	KOG1534	INFORMATION STORAGE AND PROCESSING	Transcription	Putative transcription factor FET5	Putative transcription factor FET5 (13119)		22.16	21.04	14.08	33.11	17.62	21.35	22.27	31.9	25.51	28.43	32.98	33.11	23.05	30.31	18.59	14.12	17.6	19.26	20.78	27.1	30.23	40.74	32.02	30.72	42.4
526	maker-bd_31x35-snap-gene-0.191-mRNA-1	Phatr3_Jdraft1311	304123	1311_bd	yellow		DaUP		1.49138	0.564677	0	other localisation	"sequence-specific DNA binding transcription factor activity||nucleus||regulation of transcription, DNA-templated||sequence-specific DNA binding"	hypothetical protein			PF00447	HSF-type DNA-binding	KOG0627	INFORMATION STORAGE AND PROCESSING	Transcription	Heat shock transcription factor	Heat shock transcription factor (1311_bd)		17.88	26.11	29.16	42.97	55.99	27.4	17.58	19.27	13	15.98	21.03	45.49	20.98	17.52	12.75	21.09	46.13	37.01	46.54	25.68	11.84	38.48	12.24	16.7	21.37
527	augustus_masked-10-processed-gene-6.161-mRNA-1	Phatr3_J13123	304223	13123	turquoise				0.707743	1.0972	0	mitochondrion	ATP binding	hypothetical protein; K00898 pyruvate dehydrogenase kinase [EC:2.7.11.2]	pyruvate dehydrogenase kinase [EC:2.7.11.2]		PF02518||PF10436	Histidine kinase-, DNA gyrase B-, and HSP90-like ATPase||Mitochondrial branched-chain alpha-ketoacid dehydrogenase kinase	KOG0787	CELLULAR PROCESSES AND SIGNALING	Signal transduction mechanisms	Dehydrogenase kinase	Dehydrogenase kinase (13123)		22.03	17.45	36.52	27.7	42.65	136.61	18.78	85.69	26.01	20.13	46.32	48.4	23.02	71.5	31.25	18.87	67.42	34.97	41.98	96.2	39.87	9.56	68.44	19.98	43.41
528	augustus_masked-10-processed-gene-6.121-mRNA-1	Phatr3_J13125	306251	13125	blue		DaUP	DaUP	1.09638	0.331003	0	other localisation	catalytic activity||iron-sulfur cluster binding	hypothetical protein			PF04055||PF12345	Radical SAM superfamily||Protein of unknown function (DUF3641)				hypothetical protein	hypothetical protein (13125)	TIGR04167	28.13	26.88	40.67	94.21	62.75	4.73	39.7	17.01	25.97	20.33	66.79	64.25	78.15	13.74	15.53	27.31	38.08	100.45	51.6	5.03	23.83	69.75	23.11	25.82	81.16
530	maker-10-augustus-gene-6.367-mRNA-1	Phatr3_J13150	308289	13150	green		LoFe-UP+DaUP		1.23339	0.770293	1	signal peptide		hypothetical protein			PF03109	ABC1 family	KOG1235	POORLY CHARACTERIZED	General function prediction only	Predicted unusual protein kinase	Predicted unusual protein kinase (13150)		46.56	42.54	38.55	49.15	38.44	28.38	34.68	26.65	32.17	44.66	48.75	58.22	37.6	27.23	25.13	38.07	43.91	35.69	52.11	27.52	25.82	46.92	30.27	39.42	51.81
531	snap_masked-10-processed-gene-2.45-mRNA-1	Phatr3_EG02286	310326	13154	magenta		DaUP	DaUP	1.86289	0.0932167	0	chloroplast	"oxidoreductase activity||heme binding||flavin adenine dinucleotide binding||iron-sulfur cluster binding||2 iron, 2 sulfur cluster binding||oxidation-reduction process"	hypothetical protein			PF00070||PF00355||PF01077||PF03460||PF04324||PF07992||PF13738||PF13806	Pyridine nucleotide-disulphide oxidoreductase||Rieske [2Fe-2S] domain||Nitrite and sulphite reductase 4Fe-4S domain||Nitrite/Sulfite reductase ferredoxin-like half domain||BFD-like [2Fe-2S] binding domain||Pyridine nucleotide-disulphide oxidoreductase||Pyridine nucleotide-disulphide oxidoreductase||Rieske-like [2Fe-2S] domain	KOG1336	POORLY CHARACTERIZED	General function prediction only	Monodehydroascorbate/ferredoxin reductase	Monodehydroascorbate/ferredoxin reductase (13154)	"nitrite reductase [NAD(P)H], large subunit||nitrite reductase [NAD(P)H], small subunit||_GAP_"	4.8	2.83	1125.92	515.2	137.72	54.92	7.55	43.05	7.12	9.95	42.22	570.15	136.19	118.95	8.28	5.83	3258.69	820.1	86	47.9	3.77	1.94	289.28	3.59	23.19
532	maker-10-augustus-gene-8.251-mRNA-1	Phatr3_J13157	306249	13157	magenta				1.00012	0.781251	0	other localisation	GTPase activity||signal transducer activity||GTP binding||intracellular||nucleus||cytoplasm||G-protein coupled receptor signaling pathway||small GTPase mediated signal transduction||guanyl nucleotide binding||G-protein beta/gamma-subunit complex binding	"hypothetical protein; K07977 Arf/Sar family, other"	"Arf/Sar family, other"		PF00009||PF00025||PF00071||PF00503||PF01926||PF04670||PF08477||PF09439	Elongation factor Tu GTP binding domain||ADP-ribosylation factor family||Ras family||G-protein alpha subunit||50S ribosome-binding GTPase||Gtr1/RagA G protein conserved region||Miro-like protein||Signal recognition particle receptor beta subunit	KOG0075	POORLY CHARACTERIZED	General function prediction only	GTP-binding ADP-ribosylation factor-like protein	GTP-binding ADP-ribosylation factor-like protein (13157)	small GTP-binding protein domain	423.11	458.32	425	424.47	522.12	139.57	296.51	201.83	268.58	270.58	227.74	406.81	345.64	233.02	524.18	512.83	394.86	398.36	342.89	165.84	252.61	464.34	181.75	253.14	321.96
533	augustus_masked-10-processed-gene-3.67-mRNA-1	Phatr3_J13158	304183	13158	grey			LiUP	1.05701	1.24087	1	signal peptide	aminoacyl-tRNA hydrolase activity	"hypothetical protein; K04794 peptidyl-tRNA hydrolase, PTH2 family [EC:3.1.1.29]"	"peptidyl-tRNA hydrolase, PTH2 family [EC:3.1.1.29]"		PF01981	Peptidyl-tRNA hydrolase PTH2	KOG3282	POORLY CHARACTERIZED	Function unknown	Uncharacterized conserved protein	Uncharacterized conserved protein (13158)	peptidyl-tRNA hydrolase	19.11	29.8	24.07	14.22	12.37	14.44	27.35	19.59	19.06	23.06	26.22	15.13	23.33	30.04	23.06	14.52	9.54	16.92	14.26	8.36	31.91	39.19	14.68	26.78	44.91
534	maker-bd_31x35-snap-gene-0.188-mRNA-1	Phatr3_Jdraft1315	304126	1315_bd	NULL				1.06146	0.974281	0	other localisation	oxidoreductase activity||flavin adenine dinucleotide binding||oxidation-reduction process	hypothetical protein			PF00070||PF07992	Pyridine nucleotide-disulphide oxidoreductase||Pyridine nucleotide-disulphide oxidoreductase	KOG2495	METABOLISM	Energy production and conversion	DH-dehydrogenase (ubiquinone)	DH-dehydrogenase (ubiquinone) (1315_bd)	pyridine nucleotide-disulfide oxidoreductase family protein||_GAP_	3.8	3.75	7.59	4.92	4.95	14.57	4.31	7.06	5.97	5.16	9.34	5.25	3.39	6.58	4.77	4.13	4.86	5.95	4.3	6.2	6.39	4.07	4.63	3.95	7.36
535	maker-10-augustus-gene-3.168-mRNA-1	Phatr3_EG02290	308303	13160	lightyellow		LiUP	HiFe-UP+LiUP	0.777844	2.81995	0	other localisation	biosynthetic process||transferase activity||hydrolase activity	hypothetical protein; K00801 farnesyl-diphosphate farnesyltransferase [EC:2.5.1.21]	farnesyl-diphosphate farnesyltransferase [EC:2.5.1.21]	Sesquiterpenoid and triterpenoid biosynthesis	PF00293||PF00494	NUDIX domain||Squalene/phytoene synthase	KOG1459	METABOLISM	Lipid transport and metabolism	Squalene synthetase	Squalene synthetase (13160)	isopentenyl-diphosphate delta-isomerase||farnesyl-diphosphate farnesyltransferase||_GAP_	27.58	48.51	10.35	10.36	15.73	46.02	25.59	47.87	32.09	36.86	14.46	17.96	8.38	39.87	36.61	45.24	16.66	19.93	22.93	66.03	35.09	37.23	27.35	32.99	20.63
536	augustus_masked-10-processed-gene-6.115-mRNA-1	Phatr3_J13167	308323	13167	grey				0.922318	1.41508	6	signal peptide	membrane||transmembrane transport	hypothetical protein	"solute carrier family 35 (UDP-galactose transporter), member B1"		PF00892||PF08449	EamA-like transporter family||UAA transporter family	KOG1580	METABOLISM	Carbohydrate transport and metabolism	UDP-galactose transporter related protein	UDP-galactose transporter related protein (13167)		69.84	133.4	195.98	49.09	35.48	102.81	82.67	125.26	154.59	154.28	179	43.19	46.1	129.03	160.09	118.07	126	43.82	28.29	103.28	125.34	26.35	152.88	234.95	130.85
537	augustus_masked-10-processed-gene-6.113-mRNA-1	Phatr3_J13169	300152	13169	black				1.3051	1.03562	0	other localisation	microtubule motor activity||ATP binding||microtubule-based movement||microtubule binding	Pt-KIF11; kinesin family-like protein			PF00225	Kinesin motor domain	KOG0239	CELLULAR PROCESSES AND SIGNALING	Cytoskeleton	Kinesin (KAR3 subfamily)	Kinesin (KAR3 subfamily) (13169)		45.98	29.72	19.56	22.26	25.98	37.46	18.89	39.14	36.62	39.41	48.9	47.98	18.1	26.35	18.99	25.79	26.3	25.15	47.42	24.35	19.28	47.27	18.55	24.99	30.35
538	maker-bd_31x35-snap-gene-0.207-mRNA-1	Phatr3_Jdraft1316	306170	1316_bd	grey			HiFe-UP	0.766486	0.992822	0	other localisation		hypothetical protein								hypothetical protein	hypothetical protein (1316_bd)		33.06	36.26	39.38	43.19	59.36	36.29	31.65	30.83	30.68	26.98	21.73	39.33	17.33	24.69	37.47	69.78	39.83	54.61	40.86	36	28.85	29.53	26.27	25.13	33.76
539	augustus_masked-10-processed-gene-6.139-mRNA-1	Phatr3_EG02288	306239	13174	grey		HiFe-UP	HiFe-UP	0.657061	1.02447	0	other localisation	peroxidase activity||protein binding||response to oxidative stress||heme binding||oxidation-reduction process	l-ascorbate peroxidase (EC:1.11.1.11); K00434 L-ascorbate peroxidase [EC:1.11.1.11]	L-ascorbate peroxidase [EC:1.11.1.11]	Ascorbate and aldarate metabolism || Glutathione metabolism	PF00023||PF00141||PF12796||PF13606||PF13637||PF13857	Ankyrin repeat||Peroxidase||Ankyrin repeats (3 copies)||Ankyrin repeat||Ankyrin repeats (many copies)||Ankyrin repeats (many copies)	KOG0504	POORLY CHARACTERIZED	General function prediction only	Ankyrin repeat	Ankyrin repeat (13174)		485.27	289.99	327.12	244.57	290.02	222.86	405.14	345.32	489.84	254.84	249.05	293.08	160.72	341.31	519.75	312.4	624.33	367.84	260.71	387.96	576.87	235.36	476.03	432.27	321.72
540	augustus_masked-10-processed-gene-8.131-mRNA-1	Phatr3_J13175	300139	13175	yellow		DaUP		0.978877	0.626905	0	other localisation	"oxidoreductase activity, acting on paired donors, with incorporation or reduction of molecular oxygen, reduced pteridine as one donor, and incorporation of one atom of oxygen||oxidation-reduction process"	hypothetical protein; K00500 phenylalanine-4-hydroxylase [EC:1.14.16.1]	phenylalanine-4-hydroxylase [EC:1.14.16.1]	"Phenylalanine metabolism || Phenylalanine, tyrosine and tryptophan biosynthesis"	PF00351	Biopterin-dependent aromatic amino acid hydroxylase	KOG3820	METABOLISM	Amino acid transport and metabolism	Aromatic amino acid hydroxylase	Aromatic amino acid hydroxylase (13175)		31.12	30.81	26.84	42.06	37.33	19.64	9.24	19.82	16.02	32.81	54.78	62.24	55.91	17.16	32.53	20.8	36.82	28.03	31.54	17.48	12.08	50.44	12.27	16.43	38.24
541	snap_masked-bd_31x35-processed-gene-0.110-mRNA-1	Phatr3_Jdraft1317	310264	1317_bd	lightyellow		LiUP	HiFe-UP+LiUP	0.641256	1.76306	4	signal anchor	integral component of membrane	hypothetical protein			PF03798	TLC domain				hypothetical protein	hypothetical protein (1317_bd)		57.27	76.1	74.29	45.98	52.17	75.11	54.42	79.19	65.53	39.35	39.82	38.8	44.15	124.46	112.02	64.5	74.78	63.77	26.49	80.07	68.4	31.12	70.07	74.31	47.03
542	augustus_masked-10-processed-gene-8.105-mRNA-1	Phatr3_J13192	302163	13192	salmon				1.27212	1.07043	0	other localisation	chromatin binding	GK20537 gene product from transcript GK20537-RA; K12860 pre-mRNA-splicing factor CDC5/CEF1	pre-mRNA-splicing factor CDC5/CEF1	Spliceosome	PF00249||PF11831||PF13921	Myb-like DNA-binding domain||pre-mRNA splicing factor component||Myb-like DNA-binding domain	KOG0050	INFORMATION STORAGE AND PROCESSING	RNA processing and modification	mRNA splicing protein CDC5 (Myb superfamily)	mRNA splicing protein CDC5 (Myb superfamily) (13192)		14.98	12.32	8.62	11.68	14.4	36.01	14.56	24.03	13.4	19.01	17.8	26.25	14.18	20.83	8.45	7.66	8.29	9.08	27.88	25.1	13.22	22.28	15.49	9.79	12.56
543	augustus_masked-10-processed-gene-2.21-mRNA-1	Phatr3_J13205	300116	13205	NULL		LoFe-UP		1.77469	0.7917	0	other localisation	protein binding	hypothetical protein			PF00439	Bromodomain	KOG1474	INFORMATION STORAGE AND PROCESSING	Transcription	Transcription initiation factor TFIID, subunit BDF1 and related bromodomain proteins	Transcription initiation factor TFIID, subunit BDF1 and related bromodomain proteins (13205)		4.98	2.27	1.62	9.06	2.67	11.57	5.19	9.72	6.84	10.06	13.22	13.75	5.97	6.88	0.87	1.57	2.41	3.26	15.91	7.51	3.82	13.58	5.03	6.57	6.73
544	augustus_masked-10-processed-gene-6.96-mRNA-1	Phatr3_J13208	306238	13208	NULL		DaUP	DaUP	1.51692	0.43523	0	other localisation	"N-acetyltransferase activity||transferase activity, transferring acyl groups other than amino-acyl groups"	hypothetical protein			PF00583||PF08445||PF13302||PF13508||PF13523||PF13527||PF13673	Acetyltransferase (GNAT) family||FR47-like protein||Acetyltransferase (GNAT) domain||Acetyltransferase (GNAT) domain||Acetyltransferase (GNAT) domain||Acetyltransferase (GNAT) domain||Acetyltransferase (GNAT) domain	KOG3216	METABOLISM	Amino acid transport and metabolism	Diamine acetyltransferase	Diamine acetyltransferase (13208)		4.41	4.98	2.9	10.08	8.53	0.26	2.49	1.64	2.81	4.19	4.26	6.54	7.52	2.26	2.58	2.1	2.84	5.15	6.42	0.41	4.26	3.22	2.76	2.91	5.08
545	augustus_masked-11-processed-gene-3.74-mRNA-1	Phatr3_J13221	300199	13221	salmon				1.18156	0.90333	0	other localisation	damaged DNA binding||endonuclease activity||nucleus||DNA repair	hypothetical protein; K10849 DNA excision repair protein ERCC-1	DNA excision repair protein ERCC-1	Nucleotide excision repair || Fanconi anemia pathway	PF03834	Binding domain of DNA repair protein Ercc1 (rad10/Swi10)	KOG2841	INFORMATION STORAGE AND PROCESSING	Replication, recombination and repair	Structure-specific endonuclease ERCC1-XPF, ERCC1 component	Structure-specific endonuclease ERCC1-XPF, ERCC1 component (13221)	DNA repair protein rad10||_GAP_	37.13	18.74	15.11	34.09	27.25	53.73	20.57	36.24	27.59	22.19	35.04	44.57	19.99	35.85	21.64	10.39	25.92	19.38	44.72	42.44	24.14	13.5	19.8	25.43	25.19
546	augustus_masked-11-processed-gene-4.99-mRNA-1	Phatr3_J13230	304274	13230	NULL		DaUP		1.29915	0.574971	0	other localisation		hypothetical protein			PF03457	Helicase associated domain				hypothetical protein	hypothetical protein (13230)		5.54	4.04	9	12.35	8.66	10.64	7.77	15.85	16.86	8.01	31.55	14.63	26.97	8.87	3.39	4.58	9.73	8.39	7.16	6	5.41	6.53	18.11	6.65	20.94
547	RICE:10148945	Phatr3_J13232	300201	13232	red			HiFe-UP	0.614581	1.98596	0	other localisation	proline dehydrogenase activity||calcium ion binding||glutamate biosynthetic process||proline catabolic process||oxidation-reduction process	hypothetical protein			PF00036||PF01619	EF hand||Proline dehydrogenase	KOG0186	METABOLISM	Amino acid transport and metabolism	Proline oxidase	Proline oxidase (13232)		14.63	19.64	3.78	8.03	27.96	17.55	7.27	27.69	6.42	6.48	7.21	11.75	42.61	19.87	13.18	61.51	1.81	1.86	13.62	11.54	4.24	247.34	3.61	2.87	10.59
548	augustus_masked-11-processed-gene-5.32-mRNA-1	Phatr3_J13233	300163	13233	grey				1.2312	0.768369	0	other localisation	protein binding	hypothetical protein			PF00515||PF01590||PF07719||PF13176||PF13181||PF13374||PF13414||PF13424||PF13428||PF13432	Tetratricopeptide repeat||GAF domain||Tetratricopeptide repeat||Tetratricopeptide repeat||Tetratricopeptide repeat||Tetratricopeptide repeat||TPR repeat||Tetratricopeptide repeat||Tetratricopeptide repeat||Tetratricopeptide repeat	KOG1840	CELLULAR PROCESSES AND SIGNALING	Cytoskeleton	Kinesin light chain	Kinesin light chain (13233)		15.06	13.33	8.91	21.76	29.3	40.53	15.91	27.68	12.82	17.82	15.01	44.48	31.54	22.7	9.84	14.63	9.58	16.46	45.36	27.99	10.44	36.03	15.04	11.72	12.91
549	augustus_masked-11-processed-gene-3.42-mRNA-1	Phatr3_J13235	304260	13235	turquoise			LiUP	0.985393	2.73294	0	other localisation	nucleic acid binding||helicase activity||ATP binding				PF00270||PF00271||PF13959	DEAD/DEAH box helicase||Helicase conserved C-terminal domain||Domain of unknown function (DUF4217)	KOG0343	INFORMATION STORAGE AND PROCESSING	RNA processing and modification	RNA Helicase	RNA Helicase (13235)		11.25	4.49	10.06	8.88	10.82	116.84	11.72	97.9	20.37	16.08	22.54	22.26	10.14	63.62	6.47	4.75	17.23	6.95	12.38	86.87	37.43	9	38.26	9.76	14.12
550	maker-11-augustus-gene-7.169-mRNA-1	Phatr3_J13237	310401	13237	magenta		DaUP	DaUP	1.07226	0.542879	0	other localisation	protein binding	hypothetical protein			PF01399	PCI domain	KOG2688	CELLULAR PROCESSES AND SIGNALING	Cell cycle control, cell division, chromosome partitioning	Transcription-associated recombination protein - Thp1p	Transcription-associated recombination protein - Thp1p (13237)		97.92	65	83.43	76.61	96.34	15.05	46.43	37.7	49.96	61.87	88.75	89.72	86.75	46.05	59.37	60.25	103.97	77.73	94.71	25.17	50.07	57.82	38.19	54.21	96.33
551	augustus_masked-11-processed-gene-7.42-mRNA-1	Phatr3_J13240	304313	13240	brown		LoFe-UP+DaUP		1.35273	0.688452	0	signal peptide	serine-type endopeptidase activity||protein binding||proteolysis				PF00089||PF13180||PF13365	Trypsin||PDZ domain||Trypsin-like peptidase domain	KOG1320	CELLULAR PROCESSES AND SIGNALING	Posttranslational modification, protein turnover, chaperones	Serine protease	Serine protease (13240)		20.75	15.09	22.44	23.96	27.24	9.48	23.76	23.42	13.9	18.87	33.39	27.02	38.06	28.93	13.1	16.62	15.85	14.87	19.45	11.98	20.26	30.39	13.28	12.99	22.72
552	maker-11-augustus-gene-3.196-mRNA-1	Phatr3_J13243	300220	13243	purple				1.12554	1.02824	0	other localisation	DNA binding||ATP binding||DNA replication||photosynthesis||chlorophyll biosynthetic process||magnesium chelatase activity||ATPase activity	MCM7; hypothetical protein; K02210 minichromosome maintenance protein 7 (cell division control protein 47)	DNA replication licensing factor MCM7 [EC:3.6.4.12]	DNA replication || Cell cycle || Cell cycle - yeast || Meiosis - yeast	PF00493||PF01078||PF07728||PF14551	MCM2/3/5 family||Magnesium chelatase, subunit ChlI||AAA domain (dynein-related subfamily)||MCM N-terminal domain	KOG0482	INFORMATION STORAGE AND PROCESSING	Replication, recombination and repair	DNA replication licensing factor, MCM7 component	DNA replication licensing factor, MCM7 component (13243)		22.68	21.21	11.59	13.17	11.3	6.64	17.66	15.67	13.51	14.64	19.58	19.83	8.4	15.18	15.46	9.73	8	15.92	16.11	9.08	19.01	13.05	14.38	14.86	26.56
553	augustus_masked-11-processed-gene-4.80-mRNA-1	Phatr3_J13244	306357	13244	brown		DaUP	DaUP	0.508101	0.126205	0	signal peptide	peroxidase activity||response to oxidative stress||heme binding||oxidation-reduction process	hypothetical protein; K00428 cytochrome c peroxidase [EC:1.11.1.5]	cytochrome c peroxidase [EC:1.11.1.5]		PF00141	Peroxidase				hypothetical protein	hypothetical protein (13244)		13.57	20.69	32.32	53.7	60.95	3.05	1.68	2.32	8.37	25.31	87.23	62.67	107.58	1.98	5.79	25.06	54.83	55.71	50.44	3.1	1.17	3.63	2.2	27.23	77.42
555	augustus_masked-11-processed-gene-8.62-mRNA-1	Phatr3_J13253	302233	13253	lightcyan		DaUP	DaUP	1.28972	0.501652	1	chloroplast		hypothetical protein			PF08855	Domain of unknown function (DUF1825)				hypothetical protein	hypothetical protein (13253)		185.12	168.09	347.69	97.82	103.64	9.03	80.09	27.05	184.7	263.4	224.88	117.1	138.76	28.47	97.88	107.67	266.77	98.91	99.47	28.97	57.85	59.76	100.57	239.2	209.9
556	augustus_masked-11-processed-gene-4.75-mRNA-1	Phatr3_J13254	306319	13254	grey			LiUP	1.16482	1.30299	0	other localisation	thiol oxidase activity||oxidation-reduction process	hypothetical protein			PF04777	Erv1 / Alr family	KOG3355	CELLULAR PROCESSES AND SIGNALING	Posttranslational modification, protein turnover, chaperones	Mitochondrial sulfhydryl oxidase involved in the biogenesis of cytosolic Fe/S proteins	Mitochondrial sulfhydryl oxidase involved in the biogenesis of cytosolic Fe/S proteins (13254)		73.7	89.81	65.15	49.26	63.04	44.96	72.04	59.94	82.96	175.74	163.84	67.42	57.19	95.89	58.33	106.66	62.4	33.94	57.99	58.11	40.81	139.87	50.65	70.13	115.8
558	maker-bd_31x35-augustus-gene-0.177-mRNA-1	Phatr3_EG02359	304129	1325_bd	lightcyan				1.01212	0.468984	2	other localisation	ATP binding||alternative oxidase activity||oxidation-reduction process	MPDC; MPDC mevalonate diphosphate decarboxylase; K01597 diphosphomevalonate decarboxylase [EC:4.1.1.33]	diphosphomevalonate decarboxylase [EC:4.1.1.33]	Terpenoid backbone biosynthesis	PF00288||PF01786	GHMP kinases N terminal domain||Alternative oxidase	KOG2833	METABOLISM	Lipid transport and metabolism	Mevalonate pyrophosphate decarboxylase	Mevalonate pyrophosphate decarboxylase (1325_bd)	diphosphomevalonate decarboxylase||_GAP_	54.12	128.33	440.38	20.36	16.72	92.33	26.12	26.45	56.96	378.79	392.34	35.89	13.57	35.11	52.94	274.96	343.44	23.11	24.8	47.18	38.45	13.07	35.22	271.77	485.55
559	maker-11-augustus-gene-6.123-mRNA-1	Phatr3_J13261	300206	13261	grey			HiFe-UP+LiUP	0.832085	1.09224	1	signal peptide		hypothetical protein			PF00702||PF13242||PF13419	haloacid dehalogenase-like hydrolase||HAD-hyrolase-like||Haloacid dehalogenase-like hydrolase	KOG2914	POORLY CHARACTERIZED	General function prediction only	Predicted haloacid-halidohydrolase and related hydrolases	Predicted haloacid-halidohydrolase and related hydrolases (13261)	"HAD hydrolase, family IA, variant 3||_GAP_"	39.7	39.05	17.47	22.18	25.76	17.52	69.26	46.11	39.51	38.47	26.28	30.21	26.12	47.31	46.64	20.51	31.49	22.13	29.47	31.25	61.22	21.38	45.87	41.63	39.12
560	maker-11-snap-gene-4.314-mRNA-1	Phatr3_J13265	300180	13265	cyan		LiUP	LiUP	0.831039	6.43711	0	signal peptide	biosynthetic process||magnesium chelatase activity	"CHLH; protoporphyrin IX magnesium chelatase, subunit H; K03403 magnesium chelatase subunit H [EC:6.6.1.1]"	magnesium chelatase subunit H [EC:6.6.1.1]	Porphyrin and chlorophyll metabolism	PF02514||PF11965	CobN/Magnesium Chelatase||Domain of unknown function (DUF3479)				hypothetical protein	hypothetical protein (13265)	"magnesium chelatase, H subunit"	184.48	165.93	13.67	4.74	9.99	34.29	147.66	23.29	191.97	141.8	17.44	21.82	18.39	23.72	179.12	210.28	7.54	2.92	10.13	13.34	172.5	11.55	227.81	162.5	11.58
561	snap_masked-11-processed-gene-6.91-mRNA-1	Phatr3_J13281	304297	13281	turquoise				1.08201	2.66807	0	other localisation		hypothetical protein; K07565 60S ribosome subunit biogenesis protein NIP7	60S ribosome subunit biogenesis protein NIP7		PF03657	Uncharacterised protein family (UPF0113)	KOG3492	INFORMATION STORAGE AND PROCESSING	Translation, ribosomal structure and biogenesis	Ribosome biogenesis protein NIP7	Ribosome biogenesis protein NIP7 (13281)		53.96	35.79	47	59.11	51.61	415.56	111.71	324.8	77.11	67.81	68.42	31.64	40.51	289.57	55.12	11.48	50.01	73.87	29.11	312.77	213.83	6.88	167.27	58.57	52.33
562	maker-11-snap-gene-6.145-mRNA-1	Phatr3_J13294	310404	13294	black				1.21057	1.01945	0	other localisation	pseudouridine synthesis||RNA binding||RNA modification||pseudouridine synthase activity	hypothetical protein			PF00849	RNA pseudouridylate synthase	KOG1919	INFORMATION STORAGE AND PROCESSING	RNA processing and modification	RNA pseudouridylate synthases	RNA pseudouridylate synthases (13294)		21.76	17.71	12.21	17.08	21.62	23.08	22.99	26.53	19.16	16.8	26.02	28.38	22.08	20.92	17.49	12.82	11	16.85	12.39	13.75	19.96	38.45	21.47	23.38	32.41
563	augustus_masked-bd_31x35-processed-gene-0.79-mRNA-1	Phatr3_Jdraft1329	306172	1329_bd	NULL		DaUP	DaUP	1.1921	0.400058	0	other localisation	protein binding	hypothetical protein			PF00168||PF07002	C2 domain||Copine	KOG1327	CELLULAR PROCESSES AND SIGNALING	Signal transduction mechanisms	Copine	Copine (1329_bd)		9	5.29	5.47	17.74	8.48	2.87	6.59	4.24	3.4	6.65	14.57	27.09	10.76	5.23	4.27	4.62	6.93	8.79	21.43	2.92	4.08	9.79	3.58	7.27	13.43
564	snap_masked-11-processed-gene-7.119-mRNA-1	Phatr3_J13309	308388	13309	turquoise			LiUP	0.959335	2.59783	0	other localisation		hypothetical protein			PF00929	Exonuclease	KOG2249	INFORMATION STORAGE AND PROCESSING	Replication, recombination and repair	3'-5' exonuclease	3'-5' exonuclease (13309)		19.79	17.31	15.39	30.26	23.89	223.72	32.03	155.35	37.26	29.16	30.31	32.86	19.83	139.04	27.84	24	28.33	24.19	24.42	191.87	76.37	53.19	74.49	26.2	36.14
565	snap_masked-11-processed-gene-3.123-mRNA-1	Phatr3_J13313	302257	13313	lightyellow		LiUP	LiUP	1.00171	2.73446	0	chloroplast	metabolic process||methyltransferase activity	hypothetical protein			PF08241||PF13489	Methyltransferase domain||Methyltransferase domain	KOG1269	METABOLISM	Lipid transport and metabolism	SAM-dependent methyltransferases	SAM-dependent methyltransferases (13313)		57.19	49.27	6.58	32.75	30.6	102.87	139.94	92.03	94.86	50.47	23.19	30.89	75.17	116.62	69.22	31.44	6.26	32.5	33.76	92.94	116.76	175.05	46.8	52.93	21.59
566	snap_masked-bd_31x35-processed-gene-0.96-mRNA-1	Phatr3_Jdraft1331	306180	1331_bd	turquoise				0.942759	0.760669	0	other localisation	nucleotide binding||GTP binding||ferrous iron transmembrane transporter activity||ferrous iron transport||integral component of membrane	hypothetical protein			PF01018||PF01926||PF02421||PF09269	GTP1/OBG||50S ribosome-binding GTPase||Ferrous iron transport protein B||Domain of unknown function (DUF1967)	KOG1489	POORLY CHARACTERIZED	General function prediction only	Predicted GTP-binding protein (ODN superfamily)	Predicted GTP-binding protein (ODN superfamily) (1331_bd)	"Obg family GTPase CgtA||Obg family GTPase CgtA, C-terminal extension||_GAP_"	17.07	3.07	15.4	19.99	21.67	55.29	7.95	41.66	16.77	9.53	42.87	31.63	25.1	33.33	12.65	3.81	26.6	12.57	24.98	39.51	24.37	3.78	30.41	6.51	24.28
567	augustus_masked-11-processed-gene-8.60-mRNA-1	Phatr3_J13320	300212	13320	midnightblue		DaUP		1.0899	0.560083	0	other localisation	hydrolase activity	hypothetical protein			PF01738	Dienelactone hydrolase family				hypothetical protein	hypothetical protein (13320)		122.75	162.99	123.12	165.46	141.42	4.45	106.69	37.91	84.93	92.16	121.52	126.22	198.18	48.64	92.01	178.1	126.45	188.66	116.4	8.22	51.93	182.61	56.08	99.35	165.67
568	augustus_masked-11-processed-gene-6.55-mRNA-1	Phatr3_J13322	302248	13322	red		LiUP	HiFe-UP+LiUP	0.61127	4.60187	0	other localisation		hypothetical protein			PF00702||PF13242||PF13344||PF13419	haloacid dehalogenase-like hydrolase||HAD-hyrolase-like||Haloacid dehalogenase-like hydrolase||Haloacid dehalogenase-like hydrolase				hypothetical protein	hypothetical protein (13322)		55.04	134.32	23.62	25.52	30.32	144.39	129.6	158.64	134.81	148.79	61.68	54.18	86.81	146.68	109.79	132.58	11.62	30.12	26.6	119.27	87.07	313.41	150.98	172.01	62.58
569	augustus_masked-11-processed-gene-8.71-mRNA-1	Phatr3_J13326	308380	13326	red		HiFe-UP	HiFe-UP	0.638173	1.1885	0	other localisation	"nucleic acid binding||transcription, DNA-templated||zinc ion binding"	RPC11; RNA polymerase C subunit 11 kDa; K03019 DNA-directed RNA polymerase III subunit RPC10	DNA-directed RNA polymerase III subunit RPC10	Purine metabolism || Pyrimidine metabolism || RNA polymerase || Cytosolic DNA-sensing pathway || Epstein-Barr virus infection	PF01096||PF12760	Transcription factor S-II (TFIIS)||Transposase zinc-ribbon domain	KOG2906	INFORMATION STORAGE AND PROCESSING	Transcription	RNA polymerase III subunit C11	RNA polymerase III subunit C11 (13326)		141.06	174.24	153.53	110.03	212.68	281.99	122.63	161	126.95	97.21	75.85	138.61	84.06	210.75	301.61	221.02	195.12	177.36	122.6	230.02	151.29	190.62	115.24	83.59	126.82
570	augustus_masked-11-processed-gene-4.114-mRNA-1	Phatr3_J13331	304298	13331	darkred		DaUP	DaUP	1.13029	0.506067	0	chloroplast	protein binding||proteolysis||serine-type peptidase activity				PF03572||PF13180||PF14684	Peptidase family S41||PDZ domain||Tricorn protease C1 domain				hypothetical protein	hypothetical protein (13331)	C-terminal processing peptidase	18.93	10.78	16.94	21.42	22.02	5.62	21.63	16.11	20.83	16.55	27.33	20.68	28.23	19.4	11.27	10.41	17.81	23.21	29.81	8.39	21.46	10	15.11	18.38	26.94
571	augustus_masked-11-processed-gene-8.58-mRNA-1	Phatr3_J13333	306359	13333	grey				1.27635	0.882599	0	other localisation	glutamine metabolic process||hydrolase activity	hypothetical protein; K01307 gamma-glutamyl hydrolase [EC:3.4.19.9]	gamma-glutamyl hydrolase [EC:3.4.19.9]	Folate biosynthesis	PF00117||PF07722	Glutamine amidotransferase class-I||Peptidase C26	KOG1559	METABOLISM	Coenzyme transport and metabolism	Gamma-glutamyl hydrolase	Gamma-glutamyl hydrolase (13333)		10.84	11.18	13.76	10.72	11.9	9.12	16.98	14.11	8.67	12.2	16.52	14.31	24.11	13.45	9.04	12.37	6.18	9.14	10.53	7.54	9.02	22.03	10.53	10.11	14.81
572	maker-11-augustus-gene-8.179-mRNA-1	Phatr3_EG02298	300194	13356	yellow		DaUP	DaUP	0.883011	0.42057	0	other localisation	glucose-6-phosphate dehydrogenase activity||phosphogluconate dehydrogenase (decarboxylating) activity||glucose metabolic process||pentose-phosphate shunt||NADP binding||oxidation-reduction process				PF00393||PF00479||PF02781||PF03446||PF09341	6-phosphogluconate dehydrogenase, C-terminal domain||Glucose-6-phosphate dehydrogenase, NAD binding domain||Glucose-6-phosphate dehydrogenase, C-terminal domain||NAD binding domain of 6-phosphogluconate dehydrogenase||Transcription factor Pcc1	KOG2653	METABOLISM	Carbohydrate transport and metabolism	6-phosphogluconate dehydrogenase	6-phosphogluconate dehydrogenase (13356)	"glucose-6-phosphate dehydrogenase||6-phosphogluconate dehydrogenase, decarboxylating"	157.97	72.02	67.09	157.45	108.38	50.46	33.95	34.27	28.16	42.11	85.21	118.67	86.82	32.95	34.09	30.02	69.38	115.46	102.91	31.45	18.55	161.13	42.84	46.15	126.43
573	augustus_masked-11-processed-gene-4.98-mRNA-1	Phatr3_J13358	302208	13358	grey		HiFe-UP+LiUP	HiFe-UP+LiUP	0.453178	1.67157	2	chloroplast	"plastoquinol--plastocyanin reductase activity||oxidoreductase activity||thylakoid membrane||2 iron, 2 sulfur cluster binding||oxidation-reduction process"	hypothetical protein; K02636 cytochrome b6-f complex iron-sulfur subunit [EC:1.10.99.1]	cytochrome b6-f complex iron-sulfur subunit [EC:1.10.9.1]	Photosynthesis	PF00355||PF08802	Rieske [2Fe-2S] domain||Cytochrome B6-F complex Fe-S subunit	KOG1671	METABOLISM	Energy production and conversion	Ubiquinol cytochrome c reductase, subunit RIP1	Ubiquinol cytochrome c reductase, subunit RIP1 (13358)		478.15	683.12	543.77	438.56	484.46	322.34	798.07	645.35	1077.7	637.07	383.53	526.99	715.51	926.17	1030.64	894.16	409.95	485.87	340.94	440.32	1290.65	812.47	1174.01	983.31	603.29
574	augustus_masked-11-processed-gene-6.51-mRNA-1	Phatr3_J13360	306317	13360	grey				1.10365	0.993952	0	other localisation	nucleic acid binding	hypothetical protein; K11094 U2 small nuclear ribonucleoprotein B''	U2 small nuclear ribonucleoprotein B''	Spliceosome	PF00076||PF13893||PF14259	RNA recognition motif. (a.k.a. RRM, RBD, or RNP domain)||RNA recognition motif. (a.k.a. RRM, RBD, or RNP domain)||RNA recognition motif (a.k.a. RRM, RBD, or RNP domain)	KOG4206	INFORMATION STORAGE AND PROCESSING	RNA processing and modification	Spliceosomal protein snRNP-U1A/U2B	Spliceosomal protein snRNP-U1A/U2B (13360)		73.49	74.02	70.54	55.35	59.56	72.35	104.63	82.79	70.16	71.76	75.71	82.06	79.18	89.28	71.7	49.24	89.23	46.17	72.87	88.43	100.23	65.92	73.26	79.55	89.72
575	augustus_masked-11-processed-gene-7.80-mRNA-1	Phatr3_J13361	302273	13361	darkgrey		LiUP		0.878225	1.39663	1	other localisation	structural constituent of ribosome||intracellular||ribosome||translation	hypothetical protein; K02925 large subunit ribosomal protein L3e	large subunit ribosomal protein L3e	Ribosome	PF00297	Ribosomal protein L3	KOG0746	INFORMATION STORAGE AND PROCESSING	Translation, ribosomal structure and biogenesis	60S ribosomal protein L3 and related proteins	60S ribosomal protein L3 and related proteins (13361)		392.14	273.79	373.68	478	316.24	726.07	1063.34	1007.12	788.03	456.14	502.2	241.08	318.88	1132.47	856.49	175.01	577.14	462.11	290.4	786.45	1645.44	82.5	1274.99	891.89	341.33
576	augustus_masked-11-processed-gene-4.116-mRNA-1	Phatr3_J13365	310426	13365	grey		LoFe-UP+LiUP	LiUP	1.35823	1.43808	0	other localisation	catalytic activity	hypothetical protein			PF00481	Protein phosphatase 2C	KOG0698	CELLULAR PROCESSES AND SIGNALING	Signal transduction mechanisms	Serine/threonine protein phosphatase	Serine/threonine protein phosphatase (13365)		19.8	20.09	6.44	9.76	11.58	12.48	25.21	18.18	24.31	19.34	23.51	15.78	14.02	20.96	21.32	11.27	4.79	11.98	18.76	11.38	26.51	23.74	16.16	22.43	17.62
577	augustus_masked-11-processed-gene-5.27-mRNA-1	Phatr3_J13382	304278	13382	turquoise		HiFe-UP	HiFe-UP	0.725899	1.16273	0	chloroplast	"ribose-5-phosphate isomerase activity||pentose-phosphate shunt, non-oxidative branch"				PF06026	Ribose 5-phosphate isomerase A (phosphoriboisomerase A)	KOG3075	METABOLISM	Carbohydrate transport and metabolism	Ribose 5-phosphate isomerase	Ribose 5-phosphate isomerase (13382)	ribose 5-phosphate isomerase A	582.69	388.01	417.44	613.26	425.7	557.63	741.99	667.57	588.34	485.69	487.87	391.58	359.47	744.46	771.11	353.61	606.38	477.92	287.01	814.42	1025.11	473.9	663.56	559.22	597.19
578	augustus_masked-11-processed-gene-3.35-mRNA-1	Phatr3_J13383	308371	13383	NULL		DaUP		1.28319	0.584371	0	signal peptide	ATP binding				PF00004	ATPase family associated with various cellular activities (AAA)	KOG0741	CELLULAR PROCESSES AND SIGNALING	Posttranslational modification, protein turnover, chaperones	AAA+-type ATPase	AAA+-type ATPase (13383)		13.16	12.04	14.13	21.81	22.58	2.56	12.91	7.99	7.85	9.24	14.78	14.68	14.87	8.49	9.03	8.91	12.25	23.78	13.78	2.33	7.46	20.44	6.86	9.49	11.81
579	augustus_masked-11-processed-gene-4.89-mRNA-1	Phatr3_EG02296	300226	13384	black		LoFe-UP		1.33162	0.850314	0	other localisation	DNA binding||DNA topoisomerase type I activity||DNA topoisomerase type II (ATP-hydrolyzing) activity||chromosome||DNA topological change	hypothetical protein; K03163 DNA topoisomerase I [EC:5.99.1.2]	DNA topoisomerase I [EC:5.99.1.2]		PF01028||PF02919||PF14370	Eukaryotic DNA topoisomerase I, catalytic core||Eukaryotic DNA topoisomerase I, DNA binding fragment||C-terminal topoisomerase domain	KOG0981	INFORMATION STORAGE AND PROCESSING	Replication, recombination and repair	DNA topoisomerase I	DNA topoisomerase I (13384)		24.58	20.03	16.83	26.89	16.67	23.47	23.28	26.47	17.45	29.99	42.04	36.46	17.94	26.46	17.36	12.94	14.35	15.07	37.24	19.2	22.62	29.96	19.4	19.3	35.75
580	augustus_masked-11-processed-gene-5.37-mRNA-1	Phatr3_J13386	308399	13386	grey				1.16002	0.844262	0	other localisation	catalytic activity	spermine/spermidine synthase			PF01564||PF12847||PF13659||PF13847	Spermine/spermidine synthase||Methyltransferase domain||Methyltransferase domain||Methyltransferase domain	KOG1562	METABOLISM	Amino acid transport and metabolism	Spermidine synthase	Spermidine synthase (13386)	spermidine synthase||_GAP_	39.04	33.58	32.3	40.78	40.84	40.53	40.04	30.18	29.49	35.09	30.04	36.95	35.63	41.19	24.26	29.77	41.73	36.7	41.04	50.82	39.25	38.28	28.66	24.7	35.67
581	augustus_masked-11-processed-gene-7.75-mRNA-1	Phatr3_J13395	302215	13395	blue		LoFe-UP+DaUP	DaUP	1.29788	0.569023	0	other localisation	Mo-molybdopterin cofactor biosynthetic process	hypothetical protein			PF00994||PF06844	Probable molybdopterin binding domain||Protein of unknown function (DUF1244)	KOG2371	METABOLISM	Coenzyme transport and metabolism	Molybdopterin biosynthesis protein	Molybdopterin biosynthesis protein (13395)	molybdenum cofactor synthesis domain	16.89	15.94	18.21	35.83	26.41	9.14	21.32	19.37	23.63	23.04	42.81	29.22	47.67	23.98	9.44	12.32	22.35	21.11	31.83	11.66	18.9	39.12	23.98	18.42	36.01
582	maker-11-snap-gene-3.207-mRNA-1	Phatr3_J13396	300231	13396	grey				1.10513	0.825382	0	other localisation	intracellular protein transport||ER to Golgi vesicle-mediated transport||zinc ion binding||COPII vesicle coat	hypothetical protein; K14007 protein transport protein SEC24	protein transport protein SEC24	Protein processing in endoplasmic reticulum	PF00626||PF04810||PF04811||PF04815||PF08033	Gelsolin repeat||Sec23/Sec24 zinc finger||Sec23/Sec24 trunk domain||Sec23/Sec24 helical domain||Sec23/Sec24 beta-sandwich domain	KOG1985	CELLULAR PROCESSES AND SIGNALING	Intracellular trafficking, secretion, and vesicular transport	Vesicle coat complex COPII, subunit SEC24/subunit SFB2	Vesicle coat complex COPII, subunit SEC24/subunit SFB2 (13396)		18.61	21.84	31.34	36.69	46.33	17.78	20.5	20.14	34.28	28.38	20.16	28.93	28.73	23.72	18.57	24.24	20.67	46.68	35.21	17.81	32.85	14.87	37.93	33.12	22.79
584	augustus_masked-11-processed-gene-3.78-mRNA-1	Phatr3_EG02294	310395	13400	NULL		LoFe-UP+DaUP	LoFe-UP+DaUP	1.87213	0.59199	0	other localisation	protein kinase activity||calcium ion binding||ATP binding||protein phosphorylation	hypothetical protein			PF00036||PF00069||PF07714||PF13202||PF13405||PF13499||PF13833	EF hand||Protein kinase domain||Protein tyrosine kinase||EF hand||EF-hand domain||EF-hand domain pair||EF-hand domain pair	KOG0032	CELLULAR PROCESSES AND SIGNALING	Signal transduction mechanisms	Ca2+/calmodulin-dependent protein kinase, EF-Hand protein superfamily	Ca2+/calmodulin-dependent protein kinase, EF-Hand protein superfamily (13400)		10.01	5.13	4.07	14.85	6.01	5.67	12.84	12.64	9.85	12.95	22.4	22.69	20.02	13.02	3.62	2.28	5.35	5.48	14.16	4.86	9.16	19.95	9.21	7.98	15.5
585	snap_masked-11-processed-gene-6.85-mRNA-1	Phatr3_J13402	302240	13402	grey				0.907876	1.19963	0	other localisation	nucleic acid binding	hypothetical protein			PF00076||PF14259	RNA recognition motif. (a.k.a. RRM, RBD, or RNP domain)||RNA recognition motif (a.k.a. RRM, RBD, or RNP domain)	KOG0226	POORLY CHARACTERIZED	General function prediction only	RNA-binding proteins	RNA-binding proteins (13402)		50.54	53.91	42.08	35.16	38.71	71.6	57.45	40.74	43.25	39.63	40.1	36.34	20.28	43.14	52.59	33.69	32.1	32.41	40.6	55.06	66.19	28.27	39.26	53.12	42.69
587	RICE:10146681	Phatr3_J1341	309504	1341	blue				0.901048	0.600577	0	other localisation	"oxidoreductase activity||oxidoreductase activity, acting on CH-OH group of donors||flavin adenine dinucleotide binding||oxidation-reduction process"	hypothetical protein			PF00732||PF01266||PF05199	GMC oxidoreductase||FAD dependent oxidoreductase||GMC oxidoreductase	KOG1238	POORLY CHARACTERIZED	General function prediction only	Glucose dehydrogenase/choline dehydrogenase/mandelonitrile lyase (GMC oxidoreductase family)	Glucose dehydrogenase/choline dehydrogenase/mandelonitrile lyase (GMC oxidoreductase family) (1341)		134.3	42.76	29.36	53.01	61.1	4.94	68.38	8.51	113.13	80.27	112.59	89.8	105.35	6.25	39.97	16.41	35.68	60.7	56.44	2.77	86.79	3.92	133.28	107.65	82.28
588	maker-11-augustus-gene-7.151-mRNA-1	Phatr3_J13417	308353	13417	blue				1.00244	0.802533	0	other localisation	GTP binding||SRP-dependent cotranslational protein targeting to membrane||7S RNA binding||signal recognition particle	hypothetical protein; K03106 signal recognition particle subunit SRP54	signal recognition particle subunit SRP54	Protein export || Bacterial secretion system	PF00448||PF02492||PF02881||PF02978||PF13671	SRP54-type protein, GTPase domain||CobW/HypB/UreG, nucleotide-binding domain||SRP54-type protein, helical bundle domain||Signal peptide binding domain||AAA domain	KOG0780	CELLULAR PROCESSES AND SIGNALING	Intracellular trafficking, secretion, and vesicular transport	Signal recognition particle, subunit Srp54	Signal recognition particle, subunit Srp54 (13417)		56.15	41.96	49.81	84.31	72.98	40.56	65.59	59.74	59.08	46.6	54.05	70.91	46.27	32.3	47.72	33.93	44.44	103.39	53.78	42.62	72.84	60.1	55.45	56.34	62.37
589	augustus_masked-11-processed-gene-3.91-mRNA-1	Phatr3_J13418	308405	13418	magenta		DaUP	DaUP	0.96332	0.428054	11	other localisation	ammonium transmembrane transporter activity||ammonium transport||membrane	hypothetical protein			PF00909	Ammonium Transporter Family	KOG0682	METABOLISM	Inorganic ion transport and metabolism	Ammonia permease	Ammonia permease (13418)	ammonium transporter||_GAP_	25.83	74.57	67.21	94.73	91.26	25.19	28.13	21.2	23.63	36.33	70.31	84.02	66.89	23.63	33.65	91.55	61.43	94.4	61.62	25.95	23.74	84.15	20.4	42.08	93.38
590	snap_masked-11-processed-gene-5.135-mRNA-1	Phatr3_J13424	300211	13424	red		LiUP	LiUP	1.02482	2.4927	0	chloroplast	heat shock protein binding||unfolded protein binding				PF00226||PF00684||PF01556	DnaJ domain||DnaJ central domain||DnaJ C terminal domain	KOG0715	CELLULAR PROCESSES AND SIGNALING	Posttranslational modification, protein turnover, chaperones	Molecular chaperone (DnaJ superfamily)	Molecular chaperone (DnaJ superfamily) (13424)	chaperone protein DnaJ	74.82	68.9	76.37	58.38	54.78	298.42	164.26	298.75	145.9	104.08	97.76	53.65	83.18	245.77	103.22	83.16	42.38	41.6	47.42	252.77	211.56	233.49	187.03	137.52	70.03
591	augustus_masked-11-processed-gene-5.42-mRNA-1	Phatr3_J13428	302213	13428	turquoise				1.01543	1.15269	0	other localisation	protein binding				PF00400	WD domain, G-beta repeat	KOG2055	POORLY CHARACTERIZED	General function prediction only	WD40 repeat protein	WD40 repeat protein (13428)		14.27	14.84	20.74	20.76	21.33	81.11	18.36	50.05	18.98	21.11	33.51	24.91	22.37	45.96	16.8	12.14	25.21	14.35	25.64	63.79	32.43	13.61	31.5	19.49	24.96
593	snap_masked-11-processed-gene-4.167-mRNA-1	Phatr3_J13445	304265	13445	tan				0.942645	1.07169	0	other localisation	tRNA binding	hypothetical protein			PF01588	Putative tRNA binding domain	KOG2241	INFORMATION STORAGE AND PROCESSING	Translation, ribosomal structure and biogenesis	tRNA-binding protein	tRNA-binding protein (13445)		89.11	112.07	77.1	65.96	62.25	47.65	119.18	72.79	87.98	92.74	78.25	71.14	58.49	85.06	92.92	82.86	91.33	79.63	88.63	81	105.36	75.08	83.45	93.31	107.35
594	augustus_masked-11-processed-gene-7.35-mRNA-1	Phatr3_EG02297	308391	13458	salmon				1.05976	0.987484	0	signal peptide	metabolic process||methyltransferase activity	hypothetical protein			PF01351||PF08241	Ribonuclease HII||Methyltransferase domain	KOG1269	METABOLISM	Lipid transport and metabolism	SAM-dependent methyltransferases	SAM-dependent methyltransferases (13458)		16.66	10.94	10.06	11.83	9.23	19.3	9.1	18.22	18.98	18.76	20.5	16.02	8.97	19.99	11.98	6.62	16.77	13.14	17.89	18.99	13.9	5.9	11.91	17.31	14.46
595	augustus_masked-11-processed-gene-7.78-mRNA-1	Phatr3_J13459	300177	13459	midnightblue			HiFe-UP	0.948281	0.871976	1	other localisation	protein binding	SytB; hypothetical protein; K08489 syntaxin 16	syntaxin 16	SNARE interactions in vesicular transport	PF05739	SNARE domain	KOG0809	CELLULAR PROCESSES AND SIGNALING	Intracellular trafficking, secretion, and vesicular transport	SNARE protein TLG2/Syntaxin 16	SNARE protein TLG2/Syntaxin 16 (13459)		116.3	120.74	102.51	108.54	109.31	44.76	111.63	86.36	90.79	106.97	124.7	121.16	128.97	97.1	104.79	102.33	115.02	114.84	83.05	70.04	123.33	148.08	82.11	111.06	154.38
597	augustus_masked-11-processed-gene-3.39-mRNA-1	Phatr3_J13476	306306	13476	magenta		DaUP	DaUP	0.985647	0.26487	0	signal peptide	cytoplasm||cysteine biosynthetic process from serine||serine O-acetyltransferase activity				PF00132||PF06426	Bacterial transferase hexapeptide (six repeats)||Serine acetyltransferase, N-terminal	KOG4750	METABOLISM	Amino acid transport and metabolism	Serine O-acetyltransferase	Serine O-acetyltransferase (13476)		54.63	33.19	123.37	83.69	101.94	13.33	22.44	21.15	33.83	33.71	92.17	133.82	43.28	28.91	46.3	43.47	188.8	94.16	159.58	35.65	22.62	26.77	31.59	27.21	112.29
598	augustus_masked-11-processed-gene-3.58-mRNA-1	Phatr3_J13505	308379	13505	green				1.15597	0.810888	0	other localisation	cell redox homeostasis	hypothetical protein			PF00085||PF09409	Thioredoxin||PUB domain	KOG2689	CELLULAR PROCESSES AND SIGNALING	Posttranslational modification, protein turnover, chaperones	Predicted ubiquitin regulatory protein	Predicted ubiquitin regulatory protein (13505)		29.9	29.63	33.3	22.42	31.06	25.62	32.7	21.32	26.33	37.27	36.47	34.65	15.86	22	32.22	25.86	38.74	18.57	42.31	39.15	28.85	22.61	20.75	28.9	31.16
599	augustus_masked-bd_31x35-processed-gene-0.54-mRNA-1	Phatr3_Jdraft1350	306176	1350_bd	NULL		LoFe-UP		2.06554	0.771088	2	other localisation		hypothetical protein								hypothetical protein	hypothetical protein (1350_bd)		4.34	2.46	1.04	9.13	2.32	3.69	5.52	9.35	7.1	6.83	11.31	7.06	15.27	7.15	1.1	0.53	1.02	3.94	5.4	1.7	4.69	10.09	6.02	3.91	5.93
600	maker-11-augustus-gene-4.247-mRNA-1	Phatr3_J13511	302235	13511	yellow		LoFe-UP		1.43451	0.912164	0	other localisation	intracellular protein transport||vesicle-mediated transport||membrane coat||clathrin adaptor complex	hypothetical protein; K12391 AP-1 complex subunit gamma-1	AP-1 complex subunit gamma-1	Lysosome	PF01602||PF02883||PF13646	Adaptin N terminal region||Adaptin C-terminal domain||HEAT repeats	KOG1062	CELLULAR PROCESSES AND SIGNALING	Intracellular trafficking, secretion, and vesicular transport	Vesicle coat complex AP-1, gamma subunit	Vesicle coat complex AP-1, gamma subunit (13511)		113.36	62.54	45.99	84.37	75.58	55.04	59.35	63.03	68.71	65.88	67.46	75.64	40.89	74.65	67.36	61.2	66.9	65.15	106.6	61.42	45.68	52.48	38.54	42.57	44.88
601	augustus_masked-11-processed-gene-3.51-mRNA-1	Phatr3_J13520	300176	13520	grey			LiUP	1.25849	1.17022	0	other localisation	nucleic acid binding	hypothetical protein; K12883 nuclear cap-binding protein subunit 2	nuclear cap-binding protein subunit 2	RNA transport || mRNA surveillance pathway || Spliceosome	PF00076||PF13893||PF14259	RNA recognition motif. (a.k.a. RRM, RBD, or RNP domain)||RNA recognition motif. (a.k.a. RRM, RBD, or RNP domain)||RNA recognition motif (a.k.a. RRM, RBD, or RNP domain)	KOG0121	INFORMATION STORAGE AND PROCESSING	RNA processing and modification	Nuclear cap-binding protein complex, subunit CBP20 (RRM superfamily)	Nuclear cap-binding protein complex, subunit CBP20 (RRM superfamily) (13520)		75.07	62.72	47.93	46.17	67.85	69.44	61.83	99.39	110.13	97.64	80.16	71.35	60.16	77.69	28.87	28.43	47.5	64.56	52.15	58.34	89.28	79.86	75.69	85.34	89.24
602	augustus_masked-11-processed-gene-8.35-mRNA-1	Phatr3_J13526	310394	13526	grey			HiFe-UP+LiUP	0.869609	1.00801	0	other localisation	protein binding	hypothetical protein; K12857 Prp8 binding protein	Prp8 binding protein	Spliceosome	PF00400	WD domain, G-beta repeat	KOG0265	INFORMATION STORAGE AND PROCESSING	RNA processing and modification	U5 snRNP-specific protein-like factor and related proteins	U5 snRNP-specific protein-like factor and related proteins (13526)		25.97	25.62	19.44	24.41	35.02	33.63	37.93	26.94	27.28	23.25	28.2	29.64	23.49	31.75	29.67	26.78	31.6	38.9	27.47	31.32	42.4	27.09	27.73	24.83	39.72
603	augustus_masked-11-processed-gene-5.20-mRNA-1	Phatr3_J13534	300187	13534	turquoise			LiUP	1.17876	1.99803	0	other localisation		hypothetical protein			PF08698	Fcf2 pre-rRNA processing	KOG3100	POORLY CHARACTERIZED	Function unknown	Uncharacterized conserved protein	Uncharacterized conserved protein (13534)		14.98	7.95	11.66	12.65	9.9	108.57	19.72	91.27	48.87	42.27	38	15.78	16.57	100.37	11.83	10.57	12.73	6.11	14.63	80.05	60.69	3.3	52.78	32.54	28.67
604	maker-11-snap-gene-4.335-mRNA-1	Phatr3_J13537	304279	13537	brown		DaUP		0.894665	0.523391	0	chloroplast		hypothetical protein; K06941 ribosomal RNA large subunit methyltransferase N [EC:2.1.1.-]	23S rRNA (adenine2503-C2)-methyltransferase [EC:2.1.1.192]							hypothetical protein	hypothetical protein (13537)		28.58	3.76	20.84	27.63	25.86	19.15	8.34	27.24	19.56	6.15	55.58	38.74	26.5	32	17.62	4.27	22.82	17.48	32	30.83	17.72	4.54	20.17	4.8	36.58
605	augustus_masked-11-processed-gene-5.67-mRNA-1	Phatr3_J13538	306322	13538	turquoise				0.723624	0.66176	0	signal peptide		hypothetical protein	"solute carrier family 25, member 33/36"		PF00153	Mitochondrial carrier protein	KOG0757	METABOLISM	Energy production and conversion	Mitochondrial carrier protein - Rim2p/Mrs12p	Mitochondrial carrier protein - Rim2p/Mrs12p (13538)		37.42	14.61	100.34	99.94	115.61	131.5	32.12	147.37	59.77	38.07	140.03	99.83	64.67	124.05	43.75	17.73	207.56	83.25	64.7	150.41	115.69	10.18	120.52	44.34	105.88
606	augustus_masked-12-processed-gene-6.61-mRNA-1	Phatr3_J13549	304377	13549	brown		DaUP		1.03921	0.607112	5	signal peptide		hypothetical protein; K09660 mannose-P-dolichol utilization defect 1	mannose-P-dolichol utilization defect 1		PF04193	PQ loop repeat	KOG3211	POORLY CHARACTERIZED	General function prediction only	Predicted endoplasmic reticulum membrane protein Lec35/MPDU1 involved in monosaccharide-P-dolichol utilization	Predicted endoplasmic reticulum membrane protein Lec35/MPDU1 involved in monosaccharide-P-dolichol utilization (13549)		120.64	100.63	114.32	113.62	115.5	8.66	93.86	50.73	78.45	73.12	114.6	112.77	134.31	55.78	96.41	74.72	113.71	141.01	91.82	20.03	67.87	88.57	72.21	73.61	147.79
608	augustus_masked-12-processed-gene-2.108-mRNA-1	Phatr3_J13553	308484	13553	yellow		LoFe-UP+DaUP	LoFe-UP+DaUP	1.58883	0.608844	10	other localisation		hypothetical protein			PF04515	Plasma-membrane choline transporter	KOG1362	METABOLISM	Lipid transport and metabolism	Choline transporter-like protein	Choline transporter-like protein (13553)		99.69	76.43	76.34	188.42	208.21	107.31	55.47	65.14	87.13	108.11	133.72	177.2	198.85	63.52	45.93	67.19	113.83	110.17	116.58	54.43	39.79	131.9	57.46	72.91	93.3
609	augustus_masked-12-processed-gene-2.89-mRNA-1	Phatr3_J13557	306409	13557	grey			LiUP	1.13536	1.1266	0	other localisation	"oxidoreductase activity||oxidoreductase activity, acting on paired donors, with incorporation or reduction of molecular oxygen, 2-oxoglutarate as one donor, and incorporation of one atom each of oxygen into both donors||oxidation-reduction process"	proly 4-hydroxylase; K00472 prolyl 4-hydroxylase [EC:1.14.11.2]	prolyl 4-hydroxylase [EC:1.14.11.2]	Arginine and proline metabolism	PF03171||PF13640	2OG-Fe(II) oxygenase superfamily||2OG-Fe(II) oxygenase superfamily	KOG1591	METABOLISM	Amino acid transport and metabolism	Prolyl 4-hydroxylase alpha subunit	Prolyl 4-hydroxylase alpha subunit (13557)		30.59	35.34	28.46	39.9	40.27	25.42	39.18	41.59	29.46	34.1	32.22	35.94	33.38	43.45	36.27	41.58	29.52	32.72	39.78	30.85	32.35	64.37	26.79	30.68	35.28
610	augustus_masked-12-processed-gene-2.69-mRNA-1	Phatr3_J13566	308478	13566	grey				0.977475	0.929431	0	other localisation	"DNA-directed RNA polymerase activity||transcription, DNA-templated||protein dimerization activity"	hypothetical protein; K03011 DNA-directed RNA polymerase II subunit RPB3	DNA-directed RNA polymerase II subunit RPB3	Purine metabolism || Pyrimidine metabolism || RNA polymerase || Huntington's disease || Epstein-Barr virus infection	PF01000||PF01193	RNA polymerase Rpb3/RpoA insert domain||RNA polymerase Rpb3/Rpb11 dimerisation domain	KOG1522	INFORMATION STORAGE AND PROCESSING	Transcription	RNA polymerase II, subunit POLR2C/RPB3	RNA polymerase II, subunit POLR2C/RPB3 (13566)		62.29	75.77	71.73	64.77	65.25	80.66	79.59	74.5	51.42	79.49	85.56	80.81	81.83	88.35	82.35	95.78	91.73	45.15	84.04	96.03	85.8	83.55	70.98	71.22	126.99
611	augustus_masked-12-processed-gene-6.50-mRNA-1	Phatr3_J13578	308423	13578	grey				1.15528	1.09056	3	other localisation		hypothetical protein			PF05602	Cleft lip and palate transmembrane protein 1 (CLPTM1)	KOG2489	POORLY CHARACTERIZED	General function prediction only	Transmembrane protein	Transmembrane protein (13578)		14.88	15.6	41.99	19.46	11.97	13.57	14.62	16.2	29.16	25.23	19.83	9.5	9.45	13.76	22.38	10.05	14.4	19.24	10.79	14.57	18.95	11.84	32.14	32.04	15.34
612	augustus_masked-1-processed-gene-14.53-mRNA-1	Phatr3_J1358	304984	1358	blue		DaUP		1.17732	0.693324	0	other localisation		hypothetical protein			PF05761	5' nucleotidase family	KOG2470	METABOLISM	Nucleotide transport and metabolism	Similar to IMP-GMP specific 5'-nucleotidase	Similar to IMP-GMP specific 5'-nucleotidase (1358)	"HAD superfamily (subfamily IG) hydrolase, 5'-nucleotidase||_GAP_"	53.15	47.16	40.31	54.43	56.15	23.52	45.84	35.13	39.64	54.29	48.33	69.89	78.36	46.06	38.95	32.57	48.37	48.85	79.36	34.92	39.61	70.79	44.02	47.17	49.71
613	augustus_masked-12-processed-gene-8.126-mRNA-1	Phatr3_J13581	300251	13581	black				0.942114	0.910531	0	other localisation	DNA binding||DNA topoisomerase type II (ATP-hydrolyzing) activity||ATP binding||DNA topological change	hypothetical protein; K03164 DNA topoisomerase II [EC:5.99.1.3]	DNA topoisomerase II [EC:5.99.1.3]		PF00204||PF00521||PF02518	DNA gyrase B||DNA gyrase/topoisomerase IV, subunit A||Histidine kinase-, DNA gyrase B-, and HSP90-like ATPase	KOG0355	INFORMATION STORAGE AND PROCESSING	Chromatin structure and dynamics	DNA topoisomerase type II	DNA topoisomerase type II (13581)		30.59	19.65	14.24	22.28	19.34	28.86	16.69	27.65	19.6	30.92	32.58	32.46	8.88	26.46	31.16	13.84	37.06	14.47	38	33.4	24.61	4.83	17.96	19.42	26.61
614	augustus_masked-12-processed-gene-6.70-mRNA-1	Phatr3_J13582	308467	13582	grey			LiUP	1.21216	1.57978	0	chloroplast	ATP binding	hypothetical protein			PF01443||PF13086||PF13087||PF13245||PF13604	Viral (Superfamily 1) RNA helicase||AAA domain||AAA domain||Part of AAA domain||AAA domain	KOG1802	INFORMATION STORAGE AND PROCESSING	RNA processing and modification	RNA helicase nonsense mRNA reducing factor (pNORF1)	RNA helicase nonsense mRNA reducing factor (pNORF1) (13582)		20.96	19.12	4.11	19.01	15.15	9.9	16.97	18.07	13.61	15.42	10.47	20.78	11.75	12.72	14.71	21.28	2.59	13.58	18.43	8.67	13.89	96.41	5.42	9.47	12.52
615	maker-12-augustus-gene-2.297-mRNA-1	Phatr3_J13587	302280	13587	royalblue				1.16152	0.748996	0	other localisation	protein binding	hypothetical protein			PF00168||PF07002||PF10138	C2 domain||Copine||vWA found in TerF C terminus	KOG1327	CELLULAR PROCESSES AND SIGNALING	Signal transduction mechanisms	Copine	Copine (13587)		54.96	91.63	93.9	96.75	85.3	66.35	54.32	57.44	75.68	74.05	155.17	93.25	116.74	53.26	62.39	86.94	44.2	62.79	52.55	38.14	61.96	77.88	56.79	60.89	103.52
616	augustus_masked-12-processed-gene-6.88-mRNA-1	Phatr3_J13590	304379	13590	greenyellow		LoFe-UP		1.49247	1.16873	1	signal anchor		hypothetical protein			PF11397	Glycosyltransferase (GlcNAc)				hypothetical protein	hypothetical protein (13590)		30.13	24.81	15.55	18.43	18.02	11.69	33.94	26.7	35.24	27.17	32.72	18.83	29.91	27.9	23.48	12.57	6.81	15.25	16.06	10.85	32.83	17.66	15.3	34.26	28.61
617	augustus_masked-12-processed-gene-8.57-mRNA-1	Phatr3_J13602	308477	13602	NULL		LoFe-UP		1.66394	1.1485	1	other localisation	metallopeptidase activity||zinc ion binding||leukotriene biosynthetic process	hypothetical protein; K01254 leukotriene-A4 hydrolase [EC:3.3.2.6]	leukotriene-A4 hydrolase [EC:3.3.2.6]	Arachidonic acid metabolism	PF01433||PF09127||PF13485	Peptidase family M1||Leukotriene A4 hydrolase, C-terminal||Peptidase MA superfamily	KOG1047	METABOLISM	Lipid transport and metabolism	Bifunctional leukotriene A4 hydrolase/aminopeptidase LTA4H	Bifunctional leukotriene A4 hydrolase/aminopeptidase LTA4H (13602)		9.92	8.53	3.76	12.98	7.69	13.6	11.83	17.9	11.9	8.39	14.21	8.38	13.58	14.69	5.36	2.75	2.26	11.02	8.65	6.59	10.38	20.35	11.41	10.38	11.53
618	augustus_masked-12-processed-gene-2.86-mRNA-1	Phatr3_J13606	308476	13606	magenta		DaUP	DaUP	1.20567	0.492046	0	other localisation	magnesium ion binding||nucleotide metabolic process||phosphatase activity	hypothetical protein			PF06437	IMP-specific 5'-nucleotidase				hypothetical protein	hypothetical protein (13606)		30.17	20.47	34.72	49.31	40.4	9.32	34.12	16.22	15.06	25.28	41.77	34.99	33.89	18.58	24.38	31.41	37.48	34.78	54.06	14.91	17.33	32.78	14.89	22.16	45.73
620	augustus_masked-12-processed-gene-6.111-mRNA-1	Phatr3_J13622	308473	13622	lightcyan				1.18521	0.881074	0	other localisation		RPN1; regulatory proteasome non-atpase subunit 1; K03028 26S proteasome regulatory subunit N1	26S proteasome regulatory subunit N1	Proteasome || Epstein-Barr virus infection	PF01851	Proteasome/cyclosome repeat	KOG2005	CELLULAR PROCESSES AND SIGNALING	Posttranslational modification, protein turnover, chaperones	26S proteasome regulatory complex, subunit RPN1/PSMD2	26S proteasome regulatory complex, subunit RPN1/PSMD2 (13622)		108.92	102.34	113.06	74.04	73.97	79.9	61.91	43.08	58.8	85.49	84.65	66.1	40.51	44.04	92.27	77.02	96.87	65.34	78.76	67.11	46.9	72.47	32.39	77.84	89.95
622	augustus_masked-12-processed-gene-8.66-mRNA-1	Phatr3_J13643	308428	13643	brown				1.10265	0.798948	0	other localisation	catalytic activity	HCL1; hydroxymethylglutaryl-coenzyme A lyase (EC:4.1.3.4); K01640 hydroxymethylglutaryl-CoA lyase [EC:4.1.3.4]	hydroxymethylglutaryl-CoA lyase [EC:4.1.3.4]	"Synthesis and degradation of ketone bodies || Valine, leucine and isoleucine degradation || Geraniol degradation || Butanoate metabolism || Peroxisome"	PF00682	HMGL-like	KOG2368	METABOLISM	Energy production and conversion	Hydroxymethylglutaryl-CoA lyase	Hydroxymethylglutaryl-CoA lyase (13643)		31.74	32.21	27.48	31.4	43.54	9.55	31.48	22.57	27.83	23.49	37.95	32.97	38.54	16.65	29.96	26.72	23.36	35.19	21.32	9.21	24.92	43.48	23.49	33.65	46.16
623	augustus_masked-12-processed-gene-8.74-mRNA-1	Phatr3_J13662	304332	13662	grey60			LiUP	1.00211	1.11142	9	signal peptide	integral component of membrane	hypothetical protein			PF02990	Endomembrane protein 70	KOG1277	CELLULAR PROCESSES AND SIGNALING	Intracellular trafficking, secretion, and vesicular transport	Endosomal membrane proteins, EMP70	Endosomal membrane proteins, EMP70 (13662)		144.73	156.42	130.19	190.99	136.46	76.55	173.33	95.94	169.77	168.28	216.11	114.45	167.32	108.07	142.04	187.78	68.16	217.14	120.11	75.89	168.45	132.9	90.56	166.27	214.23
624	augustus_masked-12-processed-gene-2.73-mRNA-1	Phatr3_J13664	306393	13664	turquoise				1.38095	1.25399	0	other localisation	tRNA processing||tRNA dihydrouridine synthase activity||flavin adenine dinucleotide binding||oxidation-reduction process	hypothetical protein; K05544 tRNA-dihydrouridine synthase 3 [EC:1.-.-.-]	tRNA-dihydrouridine synthase 3 [EC:1.3.1.89]		PF01207	Dihydrouridine synthase (Dus)	KOG2333	POORLY CHARACTERIZED	General function prediction only	Uncharacterized conserved protein	Uncharacterized conserved protein (13664)		8.45	6.4	7.2	18.64	8.2	70.84	14.68	40.31	12.7	14.43	30.29	15.3	18.12	35.07	5.24	4.49	8.42	9.12	14.1	41	28.07	10.41	20.5	13.63	15.66
625	snap_masked-bd_32x35-processed-gene-1.144-mRNA-1	Phatr3_Jdraft1366	310289	1366_bd	red		LiUP	LiUP	1.06049	2.12957	2	signal peptide		hypothetical protein								hypothetical protein	hypothetical protein (1366_bd)		89.23	56.48	5.86	35.45	37.77	61.23	63.02	88.72	38.16	29.32	10.63	73.21	63	56.57	68.07	42.24	4.23	36.91	70.25	62.3	54.1	290.14	32.09	34.71	22.42
626	augustus_masked-12-processed-gene-2.114-mRNA-1	Phatr3_J13675	300252	13675	purple				1.04076	0.996783	0	other localisation	protein kinase activity||ATP binding||protein phosphorylation	hypothetical protein			PF00069||PF07714	Protein kinase domain||Protein tyrosine kinase	KOG0669	CELLULAR PROCESSES AND SIGNALING	Cell cycle control, cell division, chromosome partitioning	Cyclin T-dependent kinase CDK9	Cyclin T-dependent kinase CDK9 (13675)		46.23	35.76	17.69	16.12	22.98	8.77	21.88	9.74	22.18	32.24	30.69	30.71	18.81	15.71	28.57	32.22	17.83	16.7	28.4	14.21	26.58	19.44	11.54	24.2	35.06
627	augustus_masked-bd_32x35-processed-gene-1.62-mRNA-1	Phatr3_Jdraft1367	306186	1367_bd	lightyellow		LiUP	LiUP	1.00146	2.21618	1	signal anchor		hypothetical protein; K13800 UMP-CMP kinase [EC:2.7.4.- 2.7.4.14]	UMP-CMP kinase [EC:2.7.4.- 2.7.4.14]	Pyrimidine metabolism	PF00406||PF13238||PF13671	Adenylate kinase||AAA domain||AAA domain	KOG3079	METABOLISM	Nucleotide transport and metabolism	Uridylate kinase/adenylate kinase	Uridylate kinase/adenylate kinase (1367_bd)	UMP-CMP kinase family	266.37	179	22.02	151.59	121.48	349.61	346.93	349.06	260.9	153.72	86.73	164.68	185.87	295.44	264.23	106.21	15.32	120.96	165.92	272.08	392.34	492.51	262.25	188.01	116.68
628	augustus_masked-12-processed-gene-4.20-mRNA-1	Phatr3_J13682	304359	13682	darkgrey		HiFe-UP	HiFe-UP	0.63159	1.17652	0	other localisation	structural constituent of ribosome||intracellular||ribosome||translation	hypothetical protein; K02998 small subunit ribosomal protein SAe	small subunit ribosomal protein SAe	Ribosome	PF00318	Ribosomal protein S2	KOG0830	INFORMATION STORAGE AND PROCESSING	Translation, ribosomal structure and biogenesis	40S ribosomal protein SA (P40)/Laminin receptor 1	40S ribosomal protein SA (P40)/Laminin receptor 1 (13682)	ribosomal protein S2||_GAP_	315.01	252.5	377.07	248.36	332.57	521.41	813.15	526.68	513.56	409	361.66	161.83	226.27	777.75	636.63	196.46	748.32	440.31	289.46	585.7	1344.93	22.83	1081.91	665.38	255.54
629	augustus_masked-12-processed-gene-2.125-mRNA-1	Phatr3_J13691	300285	13691	grey		LiUP	LiUP	1.15197	1.66856	1	other localisation	protein binding				PF05739	SNARE domain	KOG3385	CELLULAR PROCESSES AND SIGNALING	Intracellular trafficking, secretion, and vesicular transport	V-SNARE	V-SNARE (13691)		970.07	944.24	443.34	603.01	594.59	324.56	824.46	356.53	532.31	521.45	260.65	321.73	202.24	418.76	1056.42	860.79	381.7	911.56	446.55	442.49	515.89	636.91	420.95	566.09	531.56
630	augustus_masked-12-processed-gene-8.93-mRNA-1	Phatr3_J13700	300292	13700	grey				0.671401	0.816638	0	mitochondrion		hypothetical protein			PF05347||PF13232	Complex 1 protein (LYR family)||Complex1_LYR-like	KOG3801	INFORMATION STORAGE AND PROCESSING	RNA processing and modification	Uncharacterized conserved protein BCN92	Uncharacterized conserved protein BCN92 (13700)		32.42	38.12	60.54	27.58	41.56	22.93	40.89	28.32	18.82	30.7	18.51	20.49	54.24	46.6	74.45	49.48	38.1	47.45	18.43	38.02	39.46	13.14	32.53	31.48	26.21
631	augustus_masked-12-processed-gene-2.67-mRNA-1	Phatr3_J13706	302303	13706	grey60		LoFe-UP		1.4001	0.718725	0	chloroplast	FMN binding||oxidoreductase activity				PF00258	Flavodoxin				hypothetical protein	hypothetical protein (13706)	flavodoxin||_GAP_	53.22	42.93	31.6	56.34	22.51	15.2	53.7	26.3	53.37	85.54	122.94	63.02	58.75	33.81	22.91	27.96	23.46	31.19	57.22	15.21	50.66	37.37	26.57	69.59	134.25
632	augustus_masked-12-processed-gene-6.44-mRNA-1	Phatr3_J13710	300250	13710	yellow		LoFe-UP+DaUP		1.63367	0.625612	0	other localisation		hypothetical protein; K09919 hypothetical protein	hypothetical protein		PF04339	Protein of unknown function, DUF482				hypothetical protein	hypothetical protein (13710)		45.66	31.9	26.31	28.65	45.11	8.81	20.97	24.76	18.8	23.31	30.8	52.38	33.9	19.16	18.03	18.57	39.73	34.75	45.56	16.24	10.06	66.54	11.51	15.87	33.49
633	augustus_masked-21-processed-gene-5.108-mRNA-1	Phatr3_J1372	303006	1372	brown		DaUP	DaUP	0.878392	0.27558	1	signal peptide	"hydrolase activity, hydrolyzing O-glycosyl compounds||carbohydrate metabolic process"	hypothetical protein			PF00150	Cellulase (glycosyl hydrolase family 5)				hypothetical protein	hypothetical protein (1372)		34.76	19.34	15.83	67.25	39.35	12.31	9.8	15.6	12.12	16.75	68.69	64.79	85.57	18.67	10.89	15.2	15.84	29.39	46.87	8.64	10.02	63.62	14.71	20.88	84.97
635	maker-12-snap-gene-4.104-mRNA-1	Phatr3_J13721	306403	13721	NULL		LoFe-UP		1.46661	0.667941	0	other localisation	cell redox homeostasis	hypothetical protein			PF00085	Thioredoxin	KOG1672	CELLULAR PROCESSES AND SIGNALING	Posttranslational modification, protein turnover, chaperones	ATP binding protein	ATP binding protein (13721)		10.48	6.48	10.33	16.05	8.66	7.1	10.55	10.76	7.78	10.97	22.75	13.95	22.2	11.64	6.3	3.92	5.25	12.92	9.51	5.4	11.06	10.6	10.63	16.14	18.17
636	augustus_masked-12-processed-gene-6.54-mRNA-1	Phatr3_J13725	300257	13725	lightyellow		LiUP	LiUP	0.990358	1.67097	0	signal peptide	metabolic process||hydrolase activity	hypothetical protein			PF01546||PF07687	Peptidase family M20/M25/M40||Peptidase dimerisation domain				hypothetical protein	hypothetical protein (13725)	amidohydrolase||_GAP_	48.23	50.21	32.45	27.88	33.21	44.18	29.14	75.96	36.86	32.37	25.45	39	28.75	74.38	38.02	38.62	47.35	52.72	31.58	66.44	23.09	65.37	62.74	31.95	25.48
637	augustus_masked-bd_32x35-processed-gene-1.68-mRNA-1	Phatr3_Jdraft1372	300053	1372_bd	lightgreen		DaUP	DaUP	0.821226	0.391803	0	other localisation		hypothetical protein								hypothetical protein	hypothetical protein (1372_bd)		64.94	45.49	77.75	47.3	65.62	6.06	35.22	7.69	30.45	29.35	81.28	55.64	53.03	8.14	83.07	59.52	51.7	75.12	43.76	5.31	23.76	13	19.5	23.38	135.48
638	augustus_masked-bd_32x35-processed-gene-0.10-mRNA-1	Phatr3_Jdraft1373	308232	1373_bd	grey			LiUP	1.44261	1.3003	0	other localisation		hypothetical protein			PF00300	Histidine phosphatase superfamily (branch 1)				hypothetical protein	hypothetical protein (1373_bd)		57.38	63.95	20.45	73.83	32.47	50.64	89.84	68.18	55.61	80.08	69.09	52.01	50.44	65.66	26.25	19.31	7.01	53.77	51.74	31.92	68.87	91.84	59.08	71.79	130.97
639	maker-12-snap-gene-2.373-mRNA-1	Phatr3_J13741	310452	13741	turquoise		LiUP	LiUP	0.953212	1.2157	4	other localisation	endoplasmic reticulum membrane||GPI anchor biosynthetic process||integral component of membrane	"hypothetical protein; K05293 phosphatidylinositol glycan, class U"	"phosphatidylinositol glycan, class U"	Glycosylphosphatidylinositol(GPI)-anchor biosynthesis	PF06728	GPI transamidase subunit PIG-U	KOG2552	POORLY CHARACTERIZED	General function prediction only	Major facilitator superfamily permease - Cdc91p	Major facilitator superfamily permease - Cdc91p (13741)		54.03	51.34	47.46	55.67	49.48	77.45	60.25	71.45	56.32	49.89	34.95	59.88	41.94	52.15	66.45	38.8	42.43	37.36	46.84	64.3	47.73	75.84	65.97	54.78	46.39
640	augustus_masked-bd_32x35-processed-gene-1.71-mRNA-1	Phatr3_Jdraft1374	310287	1374_bd	grey			LiUP	1.12551	1.06898	0	other localisation		hypothetical protein			PF03638	Tesmin/TSO1-like CXC domain, cysteine-rich domain	KOG1171	METABOLISM	Inorganic ion transport and metabolism	Metallothionein-like protein	Metallothionein-like protein (1374_bd)		6.98	17.03	8.55	19.81	20.19	22.65	15.72	17.17	10.11	14.74	10.78	19.18	10.7	12.87	12.17	15.78	8.81	15.89	24.27	22.66	9.02	36.77	7.72	11.78	19.3
641	augustus_masked-12-processed-gene-2.52-mRNA-1	Phatr3_J13752	308416	13752	turquoise		LiUP	LiUP	1.09987	1.96521	0	other localisation		hypothetical protein			PF00153	Mitochondrial carrier protein	KOG0761	METABOLISM	Energy production and conversion	Mitochondrial carrier protein CGI-69	Mitochondrial carrier protein CGI-69 (13752)		25.97	31.45	17.02	16.79	17.66	64.21	22.19	63.94	32.39	30.54	35.2	31.05	11.44	50.66	22.97	23.97	15.5	11.95	29.87	60.95	27.84	49.52	27.5	24.19	23.4
642	snap_masked-12-processed-gene-6.213-mRNA-1	Phatr3_J13757	310489	13757	darkred		DaUP		1.24494	0.608347	1	signal peptide	peptide-methionine (R)-S-oxide reductase activity||oxidation-reduction process	hypothetical protein			PF01641	SelR domain	KOG0856	CELLULAR PROCESSES AND SIGNALING	Posttranslational modification, protein turnover, chaperones	Predicted pilin-like transcription factor	Predicted pilin-like transcription factor (13757)		30.31	36.26	47.71	56.51	45.11	21.41	43.27	22.76	45.84	57.69	105.57	76.37	97.55	31.21	24.19	43.08	31.41	37.99	27.15	18.68	45.11	54.03	33.45	51.88	74.64
643	augustus_masked-12-processed-gene-6.104-mRNA-1	Phatr3_J13777	300238	13777	black		LoFe-UP		1.33881	0.894985	0	other localisation	proteolysis||metabolic process||serine-type peptidase activity||hydrolase activity	hypothetical protein; K01303 acylaminoacyl-peptidase [EC:3.4.19.1]	acylaminoacyl-peptidase [EC:3.4.19.1]		PF00326||PF07859||PF12695||PF12697	Prolyl oligopeptidase family||alpha/beta hydrolase fold||Alpha/beta hydrolase family||Alpha/beta hydrolase family	KOG2100	CELLULAR PROCESSES AND SIGNALING	Posttranslational modification, protein turnover, chaperones	Dipeptidyl aminopeptidase	Dipeptidyl aminopeptidase (13777)		54.95	34.2	44.74	47.64	38.78	50.24	29	41.2	45.41	49.78	65.08	52.71	30.43	45.48	33.9	33.79	60.51	23.33	50.76	42.13	36.26	41.84	32.36	36.95	47.48
644	augustus_masked-12-processed-gene-8.135-mRNA-1	Phatr3_J13779	304371	13779	grey				1.46286	1.0608	0	other localisation	ATP binding	hypothetical protein			PF00004||PF13191||PF13401	ATPase family associated with various cellular activities (AAA)||AAA ATPase domain||AAA domain	KOG0744	CELLULAR PROCESSES AND SIGNALING	Posttranslational modification, protein turnover, chaperones	AAA+-type ATPase	AAA+-type ATPase (13779)		19.97	21.87	38.66	17.18	11.02	9.6	10.47	13.97	36.59	61.72	44.25	16.01	10.38	19.19	12.42	11.83	22.1	18.16	5.03	6.52	12.76	9.13	14.5	43.57	29.22
645	maker-bd_32x35-snap-gene-1.298-mRNA-1	Phatr3_Jdraft1377	308234	1377_bd	NULL		DaUP	DaUP	1.0977	0.607852	0	other localisation		hypothetical protein								hypothetical protein	hypothetical protein (1377_bd)		11.01	8.38	12.45	12.15	13.96	5.14	11.3	6.9	7.96	9.26	10.11	16.35	13.75	8.79	9.56	9.6	12.76	13.78	16.12	5.83	8.46	9.72	6.82	9.3	12.36
646	augustus_masked-12-processed-gene-2.92-mRNA-1	Phatr3_J13789	308451	13789	brown		DaUP	DaUP	0.910363	0.386413	0	mitochondrion	adenylate kinase activity	hypothetical protein			PF00406||PF05191	Adenylate kinase||Adenylate kinase, active site lid	KOG3078	METABOLISM	Nucleotide transport and metabolism	Adenylate kinase	Adenylate kinase (13789)	adenylate kinases	262.9	166.69	238.12	177.93	165.66	7.06	152.21	21.5	117.97	170.48	238.49	189.31	342.27	16.53	103.24	235.99	161.74	156.44	191.87	7.14	92.53	37.79	198.28	213.05	329.92
647	maker-3-augustus-gene-6.309-mRNA-1	Phatr3_J1379	311573	1379	grey			HiFe-UP+LiUP	0.703272	1.66571	0	other localisation	protein binding	hypothetical protein			PF00560||PF12799||PF13516||PF13855	Leucine Rich Repeat||Leucine Rich repeats (2 copies)||Leucine Rich repeat||Leucine rich repeat	KOG0619	POORLY CHARACTERIZED	General function prediction only	Leucine rich repeat	Leucine rich repeat (1379)		23.67	65.97	50.52	48.12	40.57	42.52	36.36	54.09	25.02	45.29	51.96	54.04	76.04	42.91	26.5	144.9	28.33	25.52	22.71	17.83	17.64	512.61	13.46	32.29	72.14
648	augustus_masked-12-processed-gene-2.152-mRNA-1	Phatr3_J13791	300259	13791	grey		DaUP		0.887513	0.686951	0	signal peptide		hypothetical protein			PF01709	Transcriptional regulator	KOG2972	POORLY CHARACTERIZED	Function unknown	Uncharacterized conserved protein	Uncharacterized conserved protein (13791)		61.68	56.01	146.89	160.43	148.54	150.7	126.79	158.77	78.67	70.84	168.32	148.38	190.66	167.94	102.36	70.21	184.79	130.29	136.6	169.74	198.7	61.7	160.84	93.19	193.86
650	augustus_masked-bd_32x35-processed-gene-1.89-mRNA-1	Phatr3_Jdraft1380	302105	1380_bd	black		LoFe-UP		1.37185	0.941736	0	other localisation		hypothetical protein			PF00650	CRAL/TRIO domain	KOG1471	METABOLISM	Lipid transport and metabolism	Phosphatidylinositol transfer protein SEC14 and related proteins	Phosphatidylinositol transfer protein SEC14 and related proteins (1380_bd)		25.76	19.65	18.46	22.87	23.32	34.05	19.6	26.84	35.74	33.05	35.08	32.89	19.01	24.55	16.3	11.56	14.85	20.75	14.81	16.21	13.63	20.12	24.65	27.66	20.99
651	augustus_masked-12-processed-gene-4.22-mRNA-1	Phatr3_J13820	302328	13820	turquoise			LiUP	0.914634	3.22857	0	other localisation		hypothetical protein; K14797 essential nuclear protein 1	essential nuclear protein 1		PF05291	Bystin	KOG3871	CELLULAR PROCESSES AND SIGNALING	Extracellular structures	Cell adhesion complex protein bystin	Cell adhesion complex protein bystin (13820)		12.37	13.76	19.78	12.13	18	253.89	28.99	124.49	28.68	41.83	29.72	14.72	11.51	152.5	35.28	35.43	40.35	7.81	20.47	212.2	94.81	6.65	77.95	32.1	18.28
653	augustus_masked-12-processed-gene-2.111-mRNA-1	Phatr3_J13834	304355	13834	blue				1.34618	0.775634	0	other localisation	phosphoprotein phosphatase activity||nucleus||mRNA processing	hypothetical protein			PF04722	Ssu72-like protein	KOG2424	INFORMATION STORAGE AND PROCESSING	Transcription	Protein involved in transcription start site selection	Protein involved in transcription start site selection (13834)		220.16	185.09	130.42	150.68	156.97	71.97	159.72	91.06	121.85	187.34	184.42	176.74	199.97	110.48	103.6	73.64	86.67	89.59	137.03	66.2	126.79	110.82	132.31	147.01	182.75
654	augustus_masked-12-processed-gene-2.129-mRNA-1	Phatr3_J13835	300240	13835	turquoise		LiUP	LiUP	1.22017	1.83493	0	other localisation	protein binding	hypothetical protein			PF00515||PF07719||PF12895||PF13176||PF13181||PF13414||PF13424||PF13428||PF13431||PF13432||PF14559	Tetratricopeptide repeat||Tetratricopeptide repeat||Anaphase-promoting complex, cyclosome, subunit 3||Tetratricopeptide repeat||Tetratricopeptide repeat||TPR repeat||Tetratricopeptide repeat||Tetratricopeptide repeat||Tetratricopeptide repeat||Tetratricopeptide repeat||Tetratricopeptide repeat	KOG1128	POORLY CHARACTERIZED	General function prediction only	Uncharacterized conserved protein, contains TPR repeats	Uncharacterized conserved protein, contains TPR repeats (13835)		15.35	17.61	11.87	18.01	14.88	69.53	19.97	62.81	23.29	47.88	25.88	21.47	14.81	48.01	20.94	11.97	14.78	10.59	21.05	49.52	27.39	23.02	35.46	37.71	16.58
655	augustus_masked-12-processed-gene-6.120-mRNA-1	Phatr3_J13838	300239	13838	magenta				1.24505	0.859442	0	other localisation	protein binding				PF01399	PCI domain	KOG1497	CELLULAR PROCESSES AND SIGNALING	Posttranslational modification, protein turnover, chaperones	COP9 signalosome, subunit CSN4	COP9 signalosome, subunit CSN4 (13838)		28.69	39.11	43.08	27.63	48.16	27.99	38.56	25.4	27.19	34.39	27.23	42.43	30.57	35.67	31.33	30.53	43.47	26.94	46.6	34.5	30.82	27.36	24.97	28.24	31.74
656	augustus_masked-bd_32x35-processed-gene-1.104-mRNA-1	Phatr3_Jdraft1384	302103	1384_bd	grey		DaUP		1.02527	0.815861	0	other localisation	membrane	hypothetical protein			PF02104	SURF1 family	KOG1563	METABOLISM	Energy production and conversion	Mitochondrial protein Surfeit 1/SURF1/SHY1, required for expression of cytochrome oxidase	Mitochondrial protein Surfeit 1/SURF1/SHY1, required for expression of cytochrome oxidase (1384_bd)		19.71	18.53	31.49	18.89	26.58	14.42	28.24	21.73	20.7	19.93	30.56	19.22	22.97	24.45	18.15	18.59	27.02	25.66	20.74	23.39	29.24	12.96	19.42	23.65	24.81
657	augustus_masked-13-processed-gene-6.125-mRNA-1	Phatr3_J13855	308515	13855	greenyellow				1.31339	0.931463	0	chloroplast	pseudouridine synthesis||RNA binding||RNA modification||pseudouridine synthase activity	hypothetical protein; K06182 ribosomal large subunit pseudouridine synthase F [EC:5.4.99.12]	23S rRNA pseudouridine2604 synthase [EC:5.4.99.21]		PF00849||PF01479	RNA pseudouridylate synthase||S4 domain				hypothetical protein	hypothetical protein (13855)	pseudouridine synthase	46.39	62.82	48.32	58.59	45.06	35.88	71.64	45.08	54.19	66.7	77.35	54.71	70.1	47.78	43.68	36.14	26.33	48.57	49.89	27.65	79.28	65.15	53.39	74.46	97.34
658	augustus_masked-13-processed-gene-7.214-mRNA-1	Phatr3_J13856	306514	13856	NULL				1.02788	0.76835	0	other localisation		hypothetical protein			PF00153	Mitochondrial carrier protein	KOG0762	METABOLISM	Energy production and conversion	Mitochondrial carrier protein	Mitochondrial carrier protein (13856)		3.26	5.6	4.98	4.66	6.66	2.84	4.15	2.23	3.69	4.5	7.78	4.38	7.21	6	6.25	4.64	3.8	10.45	5.11	2.35	5.38	3.61	6.1	3.55	5.54
659	augustus_masked-13-processed-gene-7.135-mRNA-1	Phatr3_J13864	310529	13864	yellow		DaUP		0.804306	0.64422	0	other localisation		hypothetical protein			PF01423	LSM domain	KOG3172	INFORMATION STORAGE AND PROCESSING	RNA processing and modification	Small nuclear ribonucleoprotein Sm D3	Small nuclear ribonucleoprotein Sm D3 (13864)		306.53	225.63	203.46	342	435.84	236.26	148.58	299.14	258.73	204.86	271.74	494.48	260.53	167.09	212.32	100.08	242.42	438.94	361.85	131.52	301.77	375.26	279.35	239.11	417.15
660	augustus_masked-13-processed-gene-7.203-mRNA-1	Phatr3_J13877	302377	13877	darkorange				0.500997	1.01562	0	chloroplast					PF00504	Chlorophyll A-B binding protein				hypothetical protein	hypothetical protein (13877)		339.37	684.83	373.28	152.34	221.09	35.11	435.25	26.2	620.46	517.9	314.69	195.86	1431.48	32.67	364.73	709.86	172.58	251.3	121.76	18.12	292.37	46.28	514.52	1232.03	453.36
661	maker-bd_32x35-snap-gene-1.346-mRNA-1	Phatr3_Jdraft1387	300047	1387_bd	grey		LiUP	LiUP	0.910944	1.98094	1	signal anchor	sulfotransferase activity||integral component of membrane	hypothetical protein			PF03567	Sulfotransferase family				hypothetical protein	hypothetical protein (1387_bd)		161.52	108.33	83.53	27.36	27.48	23.94	39.34	51.36	85.9	104.07	65.82	32.85	14.88	34.33	64.31	59.33	77.44	36.91	29.63	33.74	50.97	58.17	190.94	205.08	85.99
662	augustus_masked-3-processed-gene-6.103-mRNA-1	Phatr3_J1389	305516	1389	NULL		DaUP		1.18181	0.621488	1	other localisation	protein binding	hypothetical protein			PF00560||PF12799||PF13855	Leucine Rich Repeat||Leucine Rich repeats (2 copies)||Leucine rich repeat	KOG0619	POORLY CHARACTERIZED	General function prediction only	Leucine rich repeat	Leucine rich repeat (1389)		3.42	4.87	2.71	4.89	4.49	0.89	4.46	2.32	4.81	9.56	7.26	10.44	10.91	2.78	3.22	4.06	3.7	4.42	4.09	0.7	2.22	3.51	3.37	6.66	8.14
663	augustus_masked-13-processed-gene-7.144-mRNA-1	Phatr3_J13890	304439	13890	turquoise		LoFe-UP		1.40013	1.11459	0	other localisation	"carbon-nitrogen ligase activity, with glutamine as amido-N-donor"	hypothetical protein			PF01425	Amidase	KOG1211	INFORMATION STORAGE AND PROCESSING	Translation, ribosomal structure and biogenesis	Amidases	Amidases (13890)		10.29	9.98	5.95	10.16	8.15	14.05	13.36	16.11	17.52	13.33	14.48	11.61	14.91	16.57	6.68	4.79	6.7	8.43	9.89	12.43	13.02	15.8	9.38	10.23	11.1
664	augustus_masked-13-processed-gene-7.80-mRNA-1	Phatr3_J13894	304461	13894	grey			HiFe-UP	0.673036	1.11188	0	mitochondrion	"metabolic process||transferase activity, transferring acyl groups"	DHLTA_2; dihydrolipoamide acetyl transferase (EC:2.3.1.12); K00627 pyruvate dehydrogenase E2 component (dihydrolipoamide acetyltransferase) [EC:2.3.1.12]	pyruvate dehydrogenase E2 component (dihydrolipoamide acetyltransferase) [EC:2.3.1.12]	Glycolysis / Gluconeogenesis || Citrate cycle (TCA cycle) || Pyruvate metabolism	PF00198||PF00364||PF02817	2-oxoacid dehydrogenases acyltransferase (catalytic domain)||Biotin-requiring enzyme||e3 binding domain	KOG0557	METABOLISM	Energy production and conversion	Dihydrolipoamide acetyltransferase	Dihydrolipoamide acetyltransferase (13894)		14.9	23.52	22.83	15.22	21.28	8.49	16.05	14.69	22.65	21.01	20.47	14.14	21.74	18.48	18.7	40.65	13.62	23.93	9.18	6.57	20.1	19.07	21.48	23.87	22.68
665	augustus_masked-13-processed-gene-6.91-mRNA-1	Phatr3_J13895	300314	13895	red				0.994078	1.11071	0	chloroplast					PF02012||PF14870	BNR/Asp-box repeat||Photosynthesis system II assembly factor YCF48	KOG3511	POORLY CHARACTERIZED	General function prediction only	Sortilin and related receptors	Sortilin and related receptors (13895)		141.25	81.07	50.22	127.9	164.29	384.13	171.86	213.08	180.89	87.69	106.99	119.87	197.03	184.38	142.28	28.68	41.79	119.12	149.89	206.78	189.86	143.7	169.81	80.25	67.84
666	maker-13-snap-gene-7.541-mRNA-1	Phatr3_J13897	306500	13897	NULL		LoFe-UP		1.37001	0.794207	0	other localisation	protein kinase activity||ATP binding||protein phosphorylation	hypothetical protein			PF00069||PF07714	Protein kinase domain||Protein tyrosine kinase	KOG0192	CELLULAR PROCESSES AND SIGNALING	Signal transduction mechanisms	Tyrosine kinase specific for activated (GTP-bound) p21cdc42Hs	Tyrosine kinase specific for activated (GTP-bound) p21cdc42Hs (13897)		7.07	9.62	5.66	8.96	12.73	6.16	8.11	8.25	7.5	7.94	10.61	11.05	8.81	6.03	7.75	5.78	4.85	8.33	9.7	3.35	5.46	12.33	4.63	2.37	8.72
668	maker-15-snap-gene-6.258-mRNA-1	Phatr3_J1391	304546	1391	green		LoFe-UP+DaUP	LoFe-UP+DaUP	1.58525	0.510704	1	signal peptide	serine-type carboxypeptidase activity||proteolysis	hypothetical protein; K01288 carboxypeptidase D [EC:3.4.16.6]	carboxypeptidase D [EC:3.4.16.6]		PF00450	Serine carboxypeptidase	KOG1282	CELLULAR PROCESSES AND SIGNALING	Posttranslational modification, protein turnover, chaperones	Serine carboxypeptidases (lysosomal cathepsin A)	Serine carboxypeptidases (lysosomal cathepsin A) (1391)		27.91	34.38	41.7	49.01	35.89	15.62	33.65	15.36	33.49	73.3	78.63	50.71	48.31	18.83	14.32	26.85	42.95	24.03	36.93	11.45	27.61	13.37	20.87	36.18	44.29
671	maker-13-snap-gene-6.296-mRNA-1	Phatr3_J13921	310552	13921	grey				0.793243	1.08843	2	signal anchor	signal peptidase complex||signal peptide processing||peptidase activity||integral component of membrane	Spc12; signal peptidase 12 kDa subunit; K12946 signal peptidase complex subunit 1 [EC:3.4.-.-]	signal peptidase complex subunit 1 [EC:3.4.-.-]	Protein export	PF06645	Microsomal signal peptidase 12 kDa subunit (SPC12)	KOG4112	CELLULAR PROCESSES AND SIGNALING	Intracellular trafficking, secretion, and vesicular transport	Signal peptidase subunit	Signal peptidase subunit (13921)		402.34	637.36	1241.19	232.44	307.85	230.54	227	305.36	437.82	622.29	401.68	212.35	173.34	300.78	996.11	572.17	466.17	240.04	142.34	256.42	226.61	218.09	307.44	465.61	348.73
673	augustus_masked-bd_32x35-processed-gene-1.129-mRNA-1	Phatr3_Jdraft1392	300044	1392_bd	NULL		DaUP		1.30542	0.663893	0	other localisation	metalloendopeptidase activity	hypothetical protein			PF09768	Peptidase M76 family				hypothetical protein	hypothetical protein (1392_bd)		9.36	7.43	8.02	12.15	10.05	5.28	6.56	6.4	7.46	10.82	12.43	8.35	7.03	6.91	6.33	6.45	10.99	10.92	13.09	7.13	4.83	6.65	7.39	6.48	8.93
674	maker-13-augustus-gene-6.285-mRNA-1	Phatr3_J13931	302396	13931	turquoise		LiUP	LiUP	1.03948	1.66167	0	other localisation	protein folding||prefoldin complex||unfolded protein binding	hypothetical protein; K09549 prefoldin subunit 2	prefoldin subunit 2		PF01920	Prefoldin subunit	KOG4098	CELLULAR PROCESSES AND SIGNALING	Posttranslational modification, protein turnover, chaperones	Molecular chaperone Prefoldin, subunit 2	Molecular chaperone Prefoldin, subunit 2 (13931)		72.82	126.63	138.04	96.76	120.84	285.84	134.57	206.79	99.17	136.89	74.33	93.42	56.15	206.52	231.61	150.85	128.9	70.18	80.41	402.95	178.61	73.71	154.78	114.33	101.08
676	maker-13-augustus-gene-7.441-mRNA-1	Phatr3_J13944	306474	13944	purple				1.12673	0.866992	0	other localisation	RNA binding||ribonuclease III activity||RNA processing	hypothetical protein			PF00636	Ribonuclease III domain				hypothetical protein	hypothetical protein (13944)		182.87	99.61	101.29	113.45	103.04	105.1	89.74	95.37	94.42	119.44	114.08	106.09	102.66	109.03	90.99	85.3	189.16	93.52	169.39	132.82	102.45	137.8	65.21	109.61	174.05
677	RICE:10149085	Phatr3_J13951	308496	13951	NULL				1.14758	0.225469	0	other localisation	cellular amino acid metabolic process||oxidoreductase activity||oxidation-reduction process	hypothetical protein			PF00208||PF02812	Glutamate/Leucine/Phenylalanine/Valine dehydrogenase||Glu/Leu/Phe/Val dehydrogenase, dimerisation domain	KOG2250	METABOLISM	Amino acid transport and metabolism	Glutamate/leucine/phenylalanine/valine dehydrogenases	Glutamate/leucine/phenylalanine/valine dehydrogenases (13951)		4.91	14.94	177.78	7.23	1.21	2.25	3.06	2.61	7.87	43.58	103.99	10.22	1.75	1.46	2.1	29.16	116.71	3.59	2.28	2.09	1.19	2.24	2.96	26.12	80.6
678	augustus_masked-bd_32x35-processed-gene-1.136-mRNA-1	Phatr3_Jdraft1395	304157	1395_bd	lightyellow		LiUP	LiUP	1.54766	2.17319	0	signal peptide	protein binding	hypothetical protein			PF00043||PF13409||PF13410||PF13417	Glutathione S-transferase, C-terminal domain||Glutathione S-transferase, N-terminal domain||Glutathione S-transferase, C-terminal domain||Glutathione S-transferase, N-terminal domain	KOG1422	METABOLISM	Inorganic ion transport and metabolism	Intracellular Cl- channel CLIC, contains GST domain	Intracellular Cl- channel CLIC, contains GST domain (1395_bd)		59.44	21.58	1.23	57.73	39.56	80.68	87.35	71.81	37.51	11.73	2.41	20.16	35.24	62.6	34.19	12.61	0.86	32.55	38.36	63.48	42.73	111.68	46.73	9.31	2.32
679	snap_masked-bd_32x35-processed-gene-1.178-mRNA-1	Phatr3_Jdraft1396	308248	1396_bd	red		LoFe-UP+LiUP	LiUP	1.3649	1.69988	1	signal peptide		hypothetical protein								hypothetical protein	hypothetical protein (1396_bd)		120.78	49.68	27.56	49.53	85.26	91.13	111.46	134.58	83.13	63.85	47.95	85.11	86.18	146.99	56.67	48.51	33.62	56.44	84.45	95.36	68.1	252.96	72.09	46.05	55.73
680	augustus_masked-13-processed-gene-6.135-mRNA-1	Phatr3_J13975	306493	13975	grey			LiUP	0.916477	1.1476	0	other localisation		hypothetical protein			PF07286	Protein of unknown function (DUF1445)				hypothetical protein	hypothetical protein (13975)		31.74	49.76	17.24	64.98	63.69	60.15	59.98	47.33	22.87	22.86	27.83	102.53	128.22	43.63	39.79	50.88	10.29	47.69	61.22	35.17	40.41	223.02	18.13	24.11	23.81
681	augustus_masked-13-processed-gene-6.117-mRNA-1	Phatr3_J13987	302419	13987	darkred		LoFe-UP+DaUP		1.39232	0.78003	0	other localisation		hypothetical protein; K12235 serine racemase [EC:5.1.1.18]	serine racemase [EC:5.1.1.18]	"Glycine, serine and threonine metabolism"	PF00291	Pyridoxal-phosphate dependent enzyme	KOG1251	CELLULAR PROCESSES AND SIGNALING	Signal transduction mechanisms	Serine racemase	Serine racemase (13987)		43.7	25.07	26.45	39.21	33.87	10.75	39.81	31.73	37.08	41.91	48.49	27.05	40.39	31.5	24.34	23.44	32.45	39.15	33.09	15.38	26.15	31.85	25.44	41.21	49.24
683	augustus_masked-13-processed-gene-7.236-mRNA-1	Phatr3_J13994	302386	13994	grey		LoFe-UP	LiUP	1.41218	1.2807	4	other localisation	cation transport||cation transmembrane transporter activity||integral component of membrane||transmembrane transport	"hypothetical protein; K14696 solute carrier family 30 (zinc transporter), member 9"	"solute carrier family 30 (zinc transporter), member 9"		PF01545	Cation efflux family	KOG2802	POORLY CHARACTERIZED	General function prediction only	Membrane protein HUEL (cation efflux superfamily)	Membrane protein HUEL (cation efflux superfamily) (13994)	cation diffusion facilitator family transporter||_GAP_	34.43	26.33	11.78	19.54	19.09	21.74	20.25	25.68	17.58	16.53	13.93	28.32	22.79	24.02	23.61	21.16	13	13.59	24.88	22.31	18.93	44.1	19.09	18.4	12.26
684	augustus_masked-13-processed-gene-2.42-mRNA-1	Phatr3_J14002	304414	14002	greenyellow		LoFe-UP		1.48475	1.06332	2	other localisation		"beta-mannosyltransferase; K03842 beta-1,4-mannosyltransferase [EC:2.4.1.142]"	"beta-1,4-mannosyltransferase [EC:2.4.1.142]"	N-Glycan biosynthesis || Various types of N-glycan biosynthesis	PF13579||PF13692	Glycosyl transferase 4-like domain||Glycosyl transferases group 1	KOG2941	CELLULAR PROCESSES AND SIGNALING	Posttranslational modification, protein turnover, chaperones	Beta-1,4-mannosyltransferase	Beta-1,4-mannosyltransferase (14002)		32.01	30.72	15.77	35.78	16.04	15.38	35.38	28.31	23.75	33.9	35.64	24.38	35.95	29.74	22.73	14.13	8.46	27.87	16.48	9.51	32.82	47.82	24.28	29.76	41.84
685	snap_masked-13-processed-gene-6.146-mRNA-1	Phatr3_J14003	302380	14003	green		LoFe-UP		1.45052	0.835835	0	other localisation	protein kinase activity||ATP binding||protein phosphorylation	hypothetical protein; K08823 CDC-like kinase [EC:2.7.12.1]	CDC-like kinase [EC:2.7.12.1]		PF00069||PF07714	Protein kinase domain||Protein tyrosine kinase	KOG0671	CELLULAR PROCESSES AND SIGNALING	Signal transduction mechanisms	LAMMER dual specificity kinases	LAMMER dual specificity kinases (14003)		59.62	52.15	77.11	35.03	45.67	54.36	24.95	38.41	43.77	56.63	75.04	63.9	38.34	33.36	35.65	35.81	47.56	36.49	44.68	38.76	23.21	66.45	30.45	45.49	50.86
686	augustus_masked-bd_32x35-processed-gene-1.130-mRNA-1	Phatr3_Jdraft1400	306193	1400_bd	NULL		LoFe-UP+DaUP		1.60168	0.620568	0	other localisation		hypothetical protein								hypothetical protein	hypothetical protein (1400_bd)		11.38	8.24	8.91	19.75	18.15	10.64	10.66	14.83	10.39	16.61	16.8	24.51	16.46	9.27	4.47	4.82	7.52	13.46	14.71	6.84	7.92	15.05	9.61	10.76	13.12
687	augustus_masked-13-processed-gene-7.83-mRNA-1	Phatr3_J14032	300316	14032	turquoise			LiUP	1.1809	2.30741	0	other localisation	nucleic acid binding||helicase activity||ATP binding||nucleus	hypothetical protein; K13181 ATP-dependent RNA helicase DDX27 [EC:3.6.4.13]	ATP-dependent RNA helicase DDX27 [EC:3.6.4.13]		PF00270||PF00271||PF06862	DEAD/DEAH box helicase||Helicase conserved C-terminal domain||Protein of unknown function (DUF1253)	KOG0338	INFORMATION STORAGE AND PROCESSING	RNA processing and modification	ATP-dependent RNA helicase	ATP-dependent RNA helicase (14032)		10.06	6.06	7.02	6	5.23	78.4	10.75	54.73	15.12	15.75	20.82	10.36	4.44	40.11	9.7	3.06	9.41	2.88	10.99	56.28	24.21	2.55	22.08	12.91	11.62
689	maker-13-augustus-gene-7.423-mRNA-1	Phatr3_J14054	308501	14054	grey		LoFe-UP	LiUP	1.52406	1.12691	0	other localisation		hypothetical protein			PF00561||PF12695||PF12697	alpha/beta hydrolase fold||Alpha/beta hydrolase family||Alpha/beta hydrolase family	KOG1552	POORLY CHARACTERIZED	General function prediction only	Predicted alpha/beta hydrolase	Predicted alpha/beta hydrolase (14054)		20.92	13.89	10	13.71	16.26	15.16	26.78	13.25	15.47	17.86	18.62	18.42	14.53	19.3	9.8	9.34	6.04	16.18	18.08	13.96	21.83	12.01	13.49	12.43	21.99
690	augustus_masked-13-processed-gene-6.109-mRNA-1	Phatr3_J14064	308543	14064	grey				1.29173	0.83054	0	other localisation	protein binding	hypothetical protein			PF01230||PF02798||PF11969||PF13409||PF13410||PF13417||PF14497	HIT domain||Glutathione S-transferase, N-terminal domain||Scavenger mRNA decapping enzyme C-term binding||Glutathione S-transferase, N-terminal domain||Glutathione S-transferase, C-terminal domain||Glutathione S-transferase, N-terminal domain||Glutathione S-transferase, C-terminal domain	KOG3275	CELLULAR PROCESSES AND SIGNALING	Signal transduction mechanisms	Zinc-binding protein of the histidine triad (HIT) family	Zinc-binding protein of the histidine triad (HIT) family (14064)		160.49	132.44	85.78	147.54	138.86	56.96	208.73	104.52	126.73	109.53	91.5	119.82	124.61	109.45	123.83	85.81	91.13	159.27	164.32	65.9	118.73	110.61	81.95	103.41	119.44
691	augustus_masked-13-processed-gene-7.96-mRNA-1	Phatr3_J14067	310513	14067	blue		LoFe-UP+DaUP		1.35394	0.669903	0	other localisation	pseudouridine synthesis||RNA binding||RNA modification||pseudouridine synthase activity	hypothetical protein			PF00849	RNA pseudouridylate synthase	KOG1919	INFORMATION STORAGE AND PROCESSING	RNA processing and modification	RNA pseudouridylate synthases	RNA pseudouridylate synthases (14067)		38.98	20.03	17.75	51	41.87	14.11	25.18	26.03	20.45	26.81	30.18	43.67	43.8	21.6	14.6	21.74	20.55	32.83	36.89	15.38	16.88	43.27	24.67	24.95	31.41
692	RICE:10143997	Phatr3_J14068	304417	14068	turquoise				1.13658	1.99057	0	other localisation		hypothetical protein; K09142 hypothetical protein	hypothetical protein		PF02598	Putative RNA methyltransferase	KOG3925	POORLY CHARACTERIZED	Function unknown	Uncharacterized conserved protein	Uncharacterized conserved protein (14068)		4.82	3.98	6.44	11.73	6.48	76.27	16.21	63.45	15.49	11.15	25.15	12.32	7.29	47.23	4.53	3.32	8.01	10.95	6.81	43.34	46.73	2.11	38.41	14.9	17.08
693	augustus_masked-13-processed-gene-7.86-mRNA-1	Phatr3_J14084	310534	14084	grey		LoFe-UP	LiUP	1.22031	1.08	0	other localisation	nucleus	hypothetical protein; K13119 protein FAM50	protein FAM50		PF04921	XAP5, circadian clock regulator	KOG2894	POORLY CHARACTERIZED	Function unknown	Uncharacterized conserved protein XAP-5	Uncharacterized conserved protein XAP-5 (14084)		20.36	15.87	13.37	14.41	12.7	14.39	20.32	18.69	16.07	18.55	14.64	17.52	20.49	18.68	14.45	12.85	12.59	11.19	19.51	14.75	15.67	23.57	14.2	16.04	18.52
694	augustus_masked-13-processed-gene-7.101-mRNA-1	Phatr3_J14090	304429	14090	turquoise			LiUP	1.34656	1.40543	0	other localisation	ATP binding	hypothetical protein			PF01443||PF13086||PF13087||PF13245||PF13604	Viral (Superfamily 1) RNA helicase||AAA domain||AAA domain||Part of AAA domain||AAA domain	KOG1801	INFORMATION STORAGE AND PROCESSING	RNA processing and modification	tRNA-splicing endonuclease positive effector (SEN1)	tRNA-splicing endonuclease positive effector (SEN1) (14090)		19.18	11.84	4.03	11.76	14.31	28.51	12.73	23.9	10.93	11.19	7.5	14.65	9.35	20.32	12.81	10.46	8.42	12.73	24.66	31.28	12.39	20.97	6.8	7.52	7.31
695	snap_masked-13-processed-gene-6.244-mRNA-1	Phatr3_J14096	306465	14096	grey				1.23798	0.887986	0	other localisation	cell redox homeostasis	hypothetical protein; K03671 thioredoxin 1	thioredoxin 1		PF00085||PF09409	Thioredoxin||PUB domain	KOG0910	CELLULAR PROCESSES AND SIGNALING	Posttranslational modification, protein turnover, chaperones	Thioredoxin-like protein	Thioredoxin-like protein (14096)		94.61	86.9	239.51	64.22	59	54.89	49.23	88.33	190.13	195.71	150.41	70.63	43.72	77.45	93.08	69.72	202.08	51.45	57.65	103.84	67.4	71	92.4	178.11	114.82
696	maker-13-snap-gene-7.567-mRNA-1	Phatr3_EG02013	308492	14103	grey60				1.42593	0.917959	0	other localisation	GTP binding||nucleus||cytoplasm	hypothetical protein			PF04670	Gtr1/RagA G protein conserved region	KOG3887	CELLULAR PROCESSES AND SIGNALING	Intracellular trafficking, secretion, and vesicular transport	Predicted small GTPase involved in nuclear protein import	Predicted small GTPase involved in nuclear protein import (14103)		88.44	79.49	102.03	33.03	29.08	30.92	29.56	44.57	62.52	144.09	141.8	55.5	42.77	44.33	72.98	57.32	70.97	30.89	44.36	42.68	39.23	42.63	47.1	111.79	100.08
697	snap_masked-13-abinit-gene-2.109-mRNA-1	Phatr3_EG02525	305676	14125	blue		LoFe-UP		1.39431	0.674304	0	other localisation	"carbohydrate metabolic process||glycolipid biosynthetic process||transferase activity, transferring hexosyl groups||carbohydrate binding||lipid glycosylation"	"monogalactosyldiacylglycerol synthase (EC:2.4.1.46); K03715 1,2-diacylglycerol 3-beta-galactosyltransferase [EC:2.4.1.46]"	"1,2-diacylglycerol 3-beta-galactosyltransferase [EC:2.4.1.46]"	Glycerolipid metabolism	PF04101||PF06925	Glycosyltransferase family 28 C-terminal domain||Monogalactosyldiacylglycerol (MGDG) synthase				hypothetical protein	hypothetical protein (14125)		22.39	9.36	6.94	21.93	6.75	3.17	9.57	10.18	23.02	26.65	25.48	26.47	29.66	10.2	5.04	5.81	11.63	8.4	16.91	5.8	14.98	7.46	12.39	16.67	10.93
698	augustus_masked-13-processed-gene-7.200-mRNA-1	Phatr3_J14138	304442	14138	turquoise		LiUP	LiUP	0.977846	1.55657	0	mitochondrion	tRNA modification||tRNA (guanine-N7-)-methyltransferase activity	hypothetical protein			PF02390	Putative methyltransferase	KOG3115	POORLY CHARACTERIZED	General function prediction only	Methyltransferase-like protein	Methyltransferase-like protein (14138)		33	37.31	31.22	25.49	26.08	67.85	33.73	70.38	38.5	43.7	48.82	31.81	42.52	84.13	38.89	32.91	32.31	18.37	23.17	62.17	55.14	36.47	49.31	42.95	45.88
700	augustus_masked-13-processed-gene-1.26-mRNA-1	Phatr3_J14143	306457	14143	black				1.17923	0.971218	0	other localisation	chromatin binding	hypothetical protein			PF00249||PF13921	Myb-like DNA-binding domain||Myb-like DNA-binding domain	KOG0048	INFORMATION STORAGE AND PROCESSING	Transcription	Transcription factor, Myb superfamily	Transcription factor, Myb superfamily (14143)		47.88	38.75	29.19	39.67	44.38	72.13	26.84	51.33	52.62	53.49	47.09	68.32	48.56	43.1	21.33	27.75	25.7	41.99	47.21	49.15	31.42	72.1	46.3	52.35	58.4
701	augustus_masked-13-processed-gene-1.48-mRNA-1	Phatr3_J14145	308510	14145	turquoise			LiUP	1.04014	3.60311	0	other localisation	nucleolus||ribosome biogenesis	hypothetical protein; K14843 pescadillo	pescadillo		PF06732	Pescadillo N-terminus	KOG2481	INFORMATION STORAGE AND PROCESSING	RNA processing and modification	Protein required for normal rRNA processing	Protein required for normal rRNA processing (14145)		19.68	14.53	18.12	19.96	14.48	396.64	30.21	225.4	45.73	48.45	53.09	35.59	10.34	151.65	28.03	15.72	27.63	8.01	38.74	352.49	80.53	17.94	83.94	30.64	26.71
702	augustus_masked-13-processed-gene-6.106-mRNA-1	Phatr3_J14149	302384	14149	turquoise				1.03909	1.2247	0	other localisation	methyltransferase activity	hypothetical protein; K14850 ribosomal RNA-processing protein 8 [EC:2.1.1.-]	ribosomal RNA-processing protein 8 [EC:2.1.1.-]		PF05148	Hypothetical methyltransferase	KOG3045	INFORMATION STORAGE AND PROCESSING	RNA processing and modification	Predicted RNA methylase involved in rRNA processing	Predicted RNA methylase involved in rRNA processing (14149)		34.64	29.52	51.07	22.19	32.83	104.14	29.9	45.74	34.11	39.72	40.17	33.09	28.74	59.39	49.97	38.62	49.81	18.6	40.03	119.42	35.15	28.01	38.99	47.17	33.05
703	augustus_masked-14-processed-gene-7.61-mRNA-1	Phatr3_J14161	306561	14161	NULL			LiUP	1.06662	1.97772	0	other localisation	nucleic acid binding||DNA binding||helicase activity||ATP binding||hydrolase activity	helicase_3; K14806 ATP-dependent RNA helicase DDX31/DBP7 [EC:3.6.4.13]	ATP-dependent RNA helicase DDX31/DBP7 [EC:3.6.4.13]		PF00270||PF00271||PF04851||PF13959	DEAD/DEAH box helicase||Helicase conserved C-terminal domain||Type III restriction enzyme, res subunit||Domain of unknown function (DUF4217)	KOG0348	INFORMATION STORAGE AND PROCESSING	RNA processing and modification	ATP-dependent RNA helicase	ATP-dependent RNA helicase (14161)		7.74	5.91	7.76	5.11	8.79	56.81	7.1	30.99	9.12	8.79	11.64	9.96	5.6	30.73	8.88	5.76	13.62	6.59	10.19	49.38	13.97	8.09	14.51	9.55	7.99
705	augustus_masked-14-processed-gene-5.19-mRNA-1	Phatr3_J14176	304477	14176	turquoise			LiUP	0.840245	2.67058	0	other localisation	protein binding	hypothetical protein			PF00400	WD domain, G-beta repeat	KOG0296	POORLY CHARACTERIZED	Function unknown	Angio-associated migratory cell protein (contains WD40 repeats)	Angio-associated migratory cell protein (contains WD40 repeats) (14176)		86.37	28.66	51.72	32.14	38.67	389.79	51.09	306.65	122.36	82.85	93.46	53.32	21.44	242.38	61.76	24.79	85.52	34.63	61.85	335.47	147.62	55.79	168.3	65.01	39.63
706	augustus_masked-14-processed-gene-4.79-mRNA-1	Phatr3_J14177	306528	14177	blue		LoFe-UP		1.3608	0.869483	0	other localisation	ubiquitin-protein ligase activity	hypothetical protein			PF00632	HECT-domain (ubiquitin-transferase)	KOG0940	CELLULAR PROCESSES AND SIGNALING	Posttranslational modification, protein turnover, chaperones	Ubiquitin protein ligase RSP5/NEDD4	Ubiquitin protein ligase RSP5/NEDD4 (14177)		16.54	21.73	18.58	38.63	27.89	31.07	19.65	23.19	20.19	33.44	37.2	40.87	23.97	20.13	15.07	20.02	13.96	30.08	24.25	21.87	20.37	27.43	20.86	21.22	19.04
707	maker-14-augustus-gene-4.263-mRNA-1	Phatr3_J14180	310590	14180	NULL				1.16566	0.698283	0	mitochondrion	nucleic acid binding||DNA binding||helicase activity||protein binding||ATP binding||hydrolase activity	hypothetical protein; K10875 DNA repair and recombination protein RAD54 and RAD54-like protein [EC:3.6.4.-]	DNA repair and recombination protein RAD54 and RAD54-like protein [EC:3.6.4.-]	Homologous recombination	PF00176||PF00270||PF00271||PF00439||PF04851	SNF2 family N-terminal domain||DEAD/DEAH box helicase||Helicase conserved C-terminal domain||Bromodomain||Type III restriction enzyme, res subunit	KOG0390	INFORMATION STORAGE AND PROCESSING	Replication, recombination and repair	DNA repair protein, SNF2 family	DNA repair protein, SNF2 family (14180)		9.06	4.89	3.8	9.68	2.4	2.21	3.88	2.14	4.22	7.46	15.08	8.45	4.76	2.62	4.39	3.36	1.96	4.16	10.34	2.73	6.83	9.45	1.8	5.89	17.9
708	augustus_masked-bd_32x35-processed-gene-1.81-mRNA-1	Phatr3_Jdraft1418	308246	1418_bd	turquoise				0.946983	1.16538	1	signal peptide	hydrolase activity	hypothetical protein			PF00149	Calcineurin-like phosphoesterase	KOG0373	CELLULAR PROCESSES AND SIGNALING	Cell cycle control, cell division, chromosome partitioning	Serine/threonine specific protein phosphatase involved in cell cycle control, PP2A-related	Serine/threonine specific protein phosphatase involved in cell cycle control, PP2A-related (1418_bd)		30.81	22.16	17.58	18.75	18.8	31.03	19.07	30.56	27.21	24.31	30.66	23.88	12.28	36.15	23.16	20.76	30.75	21.26	16.83	34.28	22.6	33.57	20.28	22.53	25.32
709	augustus_masked-14-processed-gene-4.77-mRNA-1	Phatr3_J14191	300389	14191	darkred				1.0438	0.736122	0	signal peptide	metabolic process||methyltransferase activity	hypothetical protein			PF01209||PF03141||PF08241||PF08242||PF13489||PF13847	ubiE/COQ5 methyltransferase family||Putative S-adenosyl-L-methionine-dependent methyltransferase||Methyltransferase domain||Methyltransferase domain||Methyltransferase domain||Methyltransferase domain	KOG1269	METABOLISM	Lipid transport and metabolism	SAM-dependent methyltransferases	SAM-dependent methyltransferases (14191)		45.89	32.66	27.37	37.91	31.17	13.15	47.11	32.5	51.19	70.34	70.73	37.88	56.2	38.4	38.5	27.8	32.28	30.33	46.54	16.84	45.99	11.38	42.18	47.97	58.65
710	maker-14-snap-gene-4.325-mRNA-1	Phatr3_EG02276	308566	14192	grey			LiUP	0.917791	1.22625	0	signal peptide	porphyrin-containing compound biosynthetic process||oxidoreductase activity||siroheme biosynthetic process||precorrin-2 dehydrogenase activity||cell redox homeostasis||flavin adenine dinucleotide binding||oxidation-reduction process				PF00070||PF00085||PF00890||PF03486||PF07992||PF13098||PF13241||PF13738	Pyridine nucleotide-disulphide oxidoreductase||Thioredoxin||FAD binding domain||HI0933-like protein||Pyridine nucleotide-disulphide oxidoreductase||Thioredoxin-like domain||Putative NAD(P)-binding||Pyridine nucleotide-disulphide oxidoreductase	KOG0404	CELLULAR PROCESSES AND SIGNALING	Posttranslational modification, protein turnover, chaperones	Thioredoxin reductase	Thioredoxin reductase (14192)		202.39	217.92	397.79	63.88	93.66	86.45	82.11	114.6	267.83	197.76	151.19	90.02	39.38	108.58	229.06	152.31	360.93	100.06	90.58	120.56	117.07	150.39	149.47	235.18	236.76
712	augustus_masked-14-processed-gene-6.42-mRNA-1	Phatr3_J14202	306525	14202	black			LiUP	1.23162	1.02574	1	other localisation	diacylglycerol kinase activity||protein kinase C-activating G-protein coupled receptor signaling pathway	hypothetical protein; K00901 diacylglycerol kinase [EC:2.7.1.107]	diacylglycerol kinase (ATP dependent) [EC:2.7.1.107]	Glycerolipid metabolism || Glycerophospholipid metabolism || Phosphatidylinositol signaling system	PF00609||PF00781	Diacylglycerol kinase accessory domain||Diacylglycerol kinase catalytic domain	KOG1169	METABOLISM	Lipid transport and metabolism	Diacylglycerol kinase	Diacylglycerol kinase (14202)		29.71	35.2	19.6	27.04	25.58	30.85	19.52	33.24	26.21	25.48	31.2	35.39	23.79	23.72	29.56	21.09	22.38	31.34	34.22	24.53	17.22	49.06	19.19	17.88	25.91
713	augustus_masked-14-processed-gene-0.18-mRNA-1	Phatr3_J14208	300379	14208	purple				0.882423	1.04681	5	signal peptide	iron ion binding||fatty acid biosynthetic process||oxidoreductase activity||oxidation-reduction process	hypothetical protein; K00227 lathosterol oxidase [EC:1.14.21.6]	lathosterol oxidase [EC:1.14.21.6]	Steroid biosynthesis	PF04116	Fatty acid hydroxylase superfamily	KOG0872	METABOLISM	Lipid transport and metabolism	Sterol C5 desaturase	Sterol C5 desaturase (14208)		71.79	64.57	40.47	48.27	55.22	21.12	50.53	27.07	48.22	55.41	42.56	46.92	56.42	30.84	58.37	82.62	34.2	47.19	51.65	20.52	49.03	41.74	44.71	55.86	52.85
714	augustus_masked-14-processed-gene-3.13-mRNA-1	Phatr3_J14212	310575	14212	purple				1.18116	0.832927	0	other localisation	GTP binding||SRP-dependent cotranslational protein targeting to membrane	hypothetical protein; K13431 signal recognition particle receptor subunit alpha	signal recognition particle receptor subunit alpha	Protein export	PF00448||PF01656	SRP54-type protein, GTPase domain||CobQ/CobB/MinD/ParA nucleotide binding domain	KOG0781	CELLULAR PROCESSES AND SIGNALING	Intracellular trafficking, secretion, and vesicular transport	Signal recognition particle receptor, alpha subunit	Signal recognition particle receptor, alpha subunit (14212)		59.49	43.43	37.41	56.47	38.12	24.99	39.84	41.57	36.37	47.92	65.42	43.61	36.44	35.4	43.82	38.15	42.92	36.29	44.48	31.51	42.2	29.12	20.6	33.97	58.61
717	maker-bd_32x35-augustus-gene-1.280-mRNA-1	Phatr3_Jdraft1423	302092	1423_bd	grey		LoFe-UP	LoFe-UP	1.99218	0.827602	0	other localisation		hypothetical protein			PF07082	Protein of unknown function (DUF1350)				hypothetical protein	hypothetical protein (1423_bd)		29.49	30.22	32.12	25.81	45.87	33.89	30.19	18.36	21.91	20.82	18.05	19.58	24.93	24.75	18.58	9.33	14.8	28.7	35.23	29.7	25.56	11.43	14.85	18.6	16.59
718	augustus_masked-14-processed-gene-7.54-mRNA-1	Phatr3_J14242	302449	14242	red		LiUP	LiUP	0.624822	25.8613	0	chloroplast					PF00504	Chlorophyll A-B binding protein				hypothetical protein	hypothetical protein (14242)		59.99	49.92	3.63	14.77	10.54	1071.15	396.16	502.31	74.01	51.27	28.54	30.51	33.17	778.17	82.17	26.55	3.13	9.91	23.2	330.15	159.89	435.68	68.74	57.23	10.73
719	augustus_masked-14-processed-gene-4.101-mRNA-1	Phatr3_J14163	306552	14251	turquoise		LoFe-UP+LiUP	LiUP	1.54773	1.63791	0	other localisation		hypothetical protein || hypothetical protein								hypothetical protein	hypothetical protein (14251)		87.82	118.11	52.55	26.96	60.61	144.78	59.36	51.21	71.87	89.05	81.54	68.47	36.61	76.98	76.25	36.34	28.54	18.21	38.61	96.99	68.43	100.32	52.1	41.51	43.04
720	augustus_masked-14-processed-gene-4.83-mRNA-1	Phatr3_J14255	310567	14255	salmon				1.10488	1.04025	0	other localisation	cellular metabolic process	hypothetical protein; K03680 translation initiation factor eIF-2B subunit delta	translation initiation factor eIF-2B subunit delta	RNA transport	PF01008	Initiation factor 2 subunit family	KOG1467	INFORMATION STORAGE AND PROCESSING	Translation, ribosomal structure and biogenesis	Translation initiation factor 2B, delta subunit (eIF-2Bdelta/GCD2)	Translation initiation factor 2B, delta subunit (eIF-2Bdelta/GCD2) (14255)		49.59	40.33	31.14	50.54	64.72	68.11	52.56	65.62	37.23	42.01	37.61	52.47	33.56	60.55	42.52	48.09	46.73	43.73	62.15	68.75	45.72	48.82	40.83	37.5	35.81
721	augustus_masked-bd_32x35-processed-gene-1.96-mRNA-1	Phatr3_Jdraft1425	308227	1425_bd	NULL				1.22086	0.91323	0	other localisation	hydrolase activity	hypothetical protein			PF00753||PF12706	Metallo-beta-lactamase superfamily||Beta-lactamase superfamily domain				hypothetical protein	hypothetical protein (1425_bd)		4.18	5.54	10.58	6.33	6.94	18.98	4.52	6.96	5.36	6.85	9.86	8.67	6.44	7.42	4.5	3.87	9.17	6.13	6.8	11.81	7.02	1.88	6.2	6.76	10.31
722	augustus_masked-14-processed-gene-6.30-mRNA-1	Phatr3_J14260	306553	14260	tan				1.09465	0.967935	0	mitochondrion	iron-sulfur cluster binding	hypothetical protein; K03941 NADH dehydrogenase (ubiquinone) Fe-S protein 8 [EC:1.6.5.3 1.6.99.3]	DH dehydrogenase (ubiquinone) Fe-S protein 8 [EC:1.6.5.3 1.6.99.3]	Oxidative phosphorylation || Alzheimer's disease || Parkinson's disease || Huntington's disease	PF00037||PF12797||PF12800||PF12837||PF12838||PF13183||PF13187||PF13237||PF13484||PF13534||PF13746||PF14697	4Fe-4S binding domain||4Fe-4S binding domain||4Fe-4S binding domain||4Fe-4S binding domain||4Fe-4S dicluster domain||4Fe-4S dicluster domain||4Fe-4S dicluster domain||4Fe-4S dicluster domain||4Fe-4S double cluster binding domain||4Fe-4S dicluster domain||4Fe-4S dicluster domain||4Fe-4S dicluster domain	KOG3256	METABOLISM	Energy production and conversion	DH:ubiquinone oxidoreductase, NDUFS8/23 kDa subunit	DH:ubiquinone oxidoreductase, NDUFS8/23 kDa subunit (14260)	"NADH-quinone oxidoreductase, chain I"	317.55	636.99	595.69	352.57	419.89	252.83	623.13	301.74	269.49	526.58	438.37	354.3	602.88	300.86	616.11	749.17	312.12	355.73	284.01	206.34	456.21	501.39	423.96	391.31	450.53
723	maker-14-snap-gene-4.352-mRNA-1	Phatr3_J14269	310608	14269	darkgrey		HiFe-UP		0.590876	1.30564	0	no signal peptide or anchor	structural constituent of ribosome||intracellular||ribosome||translation	hypothetical protein			PF01779	Ribosomal L29e protein family	KOG3504	INFORMATION STORAGE AND PROCESSING	Translation, ribosomal structure and biogenesis	60S ribosomal protein L29	60S ribosomal protein L29 (14269)		3927.95	3174.59	4487.85	1532.49	2924.14	3861.93	5113.94	4355.71	3307.62	4038.59	1898.9	2186.7	824.6	6259.73	8384.46	2310.22	7067.04	1542.34	2403.88	7178.69	4372.69	396.39	4848.42	3618.14	2189.83
724	augustus_masked-14-processed-gene-5.21-mRNA-1	Phatr3_J14284	302463	14284	blue		DaUP		1.29546	0.732275	1	signal peptide	6-phosphofructokinase activity||6-phosphofructokinase complex||glycolytic process				PF00365	Phosphofructokinase	KOG2440	METABOLISM	Carbohydrate transport and metabolism	Pyrophosphate-dependent phosphofructo-1-kinase	Pyrophosphate-dependent phosphofructo-1-kinase (14284)		26.86	25.58	13.78	29.06	27.55	7.78	22.4	12.37	27.12	24.27	30.97	27.56	36.47	14.65	12.64	22.32	10.76	23.04	31.77	3.12	14.94	67.34	10.6	15.95	19.6
725	augustus_masked-14-processed-gene-6.54-mRNA-1	Phatr3_J14294	300391	14294	brown		DaUP		0.961742	0.674709	0	other localisation		hypothetical protein			PF01042||PF06201||PF14588	Endoribonuclease L-PSP||PITH domain||YjgF/chorismate_mutase-like, putative endoribonuclease	KOG1730	CELLULAR PROCESSES AND SIGNALING	Posttranslational modification, protein turnover, chaperones	Thioredoxin-like protein	Thioredoxin-like protein (14294)		62.64	77.27	119.44	124.53	117.96	97.73	102.16	78.92	58.7	58.68	107.64	80.89	122.63	94.89	133.37	65.48	103.08	129.79	79.31	65.3	108.07	56.93	91.63	70.9	122.04
726	augustus_masked-14-processed-gene-6.60-mRNA-1	Phatr3_J14301	306518	14301	purple			HiFe-UP+LiUP	0.945738	1.08456	1	signal anchor	calcium ion binding||pyrophosphatase activity	hypothetical protein; K12304 soluble calcium-activated nucleotidase 1 [EC:3.6.1.6]	soluble calcium-activated nucleotidase 1 [EC:3.6.1.6]	Purine metabolism || Pyrimidine metabolism	PF06079	Apyrase	KOG4494	METABOLISM	Nucleotide transport and metabolism	Cell surface ATP diphosphohydrolase Apyrase	Cell surface ATP diphosphohydrolase Apyrase (14301)		85.18	98.01	60.21	71.22	55.62	50.59	86.45	77.57	69.9	90.76	107.28	99.23	69.62	71.3	98.48	99.84	49.32	75.52	58.41	54.5	108.32	79.38	74.32	77.22	120.38
727	augustus_masked-14-processed-gene-6.86-mRNA-1	Phatr3_J14307	304493	14307	NULL		DaUP	DaUP	0.941336	0.193365	0	other localisation	electron carrier activity||iron-sulfur cluster binding				PF00111	2Fe-2S iron-sulfur cluster binding domain				hypothetical protein	hypothetical protein (14307)		13.81	5.04	21.85	15.91	15.72	0.51	4.36	1.01	7.49	6.64	28.87	12.96	30.24	1.22	7.96	4.53	16.77	14.14	13.99	0.09	8.7	0.21	12.69	7.14	33.53
728	maker-bd_32x35-snap-gene-1.349-mRNA-1	Phatr3_Jdraft1431	308230	1431_bd	purple				1.16251	0.806859	0	other localisation	"transferase activity, transferring phosphorus-containing groups"	hypothetical protein; K05305 fucokinase [EC:2.7.1.52]	fucokinase [EC:2.7.1.52]	Fructose and mannose metabolism || Amino sugar and nucleotide sugar metabolism	PF07959||PF08544	L-fucokinase||GHMP kinases C terminal	KOG4644	METABOLISM	Carbohydrate transport and metabolism	L-fucose kinase	L-fucose kinase (1431_bd)		25.44	16.96	9.14	17.03	20.27	3.62	15.5	13.2	19.99	13.64	17.96	24.69	9.26	10	13.65	7.73	14.74	34.55	24.87	10.69	14.98	13.05	10.82	15.01	24.86
729	snap_masked-14-processed-gene-4.203-mRNA-1	Phatr3_J14322	302466	14322	grey		DaUP		0.978625	0.711375	1	other localisation		hypothetical protein								hypothetical protein	hypothetical protein (14322)		20.56	21.28	27.73	31.57	47.8	28.3	11.8	15.63	16.19	13.47	20.52	38.04	21.87	17.59	15.64	27.24	30.82	36.29	33.57	20.43	14	25.38	12.97	10.97	22.7
730	augustus_masked-14-processed-gene-6.31-mRNA-1	Phatr3_J14327	310612	14327	darkred				1.68964	0.70168	0	mitochondrion	protein binding	hypothetical protein			PF03031	NLI interacting factor-like phosphatase	KOG1605	INFORMATION STORAGE AND PROCESSING	Transcription	TFIIF-interacting CTD phosphatase, including NLI-interacting factor (involved in RNA polymerase II regulation)	TFIIF-interacting CTD phosphatase, including NLI-interacting factor (involved in RNA polymerase II regulation) (14327)		16.61	6.44	8.34	30.64	22.36	33.25	17.81	31.67	14.89	11.33	19.16	31.72	57.76	40.94	7.29	4.34	8.26	18.36	35.06	17.37	8.16	7.67	33.55	12.11	5.99
731	augustus_masked-14-processed-gene-4.124-mRNA-1	Phatr3_J14334	304482	14334	NULL		LoFe-UP+DaUP	LoFe-UP+DaUP			0	signal peptide		hypothetical protein								phosphoglyceratemutase	phosphoglyceratemutase (14334)		5.53	3.99	27.51	303.33	159.95	1.22	4.23	2.85	3.57	3.43	53.79	106.09	156.96	1.45	1.54	2.31	36.86	157.01	93.07	1.33	0.82	1.04	1.27	1.99	59.17
732	augustus_masked-14-processed-gene-0.23-mRNA-1	Phatr3_J14339	306531	14339	red		LiUP	LiUP	1.06045	2.04236	0	chloroplast	"N-acetyltransferase activity||transferase activity, transferring acyl groups other than amino-acyl groups"				PF00583||PF08445	Acetyltransferase (GNAT) family||FR47-like protein	KOG3235	POORLY CHARACTERIZED	General function prediction only	Subunit of the major N alpha-acetyltransferase	Subunit of the major N alpha-acetyltransferase (14339)		89.84	95.73	20.84	37.41	50.65	108.06	91.85	105.73	106.99	67.12	36.96	50.99	83.07	108.37	53.19	63.23	23.15	39.14	51.8	99.45	67.08	152.97	89.87	68.94	43.82
733	augustus_masked-14-processed-gene-4.80-mRNA-1	Phatr3_J14345	300422	14345	blue		LoFe-UP+DaUP	LoFe-UP	1.63986	0.731211	0	other localisation	ubiquitin-protein ligase activity	hypothetical protein			PF00632	HECT-domain (ubiquitin-transferase)	KOG0940	CELLULAR PROCESSES AND SIGNALING	Posttranslational modification, protein turnover, chaperones	Ubiquitin protein ligase RSP5/NEDD4	Ubiquitin protein ligase RSP5/NEDD4 (14345)		67.87	51.86	50.8	85.05	61.46	54.97	44.77	55.11	48.06	52.96	79.92	93.22	72.29	51.37	31.71	42.1	45.55	70.17	75.19	51.39	36.47	79.57	39.42	39.42	61.43
734	snap_masked-14-abinit-gene-6.146-mRNA-1	Phatr3_EG02507	309513	14355	NULL		DaUP		2.16126	0.429534	1	signal anchor	protein binding||zinc ion binding||metal ion binding	hypothetical protein			PF00097||PF12678||PF13639||PF13920	Zinc finger, C3HC4 type (RING finger)||RING-H2 zinc finger||Ring finger domain||Zinc finger, C3HC4 type (RING finger)	KOG0800	CELLULAR PROCESSES AND SIGNALING	Posttranslational modification, protein turnover, chaperones	Predicted E3 ubiquitin ligase	Predicted E3 ubiquitin ligase (14355)		10.09	9.6	25.92	6.71	11.28	9.77	5.97	7.4	11.51	46.93	117.15	46.59	12.61	9.28	4.46	5.63	29.56	6.19	4.84	7.41	1.79	2.28	15.43	20.41	51.65
735	maker-14-snap-gene-6.211-mRNA-1	Phatr3_J14356	308599	14356	brown		DaUP	DaUP	0.696486	0.309767	0	mitochondrion	tetrahydrobiopterin biosynthetic process||4-alpha-hydroxytetrahydrobiopterin dehydratase activity	hypothetical protein; K01724 4a-hydroxytetrahydrobiopterin dehydratase [EC:4.2.1.96]	4a-hydroxytetrahydrobiopterin dehydratase [EC:4.2.1.96]		PF01329	Pterin 4 alpha carbinolamine dehydratase	KOG4073	INFORMATION STORAGE AND PROCESSING	Transcription	Pterin carbinolamine dehydratase PCBD/dimerization cofactor of HNF1	Pterin carbinolamine dehydratase PCBD/dimerization cofactor of HNF1 (14356)		90.68	43.33	88.54	200.89	284.73	41.17	66.47	51.34	40.3	31.51	80.82	138.55	122.35	72.28	171.89	39.27	131.73	239.09	200.02	38.15	68.35	39.96	54.08	34.77	70.3
736	augustus_masked-bd_32x35-processed-gene-1.75-mRNA-1	Phatr3_Jdraft1435	308249	1435_bd	NULL		LiUP	HiFe-UP+LiUP	0.744556	2.122	0	other localisation		hypothetical protein								hypothetical protein	hypothetical protein (1435_bd)		3	2.07	2.27	4.06	2.2	6.71	6.07	6.15	5.45	4.72	4.79	3.34	5.04	5.78	1.83	2.89	1.72	2.67	3.47	3.38	6.65	9.28	6.48	4.68	2.85
737	RICE:10149195	Phatr3_J14366	310581	14366	grey				0.846262	1.07951	0	other localisation		hypothetical protein	"solute carrier family 25 (mitochondrial S-adenosylmethionine transporter), member 26"		PF00153	Mitochondrial carrier protein	KOG0768	METABOLISM	Energy production and conversion	Mitochondrial carrier protein PET8	Mitochondrial carrier protein PET8 (14366)		45.36	38.45	120.35	63.34	67.04	88.99	66.95	73.59	70.73	48.74	58.38	32.94	49.21	80.78	104.06	36.55	95.51	78.51	34.84	88.67	119.15	27.94	78	69.43	56.6
739	augustus_masked-14-processed-gene-7.68-mRNA-1	Phatr3_J14373	310613	14373	grey			HiFe-UP+LiUP	0.64259	1.33572	3	other localisation		hypothetical protein			PF04241	Protein of unknown function (DUF423)	KOG3472	POORLY CHARACTERIZED	Function unknown	Predicted small membrane protein	Predicted small membrane protein (14373)		81.52	126.11	153.65	90.07	102.76	19.41	102.94	43.45	125.45	85.18	78.41	58.25	206.15	45.49	83.85	191.76	70.1	145.06	41.79	12.19	48.83	175.68	42.13	88.04	138.83
740	augustus_masked-14-processed-gene-5.20-mRNA-1	Phatr3_J14374	304474	14374	grey		LiUP	LiUP	0.858712	1.6199	0	other localisation	sequence-specific DNA binding	hypothetical protein; K03627 putative transcription factor	putative transcription factor		PF01381||PF08523||PF12844	Helix-turn-helix||Multiprotein bridging factor 1||Helix-turn-helix domain	KOG3398	INFORMATION STORAGE AND PROCESSING	Transcription	Transcription factor MBF1	Transcription factor MBF1 (14374)		161.26	221.92	324.39	44.94	66.14	207.76	229.06	220.96	409.08	285.73	226.18	80.35	105.82	185.48	282.37	94.53	203.36	82.25	69.94	206.38	253.36	179.84	239.8	472.09	362.69
741	augustus_masked-bd_32x35-processed-gene-1.117-mRNA-1	Phatr3_Jdraft1437	308236	1437_bd	NULL		LiUP	HiFe-UP+LiUP	0.281617	13.9048	0	other localisation		hypothetical protein								hypothetical protein	hypothetical protein (1437_bd)		1.04	0.5	0.16	0.63	1.93	25.72	1.29	12.41	0.8	0.6	0.28	1.71	1.06	9.47	2.84	0.29	0.47	0.44	1.16	13.22	1.18	28.2	1.67	0.57	0.35
742	maker-14-snap-gene-4.344-mRNA-1	Phatr3_J14380	308615	14380	NULL		DaUP	DaUP	1.52011	0.380093	1	signal peptide	serine-type endopeptidase activity||proteolysis	hypothetical protein			PF00082	Subtilase family	KOG1153	CELLULAR PROCESSES AND SIGNALING	Posttranslational modification, protein turnover, chaperones	Subtilisin-related protease/Vacuolar protease B	Subtilisin-related protease/Vacuolar protease B (14380)		7.38	10.52	21.86	14.33	13.48	5.8	3.51	5.38	7.81	26.96	45.78	24.14	26.39	3.97	2.82	10.94	14.98	14.68	14.12	7.12	3.1	15.03	3.01	11.14	36.52
743	augustus_masked-15-processed-gene-1.39-mRNA-1	Phatr3_J14386	302474	14386	darkorange				0.808793	0.761041	0	chloroplast					PF00504	Chlorophyll A-B binding protein				hypothetical protein	hypothetical protein (14386)		263.52	642.32	443.5	239.43	320.3	61.49	404.76	24	598.94	692.05	392.02	277.31	795	29.85	262.21	637.56	351.1	361.5	283.34	42.34	252.43	33.9	453.55	872.93	399.6
744	maker-15-snap-gene-3.199-mRNA-1	Phatr3_J14387	302478	14387	grey				0.842215	1.10223	0	other localisation		clpP; hypothetical protein			PF00574	Clp protease	KOG0840	CELLULAR PROCESSES AND SIGNALING	Posttranslational modification, protein turnover, chaperones	ATP-dependent Clp protease, proteolytic subunit	ATP-dependent Clp protease, proteolytic subunit (14387)		123.82	226	406.23	88.42	109.34	137.31	210.33	137.15	165.76	205.27	221.57	113.43	214.66	185.09	273.76	220.14	164.83	79.52	104.35	140.48	195.21	174.39	174	273.02	165.85
745	maker-bd_32x35-augustus-gene-1.260-mRNA-1	Phatr3_Jdraft1438	304152	1438_bd	NULL		LiUP	LiUP	1.03063	2.73121	0	other localisation		hypothetical protein								hypothetical protein	hypothetical protein (1438_bd)		12.05	6.61	2.54	1.79	6.42	26.48	7.29	23.99	7.6	2.23	1.39	5.25	4.59	21.98	11.94	4.42	4.35	1.93	12.31	23.45	7.73	36.64	7.38	1.61	2.49
746	augustus_masked-15-processed-gene-6.119-mRNA-1	Phatr3_J14391	310630	14391	blue		LoFe-UP		1.43756	0.813669	0	other localisation	GTPase activity||ATP binding||GTP binding||ATPase activity	hypothetical protein			PF00005||PF02463||PF03193||PF12848||PF13175||PF13304||PF13476||PF13555	ABC transporter||RecF/RecN/SMC N terminal domain||Protein of unknown function, DUF258||ABC transporter||AAA ATPase domain||AAA domain||AAA domain||P-loop containing region of AAA domain	KOG0062	METABOLISM	Amino acid transport and metabolism	ATPase component of ABC transporters with duplicated ATPase domains/Translation elongation factor EF-3b	ATPase component of ABC transporters with duplicated ATPase domains/Translation elongation factor EF-3b (14391)		28.88	22.75	20.67	38.98	29.39	10.84	33.99	31.83	27.32	28.08	30.8	37.1	27.53	27.72	24.04	23.62	22.27	23.42	41.2	17.58	24.49	42.68	22.67	24.33	25.42
748	augustus_masked-15-processed-gene-2.38-mRNA-1	Phatr3_J14401	310662	14401	NULL		DaUP	DaUP	0.587965	0.00909998	0	other localisation	isocitrate lyase activity||carboxylic acid metabolic process				PF00463||PF13714	Isocitrate lyase family||Phosphoenolpyruvate phosphomutase	KOG1260	METABOLISM	Energy production and conversion	Isocitrate lyase	Isocitrate lyase (14401)	isocitrate lyase	5.24	0.99	63.03	135.73	140.25	1.54	1.31	1.05	1.33	2.59	148.51	127.72	173.4	1.06	0.52	0.73	98.97	282.72	147.8	1.84	1.11	1.42	4.5	3.42	152.01
749	augustus_masked-15-processed-gene-0.20-mRNA-1	Phatr3_J14403	300487	14403	red		LoFe-UP		1.38508	0.991281	10	signal anchor	cation transport||solute:hydrogen antiporter activity||integral component of membrane||transmembrane transport				PF00999	Sodium/hydrogen exchanger family	KOG1965	METABOLISM	Inorganic ion transport and metabolism	Sodium/hydrogen exchanger protein	Sodium/hydrogen exchanger protein (14403)		12.93	16.57	17.54	29.01	22.19	40.47	21.16	38.33	15.3	19.35	25.86	27.38	38.67	35.37	11.19	14.76	12.29	15.68	16.97	22.58	14.99	28.98	24.83	15.4	17.03
750	maker-15-augustus-gene-7.172-mRNA-1	Phatr3_J14412	304534	14412	blue		DaUP	DaUP	0.862751	0.442237	0	other localisation	GTP binding||SRP-dependent cotranslational protein targeting to membrane	hypothetical protein			PF00448||PF02881||PF13191	SRP54-type protein, GTPase domain||SRP54-type protein, helical bundle domain||AAA ATPase domain	KOG0780	CELLULAR PROCESSES AND SIGNALING	Intracellular trafficking, secretion, and vesicular transport	Signal recognition particle, subunit Srp54	Signal recognition particle, subunit Srp54 (14412)	signal recognition particle-docking protein FtsY||_GAP_	35.88	3.98	9.59	80.4	61.05	29.53	24.13	48.37	41.39	6.11	36.03	73.79	51.69	34.87	34.65	2.56	14.66	53.31	67.11	39.89	55.47	9.53	61.43	7.82	30.38
752	augustus_masked-15-processed-gene-6.92-mRNA-1	Phatr3_J14426	302508	14426	black				1.00956	0.867857	0	signal peptide					PF00091||PF12327	Tubulin/FtsZ family, GTPase domain||FtsZ family, C-terminal domain				hypothetical protein	hypothetical protein (14426)	cell division protein FtsZ||_GAP_	52.89	48.85	41.38	95.44	50.2	82.34	62.03	90.86	72.54	82.4	112.39	113.45	87.41	71.76	44.06	61.54	54.38	54.7	77.44	78.48	81.8	122.91	69.58	73.66	112.98
753	augustus_masked-15-processed-gene-1.42-mRNA-1	Phatr3_J14427	304564	14427	grey				0.750338	0.97019	4	other localisation		hypothetical protein								hypothetical protein	hypothetical protein (14427)		27.1	24.42	18.88	15.96	25.74	11.44	32.75	12.33	35.95	20.3	24.41	16.4	52.97	15.41	32.58	22.77	9.73	25.93	17.86	4.33	40.6	18.63	42.64	35.07	23.67
755	augustus_masked-15-processed-gene-1.37-mRNA-1	Phatr3_J14442	302489	14442	darkorange				0.806671	1.27651	0	signal peptide					PF00504	Chlorophyll A-B binding protein				hypothetical protein	hypothetical protein (14442)		493.18	884.38	474.41	152.02	251.52	34.14	622.07	14.88	775.64	973.87	331.14	215.55	589.67	33.65	335.4	943.44	264.35	217.71	195.09	22.92	353.45	18.39	590.81	1367.37	403.42
756	augustus_masked-15-processed-gene-1.46-mRNA-1	Phatr3_J14444	306617	14444	grey				0.923363	0.985743	0	other localisation		"udp-n-acetylglucosamine n-acetylglucosaminyltransferase; K07441 beta-1,4-N-acetylglucosaminyltransferase [EC:2.4.1.141]"	"beta-1,4-N-acetylglucosaminyltransferase [EC:2.4.1.141]"	N-Glycan biosynthesis || Various types of N-glycan biosynthesis	PF08660	Oligosaccharide biosynthesis protein Alg14 like	KOG3339	POORLY CHARACTERIZED	General function prediction only	Predicted glycosyltransferase	Predicted glycosyltransferase (14444)		57.37	36.08	52.14	28.22	40.35	36.39	36.96	51.71	33.92	22.95	40.15	45.71	26.99	70.6	50.74	22.22	65.04	46.08	33.63	34.22	40.73	20.73	33.98	25.28	61.69
757	snap_masked-15-processed-gene-3.138-mRNA-1	Phatr3_J14449	304573	14449	NULL			LiUP	1.09373	1.66955	0	other localisation	threonine-type endopeptidase activity||proteasome core complex||proteolysis involved in cellular protein catabolic process	hypothetical protein; K02732 20S proteasome subunit beta 6 [EC:3.4.25.1]	20S proteasome subunit beta 6 [EC:3.4.25.1]	Proteasome	PF00227	Proteasome subunit	KOG0179	CELLULAR PROCESSES AND SIGNALING	Posttranslational modification, protein turnover, chaperones	20S proteasome, regulatory subunit beta type PSMB1/PRE7	20S proteasome, regulatory subunit beta type PSMB1/PRE7 (14449)		30.25	16.24	9.87	8.74	4.88	6.04	19.26	8.04	22.34	31.52	13.52	11.79	12.68	7.72	8.53	15.89	5.58	6.16	7.77	4.09	18.49	10.83	32.69	38.71	17.94
759	augustus_masked-15-processed-gene-3.59-mRNA-1	Phatr3_J14450	300439	14450	turquoise			LiUP	0.992447	2.37681	0	other localisation		hypothetical protein			PF00327	Ribosomal protein L30p/L7e	KOG3184	INFORMATION STORAGE AND PROCESSING	Translation, ribosomal structure and biogenesis	60S ribosomal protein L7	60S ribosomal protein L7 (14450)		34.56	43.46	52.33	31.46	52.95	396.92	116.04	273	78.85	74.08	88.83	47.36	53.31	261.61	63.24	43.69	45.57	30.44	36.63	336.67	280.49	11.35	186.46	75.34	47.04
760	maker-15-augustus-gene-2.107-mRNA-1	Phatr3_J14453	310676	14453	green		DaUP	DaUP	0.728105	0.234739	0	other localisation	protein kinase activity||ATP binding||protein phosphorylation	hCDK7; hypothetical protein; K08293 mitogen-activated protein kinase [EC:2.7.11.24]	mitogen-activated protein kinase [EC:2.7.11.24]		PF00069||PF07714	Protein kinase domain||Protein tyrosine kinase	KOG0660	CELLULAR PROCESSES AND SIGNALING	Signal transduction mechanisms	Mitogen-activated protein kinase	Mitogen-activated protein kinase (14453)		31.49	17.09	15.52	36.52	23.15	1.4	14.53	4.26	19.25	19.84	56.33	62.57	19.52	8.32	13.84	15.54	75.01	24.52	33.04	2.28	14.07	3.22	12.94	18.2	55.42
761	maker-15-augustus-gene-6.241-mRNA-1	Phatr3_J14457	300486	14457	tan - "S-phase" Fig 3	S-phase: replication protein A			1.14147	0.864286	0	other localisation	nucleic acid binding||DNA binding||nucleus||DNA replication	RPA1; replication protein a large 70 kD subunit; K07466 replication factor A1	replication factor A1	DNA replication || Nucleotide excision repair || Mismatch repair || Homologous recombination || Fanconi anemia pathway	PF01336||PF04057||PF08646	OB-fold nucleic acid binding domain||Replication factor-A protein 1, N-terminal domain||Replication factor-A C terminal domain	KOG0851	INFORMATION STORAGE AND PROCESSING	Replication, recombination and repair	Single-stranded DNA-binding replication protein A (RPA), large (70 kD) subunit and related ssDNA-binding proteins	Single-stranded DNA-binding replication protein A (RPA), large (70 kD) subunit and related ssDNA-binding proteins (14457)	replication factor-a protein 1 (rpa1)	14.53	20.7	13.01	14.66	19.93	5.43	22.89	6.02	16.17	21.13	25.7	17.97	16.79	8.59	13.91	17.02	7.9	22.45	14.77	5.67	20.38	11.99	10.67	18.15	38.64
[truncated: 9,927 more rows]
[truncated: 60 more columns]
