# Supplementary material for: Transcriptional Orchestration of the Global Cellular Response of a Model Pennate Diatom to Diel Light Cycling under Iron Limitation
Source: PLoS Genet. 2016 Dec 14;12(12):e1006490. doi: 10.1371/journal.pgen.1006490 (PMC5156380; doi:10.1371/journal.pgen.1006490)
Supplement: S2 Dataset — (XLSX) [file pgen.1006490.s002.xlsx]

## Sheet: S1 Dataset
S2 Dataset. List of highly low Fe responsive genes.
Column A: Unique identifier (consistent between Datasets S1, S2, S4, and S5)
Columns B-E: Gene model identifiers Phatr3 gene model used to map reads for RPKM calculations (pt3_ensemble_id), Phatr3 protein identifier (Phatr3 PID), alternate Phatr3 protein ID (Phatr3_AltID), corresponding Phatr2 protein identifer (Phatr2 PID).
Columns F-K: Expression Pattern Response including WGCNA module assignment (Module_Color), and Response Type assignment by either Skillings-Mack or EdgeR (LiUP = upregulated during the light, DaUP = upregulated during the dark, LoFe-UP = upregulated at low Fe (20pM Fe' + 40pM Fe'), HiFe-UP = upregulated at high Fe (400pM Fe'), and response-type metric (Iron Depl. vs. Iron Repl. and Light vs. Dark…
Columns L-Y: Transmembrane domain predictions (Nr Transmembrane domains), predicted targeting, and functional annotations
Columns Z-BV: RPKM per time point
Columns BW-DF: Replicate-Averaged RPKM and standard deviation
																									RPKM
Org_rowNr_countsheet	pt3_ensembl_id	Phatr3 PID	Phatr3 Alt ID	Phatr2 PID	Module_Color	S8 Fig Order	Response Type: Skillings-Mack	Response Type: EdgeR	Iron Depl. vs. Iron Repl.	Light vs. Dark	Nr Transmembrane domains	Predicted targeting	GO Description	Kegg Description	KO Description	KO Pathway	Pfam ID	Pfam Description	KOG ID	pt3_KOG_group	KOG class	pt3_KOG_desc	kog_phatr	pt3_TIGRFams_desc	L1_2PM_Pt3	L1_6PM_Pt3	L1_10PM_Pt3	L1_2AM_Pt3	L1_6AM_Pt3	L1_10AM_Pt3	L1_2PM_Pt3	L2_10AM_Pt3	L2_2PM_Pt3	L2_6PM_Pt3	L2_10PM_Pt3	L2_2AM_Pt3	L2_6AM_Pt3	L2_10AM_Pt3	M1_2PM_Pt3	M1_6PM_Pt3	M1_10PM_Pt3	M1_2AM_Pt3	M1_6AM_Pt3	M1_10AM_Pt3	M1_2PM_Pt3	M2_10AM_Pt3	M2_2PM_Pt3	M2_6PM_Pt3	M2_10PM_Pt3
6457	augustus_masked-8-processed-gene-2.63-mRNA-1	Phatr3_J45758	310133	45758	NULL	1		LoFe-UP+LiUP	1.42491	0.83973	0	other localisation	FMN binding||oxidoreductase activity||oxidation-reduction process	nadph-cytochrome P450 reductase; K00327 NADPH-ferrihemoprotein reductase [EC:1.6.2.4]	DPH-ferrihemoprotein reductase [EC:1.6.2.4]		PF00175||PF00258||PF00667	Oxidoreductase NAD-binding domain||Flavodoxin||FAD binding domain	KOG1158	METABOLISM	Energy production and conversion	DP/FAD dependent oxidoreductase	DP/FAD dependent oxidoreductase (45758)		1.6	4.57	20.81	3.73	1.41	3.43	2.61	6.62	3.19	2.39	5.19	2.96	1.08	4.21	4.38	3.72	42.09	5.68	2.35	2.84	3.35	14.17	1.97	2.89	3.38
1879	augustus_masked-5-processed-gene-3.125-mRNA-1	Phatr3_J26405	307846	26405	grey	2	LoFe-UP	LoFe-UP	54.9274	0.636768	5	other localisation	membrane||metal ion transport||metal ion transmembrane transporter activity||transmembrane transport	hypothetical protein			PF02535	ZIP Zinc transporter	KOG2474	METABOLISM	Inorganic ion transport and metabolism	Zinc transporter and related ZIP domain-containing proteins	Zinc transporter and related ZIP domain-containing proteins (26405)		313.23	261.9	353.82	454.57	375.22	276.66	118.4	180.64	142.6	173.73	159.68	251.03	178.82	155.5	261.19	173.87	365.36	626.93	289.14	190.25	127.47	162.3	150.23	193.65	147.98
6423	RICE:10147945	Phatr3_J45706	303908	45706	grey	3	LoFe-UP+DaUP	LoFe-UP	3.53367	0.751044	0	other localisation		hypothetical protein								hypothetical protein	hypothetical protein (45706)		63.5	60.13	43.25	66.88	60.78	36.09	30.95	45.17	32.87	37.02	42.81	56.68	45.75	44.65	45.16	45.56	97.2	62.97	51.72	42.1	29.88	78.19	59.71	47.02	66.22
7807	augustus_masked-15-processed-gene-4.41-mRNA-1	Phatr3_J47938	310618	47938	grey	4	LoFe-UP	LoFe-UP	2.56717	0.851221	0	other localisation		hypothetical protein								hypothetical protein	hypothetical protein (47938)		32.15	48.27	25.65	14.56	38.03	13.96	13.19	14.54	11.74	15.24	16.55	41.06	10.97	19.28	32.07	33.93	37.06	21.18	40.36	27.88	9.18	25.06	16.38	8.18	17.58
11244	maker-13-snap-gene-1.145-mRNA-1	Phatr3_EG00903	310560		NULL	5	LoFe-UP	LoFe-UP	12.6647	0.960402	0	other localisation		hypothetical protein								hypothetical protein	hypothetical protein ()		16.03	10.48	5.55	7.16	5.13	7.67	11.25	0.54	0	0	0	0	0	0	11.2	1.36	18.73	14.84	7.6	7.6	9.36	0.75	0	0	0
6783	augustus_masked-9-processed-gene-9.43-mRNA-1	Phatr3_EG02047	312015	46297	pink	6	LoFe-UP	LoFe-UP	3.59585	0.696964	6	other localisation	cation transport||cation transmembrane transporter activity||integral component of membrane||transmembrane transport	hypothetical protein			PF01545	Cation efflux family				Cation efflux family (CDF)	Cation efflux family (CDF) (46297)		210.42	102.73	101.06	177.7	225.23	154.75	67.7	190.48	147.85	69.59	37.25	265.75	108.85	153.52	73.84	50.65	191.33	283.26	242.32	190.72	64.64	184.08	98.45	57.4	32.49
1650	augustus_masked-bd_10x23-processed-gene-0.13-mRNA-1	Phatr3_Jdraft223	304099	223_bd	pink	7	LoFe-UP	LoFe-UP	1.98609	0.85145	0	other localisation	integral component of membrane	hypothetical protein			PF04117	Mpv17 / PMP22 family	KOG1944	POORLY CHARACTERIZED	General function prediction only	Peroxisomal membrane protein MPV17 and related proteins	Peroxisomal membrane protein MPV17 and related proteins (223_bd)		46.92	56.82	45.6	45.6	63.22	56.44	32.91	52.48	38.68	39.19	23.34	79.19	39.48	52.68	50.56	33.52	49.71	58.25	94.94	74	37.24	59.75	44.61	34.78	19.83
2603	augustus_masked-3-processed-gene-13.115-mRNA-1	Phatr3_J33637	307617	33637	NULL	8	LoFe-UP	LoFe-UP	2.40594	0.649733	0	other localisation		hypothetical protein								hypothetical protein	hypothetical protein (33637)		4	1.46	2.06	2.58	2.04	5.31	4.17	2.71	0.46	0.72	2.02	3.92	1.43	2.97	0.45	1.09	1.51	2.14	0.94	4.5	1.04	1.68	1.45	1.22	1.15
1814	maker-bd_5x5-snap-gene-0.11-mRNA-1	Phatr3_Jdraft251	304173	251_bd	yellow	9	LoFe-UP	LiUP	1.25821	0.96091	0	other localisation	ATP binding	hypothetical protein			PF00004	ATPase family associated with various cellular activities (AAA)	KOG0737	CELLULAR PROCESSES AND SIGNALING	Posttranslational modification, protein turnover, chaperones	AAA+-type ATPase	AAA+-type ATPase (251_bd)		90.55	71.13	87.16	112.02	90.85	68.64	73.65	76.35	70.05	63.86	77.44	91.69	68.26	86.2	67.36	89.55	78.94	131.79	90.23	69.39	62.73	138.56	65.17	56.47	78.51
428	snap_masked-9-processed-gene-9.77-mRNA-1	Phatr3_J12588	304048	12588	grey	10	LoFe-UP	LoFe-UP	8.72463	0.841938	2	other localisation	heme oxygenase (decyclizing) activity||heme oxidation||oxidation-reduction process	hypothetical protein; K00510 heme oxygenase [EC:1.14.99.3]	heme oxygenase [EC:1.14.99.3]	Porphyrin and chlorophyll metabolism || Mineral absorption	PF01126	Heme oxygenase	KOG4480	METABOLISM	Inorganic ion transport and metabolism	Heme oxygenase	Heme oxygenase (12588)		149.04	109.28	60.86	174.63	219.76	123.43	174.34	114.78	127.39	50.25	11.93	86.51	139.31	142.28	85.86	46.41	20.49	361.48	97.1	71.39	81.97	46.58	81.34	29.09	8.05
10768	augustus_masked-1-processed-gene-24.60-mRNA-1	Phatr3_EG02180	302773		grey	11	LoFe-UP	LoFe-UP	2.08968	0.859643	0	other localisation		hypothetical protein								hypothetical protein	hypothetical protein ()		144.17	131.61	125.5	143.26	194.69	79.42	128.72	106.57	120.28	92.99	72.66	138.19	91.47	121.3	121.45	84.98	68.01	210.58	152.14	91.89	126.04	57.08	94.85	92.45	76.71
2844	augustus_masked-6-processed-gene-2.12-mRNA-1	Phatr3_J34716	309975	34716	grey	12	LoFe-UP	LoFe-UP+LiUP	2.48216	1.06875	0	other localisation	"catalytic activity||3-beta-hydroxy-delta5-steroid dehydrogenase activity||steroid biosynthetic process||metabolic process||dTDP-4-dehydrorhamnose reductase activity||biosynthetic process||oxidoreductase activity||oxidoreductase activity, acting on the CH-OH group of donors, NAD or NADP as acceptor||cellular metabolic process||extracellular polysaccharide biosynthetic process||coenzyme binding||o…	nad-dependent epimerase/dehydratase			PF00106||PF01073||PF01370||PF02719||PF04321||PF07993||PF08659	short chain dehydrogenase||3-beta hydroxysteroid dehydrogenase/isomerase family||NAD dependent epimerase/dehydratase family||Polysaccharide biosynthesis protein||RmlD substrate binding domain||Male sterility protein||KR domain	KOG1371	CELLULAR PROCESSES AND SIGNALING	Cell wall/membrane/envelope biogenesis	UDP-glucose 4-epimerase/UDP-sulfoquinovose synthase	UDP-glucose 4-epimerase/UDP-sulfoquinovose synthase (34716)		225.87	242.49	98.16	256.5	355.13	225.87	297.32	90.18	121.9	90.63	31.58	80.27	132	119.4	156.05	61.68	24.14	513.33	241.91	102.9	106.66	82.7	32.25	66.96	19.38
1276	augustus_masked-14-processed-gene-6.40-mRNA-1	Phatr3_J1745	300411	1745	grey	13	LoFe-UP		1.23559	0.947462	0	other localisation	calcium ion binding	"hypothetical protein; K11583 protein phosphatase 2 (formerly 2A), regulatory subunit B''"	"protein phosphatase 2 (formerly 2A), regulatory subunit B''"	mRNA surveillance pathway || PI3K-Akt signaling pathway || Dopaminergic synapse	PF13499	EF-hand domain pair	KOG2562	INFORMATION STORAGE AND PROCESSING	RNA processing and modification	Protein phosphatase 2 regulatory subunit	Protein phosphatase 2 regulatory subunit (1745)		72.74	68.4	47.06	61.91	67.01	49.72	69.64	57.34	49.34	48.47	45.99	70.34	61.22	49.35	64.04	49.35	40.55	79.93	65.14	45.22	47.6	90.44	43.71	36.72	60.83
6093	augustus_masked-6-processed-gene-4.52-mRNA-1	Phatr3_J45148	311809	45148	midnightblue	14	LoFe-UP	LiUP	1.34542	0.979498	0	other localisation		hypothetical protein								hypothetical protein	hypothetical protein (45148)		30.23	54.45	39.74	62.84	59.81	43.54	74	39.08	48.11	41.72	39.57	48.66	68.62	50.56	31.99	42.38	32.71	78.78	44.69	48.38	66.39	35.27	49.54	65.04	37.74
5997	augustus_masked-5-processed-gene-9.85-mRNA-1	Phatr3_J44997	307833	44997	yellow	15	LoFe-UP		1.46821	0.807399	0	signal anchor		hypothetical protein								hypothetical protein	hypothetical protein (44997)		21.06	13.66	7.57	22.17	25.22	10.46	22.63	13.64	14.83	12.73	8.04	25.66	18.02	13.35	9.86	12.59	6.81	22.26	24.72	8.03	13.15	18.89	10.8	13.74	12.1
839	augustus_masked-16-processed-gene-2.58-mRNA-1	Phatr3_J14867	302552	14867	grey	16	LoFe-UP	LoFe-UP	6.91598	0.931908	1	signal peptide		hypothetical protein			PF01521	Iron-sulphur cluster biosynthesis	KOG1120	METABOLISM	Inorganic ion transport and metabolism	Fe-S cluster biosynthesis protein ISA1 (contains a HesB-like domain)	Fe-S cluster biosynthesis protein ISA1 (contains a HesB-like domain) (14867)	iron-sulfur cluster assembly accessory protein	1586.25	1851.41	1746.21	1754.55	1780.1	756.83	1993.8	1086.84	1478.06	1362.79	442.11	787.99	1704.26	1398.66	1432.96	1089.35	869.5	2153.56	856.95	717.35	1047.29	527.96	1261.84	862.9	370.87
1787	snap_masked-1-processed-gene-9.43-mRNA-1	Phatr3_J24547	304960	24547	grey	17	LoFe-UP	LoFe-UP	2.4909	0.997121	8	signal peptide	aspartic-type endopeptidase activity||integral component of membrane	hypothetical protein			PF02225||PF04258	PA domain||Signal peptide peptidase	KOG2442	POORLY CHARACTERIZED	General function prediction only	Uncharacterized conserved protein, contains PA domain	Uncharacterized conserved protein, contains PA domain (24547)		145.17	155.17	107.92	155.48	153.76	89.47	139.84	96.67	89.92	93.92	52.77	72.67	152.18	104.73	116.27	95.89	52.09	147.64	97.72	75.88	99.89	84.67	62.24	72	45.68
4316	augustus_masked-30-processed-gene-2.53-mRNA-1	Phatr3_J41423	309570	41423	grey	18	LoFe-UP	LoFe-UP	21.4301	1.25756	0	chloroplast	fructose-bisphosphate aldolase activity||glycolytic process				PF00274	Fructose-bisphosphate aldolase class-I	KOG1557	METABOLISM	Carbohydrate transport and metabolism	Fructose-biphosphate aldolase	Fructose-biphosphate aldolase (41423)		2534.97	3248.78	2869.41	2601.95	3222.18	2343.39	4822.68	2552.3	2855.94	2496.9	306.29	1283.2	3041.17	3026.22	3392.08	1716.15	1293.27	2963.31	2812.88	2743.46	3628.7	939.71	2092.71	1888.9	110.83
9865	augustus_masked-1-processed-gene-8.25-mRNA-1	Phatr3_J53967	300786	53967	grey	19	LoFe-UP	LoFe-UP	11.3173	1.03394	1	signal peptide		hypothetical protein								hypothetical protein	hypothetical protein (53967)		1470.82	1356.62	896.02	1596.13	872.51	1135.52	2675.21	1596.26	1250.42	1654.55	612.86	1295.95	2643.28	2215.77	840.48	405.73	612.28	1006.33	1258.86	1015.5	1759.96	828.62	1689.13	1260.23	342.3
9836	augustus_masked-20-processed-gene-4.20-mRNA-1	Phatr3_J52498	309136	52498	grey	20	LoFe-UP	LoFe-UP	6.04755	1.00006	1	signal peptide		cell surface protein								cell surface protein	cell surface protein (52498)		1732.05	1172.06	802.75	1272.65	1040.3	922.13	1355.28	1302.73	1776.38	1637.09	804.67	1194.27	2113.07	1111.25	724.74	720.22	680.42	1106.92	1055.72	841.35	1264.68	1371.79	1521.48	1328.57	552.41
9447	augustus_masked-28-processed-gene-2.184-mRNA-1	Phatr3_J50250	311316	50250	grey	21	LoFe-UP	LoFe-UP	2.54813	1.08853	0	other localisation		hypothetical protein								hypothetical protein	hypothetical protein (50250)		233.82	176.8	49.95	67.8	155.26	71.67	80.31	54.65	60.97	52.64	35.1	79.93	79.82	72.7	124.2	70.87	51.92	102.15	134.07	66.08	46.99	85.88	51.26	52.03	34.21
5191	RICE:10146273	Phatr3_J43682	311373	43682	grey	22	LoFe-UP	LoFe-UP	4.62937	1.19062	5	other localisation	integral component of membrane	cytochrome b-561-like protein			PF03188	Eukaryotic cytochrome b561	KOG1619	METABOLISM	Energy production and conversion	Cytochrome b	Cytochrome b (43682)		91.14	76.14	34.74	131.09	87.68	89.06	188.22	93.64	59.83	47.45	22.7	49.01	133.66	94.14	49.64	30.16	12.38	117.42	54.25	60.51	117.2	84.85	76.23	46.38	19.87
4930	maker-1-augustus-gene-24.199-mRNA-1	Phatr3_EG02404	302791	43261	darkturquoise	23	LoFe-UP+LiUP	LoFe-UP+LiUP	6.82583	1.42513	0	other localisation	protein binding	hypothetical protein			PF00504||PF05739	Chlorophyll A-B binding protein||SNARE domain				hypothetical protein	hypothetical protein (43261)		4205.97	4013.45	2024.8	4445.55	4128.5	2498.7	5331.15	3449.09	4614.47	2819.44	225.67	1018.41	3920.33	3892.87	3648.25	2135.13	870.02	5990.35	2971.21	2379.53	3886.04	1953.18	2568.35	2057.39	179.22
10236	augustus_masked-6-processed-gene-9.88-mRNA-1	Phatr3_J7136	303801	7136	darkturquoise	24	LoFe-UP	LoFe-UP+LiUP	5.20093	1.33152	4	signal peptide		hypothetical protein			PF06799	Protein of unknown function (DUF1230)				hypothetical protein	hypothetical protein (7136)		248.61	259.94	105.12	235.38	236.12	178.47	365.07	282.44	305.37	200	21.93	150.73	371.13	190.06	151.49	50.81	29.8	306.05	167.97	117.8	234.48	250.56	247.28	152.11	11.79
6105	maker-6-snap-gene-6.305-mRNA-1	Phatr3_J45168	307884	45168	grey	25	LoFe-UP	LoFe-UP	3.70302	1.07184	2	signal peptide		hypothetical protein								hypothetical protein	hypothetical protein (45168)		131.4	83.96	39.28	129.51	171.51	135.66	236.45	96.17	90.32	89.16	46.9	85.13	80.3	78.93	67.47	28.24	19.48	143.26	137.61	92.95	91.08	57.91	42.87	69.28	55.82
9702	augustus_masked-2-processed-gene-1.20-mRNA-1	Phatr3_J5099	305395	5099	grey	26	LoFe-UP	LiUP	1.8695	1.157	0	other localisation	endocytosis||membrane	hypothetical protein			PF07933	Protein of unknown function (DUF1681)	KOG2500	POORLY CHARACTERIZED	Function unknown	Uncharacterized conserved protein	Uncharacterized conserved protein (5099)		103.96	89.92	45.36	81.24	105.42	133.56	161.49	126.31	122.2	99.66	90.18	111.64	159.32	101.84	52.95	20.32	21.58	109.81	114.67	72.95	124.15	118.81	100.6	89.56	64.91
11410	maker-16-snap-gene-0.29-mRNA-1	Phatr3_EG00689	304653		grey	27	LoFe-UP	LoFe-UP	2.41901	1.00649	1	other localisation										hypothetical protein	hypothetical protein ()		129.47	180.17	126.61	237.19	209.41	301.73	415.94	137.16	198.58	215.86	183.91	151.16	330.71	238.51	60.42	56.63	71.74	160.73	135.15	153.21	240.6	143.46	178.28	135.72	115.34
1693	augustus_masked-21-processed-gene-3.56-mRNA-1	Phatr3_J23053	307106	23053	grey	28	LoFe-UP	LoFe-UP	1.9386	1.08152	3	other localisation		hypothetical protein			PF00153	Mitochondrial carrier protein	KOG0757	METABOLISM	Energy production and conversion	Mitochondrial carrier protein - Rim2p/Mrs12p	Mitochondrial carrier protein - Rim2p/Mrs12p (23053)		20.35	21.53	8.58	18.45	16.04	20.62	27.56	18.34	19.63	17.25	18.43	11.9	25.27	19.42	9.35	8.44	8.62	17.44	16.8	15.41	27.04	13.78	16.63	14.01	13.94
6773	maker-9-augustus-gene-8.43-mRNA-1	Phatr3_J46277	308139	46277	grey	29	LoFe-UP		1.77291	1.16455	0	other localisation		hypothetical protein			PF13881	Ubiquitin-2 like Rad60 SUMO-like				hypothetical protein	hypothetical protein (46277)		40.07	42.58	26.47	38.1	43.74	62.58	87.21	47.15	66.67	55.09	53.74	40.43	82.14	64.87	23.83	20.06	12.03	39.36	44.14	35.37	48.34	81.91	42.46	48.42	35.37
12194	augustus_masked-3-processed-gene-12.91-mRNA-1	Phatr3_EG01668	305528		grey	30	LoFe-UP	LoFe-UP	9.18884	0.847362	0	signal peptide	electron carrier activity||iron-sulfur cluster binding				PF00111	2Fe-2S iron-sulfur cluster binding domain				hypothetical protein	hypothetical protein ()		264.2	298.45	308.21	337.11	516.85	311.53	343.66	333.54	271.03	192.35	39.28	216.79	483.36	315.2	260.23	131.39	99.68	449.61	271.21	234.41	258.94	102.18	207.48	115.26	27.81
6077	augustus_masked-6-processed-gene-4.69-mRNA-1	Phatr3_J45119	309931	45119	grey	31	LoFe-UP	LoFe-UP+DaUP	11.3435	0.841225	4	signal peptide	cation transport||cation transmembrane transporter activity||integral component of membrane||transmembrane transport	hypothetical protein			PF01545	Cation efflux family	KOG1485	METABOLISM	Inorganic ion transport and metabolism	Mitochondrial Fe2+ transporter MMT1 and related transporters (cation diffusion facilitator superfamily)	Mitochondrial Fe2+ transporter MMT1 and related transporters (cation diffusion facilitator superfamily) (45119)	cation diffusion facilitator family transporter||_GAP_	103.44	122.65	93.04	230.57	105.03	137.39	255.3	158.14	95.23	120.18	54.78	98.21	250.67	176.89	42.32	22.53	34.57	138.34	116.43	74.47	127.43	32.28	134.4	89.26	30.95
9651	augustus_masked-32-processed-gene-0.58-mRNA-1	Phatr3_J50607	311501	50607	darkred	32	LoFe-UP	LoFe-UP	3.06387	0.850421	0	signal anchor		hypothetical protein			PF05050	Methyltransferase FkbM domain				hypothetical protein	hypothetical protein (50607)		85.95	61.11	62.86	87.96	64.63	50.93	98.83	46.8	60.34	63.8	55.62	48.1	112.57	86.93	51.69	35.3	32.2	66.38	82.69	37.48	64.93	16.56	57.26	49.19	32.03
444	augustus_masked-9-processed-gene-8.20-mRNA-1	Phatr3_J12674	304060	12674	midnightblue	33	LoFe-UP	LoFe-UP	2.20752	0.811406	0	other localisation		hypothetical protein			PF00505||PF09011||PF14887	HMG (high mobility group) box||HMG-box domain||HMG (high mobility group) box 5	KOG0381	POORLY CHARACTERIZED	General function prediction only	HMG box-containing protein	HMG box-containing protein (12674)		37.09	32.99	16.96	60.51	54.9	44.25	72.41	33.66	34.94	33.45	29.21	32.82	62.73	34.7	26.92	17.05	16.26	67.7	43.84	31.25	44.9	23.36	29.1	24.05	16.78
717	maker-bd_32x35-augustus-gene-1.280-mRNA-1	Phatr3_Jdraft1423	302092	1423_bd	grey	34	LoFe-UP	LoFe-UP	1.99218	0.827602	0	other localisation		hypothetical protein			PF07082	Protein of unknown function (DUF1350)				hypothetical protein	hypothetical protein (1423_bd)		29.49	30.22	32.12	25.81	45.87	33.89	30.19	18.36	21.91	20.82	18.05	19.58	24.93	24.75	18.58	9.33	14.8	28.7	35.23	29.7	25.56	11.43	14.85	18.6	16.59
4156	snap_masked-25-processed-gene-2.125-mRNA-1	Phatr3_J40658	307264	40658	darkred	35	LoFe-UP	LoFe-UP	2.01666	0.829493	0	chloroplast		hypothetical protein								hypothetical protein	hypothetical protein (40658)		46.28	46.76	36.58	59.93	52.76	25.1	101.09	48.51	46.14	42.1	36.25	34.33	132.25	54.98	37.55	26.71	21.09	70.94	54.06	25.44	52.03	77.45	50.22	51.14	42.16
11314	augustus_masked-15-processed-gene-1.33-mRNA-1	Phatr3_EG00617	300479		greenyellow	36	LoFe-UP		1.8495	0.915504	0	other localisation	"oxidoreductase activity||oxidoreductase activity, acting on paired donors, with incorporation or reduction of molecular oxygen, 2-oxoglutarate as one donor, and incorporation of one atom each of oxygen into both donors||oxidation-reduction process"	"2-oxoglutarate-dependent dioxygenase, putative"			PF13640||PF13661	2OG-Fe(II) oxygenase superfamily||2OG-Fe(II) oxygenase superfamily				hypothetical protein	hypothetical protein ()		24.76	18.48	14.49	26.4	21.84	13.32	27.85	20.71	26.61	25.39	20.61	16.34	41.87	23.65	9.74	4.74	12.28	24.74	17.64	14.06	19.79	25.1	23.96	26.26	19.86
6799	maker-9-snap-gene-9.163-mRNA-1	Phatr3_J46317	310199	46317	grey	37	LoFe-UP	LoFe-UP	2.12671	1.083	0	other localisation		hypothetical protein			PF11998	Protein of unknown function (DUF3493)				hypothetical protein	hypothetical protein (46317)		120.12	76.57	37.33	84	78.04	79.19	116.28	83.47	94.18	76.46	42.9	84.25	71.72	93.82	51.78	32.1	39.81	80.45	101.89	70.74	92.13	63.67	82.75	68.56	38.38
808	augustus_masked-16-processed-gene-1.61-mRNA-1	Phatr3_J14736	300516	14736	greenyellow	38	LoFe-UP		1.43571	1.0372	0	other localisation		hypothetical protein			PF00248	Aldo/keto reductase family	KOG1577	POORLY CHARACTERIZED	General function prediction only	Aldo/keto reductase family proteins	Aldo/keto reductase family proteins (14736)		16.17	11.02	3.99	17.15	10.1	17.35	19.74	19.77	20.78	18.86	20.41	17.36	21.51	12.72	6.96	8.04	1.99	18.01	8.9	8.15	19.56	21.69	27.84	16.61	17.67
3643	augustus_masked-15-processed-gene-4.40-mRNA-1	Phatr3_J38270	304559	38270	grey	39	LoFe-UP	LiUP	1.35419	1.01343	0	other localisation		hypothetical protein					KOG2249	INFORMATION STORAGE AND PROCESSING	Replication, recombination and repair	3'-5' exonuclease	3'-5' exonuclease (38270)		17.18	18.29	21.64	24.29	32.28	26.26	18.07	24.65	21.11	24.19	23.98	20.84	26.1	17.42	13.67	10.99	11.45	29.02	19.99	12.5	18.15	24.59	39.46	17.95	15.29
6897	augustus_masked-10-processed-gene-6.98-mRNA-1	Phatr3_J46470	304216	46470	NULL	40	LoFe-UP		1.77978	1.04718	0	other localisation		hypothetical protein								hypothetical protein	hypothetical protein (46470)		5.91	4	4.69	14.19	10.4	13.25	9.63	8.57	19.27	18.65	17.48	9.01	17.45	10.63	3.37	4.14	3.26	16.09	7.01	7.62	15.4	9.6	18.37	14.04	7.27
5178	augustus_masked-2-processed-gene-12.142-mRNA-1	Phatr3_J43665	307487	43665	NULL	41	LoFe-UP	LoFe-UP	1.95243	0.911149	1	signal anchor		hypothetical protein			PF00388	Phosphatidylinositol-specific phospholipase C, X domain				hypothetical protein	hypothetical protein (43665)		12.75	14.36	6.94	14.71	12.89	18.53	21.92	8.89	10.45	10.06	16.86	26.58	21.21	18.82	6.82	8.72	2.19	11.52	12.28	7.32	11.53	6.43	1.94	4.5	8.54
1249	augustus_masked-bd_32x35-processed-gene-1.99-mRNA-1	Phatr3_Jdraft1724	306181	1724_bd	NULL	42	LoFe-UP	LoFe-UP	5.57451	0.995305	0	other localisation	"sequence-specific DNA binding transcription factor activity||regulation of transcription, DNA-templated||sequence-specific DNA binding"	hypothetical protein			PF00170||PF07716	bZIP transcription factor||Basic region leucine zipper				hypothetical protein	hypothetical protein (1724_bd)		2.7	0.87	0.92	15.04	2.26	14.49	7.86	9.08	18.22	27.24	11.98	8.57	12.66	6.89	1.14	0.88	1.93	2.07	9.61	4.16	5.32	3.59	3.39	6.47	3.15
9032	augustus_masked-25-processed-gene-0.10-mRNA-1	Phatr3_J49842	307288	49842	grey	43	LoFe-UP	LoFe-UP	9.4111	0.919579	8	signal anchor	sodium-dependent phosphate transmembrane transporter activity||membrane||sodium-dependent phosphate transport	hypothetical protein			PF02690	Na+/Pi-cotransporter				hypothetical protein	hypothetical protein (49842)		133.93	153.72	102.5	141.61	122.61	116.34	107.47	114.42	94.88	101.28	41.78	114.95	167.7	133.49	67.15	37.86	45.37	102.75	97.82	74.87	66.15	32.69	30.28	28.51	17.98
3361	snap_masked-11-processed-gene-8.148-mRNA-1	Phatr3_J37006	310428	37006	grey	44	LoFe-UP	LoFe-UP	2.11917	1.05232	0	other localisation		hypothetical protein								hypothetical protein	hypothetical protein (37006)		23.11	24.42	6.31	31.82	27.93	24.21	25.19	32.76	36.8	37.68	27.41	32.72	47.62	38.2	9.38	8.52	6.6	27.73	21.62	7.91	14.77	24.74	39.13	30.86	17.58
11047	snap_masked-11-processed-gene-8.101-mRNA-1	Phatr3_EG00785	308398		grey	45	LoFe-UP		1.666	0.984573	1	signal anchor		hypothetical protein								hypothetical protein	hypothetical protein ()		25.21	27.96	11.88	27.75	25.33	18.23	19.7	32.08	24.75	33.37	26.62	32.9	30.76	35.11	10.46	9.96	16.48	24.5	19.73	9.32	22.73	26.56	25.43	29.43	15.88
8350	augustus_masked-19-processed-gene-4.55-mRNA-1	Phatr3_J48817	300665	48817	greenyellow	46	LoFe-UP		2.18002	0.862918	0	other localisation		hypothetical protein								Pt_bHLH6	Pt_bHLH6 (48817)		33.36	17.22	11.59	48.72	30.45	53.91	42.2	34.97	62.25	49.05	53.19	43.37	70.08	42.07	10.49	10.92	16.07	32.79	52.39	36.1	60.34	11.3	99.74	43.56	20.38
1411	augustus_masked-3-processed-gene-12.57-mRNA-1	Phatr3_J18745	307588	18745	grey	47	LoFe-UP		1.64163	1.06603	0	other localisation	"oxidoreductase activity, acting on the CH-OH group of donors, NAD or NADP as acceptor||NAD binding||oxidation-reduction process"	UGDH1; UDP-glucose 6-dehydrogenase (EC:1.1.1.22); K00012 UDPglucose 6-dehydrogenase [EC:1.1.1.22]	UDPglucose 6-dehydrogenase [EC:1.1.1.22]	Pentose and glucuronate interconversions || Ascorbate and aldarate metabolism || Starch and sucrose metabolism || Amino sugar and nucleotide sugar metabolism	PF00984||PF03720||PF03721	UDP-glucose/GDP-mannose dehydrogenase family, central domain||UDP-glucose/GDP-mannose dehydrogenase family, UDP binding domain||UDP-glucose/GDP-mannose dehydrogenase family, NAD binding domain	KOG2666	METABOLISM	Carbohydrate transport and metabolism	UDP-glucose/GDP-mannose dehydrogenase	UDP-glucose/GDP-mannose dehydrogenase (18745)	nucleotide sugar dehydrogenase	40.4	30.15	12.21	42.75	29.22	60.32	99.92	52.99	64.99	58.7	69.55	44.23	75.11	71.87	20.6	23.38	9.47	26.95	52.54	38.13	93.6	26.62	49.49	58.35	36.73
4427	augustus_masked-28-processed-gene-2.126-mRNA-1	Phatr3_J42361	303253	42361	greenyellow	48	LoFe-UP		1.81244	1.04525	0	chloroplast					PF00091||PF12327	Tubulin/FtsZ family, GTPase domain||FtsZ family, C-terminal domain				hypothetical protein	hypothetical protein (42361)	cell division protein FtsZ||_GAP_	39.77	24.11	16.8	40.5	19.11	44.73	63.79	65.63	73.56	66.82	60.9	35.86	76.72	57.75	18.6	7.07	7.77	28.1	31.61	33.86	58.86	35.53	53.78	44.95	38.12
11670	maker-2-snap-gene-4.85-mRNA-1	Phatr3_EG01452	305415		greenyellow	49	LoFe-UP		2.37632	1.04039	0	other localisation		hypothetical protein								hypothetical protein	hypothetical protein ()		73.05	51.54	18.92	181.74	40.01	80.07	290.02	175.35	335.74	332.45	223.7	82.22	361.05	171.93	26.27	10.78	10.64	86.44	115.72	64.22	336.68	56.37	239.15	203.23	39.6
12079	maker-28-snap-gene-1.68-mRNA-1	Phatr3_EG00160	309398		greenyellow	50	LoFe-UP		2.14547	0.994701	0	other localisation		hypothetical protein								hypothetical protein	hypothetical protein ()		12.5	3.82	0.81	24.31	2.56	16.63	34.08	29.88	50.41	40.42	47.06	13.41	50.91	18.82	1.54	0.26	0.19	8.23	13.88	9.81	39.59	15.67	30.77	27.02	11.35
12694	augustus_masked-7-processed-gene-5.30-mRNA-1	Phatr3_J27135	310037		grey	51	LoFe-UP		1.58883	0.972965	0	other localisation										hypothetical protein	hypothetical protein ()		250.5	169.96	159.12	247.49	179.98	252.35	229.81	306.7	220.41	202.43	228.91	152.21	352.97	228.24	160.13	41.77	96.15	249.53	138.09	160.66	254.31	146.49	286.06	219.42	309.32
6888	maker-10-snap-gene-6.434-mRNA-1	Phatr3_J46455	306293	46455	grey	52	LoFe-UP		1.84406	0.969074	1	other localisation		hypothetical protein								hypothetical protein	hypothetical protein (46455)		105.98	61.43	75.35	68.65	79.47	96.92	88.91	86.4	77.27	62.92	79.22	59.78	161.46	104.49	61.27	20.21	44.41	64.35	65.29	50.39	81.59	101.99	84.68	59.64	79.25
1738	augustus_masked-26-processed-gene-3.111-mRNA-1	Phatr3_J23658	309354	23658	grey	53	LoFe-UP	LoFe-UP	8.06331	1.28017	0	signal peptide	FMN binding||oxidoreductase activity	flavodoxin; K03839 flavodoxin I	flavodoxin I		PF00258||PF12641	Flavodoxin||Flavodoxin domain				flavodoxin I	flavodoxin I (23658)	flavodoxin	28676.4	32441.4	31108	24724.2	28047.8	18527.4	39999	25148.6	26097.8	21911.8	6593.81	16252.7	27780.3	29409.8	42829.4	28586	25191.5	26843.1	18282.8	24491.5	29932	16818.7	30087.3	21936.6	4898.04
2991	snap_masked-7-processed-gene-8.93-mRNA-1	Phatr3_J35395	310023	35395	grey	54	LoFe-UP	LoFe-UP	3.47179	0.934273	0	other localisation	heme binding	hypothetical protein			PF00173	Cytochrome b5-like Heme/Steroid binding domain	KOG0537	METABOLISM	Energy production and conversion	Cytochrome b5	Cytochrome b5 (35395)		618.25	951.82	1098.78	597.54	793.15	651.62	881.64	719.2	346.01	477.69	364.26	603.18	954.13	1092	869.33	870.3	709.45	732.09	448.7	572.05	496.04	608.56	831.23	457.07	470.1
9252	augustus_masked-26-processed-gene-3.114-mRNA-1	Phatr3_J50014	309357	50014	grey	55	LoFe-UP		1.63286	1.00332	0	mitochondrion	peptidyl-prolyl cis-trans isomerase activity||protein folding	hypothetical protein			PF00160	Cyclophilin type peptidyl-prolyl cis-trans isomerase/CLD	KOG0865	CELLULAR PROCESSES AND SIGNALING	Posttranslational modification, protein turnover, chaperones	Cyclophilin type peptidyl-prolyl cis-trans isomerase	Cyclophilin type peptidyl-prolyl cis-trans isomerase (50014)		416.33	445.16	512.18	407.44	459.94	287.56	409.25	380.2	466.41	455.29	302.64	363.61	585.15	402.97	351.5	418.96	439.33	458.71	330.32	372.21	510.24	384.4	387.17	462.29	334.63
2947	augustus_masked-15-processed-gene-6.123-mRNA-1	Phatr3_J47937	308647	35151	grey	56	LoFe-UP		2.47974	1.02256	4	signal peptide		hypothetical protein								hypothetical protein	hypothetical protein (47937)		176.91	310.55	298.49	157.04	192	99.39	257.62	121.92	129.77	175.67	94.12	107.84	316.84	174.29	377.9	299	114.69	170.64	101.36	85.63	207.51	106.38	161.86	167.16	101.3
9448	augustus_masked-28-processed-gene-2.189-mRNA-1	Phatr3_J50251	301201	50251	darkred	57	LoFe-UP	LoFe-UP	2.38616	0.883604	0	other localisation		dsCYC10; hypothetical protein			PF00134	Cyclin, N-terminal domain	KOG0656	CELLULAR PROCESSES AND SIGNALING	Cell cycle control, cell division, chromosome partitioning	dsCYC10	dsCYC10 (50251)		100.61	37.68	20.67	122.79	40.23	76.4	151.59	62	84.26	120.45	50.6	63.72	206	96.15	24.33	25.44	8.26	48.65	137.89	41.17	76.71	63.07	105.39	107.74	39.16
9414	augustus_masked-27-processed-gene-3.35-mRNA-1	Phatr3_J50193	305294	50193	NULL	58	LoFe-UP		1.6704	0.844103	0	mitochondrion		hypothetical protein								hypothetical protein	hypothetical protein (50193)		19.09	7.33	4.8	17.27	10.69	5.63	12.97	13	13.92	23.14	11.74	15.43	17.35	12.36	5.46	5.41	3.38	10.53	19.14	6.99	12.3	17.26	7.22	9.95	8.46
9509	augustus_masked-28-processed-gene-2.145-mRNA-1	Phatr3_J50347	305334	50347	NULL	59	LoFe-UP		1.571	1.22486	0	other localisation	heme binding	hypothetical protein			PF00173	Cytochrome b5-like Heme/Steroid binding domain	KOG0537	METABOLISM	Energy production and conversion	Cytochrome b5	Cytochrome b5 (50347)		21.53	10.18	4.39	19.89	6.82	6.55	11.55	17.18	22.38	26.9	14.13	11.85	24.67	6.89	2.67	6.33	3.1	7.94	12.79	4.41	14.03	17.89	31.83	23.51	9.33
3461	snap_masked-13-processed-gene-2.105-mRNA-1	Phatr3_J37441	308506	37441	greenyellow	60	LoFe-UP		1.76286	1.27845	0	other localisation		hypothetical protein; K07018			PF12695||PF12697	Alpha/beta hydrolase family||Alpha/beta hydrolase family				hypothetical protein	hypothetical protein (37441)		11.79	9.93	5.92	19.92	8.74	15.18	26.44	16.53	16.52	23.07	14.73	13.08	30.23	19.2	9.51	7.35	2.48	7.62	9.27	11.61	24.19	23.11	19.09	22.9	10.63
9653	augustus_masked-32-processed-gene-0.62-mRNA-1	Phatr3_J50611	303455	50611	grey	61	LoFe-UP+DaUP	LoFe-UP+DaUP	1.68255	0.734694	0	other localisation		hypothetical protein					KOG4308	POORLY CHARACTERIZED	Function unknown	LRR-containing protein	LRR-containing protein (50611)		11.71	10.42	8.8	16.85	17.52	15.49	10.86	14.99	16.88	15.94	16.39	13.38	15.11	14.16	10.37	5.11	8.35	16.62	14.45	8.78	17.81	5.92	10.75	13	14.84
12458	maker-5-snap-gene-8.269-mRNA-1	Phatr3_EG01339	301661		darkred	62	LoFe-UP+DaUP	LoFe-UP	1.62748	0.655178	1	other localisation										hypothetical protein	hypothetical protein ()		25.23	17.74	24.03	29.75	31.03	21.57	26.56	21.2	33.17	34.35	42.66	18.29	42.51	22.21	19.74	7.46	10.77	33.36	20.55	10.66	23.42	15.2	38.21	22.38	28.46
928	augustus_masked-19-processed-gene-3.81-mRNA-1	Phatr3_J15338	308858	15338	NULL	63	LoFe-UP+DaUP	LoFe-UP	1.9725	0.643939	0	other localisation	protein binding	hypothetical protein; K13108 smad nuclear-interacting protein 1	smad nuclear-interacting protein 1		PF00498	FHA domain	KOG1882	CELLULAR PROCESSES AND SIGNALING	Signal transduction mechanisms	Transcriptional regulator SNIP1, contains FHA domain	Transcriptional regulator SNIP1, contains FHA domain (15338)		5.71	4.13	5.96	5.34	7.42	2.23	7.54	3.59	6.12	7.84	5.73	6.3	10.14	3.72	1.77	1.86	3.28	5.82	6.8	3.01	5.27	1.97	6.75	4.41	3.11
7131	augustus_masked-11-processed-gene-7.34-mRNA-1	Phatr3_J46867	300210	46867	grey	64	LoFe-UP	LoFe-UP	1.91273	0.728465	12	other localisation	hedgehog receptor activity||membrane	hypothetical protein; K12385 Niemann-Pick C1 protein	Niemann-Pick C1 protein	Lysosome	PF02460||PF12349	Patched family||Sterol-sensing domain of SREBP cleavage-activation	KOG1934	POORLY CHARACTERIZED	General function prediction only	Predicted membrane protein (patched superfamily)	Predicted membrane protein (patched superfamily) (46867)		117.16	65.84	93.21	114.13	167.45	113.18	76.33	27.87	45.97	97.59	66.96	42.27	14.43	13.6	90.84	40.58	41.45	73.87	116.66	35.4	26.18	49.37	29.8	37	26.57
2700	augustus_masked-4-processed-gene-11.45-mRNA-1	Phatr3_J34096	309788	34096	yellow	65	LoFe-UP+DaUP		1.33215	0.821749	0	other localisation	nucleic acid binding	hypothetical protein			PF00076||PF13893||PF14259	RNA recognition motif. (a.k.a. RRM, RBD, or RNP domain)||RNA recognition motif. (a.k.a. RRM, RBD, or RNP domain)||RNA recognition motif (a.k.a. RRM, RBD, or RNP domain)				hypothetical protein	hypothetical protein (34096)		41.09	31.32	35.99	33.26	41.75	30.02	22.44	34.2	33.91	33.07	38.29	38.55	32.46	26.85	30.24	16.22	24.79	33.98	30.4	21.81	25.49	25.21	31.58	26.36	26.82
5072	augustus_masked-2-processed-gene-6.78-mRNA-1	Phatr3_J43479	307506	43479	grey	66	LoFe-UP+DaUP		1.37823	0.770427	1	other localisation	protein binding	hypothetical protein			PF00595||PF13180	PDZ domain (Also known as DHR or GLGF)||PDZ domain	KOG3528	POORLY CHARACTERIZED	Function unknown	PDZ domain	PDZ domain (43479)		130.17	94.09	123.1	131.71	171	100.4	65.22	94.64	152.52	148.69	149.11	122.85	145.87	115.74	67.1	89.3	151.62	167.55	97.48	76.28	32.74	39.01	205.48	72.54	99.38
1073	augustus_masked-bd_19x34-processed-gene-0.7-mRNA-1	Phatr3_Jdraft1616	304104	1616_bd	blue	67	LoFe-UP+DaUP		1.16734	0.85257	8	other localisation	membrane	hypothetical protein			PF00892	EamA-like transporter family				hypothetical protein	hypothetical protein (1616_bd)		14.01	10.08	11.91	11.25	15.66	9.67	9.43	11.17	12.07	12.63	12.85	15.43	14.7	10.86	9.6	6.31	10.74	13.42	9.18	7.01	12.05	7.43	14.51	12.86	7.46
11247	maker-14-snap-gene-4.312-mRNA-1	Phatr3_EG00666	300378		yellow	68	LoFe-UP		1.25281	0.815745	0	other localisation	metabolic process||methyltransferase activity	hypothetical protein			PF08241||PF12847||PF13489||PF13649||PF13847	Methyltransferase domain||Methyltransferase domain||Methyltransferase domain||Methyltransferase domain||Methyltransferase domain	KOG2352	METABOLISM	Amino acid transport and metabolism	Predicted spermine/spermidine synthase	Predicted spermine/spermidine synthase ()		21.87	24.15	17.12	19.72	22.86	12.08	19.58	17.02	16.51	25.24	18.43	27.73	21.63	16.62	19.14	9.32	15.22	22.6	24.35	10.81	15.34	16.13	18.63	14.92	20.15
11399	augustus_masked-16-processed-gene-1.67-mRNA-1	Phatr3_J52343	304610		brown	69	LoFe-UP+DaUP	LoFe-UP+DaUP	4.16597	0.483654	7	signal anchor	membrane||metal ion transport||metal ion transmembrane transporter activity||transmembrane transport	"ZIP1; iron permease 1; K07238 zinc transporter, ZIP family"	"zinc transporter, ZIP family"		PF02535	ZIP Zinc transporter	KOG2474	METABOLISM	Inorganic ion transport and metabolism	Zinc transporter and related ZIP domain-containing proteins	Zinc transporter and related ZIP domain-containing proteins ()		1418.48	1664.71	1987.97	2861.53	2695.47	484.98	1278.88	655.68	1118.01	1181.14	526.81	963.5	2390.66	732.42	1338.37	1646.51	1914.61	3024.21	1693.64	713.1	855.09	302.47	1418.91	976.98	428.87
10077	augustus_masked-21-processed-gene-5.134-mRNA-1	Phatr3_J55031	302991	55031	brown	70	LoFe-UP+DaUP	LoFe-UP+DaUP	51.2716	0.513633	1	signal peptide		ISIP1; iron starvation induced protein								ISIP1; iron starvation induced protein	ISIP1; iron starvation induced protein (55031)		10463.9	8794.09	12105.6	16850.9	17300.7	3625.85	11548.9	5847.33	5615.09	4898.85	2720.32	8992.99	17436.5	7101.88	8131.92	6982.36	12792	15001.8	14966.6	4138.24	6106.06	364.49	6175.42	4530.48	1467.87
11444	augustus_masked-17-processed-gene-6.76-mRNA-1	Phatr3_EG00563	300580		brown	71	LoFe-UP+DaUP	LoFe-UP+DaUP	4.48985	0.622152	5	signal peptide		hypothetical protein								hypothetical protein	hypothetical protein ()		1286.91	1001.37	1161.91	1746.92	1609.16	921.06	1412.76	822.82	999.77	661.11	458.74	1010.69	2181.61	884.82	819.22	703.12	961.57	2319.66	1144.49	684.12	959.62	920.65	1003.09	645.37	449.33
2401	augustus_masked-2-processed-gene-6.97-mRNA-1	Phatr3_J32661	311422	32661	NULL	72	LoFe-UP+DaUP	LoFe-UP	2.01799	0.647312	1	signal peptide	hydrolase activity	"hypothetical protein; K03574 7,8-dihydro-8-oxoguanine triphosphatase [EC:3.6.1.-]"	"7,8-dihydro-8-oxoguanine triphosphatase [EC:3.6.1.-]"		PF00293	NUDIX domain				hypothetical protein	hypothetical protein (32661)		12.33	10.81	12.81	20.39	19.9	7.24	19.91	12.65	9.83	9.95	14.51	12.83	22.54	10.82	9.46	5.04	6.57	23.88	19.08	5.94	16.1	13.97	7.82	9.87	13.29
9959	augustus_masked-8-processed-gene-5.28-mRNA-1	Phatr3_J54486	303991	54486	brown	73	LoFe-UP+DaUP	LoFe-UP+DaUP	4.22617	0.769554	10	other localisation	protein binding||zinc ion binding||oxidoreductase activity||oxidation-reduction process	FRE1; ferric reductase 1			PF01794||PF08022||PF08030||PF12678||PF13639	Ferric reductase like transmembrane component||FAD-binding domain||Ferric reductase NAD binding domain||RING-H2 zinc finger||Ring finger domain	KOG0039	METABOLISM	Inorganic ion transport and metabolism	Ferric reductase, NADH/NADPH oxidase and related proteins	Ferric reductase, NADH/NADPH oxidase and related proteins (54486)		134.88	111.47	82.57	160.17	146.98	97.82	94.95	113.57	88.13	77.17	65.62	117.28	118.54	108.86	98.26	96.62	97.22	155.29	121.51	83.84	68.12	83	90.22	65.77	53.6
10069	augustus_masked-20-processed-gene-5.131-mRNA-1	Phatr3_J54987	300932	54987	brown	74	LoFe-UP	LoFe-UP	8.47146	0.773212	0	signal peptide		ISIP2B; iron starvation induced protein								ISIP2B; iron starvation induced protein	ISIP2B; iron starvation induced protein (54987)		3951.36	3170.97	4563.94	8337.65	5943.74	4440.92	5516.31	4365.76	4129.76	3574.99	1435.09	3445.56	8149.86	5569.5	3014.74	3246.07	4570.31	7956.95	5225.71	4882.28	3307.96	3594.53	5018.19	2917.14	974.27
10068	augustus_masked-20-processed-gene-4.18-mRNA-1	Phatr3_J54986	307042	54986	brown	75	LoFe-UP	LoFe-UP	6.31879	0.82053	1	signal peptide		cell surface protein								cell surface protein	cell surface protein (54986)		1212.43	1331.46	1606.04	2853.05	2572.11	1490.83	2342.25	1843.13	1737.9	1635.04	1027.81	1563.71	2812.84	1862.95	1227.98	1523.49	1309.57	2021.3	1391.3	1216.41	1789.64	1611.3	1871.97	1637.92	897.72
12842	maker-9-snap-gene-5.337-mRNA-1	Phatr3_EG01121	308144		magenta	76	LoFe-UP+DaUP	LoFe-UP+DaUP	6.80824	0.556611	0	other localisation										hypothetical protein	hypothetical protein ()		103.98	60.52	135.43	110.93	217.73	84.35	66.81	51.26	122.01	116.91	76.6	126.3	88.65	48.33	26.32	32.64	61.52	101	95.46	38.45	22.17	22.57	28.54	30.85	37.65
3139	augustus_masked-9-processed-gene-3.32-mRNA-1	Phatr3_J36008	312005	36008	magenta	77	LoFe-UP+DaUP	LoFe-UP+DaUP	5.98131	0.55784	0	signal peptide		hypothetical protein								hypothetical protein	hypothetical protein (36008)		72.39	48.62	105.7	82.23	168.24	62.35	51.41	38.26	96.48	89.69	59.27	81.49	76.57	36.98	20.5	27.17	39.11	83.46	65.48	25.17	15.43	17.21	25.49	21.45	29.37
3137	augustus_masked-9-processed-gene-5.90-mRNA-1	Phatr3_J36006	301951	36006	magenta	78	LoFe-UP+DaUP	LoFe-UP+DaUP	7.98344	0.557866	0	signal peptide		hypothetical protein								hypothetical protein	hypothetical protein (36006)		74.14	45.03	103.2	67.26	112.69	49.59	53.24	37.07	68.71	65.06	46.49	79.52	77.67	46.56	19.36	21.49	37.74	66.73	68.84	26.26	10.76	14.62	20.02	21.41	27.52
12861	maker-9-snap-gene-3.97-mRNA-1	Phatr3_EG01088	310179		magenta	79	LoFe-UP+DaUP	LoFe-UP+DaUP	8.13121	0.565474	0	signal peptide										hypothetical protein	hypothetical protein ()		65.38	38.43	86.96	55.52	95.72	42.98	45.65	33.49	58.3	60.31	41.54	72.38	64.57	40.01	15.93	18.38	34.38	57.24	60.44	23.01	9.36	13.01	16.61	18.52	23.82
12821	maker-9-snap-gene-3.113-mRNA-1	Phatr3_EG01070	306102		magenta	80	LoFe-UP+DaUP	LoFe-UP+DaUP	3.10767	0.552425	0	other localisation										hypothetical protein	hypothetical protein ()		81.32	44.27	84.33	66.63	111.41	43.69	51.13	42.82	69.24	71.26	60.68	115.4	95.48	42.8	25.1	27.91	56.35	74.64	75.37	24.18	23.03	27.8	28.22	26.75	44.36
3140	augustus_masked-9-processed-gene-5.97-mRNA-1	Phatr3_J36009	306056	36009	brown	81	LoFe-UP+DaUP	LoFe-UP+DaUP	3.15039	0.545559	0	signal peptide		hypothetical protein								hypothetical protein	hypothetical protein (36009)		54.95	35.57	70.46	58.36	93.72	38.01	43.64	33.96	60.02	56.91	48.49	80.35	84.38	36.48	19.67	24.01	34.22	63	55.07	16.74	16.31	18.7	25.1	21.07	39.47
9054	augustus_masked-25-processed-gene-2.69-mRNA-1	Phatr3_J49880	303155	49880	NULL	82	LoFe-UP+DaUP	LoFe-UP+DaUP	3.43773	0.543496	0	other localisation		hypothetical protein								hypothetical protein	hypothetical protein (49880)		4.39	7.63	6.86	24.62	18.73	26.26	6.52	21.4	74.02	29.31	55.19	25.64	53.67	13.4	0.93	5.7	6.63	22.67	18.8	3.89	4.48	7.8	16.83	6.01	24.12
5894	augustus_masked-5-processed-gene-3.221-mRNA-1	Phatr3_J44828	307822	44828	blue	83	LoFe-UP+DaUP	LoFe-UP	2.39645	0.667003	0	other localisation		hypothetical protein								hypothetical protein	hypothetical protein (44828)		414.7	113.44	121.24	235.18	268.06	158.83	162.57	142.29	229.27	164.76	301.78	284.2	311.84	90.27	54.36	82.07	65.59	197.36	248.84	74.12	74.42	220.04	132.26	120.42	151.63
8851	augustus_masked-23-processed-gene-0.17-mRNA-1	Phatr3_J49570	307218	49570	green	84	LoFe-UP	LoFe-UP	1.95444	0.802933	0	other localisation		hypothetical protein			PF00561||PF12695||PF12697	alpha/beta hydrolase fold||Alpha/beta hydrolase family||Alpha/beta hydrolase family	KOG4178	METABOLISM	Lipid transport and metabolism	Soluble epoxide hydrolase	Soluble epoxide hydrolase (49570)		45.57	33.26	24.44	33.73	36.42	17.74	23.66	31.33	43.08	40.79	54.45	39.82	46.41	27.65	14.95	11.48	13.44	32.1	39.68	15.95	32.22	34.04	22.25	29.7	32.05
11585	augustus_masked-19-processed-gene-4.40-mRNA-1	Phatr3_EG00381	302713		purple	85	LoFe-UP+DaUP	LoFe-UP	3.47694	0.799234	0	other localisation										hypothetical protein	hypothetical protein ()		189.13	196.37	170.74	110.21	173.9	90.59	107.34	115.99	131.96	125.54	75.72	171.89	143.83	118.32	78.77	84.74	86.7	168.73	185.56	86.91	55.2	83.8	68.35	75.92	87.88
11441	augustus_masked-17-processed-gene-1.13-mRNA-1	Phatr3_EG00559	300568		green	86	LoFe-UP+DaUP	LoFe-UP	1.86318	0.804968	1	signal anchor		hypothetical protein								hypothetical protein	hypothetical protein ()		75.08	54.4	46.2	71.83	68.19	74	54.52	51.59	60.4	60.05	95.36	73.46	90.05	59.32	27.02	36.15	44.87	55.79	50.25	41.76	37.98	57.36	43.37	44.85	64.7
5111	augustus_masked-2-processed-gene-7.67-mRNA-1	Phatr3_J43542	301313	43542	greenyellow	87	LoFe-UP		2.09158	0.815947	0	other localisation		hypothetical protein								hypothetical protein	hypothetical protein (43542)		25.91	24.62	16.32	56.81	21.16	47.35	56.77	41.73	56.46	75.76	89.24	53.17	116.91	53.87	7.16	10.95	10.58	33.02	43.38	29.41	52.73	53.45	39.47	57.14	59.26
9367	augustus_masked-27-processed-gene-1.61-mRNA-1	Phatr3_J50127	309389	50127	darkred	88	LoFe-UP	LoFe-UP	2.59371	0.788155	0	other localisation		hypothetical protein								hypothetical protein	hypothetical protein (50127)		18.88	15.47	36.7	24.78	17.01	23.38	33.86	18.77	41.51	38.18	35.93	36.4	73.85	28.61	6.89	5.28	12.18	22.06	20.95	13.08	17.67	22.05	28	48.65	24.44
5576	maker-4-augustus-gene-1.86-mRNA-1	Phatr3_J44303	303595	44303	NULL	89	LoFe-UP+DaUP	LoFe-UP	1.57209	0.753874	0	other localisation		hypothetical protein					KOG1971	CELLULAR PROCESSES AND SIGNALING	Posttranslational modification, protein turnover, chaperones	Lysyl hydroxylase	Lysyl hydroxylase (44303)		7.79	6.55	4.02	6.84	9.85	8.54	4.2	8.63	9.26	8.27	14.01	11.62	10.66	7.48	3.98	3.18	4.41	8.82	7.22	5.29	4.32	10.39	5.33	7.14	7.21
4629	augustus_masked-1-processed-gene-10.192-mRNA-1	Phatr3_J42762	304887	42762	NULL	90	LoFe-UP		1.41833	0.794783	0	other localisation	protein binding	hypothetical protein			PF00515||PF07719||PF13176||PF13181||PF13374||PF13414||PF13424||PF13428||PF13432	Tetratricopeptide repeat||Tetratricopeptide repeat||Tetratricopeptide repeat||Tetratricopeptide repeat||Tetratricopeptide repeat||TPR repeat||Tetratricopeptide repeat||Tetratricopeptide repeat||Tetratricopeptide repeat				hypothetical protein	hypothetical protein (42762)		4.18	5.99	3.44	7.78	6.26	7.03	7.73	7.71	6.44	6.75	11.14	10.03	10.88	6.11	3.05	2.98	3.09	6.65	3.86	3.71	4.19	6.68	6.25	5.99	7.38
10285	augustus_masked-3-processed-gene-6.95-mRNA-1	Phatr3_J7736	307587	7736	blue	91	LoFe-UP+DaUP	LoFe-UP	2.0016	0.707935	0	other localisation		hypothetical protein			PF04502	Family of unknown function (DUF572)	KOG2989	POORLY CHARACTERIZED	Function unknown	Uncharacterized conserved protein	Uncharacterized conserved protein (7736)		63.64	40.08	48.75	125.57	77.29	102.63	79.39	87.48	77.15	122.38	112.49	130.14	108.88	63.29	23.44	28.81	40.65	73.77	81.7	49.02	49.8	59.35	70.26	83.63	94.17
7054	augustus_masked-11-processed-gene-4.123-mRNA-1	Phatr3_J46732	300173	46732	NULL	92	LoFe-UP	LoFe-UP	2.58753	0.765066	0	other localisation		hypothetical protein								hypothetical protein	hypothetical protein (46732)		20.53	14.17	10.4	19.63	21.94	10.21	12.26	15.61	12.43	12.35	12.38	20.05	14.18	11.68	12.02	6.2	12.85	19.45	23.29	8.89	10.72	9.85	6.65	7.23	7.96
11442	augustus_masked-17-processed-gene-6.77-mRNA-1	Phatr3_EG00550	300573		blue	93	LoFe-UP	LoFe-UP	2.50397	0.791596	0	other localisation										hypothetical protein	hypothetical protein ()		30.26	24.95	16.44	43.88	19.44	21.3	32.46	30.02	25.53	34.26	35.59	52.05	43.89	29.39	15.96	8.57	11.15	24.12	31.58	16.52	28.11	43.1	25.31	27.02	32.72
1940	augustus_masked-8-processed-gene-9.75-mRNA-1	Phatr3_J2762	308033	2762	grey	94	LoFe-UP	LoFe-UP	2.50013	0.827892	8	other localisation	integral component of membrane||transmembrane transport	hypothetical protein			PF01699	Sodium/calcium exchanger protein	KOG1397	METABOLISM	Inorganic ion transport and metabolism	Ca2+/H+ antiporter VCX1 and related proteins	Ca2+/H+ antiporter VCX1 and related proteins (2762)		42.22	40.02	40.25	57.54	54.56	60.87	48.77	48.9	40.57	38.06	41.69	46.96	54.97	51.14	21.33	31.01	19.46	49.97	50.78	38.8	30.78	35.43	29.43	24.8	29.41
5483	augustus_masked-3-processed-gene-12.33-mRNA-1	Phatr3_J44169	303531	44169	green	95	LoFe-UP	LoFe-UP	1.68296	0.835932	0	other localisation		hypothetical protein								hypothetical protein	hypothetical protein (44169)		16.94	16.18	10.19	17.74	15.96	15.51	15.19	14.07	12.03	13.71	19.01	18.53	16.82	14.75	9.7	6.08	9.69	15.9	19.46	12.54	15.83	16.65	11.27	11.34	14.68
478	maker-9-augustus-gene-5.267-mRNA-1	Phatr3_J12887	308161	12887	grey	96	LoFe-UP		1.55719	0.851503	1	mitochondrion	protein binding||zinc ion binding	hypothetical protein			PF00498||PF12906	FHA domain||RING-variant domain	KOG1609	INFORMATION STORAGE AND PROCESSING	RNA processing and modification	Protein involved in mRNA turnover and stability	Protein involved in mRNA turnover and stability (12887)		226.22	202.32	241.56	197.63	311.41	226.04	143.7	180.09	182.19	183.08	171.59	236.69	156.37	150.8	134.74	152.67	180.7	210.43	261.49	196.71	143.24	226.58	127.15	118.45	146.47
3145	augustus_masked-9-processed-gene-5.119-mRNA-1	Phatr3_J36022	304033	36022	NULL	97	LoFe-UP	LoFe-UP	12.8949	0.674909	0	other localisation		hypothetical protein								hypothetical protein	hypothetical protein (36022)		65.08	16.77	21.31	72.53	114.57	17.12	86.96	14.19	41.53	9.56	8.92	13.52	29.3	16.3	7.42	3.19	18.41	67.47	16.76	6.08	25.75	3.37	16.46	3.51	4.28
10417	snap_masked-1-processed-gene-9.56-mRNA-1	Phatr3_J8940	302903	8940	NULL	98	LoFe-UP	LoFe-UP	1.97865	0.757565	0	signal peptide	protein folding	hypothetical protein			PF00254	FKBP-type peptidyl-prolyl cis-trans isomerase	KOG0552	CELLULAR PROCESSES AND SIGNALING	Posttranslational modification, protein turnover, chaperones	FKBP-type peptidyl-prolyl cis-trans isomerase	FKBP-type peptidyl-prolyl cis-trans isomerase (8940)		7.62	5.42	7.78	18.02	10.64	4.09	18.1	14.77	10.31	8.78	15.72	9.5	23.98	13.03	6.95	6.97	7.71	20.33	10.25	4.13	10.84	4.67	5.04	8.46	5.82
36	augustus_masked-3-processed-gene-2.59-mRNA-1	Phatr3_J10271	303491	10271	NULL	99	LoFe-UP		1.5839	0.755957	0	other localisation	ubiquitin-protein ligase activity||protein binding||anaphase-promoting complex||zinc ion binding||metal ion binding	APC11; hypothetical protein; K03358 anaphase-promoting complex subunit 11	anaphase-promoting complex subunit 11	Cell cycle || Cell cycle - yeast || Meiosis - yeast || Oocyte meiosis || Ubiquitin mediated proteolysis || Progesterone-mediated oocyte maturation || HTLV-I infection	PF00097||PF12678||PF12861||PF13639||PF13920||PF13923	Zinc finger, C3HC4 type (RING finger)||RING-H2 zinc finger||Anaphase-promoting complex subunit 11 RING-H2 finger||Ring finger domain||Zinc finger, C3HC4 type (RING finger)||Zinc finger, C3HC4 type (RING finger)	KOG1493	CELLULAR PROCESSES AND SIGNALING	Cell cycle control, cell division, chromosome partitioning	Anaphase-promoting complex (APC), subunit 11	Anaphase-promoting complex (APC), subunit 11 (10271)		9.35	8.48	10	14.51	6.47	15.42	14.06	4.77	13.59	6.88	16.59	8.98	27.92	13.41	3.53	1.13	4.43	22.14	9.32	9.44	13.21	6.98	9.38	12.58	15.91
5729	augustus_masked-4-processed-gene-8.25-mRNA-1	Phatr3_J44545	305723	44545	blue	100	LoFe-UP		1.34519	0.959272	4	other localisation	protein binding	hypothetical protein			PF00240	Ubiquitin family				hypothetical protein	hypothetical protein (44545)		50.92	40.88	45	63.35	44.69	48.24	59.98	52.1	43.67	44.17	56.3	49.97	72.98	48.29	29.92	29.49	29.77	48.56	36.35	33.65	52.6	81.7	51.44	48.91	59.69
5156	augustus_masked-2-processed-gene-12.118-mRNA-1	Phatr3_J43626	305394	43626	blue	101	LoFe-UP		1.45454	0.750515	0	signal peptide	rRNA processing	hypothetical protein			PF01782	RimM N-terminal domain	KOG2388	CELLULAR PROCESSES AND SIGNALING	Cell wall/membrane/envelope biogenesis	UDP-N-acetylglucosamine pyrophosphorylase	UDP-N-acetylglucosamine pyrophosphorylase (43626)	16S rRNA processing protein RimM	16.13	11.36	11.68	32.64	17.78	21.17	27.18	21.96	14.29	17.25	25.07	23.14	39.75	24.29	8.23	6.37	10.31	20.3	14.38	9.69	18.38	27.9	21.77	25.43	26.88
825	augustus_masked-16-processed-gene-2.63-mRNA-1	Phatr3_J14808	300500	14808	midnightblue	102	LoFe-UP+DaUP	LoFe-UP	2.35307	0.705673	0	other localisation		hypothetical protein					KOG4313	METABOLISM	Nucleotide transport and metabolism	Thiamine pyrophosphokinase	Thiamine pyrophosphokinase (14808)		166.98	109.18	145.44	218.76	169.29	87.73	187.4	66.65	104.66	115.05	99.69	110.56	189.5	64.58	88.39	101.59	106.19	196.61	114.22	54.83	102.33	53.13	78.37	86.47	80.09
6370	maker-7-snap-gene-9.363-mRNA-1	Phatr3_J45614	301797	45614	blue	103	LoFe-UP+DaUP	LoFe-UP	2.05296	0.680634	0	signal peptide		hypothetical protein								hypothetical protein	hypothetical protein (45614)		51.21	43.42	31.43	54.42	56.66	15.7	42.62	29.6	25.6	41.45	39.29	59.78	44.83	24.18	46.22	24.13	37.53	48.41	44.42	12.26	35.27	31.76	20.53	20.48	34.74
6941	snap_masked-10-abinit-gene-6.252-mRNA-1	Phatr3_EG02540	311979	46542	blue	104	LoFe-UP	LoFe-UP	1.85391	0.758803	1	other localisation		hypothetical protein								hypothetical protein	hypothetical protein (46542)		70.71	47.71	42.98	108.52	79.26	25.97	73.32	45.44	98.77	95.31	81.95	72.97	62.78	39.27	33.98	25.39	29.86	111.43	74.94	25.28	94.13	57.91	65.92	66.53	48.75
8293	augustus_masked-19-processed-gene-1.20-mRNA-1	Phatr3_J48724	302725	48724	NULL	105	LoFe-UP+DaUP	LoFe-UP	2.72934	0.631758	0	other localisation		hypothetical protein								hypothetical protein	hypothetical protein (48724)		18.99	13.19	7.75	18.21	13.43	9.57	15.61	10.55	7.24	9.29	16.93	19.71	19.26	6.6	7.99	4.67	3.14	11.13	22.35	5.87	12.47	6.94	3.8	7.14	13.63
6490	augustus_masked-8-processed-gene-3.66-mRNA-1	Phatr3_J45811	311955	45811	blue	106	LoFe-UP	LoFe-UP	2.35653	0.747839	0	other localisation		hypothetical protein			PF00650	CRAL/TRIO domain				hypothetical protein	hypothetical protein (45811)		325.53	301.38	230.71	511.75	472.2	163.85	393.42	238.99	338.29	341.73	307.97	336.91	364.21	203.37	245.58	252.93	107.15	365.43	512.33	233.7	320.97	232.12	197.29	195.91	201.15
997	snap_masked-21-processed-gene-1.116-mRNA-1	Phatr3_J15747	302993	15747	blue	107	LoFe-UP+DaUP		1.64686	0.69641	0	other localisation		hypothetical protein			PF00226	DnaJ domain	KOG0717	CELLULAR PROCESSES AND SIGNALING	Posttranslational modification, protein turnover, chaperones	Molecular chaperone (DnaJ superfamily)	Molecular chaperone (DnaJ superfamily) (15747)		15.97	15.05	14.46	15.13	18.61	3.5	15.11	11.1	23.57	19.99	23.54	24.08	27.14	14.35	8.01	5.58	7.62	15.38	16.09	3.95	12.8	16.92	16.3	19.14	19.62
10312	augustus_masked-33-processed-gene-0.21-mRNA-1	Phatr3_J7988	309609	7988	greenyellow	108	LoFe-UP		1.50766	0.845986	0	other localisation	ARF GTPase activator activity||zinc ion binding||regulation of ARF GTPase activity	hypothetical protein			PF01412	Putative GTPase activating protein for Arf	KOG0704	CELLULAR PROCESSES AND SIGNALING	Signal transduction mechanisms	ADP-ribosylation factor GTPase activator	ADP-ribosylation factor GTPase activator (7988)		62.51	54.21	33.87	64.46	50.07	35.2	81.1	51.49	64.73	72.23	99.13	77.32	99.35	58.86	34.54	32.83	24.78	51.83	52.96	23.28	80.15	64.4	52.89	60.87	58.4
6733	augustus_masked-9-processed-gene-7.100-mRNA-1	Phatr3_J46194	304044	46194	greenyellow	109	LoFe-UP		1.8665	0.839651	6	other localisation	Golgi membrane||sugar:hydrogen symporter activity||carbohydrate transport||integral component of membrane	hypothetical protein			PF04142	Nucleotide-sugar transporter	KOG2234	METABOLISM	Carbohydrate transport and metabolism	Predicted UDP-galactose transporter	Predicted UDP-galactose transporter (46194)	UDP-galactose transporter||_GAP_	50.25	32.15	21.31	82.85	29.74	8.26	83.22	37.29	46.13	49.04	61.49	40.94	88.96	38.24	13.31	13.33	11.99	62.43	28.25	9.43	60.62	77.29	36.15	55.75	49.27
7328	augustus_masked-12-processed-gene-8.75-mRNA-1	Phatr3_J47184	302347	47184	purple	110	LoFe-UP		1.28601	0.911094	0	other localisation		hypothetical protein			PF08700	Vps51/Vps67				hypothetical protein	hypothetical protein (47184)		37.35	31.94	23	35.96	34.97	21.93	31.47	23.54	24.36	21.99	25.78	33.09	25	31.47	33.75	25.94	19.61	35.34	32.42	19.6	21.62	22.14	20.33	18.72	21.24
1008	augustus_masked-21-processed-gene-5.85-mRNA-1	Phatr3_J15801	302990	15801	NULL	111	LoFe-UP+DaUP	LoFe-UP+DaUP	2.92854	0.537247	0	other localisation		hypothetical protein			PF07081	Protein of unknown function (DUF1349)				hypothetical protein	hypothetical protein (15801)		30.29	7.27	7.69	15.58	9.25	2.32	6.98	5.83	9.11	7.97	16.04	23.43	11.24	5.95	6.05	3.08	8.81	15.79	11.24	2.48	4.96	5.46	5.05	5.69	8.77
3842	augustus_masked-18-processed-gene-6.40-mRNA-1	Phatr3_J39214	306766	39214	blue	112	LoFe-UP+DaUP	LoFe-UP+DaUP	2.26151	0.538328	1	mitochondrion		hypothetical protein								hypothetical protein	hypothetical protein (39214)		21.19	21.59	18.02	35.51	24.14	7.29	31.18	16.62	20.95	21.19	30.73	44.38	29.33	15.09	6.33	4.02	11.01	35.1	35.33	8.06	14.82	9.54	10.16	14.58	26.43
1078	maker-bd_23x34-snap-gene-0.13-mRNA-1	Phatr3_Jdraft1619	302068	1619_bd	NULL	113	LoFe-UP+DaUP	LoFe-UP	2.3547	0.576085	0	other localisation	"3',5'-cyclic-nucleotide phosphodiesterase activity||signal transduction"	hypothetical protein			PF00233||PF00248	3'5'-cyclic nucleotide phosphodiesterase||Aldo/keto reductase family	KOG1577	POORLY CHARACTERIZED	General function prediction only	Aldo/keto reductase family proteins	Aldo/keto reductase family proteins (1619_bd)		5.92	4.44	4.02	6.43	6.69	1.18	4.65	5.63	6.47	4.99	5.79	10.29	6.19	3.92	4.31	2.76	3.84	6.7	8.49	1.65	2.32	1.87	1.99	1.77	3.77
11528	augustus_masked-18-processed-gene-3.56-mRNA-1	Phatr3_EG00486	304762		blue	114	LoFe-UP		1.72315	0.777806	0	other localisation										hypothetical protein	hypothetical protein ()		39.74	34.5	20.05	34.36	25.34	19.7	36.76	26.52	20.35	17.76	33.79	39.58	33.45	23.74	22.91	7.18	17.09	60.09	23.98	13.37	10.62	34.2	13.66	14.99	26.84
3580	maker-14-snap-gene-4.354-mRNA-1	Phatr3_J37941	302429	37941	NULL	115	LoFe-UP+DaUP	LoFe-UP	2.43997	0.531383	1	signal peptide		hypothetical protein			PF05050	Methyltransferase FkbM domain				hypothetical protein	hypothetical protein (37941)		9.85	6.7	4.12	16.4	11.28	0.79	10.51	2.5	6.23	7.93	5.4	17.04	13.74	3.12	4.02	3.54	4.25	8.65	7.11	1.02	4.01	5.22	2.58	3.61	9.68
9076	snap_masked-25-abinit-gene-2.138-mRNA-1	Phatr3_EG02581	302032	49917	NULL	116	LoFe-UP		2.42486	0.654826	0	other localisation		hypothetical protein								hypothetical protein	hypothetical protein (49917)		28.55	10.98	3.59	32.74	10.27	2.8	14.14	8.65	21.03	15.73	21.34	21.82	31.98	7.89	3.47	1.87	4.72	22.93	22.4	2.06	8.55	28.74	7.33	16.53	22.6
9387	augustus_masked-27-processed-gene-2.41-mRNA-1	Phatr3_J50155	305276	50155	NULL	117	LoFe-UP	LoFe-UP	1.79716	0.764726	0	signal peptide	"hydrolase activity, hydrolyzing O-glycosyl compounds||extracellular region||carbohydrate metabolic process||chitin metabolic process||chitin binding"	chitinase chitin binding glycoside hydrolase family 1 (EC:3.2.1.14)			PF00187||PF00704||PF01607	Chitin recognition protein||Glycosyl hydrolases family 18||Chitin binding Peritrophin-A domain				hypothetical protein	hypothetical protein (50155)		12.57	6.48	4.84	11.79	10.16	4.89	10.26	6.58	14.84	14.46	13.94	16.47	13.46	9.34	3.84	3.29	4.36	12.64	11.61	2.78	6.49	6.69	8.21	9	9.27
8238	snap_masked-18-processed-gene-5.106-mRNA-1	Phatr3_J48643	310787	48643	blue	118	LoFe-UP		1.29448	0.857371	0	other localisation	antioxidant activity||oxidoreductase activity||cell redox homeostasis||oxidation-reduction process	hypothetical protein			PF00085||PF00578||PF08534||PF13098||PF13899||PF13905	Thioredoxin||AhpC/TSA family||Redoxin||Thioredoxin-like domain||Thioredoxin-like||Thioredoxin-like	KOG2501	POORLY CHARACTERIZED	General function prediction only	Thioredoxin, nucleoredoxin and related proteins	Thioredoxin, nucleoredoxin and related proteins (48643)		37.01	32.35	23.57	36.62	36.17	21.81	42.35	42.64	47.35	63.08	46.59	66.6	53.45	34.01	21.3	27.34	21.22	33.01	35.81	18.46	32.1	50.62	33.02	36.42	39.58
10430	augustus_masked-1-processed-gene-2.11-mRNA-1	Phatr3_J9007	306879	9007	midnightblue	119	LoFe-UP		1.58954	0.844943	0	signal peptide		hypothetical protein			PF08670	MEKHLA domain				hypothetical protein	hypothetical protein (9007)		12.55	17.09	11.64	35.61	15.1	7.83	17.43	10.95	19.32	12.96	14.09	10.49	33.48	16.29	9.84	2.69	2.82	29.81	10.4	4.16	27.63	7.72	15.7	17.38	15.63
3438	augustus_masked-12-processed-gene-8.79-mRNA-1	Phatr3_J37328	310478	37328	NULL	120	LoFe-UP	LoFe-UP	1.79236	0.757191	0	mitochondrion	"metabolic process||oxidoreductase activity, acting on the aldehyde or oxo group of donors, disulfide as acceptor"	hypothetical protein			PF00676	Dehydrogenase E1 component	KOG0450	METABOLISM	Carbohydrate transport and metabolism	2-oxoglutarate dehydrogenase, E1 subunit	2-oxoglutarate dehydrogenase, E1 subunit (37328)		4.7	3.9	2.85	7.13	4.66	4.46	4.04	4.49	4.17	6.19	4.29	6.98	10.45	5.94	3.2	2.47	2.51	2.91	4.42	2.12	2.01	6.6	4.93	4.72	2.69
8131	augustus_masked-17-processed-gene-6.60-mRNA-1	Phatr3_J48471	308773	48471	blue	121	LoFe-UP+DaUP		1.48017	0.74779	0	other localisation	protein binding	hypothetical protein			PF00515||PF07719||PF13176||PF13181||PF13374||PF13414||PF13424||PF13432	Tetratricopeptide repeat||Tetratricopeptide repeat||Tetratricopeptide repeat||Tetratricopeptide repeat||Tetratricopeptide repeat||TPR repeat||Tetratricopeptide repeat||Tetratricopeptide repeat	KOG1840	CELLULAR PROCESSES AND SIGNALING	Cytoskeleton	Kinesin light chain	Kinesin light chain (48471)		29.7	51.33	31.05	49.8	40.74	36.24	44.66	29.82	20.24	40.32	36.73	43.9	72.91	30.03	26.03	44.51	20.51	19.09	43.94	21.13	38.85	49.48	17.72	31.63	38.35
7208	augustus_masked-12-processed-gene-2.51-mRNA-1	Phatr3_J47007	306402	47007	darkred	122	LoFe-UP	LoFe-UP	1.65171	0.784298	0	signal peptide	sulfotransferase activity	hypothetical protein			PF00685	Sulfotransferase domain				hypothetical protein	hypothetical protein (47007)		17.02	26.64	29.74	25.25	17.36	20.65	43.28	28.98	23.37	36.95	26.35	31.65	47.67	18.85	10.8	24.44	19.91	19.5	20.66	12.84	17.09	24.27	23.63	24.15	18.19
6438	augustus_masked-8-processed-gene-2.37-mRNA-1	Phatr3_J45726	301905	45726	greenyellow	123	LoFe-UP	LoFe-UP	1.44777	0.834204	0	other localisation		hypothetical protein								hypothetical protein	hypothetical protein (45726)		21.66	11.24	8.92	20.32	18.14	14.22	22.1	14.82	10.88	24.66	20.97	19.89	17.64	15.15	10.78	10.65	8.69	13.16	18.36	9.24	15.33	16.03	13.53	11.32	14.82
5206	RICE:10146789	Phatr3_J43699	303346	43699	blue	124	LoFe-UP		1.47458	0.863263	0	other localisation		hypothetical protein			PF01753	MYND finger				hypothetical protein	hypothetical protein (43699)		126.04	130.54	58.72	138.27	120.79	110.02	154.98	109.74	156.85	158.69	165.62	162.78	230.78	129.04	84.48	83.61	42.85	95.42	125.56	65.17	144.49	120.87	94.1	122.77	133.66
5253	augustus_masked-2-processed-gene-13.79-mRNA-1	Phatr3_J43773	309510	43773	blue	125	LoFe-UP		1.49929	0.901453	0	other localisation		hypothetical protein			PF08235	LNS2 (Lipin/Ned1/Smp2)	KOG2116	CELLULAR PROCESSES AND SIGNALING	Cell motility	Protein involved in plasmid maintenance/nuclear protein involved in lipid metabolism	Protein involved in plasmid maintenance/nuclear protein involved in lipid metabolism (43773)		58.36	44.98	38.28	52.51	50.85	22.36	50.51	48.66	58.1	72.7	60.08	52.84	72.6	50.33	35.15	35.7	27.52	36.53	59.21	23.75	43.67	74.71	45.92	53.7	66.16
9417	augustus_masked-27-processed-gene-3.46-mRNA-1	Phatr3_J50197	311299	50197	blue	126	LoFe-UP		1.84251	0.823202	0	signal peptide	antioxidant activity||oxidoreductase activity||oxidation-reduction process	hypothetical protein			PF00578||PF08534||PF13905||PF14595	AhpC/TSA family||Redoxin||Thioredoxin-like||Thioredoxin	KOG2501	POORLY CHARACTERIZED	General function prediction only	Thioredoxin, nucleoredoxin and related proteins	Thioredoxin, nucleoredoxin and related proteins (50197)		29.27	35.33	22.82	38.1	26.28	18.45	23.27	18.94	22.49	39.28	27.98	24.91	57.32	20.01	27.25	15.5	13.57	27.05	38.46	9.53	36.34	33.45	17.09	31.23	28.36
10894	maker-1-snap-gene-2.33-mRNA-1	Phatr3_EG01855	310932		blue	127	LoFe-UP		2.12913	0.698952	0	other localisation										hypothetical protein	hypothetical protein ()		28.61	38.4	12.63	114.33	44.81	77.5	61.58	59.53	45.21	78.13	118.45	94.81	114.99	55.37	12.62	2.45	8.8	47.6	66.31	27.98	79.03	53.33	89.07	55.64	39.98
4475	augustus_masked-1-processed-gene-3.38-mRNA-1	Phatr3_J42501	300846	42501	greenyellow	128	LoFe-UP		1.71382	0.766359	1	signal peptide		hypothetical protein								hypothetical protein	hypothetical protein (42501)		23.08	30.03	17.46	35.99	22.72	36.64	30.7	29.3	25.73	38.48	60.5	55.31	60.31	39.5	14.66	17.11	7.81	19.02	25.74	16.68	30.49	26.46	31.72	24.03	27.72
9103	augustus_masked-25-processed-gene-3.91-mRNA-1	Phatr3_J49955	301129	49955	NULL	129	LoFe-UP		1.64315	0.980432	0	other localisation		hypothetical protein								hypothetical protein	hypothetical protein (49955)		4.81	2.77	2.68	7.56	3.59	3.92	5.27	5.29	9.23	7.42	8.68	5.96	10.26	7.82	3.12	1.32	1.13	5.06	4.29	3.92	7.29	4.57	7.5	8.15	4.48
11972	maker-25-snap-gene-2.195-mRNA-1	Phatr3_EG00209	305238		NULL	130	LoFe-UP		1.65658	0.880784	0	other localisation										hypothetical protein	hypothetical protein ()		9.03	10.47	6.53	11.99	12.7	10.07	9.43	11.92	16.44	15.71	21.02	12.73	14.2	5.8	5.48	3.66	3.43	12.32	11.03	4.53	11.01	11.85	16.04	14.78	7.72
12280	maker-3-snap-gene-9.153-mRNA-1	Phatr3_EG01732	311579		NULL	131	LoFe-UP		2.42453	0.686912	0	other localisation										hypothetical protein	hypothetical protein ()		3.37	5.99	0.68	12.33	3.04	2.24	7.71	4.35	10.21	14.37	19.51	6.58	18.34	3.91	2.56	0.8	0.35	4.59	5.25	2.3	9.92	3.1	8.25	12.12	2.35
3598	augustus_masked-14-processed-gene-7.77-mRNA-1	Phatr3_J38018	304525	38018	grey	132	LoFe-UP	LoFe-UP	33.6826	0.874114	1	other localisation		hypothetical protein								hypothetical protein	hypothetical protein (38018)		758.15	828.6	602.66	745.77	995.59	569.22	685.68	118.12	233.51	179.18	46.75	144.89	179.94	205.33	328.87	196.77	69.1	681.58	337.88	281.22	144.64	33.57	16.15	19.5	19.53
7892	augustus_masked-16-processed-gene-2.48-mRNA-1	Phatr3_J48086	308694	48086	grey	133	LoFe-UP	LoFe-UP	2.05297	0.879037	1	signal peptide		hypothetical protein			PF03724	META domain				hypothetical protein	hypothetical protein (48086)		276.51	218.97	165.63	144.87	233	191.5	292.06	142.96	272.94	243.4	277.57	263.45	333.88	204.4	108.56	85.17	99.48	223.26	180.31	151.14	139.83	70.79	130.11	156.81	157.2
3844	augustus_masked-18-processed-gene-6.43-mRNA-1	Phatr3_J39218	300635	39218	grey	134	LoFe-UP	LoFe-UP+LiUP	3.71728	1.06053	0	other localisation		hypothetical protein								hypothetical protein	hypothetical protein (39218)		117.61	85.48	74.72	50.61	93.91	27.8	63.42	34.89	65.49	54.84	45.15	66.09	55.31	49.55	65.45	21.81	16.66	48.32	15.95	9.85	30.92	18.57	18.58	27.3	25.39
6850	augustus_masked-10-processed-gene-2.26-mRNA-1	Phatr3_J46398	306270	46398	grey	135	LoFe-UP	LoFe-UP	6.29129	0.958495	0	other localisation		hypothetical protein								hypothetical protein	hypothetical protein (46398)		668.41	763.4	470.6	390.34	728.99	215.66	236.82	73.23	201.38	160.48	43.91	92.1	85.74	96.6	326.02	144	70.94	298.51	357.74	148.36	111.85	91.58	47.79	43.97	27.13
4294	augustus_masked-29-processed-gene-1.51-mRNA-1	Phatr3_J41316	305335	41316	grey	136	LoFe-UP	LoFe-UP	17.5203	0.904358	0	signal peptide		hypothetical protein								hypothetical protein	hypothetical protein (41316)		109.7	213.31	385.15	188.61	125.62	95.95	503.1	28.25	124.58	146.37	40.42	41.8	193.88	92.24	27.67	54.15	44.14	151.77	48.67	32.37	60.03	5.5	53.79	65.34	6.66
5330	augustus_masked-3-processed-gene-3.59-mRNA-1	Phatr3_J43898	305537	43898	NULL	137	LoFe-UP		1.78638	0.880788	0	other localisation		hypothetical protein			PF08209	Sgf11 (transcriptional regulation protein)				hypothetical protein	hypothetical protein (43898)		6.72	5.79	4.29	5.73	3.08	4.29	9.32	4.66	8.31	7.11	7.84	6.75	11.94	5.18	2.65	2.06	2.43	4.58	3.92	3.47	8.07	8.24	3.34	7.09	7.34
11584	augustus_masked-19-processed-gene-0.23-mRNA-1	Phatr3_EG00362	302711		grey	138	LoFe-UP	LoFe-UP	2.89725	0.803111	0	other localisation										hypothetical protein	hypothetical protein ()		220.16	187.14	250.67	134.82	172.09	80.01	184.21	92.53	122.29	81.42	36.42	133.37	240.5	135.72	129.52	231.06	136.49	230.6	124.67	90.01	59.26	56.31	79.37	52.24	39.34
10876	augustus_masked-1-processed-gene-4.79-mRNA-1	Phatr3_EG02182	309040		midnightblue	139	LoFe-UP		1.77926	0.973039	1	other localisation		hypothetical protein								hypothetical protein	hypothetical protein ()		198.08	241.39	233.35	227.7	192.63	142.28	305.15	222.56	178.01	145.64	155.35	163.68	341.83	199.2	140.51	196.63	105.36	240.86	113.13	130.68	160.77	243.53	147.9	153.25	165.08
8757	snap_masked-22-abinit-gene-2.110-mRNA-1	Phatr3_EG02560	310218	49427	NULL	140	LoFe-UP	LoFe-UP	1.98232	1.04881	1	signal anchor		hypothetical protein								hypothetical protein	hypothetical protein (49427)		14.49	6.44	1.86	10.29	4.43	3.37	10.82	6.41	8.68	9.1	10.49	8.39	7.37	6.01	4.49	1.67	1.73	5.38	11.67	3.45	8.87	5.35	3.57	4.69	4.99
3264	augustus_masked-10-processed-gene-8.113-mRNA-1	Phatr3_J36569	310329	36569	NULL	141	LoFe-UP	LoFe-UP	1.64355	0.985625	0	other localisation	ubiquitin-dependent protein catabolic process||cullin-RING ubiquitin ligase complex||ubiquitin protein ligase binding	hypothetical protein			PF00888	Cullin family	KOG2166	CELLULAR PROCESSES AND SIGNALING	Cell cycle control, cell division, chromosome partitioning	Cullins	Cullins (36569)		25.49	18.25	6.73	12.76	12.64	9.4	16.52	11.61	18.41	13.19	15.33	20.39	16.36	13.54	12.87	8.17	6.55	11.28	16.19	6.74	7.17	12.41	7.57	11.13	16.18
9635	augustus_masked-31-processed-gene-1.75-mRNA-1	Phatr3_J50582	303448	50582	NULL	142	LoFe-UP	LoFe-UP	4.03187	0.890101	0	signal peptide		hypothetical protein								hypothetical protein	hypothetical protein (50582)		33.38	20.61	6.43	20.89	11.48	2.28	46.63	5.47	19.66	31.2	29.02	25.91	33.09	10.43	11.59	5.84	3.82	14.53	13.19	2.41	17.34	7.24	3.45	10.62	29.42
9071	augustus_masked-25-processed-gene-2.23-mRNA-1	Phatr3_J49907	307303	49907	grey	143	LoFe-UP	LoFe-UP	3.72408	0.918835	0	other localisation		hypothetical protein								hypothetical protein	hypothetical protein (49907)		21.6	26.84	17.52	24.51	21.06	11.78	36.95	21.54	32.09	29.46	17.75	26.12	28.44	17.33	11.59	13.73	9.81	22.95	22.92	9.47	9.68	5.71	20.8	15.37	16.35
8125	maker-17-augustus-gene-5.62-mRNA-1	Phatr3_J48461	302596	48461	grey	144	LoFe-UP		1.89025	1.12862	0	other localisation		hypothetical protein								hypothetical protein	hypothetical protein (48461)		33.13	18.78	11.17	24.98	13.76	17.26	31.09	34.61	67.64	42.32	32.84	37.63	49.07	15.64	7.14	7.57	8.9	22.2	24.71	9.28	15.98	31.27	43.03	36.14	28.81
9763	maker-3-snap-gene-6.364-mRNA-1	Phatr3_J51591	311516	51591	grey	145	LoFe-UP	LoFe-UP	1.55583	0.897733	0	other localisation	calcium ion binding||proteinaceous extracellular matrix||signal transduction	CBP; calcium binding protein			PF00036||PF10591||PF12763||PF13202||PF13405||PF13499||PF13833||PF14658	EF hand||Secreted protein acidic and rich in cysteine Ca binding region||Cytoskeletal-regulatory complex EF hand||EF hand||EF-hand domain||EF-hand domain pair||EF-hand domain pair||EF-hand domain	KOG0027	CELLULAR PROCESSES AND SIGNALING	Signal transduction mechanisms	Calmodulin and related proteins (EF-Hand superfamily)	Calmodulin and related proteins (EF-Hand superfamily) (51591)		256.16	320.6	187.38	200.83	222.68	117.84	289.75	235.08	159.74	208.05	207.57	275.1	249.88	182.12	213.04	103.81	124.08	214.16	135.5	91.54	217.72	294.17	137.57	155.97	255.72
3023	augustus_masked-8-processed-gene-2.50-mRNA-1	Phatr3_J35519	306013	35519	greenyellow	146	LoFe-UP	LoFe-UP	1.81974	0.817389	0	other localisation	methyltransferase activity	hypothetical protein			PF05175||PF10294	Methyltransferase small domain||Putative methyltransferase				hypothetical protein	hypothetical protein (35519)		32.81	20.05	11.82	37.1	22.54	10.57	29.29	31.52	34.02	37.37	43.6	29.5	44.02	25.06	16.86	5.85	12.73	22.6	19.07	7.55	39.45	24.38	24.41	25.55	33.98
11496	maker-17-augustus-gene-2.210-mRNA-1	Phatr3_EG02263	310777		purple	147	LoFe-UP	LoFe-UP	1.68616	0.926595	2	other localisation	"3',5'-cyclic-nucleotide phosphodiesterase activity||signal transduction||cyclic nucleotide biosynthetic process||phosphorus-oxygen lyase activity||intracellular signal transduction"	hypothetical protein			PF00211||PF00233	Adenylate and Guanylate cyclase catalytic domain||3'5'-cyclic nucleotide phosphodiesterase	KOG1023	CELLULAR PROCESSES AND SIGNALING	Signal transduction mechanisms	Natriuretic peptide receptor, guanylate cyclase	Natriuretic peptide receptor, guanylate cyclase ()		20.87	16.25	8.42	11.48	10.55	5.59	10.89	12.51	14.71	16.32	20.24	20.05	15.32	12.01	12.53	9.26	8.73	12.24	14.6	7.53	10	17.72	9.97	13.27	15.66
8403	augustus_masked-19-processed-gene-5.61-mRNA-1	Phatr3_J48910	308892	48910	greenyellow	148	LoFe-UP		1.48164	0.982607	0	other localisation		hypothetical protein			PF09811	Essential protein Yae1, N terminal				hypothetical protein	hypothetical protein (48910)		53.14	39.34	42.68	58.13	39.04	34.64	61.18	58.96	59.83	62.23	50.68	54.1	60.21	44.12	41.54	18.53	22.61	53.41	36.95	33.01	57.16	83.43	46.28	63.96	68.06
10630	augustus_masked-bd_25x34-processed-gene-0.22-mRNA-1	Phatr3_Jdraft313	306161		greenyellow	149	LoFe-UP		1.4629	0.887377	1	signal peptide	fatty-acyl-CoA binding||protein binding	hypothetical protein || hypothetical protein			PF00023||PF00887||PF12796||PF13606||PF13637||PF13857	Ankyrin repeat||Acyl CoA binding protein||Ankyrin repeats (3 copies)||Ankyrin repeat||Ankyrin repeats (many copies)||Ankyrin repeats (many copies)	KOG0817	METABOLISM	Lipid transport and metabolism	Acyl-CoA-binding protein	Acyl-CoA-binding protein ()		30.21	17.28	15.36	26.65	17.77	9.79	31.47	28.66	23.14	34.41	33.02	21.32	27.93	19	19.85	10.33	10.03	21.05	17.02	7.27	29.67	22.76	21.84	26.89	36.32
2161	augustus_masked-bd_18x34-processed-gene-0.22-mRNA-1	Phatr3_Jdraft252	310251	313_bd	greenyellow	150	LoFe-UP		1.5236	0.914266	1	signal peptide	fatty-acyl-CoA binding||protein binding	hypothetical protein || hypothetical protein			PF00023||PF00887||PF12796||PF13606||PF13637||PF13857	Ankyrin repeat||Acyl CoA binding protein||Ankyrin repeats (3 copies)||Ankyrin repeat||Ankyrin repeats (many copies)||Ankyrin repeats (many copies)	KOG0817	METABOLISM	Lipid transport and metabolism	Acyl-CoA-binding protein	Acyl-CoA-binding protein (313_bd)		17.63	13.2	12.08	14.15	11.16	5.37	26.05	16.85	21.53	21.93	20.58	18.54	28.41	20.15	12.31	6.26	7.24	11.41	13.4	4.83	22.69	16.16	13.7	20.24	26.23
12087	augustus_masked-29-processed-gene-2.59-mRNA-1	Phatr3_EG00116	301226		greenyellow	151	LoFe-UP		1.48322	1.02834	0	signal peptide		hypothetical protein								hypothetical protein	hypothetical protein ()		89.87	66.7	47.13	87.13	61.27	22.44	107.73	81.33	91.16	80.59	79.19	49.94	87.96	68.86	63.24	55.29	42.73	65.64	51.23	27.57	98.14	63.53	76.24	83.56	73.9
8191	snap_masked-18-processed-gene-3.109-mRNA-1	Phatr3_J48566	310819	48566	NULL	152	LoFe-UP		1.5287	1.0026	0	other localisation		hypothetical protein								hypothetical protein	hypothetical protein (48566)		10.75	12.27	6.59	11.2	11.28	4.76	13.48	12.08	12.16	14.15	14.45	7.61	13.75	9.12	9.21	7.02	5.51	8.07	7.64	3.58	16.92	7.69	11.44	11.49	13.41
10391	maker-1-snap-gene-24.233-mRNA-1	Phatr3_J8765	300801	8765	grey	153	LoFe-UP	LoFe-UP	1.54062	0.868015	0	mitochondrion	3-methyl-2-oxobutanoate hydroxymethyltransferase activity||pantothenate biosynthetic process	hypothetical protein; K00606 3-methyl-2-oxobutanoate hydroxymethyltransferase [EC:2.1.2.11]	3-methyl-2-oxobutanoate hydroxymethyltransferase [EC:2.1.2.11]	Pantothenate and CoA biosynthesis	PF02548	Ketopantoate hydroxymethyltransferase	KOG2949	METABOLISM	Coenzyme transport and metabolism	Ketopantoate hydroxymethyltransferase	Ketopantoate hydroxymethyltransferase (8765)	3-methyl-2-oxobutanoate hydroxymethyltransferase||_GAP_	48.24	26.08	13.69	22.94	30.64	9.77	31.78	22.3	41.65	53.03	38.31	28.15	27.1	21.84	15.6	11.07	12.36	30.43	36.85	13.69	36.94	21.46	20.18	37.33	28.77
6252	augustus_masked-7-processed-gene-0.25-mRNA-1	Phatr3_J45414	310002	45414	greenyellow	154	LoFe-UP		1.34275	0.923478	1	signal anchor	"transferase activity, transferring hexosyl groups||intrinsic component of endoplasmic reticulum membrane"	hypothetical protein			PF09258	Glycosyl transferase family 64 domain				hypothetical protein	hypothetical protein (45414)		16.52	10.21	8.2	14.6	10.45	9.72	16.78	10.76	19.47	18.95	15.88	11.29	15.78	13.14	8.75	4.89	6.8	15.02	13.3	9.38	16.29	8.05	13.97	14.08	17.16
59	augustus_masked-3-processed-gene-0.19-mRNA-1	Phatr3_J10437	309704	10437	NULL	155	LoFe-UP		1.54819	0.95178	0	signal peptide		hypothetical protein			PF01980	Uncharacterised protein family UPF0066	KOG2942	POORLY CHARACTERIZED	Function unknown	Uncharacterized conserved protein	Uncharacterized conserved protein (10437)	"probable methyltransferase, YaeB/AF_0241 family||_GAP_"	12.96	8.63	5.21	8.25	8.69	5.73	10.1	7.33	18.97	9.33	12.57	9.96	9.99	6.1	5.88	5.41	2.48	7.31	10.21	2.56	9.62	7.68	12.9	8.68	9.92
5509	augustus_masked-3-processed-gene-13.54-mRNA-1	Phatr3_J44204	301540	44204	midnightblue	156	LoFe-UP		1.59601	0.896726	0	mitochondrion	protein binding	hypothetical protein			PF00856	SET domain	KOG1083	INFORMATION STORAGE AND PROCESSING	Transcription	Putative transcription factor ASH1/LIN-59	Putative transcription factor ASH1/LIN-59 (44204)		32.9	53.63	31.08	27.82	40.43	22.41	73.88	24.86	29.03	37.02	28.57	26.4	55.96	37.04	44.09	15.57	17.69	37.66	28.26	15.97	57.97	28.59	28.3	26.78	32.21
2310	augustus_masked-1-processed-gene-17.79-mRNA-1	Phatr3_J32097	308998	32097	NULL	157	LoFe-UP	LoFe-UP	3.51466	0.778532	0	other localisation	ATP binding||DNA repair||DNA recombination||four-way junction helicase activity	hypothetical protein; K12196 vacuolar protein-sorting-associated protein 4	vacuolar protein-sorting-associated protein 4	Endocytosis	PF00004||PF05496	ATPase family associated with various cellular activities (AAA)||Holliday junction DNA helicase ruvB N-terminus	KOG0739	CELLULAR PROCESSES AND SIGNALING	Posttranslational modification, protein turnover, chaperones	AAA+-type ATPase	AAA+-type ATPase (32097)		10.45	11.75	1.14	8.14	7.17	1.05	13.76	2.76	4	9.54	8.43	12.94	19.56	2.35	1.67	9.28	1.55	6.84	16.32	2.35	2.75	20.72	0.86	2.46	9.47
6245	augustus_masked-7-processed-gene-2.30-mRNA-1	Phatr3_J45404	311926	45404	grey	158	LoFe-UP		1.42997	0.831151	0	mitochondrion	ATP binding||ATPase activity	hypothetical protein			PF00005||PF13304||PF13481||PF13558	ABC transporter||AAA domain||AAA domain||Putative exonuclease SbcCD, C subunit	KOG0927	POORLY CHARACTERIZED	General function prediction only	Predicted transporter (ABC superfamily)	Predicted transporter (ABC superfamily) (45404)		42.34	58.73	44.3	43.63	71.54	33.69	31.97	30.2	38.31	38.55	31.05	53.78	44.87	34.26	28.05	42.06	48.07	48.61	48.2	19.92	17.98	59.48	16.73	27.73	24.25
8502	maker-20-snap-gene-5.290-mRNA-1	Phatr3_J49059	305050	49059	blue	159	LoFe-UP		1.59366	0.698769	1	signal peptide	serine-type endopeptidase inhibitor activity||response to wounding	proteinase inhibitor			PF00280	Potato inhibitor I family				hypothetical protein	hypothetical protein (49059)		330.21	434.51	264.64	317.96	284.34	101.33	224.41	135.56	222.52	273.23	327.15	275.01	595.27	126.39	143.74	232.81	132.17	289.85	121.19	55.38	153.17	335.75	142.75	193.74	427.04
3709	augustus_masked-16-processed-gene-6.119-mRNA-1	Phatr3_J38622	304631	38622	midnightblue	160	LoFe-UP		1.84636	0.852833	3	signal peptide		hypothetical protein								hypothetical protein	hypothetical protein (38622)		70.26	140.61	65.77	78.06	69.74	10.2	52.61	58.29	81.92	67.8	69.42	62.38	155.35	29.51	37.71	52.57	15.04	81.78	23.71	10.49	21.71	198.55	48.55	46.96	104.65
9650	augustus_masked-32-processed-gene-0.22-mRNA-1	Phatr3_J50605	309601	50605	magenta	161	LoFe-UP		2.15116	0.784665	0	other localisation	"transferase activity, transferring glycosyl groups"	hypothetical protein			PF04577	Protein of unknown function (DUF563)				hypothetical protein	hypothetical protein (50605)		39.73	89.99	41.26	73.7	77.29	29.13	46.42	38.19	39.3	72.52	65.18	100.76	80	36.39	18.21	86.44	52.49	59.56	62.38	24.86	19.14	135.08	22.6	54.12	69.63
10577	maker-bd_18x34-augustus-gene-0.40-mRNA-1	Phatr3_Jdraft853	300013	998_bd	royalblue	162	LoFe-UP		1.29602	0.87467	0	other localisation	GTP binding||intracellular||small GTPase mediated signal transduction	hypothetical protein || PtRabX1; hypothetical protein			PF00025||PF00071||PF08477	ADP-ribosylation factor family||Ras family||Miro-like protein	KOG0078	CELLULAR PROCESSES AND SIGNALING	Signal transduction mechanisms	GTP-binding protein SEC4, small G protein superfamily, and related Ras family GTP-binding proteins	GTP-binding protein SEC4, small G protein superfamily, and related Ras family GTP-binding proteins (998_bd)	small GTP-binding protein domain||_GAP_	125.4	154.8	124.79	137.97	135.6	83.66	157.34	144.13	130.61	161.55	172.97	236.3	269.05	156.46	89.18	138.79	90.47	98.75	132.93	99.15	169.51	248.48	81.8	162.57	270.91
412	RICE:10151487	Phatr3_Jdraft1216	310250	1251_bd	NULL	163	LoFe-UP		1.81636	0.763051	0	signal peptide	"DNA binding||sequence-specific DNA binding transcription factor activity||DNA-templated transcription, initiation||regulation of transcription, DNA-templated||sigma factor activity"	hypothetical protein || hypothetical protein			PF04539	Sigma-70 region 3				hypothetical protein	hypothetical protein (1251_bd)		5.73	9.4	7.26	10.09	6.84	1.2	8.88	5.41	9.61	12.04	12.47	11.12	20.18	9.67	4.6	7.32	5.14	9.56	7.2	1.41	6.71	18.14	4.79	11.05	15.47
5983	augustus_masked-5-processed-gene-8.59-mRNA-1	Phatr3_J44975	305747	44975	NULL	164	LoFe-UP		1.44099	0.948268	1	other localisation	"transferase activity, transferring hexosyl groups||intrinsic component of endoplasmic reticulum membrane"	hypothetical protein			PF09258	Glycosyl transferase family 64 domain				hypothetical protein	hypothetical protein (44975)		5.79	11.83	8.17	7.56	8.31	6.02	11.4	5.4	9.57	9.68	10.01	11.22	14.9	11.24	4.28	13.4	5.7	7.19	8.07	8.22	5.82	9.21	7.61	9.76	7.9
1243	augustus_masked-1-processed-gene-1.23-mRNA-1	Phatr3_J17199	308926	17199	blue	165	LoFe-UP		1.33446	0.885935	11	other localisation	calcium ion binding||proteinaceous extracellular matrix||signal transduction||integral component of membrane||transmembrane transport				PF00036||PF01699||PF10591||PF13202||PF13405||PF13499||PF13833	EF hand||Sodium/calcium exchanger protein||Secreted protein acidic and rich in cysteine Ca binding region||EF hand||EF-hand domain||EF-hand domain pair||EF-hand domain pair	KOG1307	METABOLISM	Inorganic ion transport and metabolism	K+-dependent Ca2+/Na+ exchanger NCKX1 and related proteins	K+-dependent Ca2+/Na+ exchanger NCKX1 and related proteins (17199)	K+-dependent Na+/Ca+ exchanger homolog	58.32	66.3	36.28	74.88	65.73	42.35	41.53	52.93	51.56	53.83	58.9	54.03	65.21	47.38	42.37	63.54	33.07	59.51	37	23.03	30.87	75.67	33.21	45.89	43.09
7971	augustus_masked-16-processed-gene-6.84-mRNA-1	Phatr3_J48211	310717	48211	midnightblue	166	LoFe-UP		1.34805	0.809316	0	other localisation		hypothetical protein								hypothetical protein	hypothetical protein (48211)		40.36	51.3	49.93	82.22	63.43	22.95	63.28	41.03	43.35	46.74	55.77	42.09	68.89	41.98	41.54	53.29	27.19	74.19	28.68	24.29	41.82	60.98	33.61	39.54	53.4
9454	maker-28-augustus-gene-2.381-mRNA-1	Phatr3_J50257	303242	50257	purple	167	LoFe-UP		1.45722	0.826209	1	other localisation		hypothetical protein					KOG2246	METABOLISM	Carbohydrate transport and metabolism	Galactosyltransferases	Galactosyltransferases (50257)		24.77	29.85	17.51	30.38	31.05	8.61	26.23	11.98	22.75	29.75	23.9	25.46	19.88	17.91	17.72	29.13	17.78	25.08	29.4	9.96	16.61	15.49	11.65	21.4	26.44
6472	augustus_masked-8-processed-gene-3.63-mRNA-1	Phatr3_J45782	301898	45782	tan	168	LoFe-UP		1.4632	0.818277	10	signal anchor		hypothetical protein			PF04515	Plasma-membrane choline transporter	KOG1362	METABOLISM	Lipid transport and metabolism	Choline transporter-like protein	Choline transporter-like protein (45782)		79.38	81.88	48.41	68.25	65.58	29.03	63.43	34.3	46.9	68.55	64.34	91.64	74.98	35.34	64.62	77.09	36.67	43.96	72.19	19.5	42.79	52.07	32.69	45.02	52.06
7763	snap_masked-15-abinit-gene-3.97-mRNA-1	Phatr3_EG02502	305325	47878	blue	169	LoFe-UP		1.4336	0.845425	1	signal peptide		hypothetical protein					KOG1217	CELLULAR PROCESSES AND SIGNALING	Signal transduction mechanisms	Fibrillins and related proteins containing Ca2+-binding EGF-like domains	Fibrillins and related proteins containing Ca2+-binding EGF-like domains (47878)		16.96	21.6	14.16	25.89	21.67	8.45	19.38	10.75	21.59	20.18	18.77	16.72	19.96	11.01	11.83	12.72	13.14	29.47	18.05	5.87	13.29	17.62	16.19	16.65	15.7
12429	augustus_masked-4-processed-gene-7.33-mRNA-1	Phatr3_EG01542	309731		NULL	170	LoFe-UP+DaUP		1.68886	0.704916	0	other localisation										hypothetical protein	hypothetical protein ()		12.6	9.38	3.68	11.98	7.19	0.78	15.06	3.77	6.83	9.79	8.88	16.58	13.83	5.37	5	4.6	2.86	8.04	11.77	1.01	8.52	1.93	4.08	10.75	10.98
8066	augustus_masked-17-processed-gene-3.52-mRNA-1	Phatr3_J48364	310738	48364	greenyellow	171	LoFe-UP		1.67302	0.951572	2	other localisation		hypothetical protein								hypothetical protein	hypothetical protein (48364)		20.92	25.9	11.04	25.09	16.46	3.98	38.84	15.46	23.8	22.48	21.78	23.19	27.66	22.19	12.8	5.59	7.76	28.93	11.08	4.05	18.16	7.31	18.68	27.74	22.96
7988	augustus_masked-16-processed-gene-6.99-mRNA-1	Phatr3_J48237	308699	48237	green	172	LoFe-UP		1.32465	0.798396	0	chloroplast		hypothetical protein			PF05957||PF14013	Bacterial protein of unknown function (DUF883)||MT0933-like antitoxin protein				hypothetical protein	hypothetical protein (48237)		78.96	52.02	23.05	40.71	37.8	10.59	34.6	38.44	38.29	89.71	49.61	93.41	54.28	18.2	17.22	39.78	27.56	36.85	59.78	6.73	11.8	40.78	33.15	54.12	58.62
8461	augustus_masked-20-processed-gene-2.53-mRNA-1	Phatr3_J48987	305047	48987	tan	173	LoFe-UP		1.3627	0.876636	1	signal peptide		hypothetical protein								hypothetical protein	hypothetical protein (48987)		84.94	114.73	60.5	72.41	81.44	31.72	106	42.12	62.4	86.12	65.51	77.16	99.38	50.92	75.81	86.21	66.04	88.32	117.64	42.09	60.44	124.5	33.31	63.18	84.56
914	snap_masked-bd_45x36-processed-gene-0.5-mRNA-1	Phatr3_Jdraft1526	308258	1526_bd	NULL	174	LoFe-UP		1.4427	0.731227	0	other localisation		hypothetical protein								hypothetical protein	hypothetical protein (1526_bd)		16.91	22.98	6.35	8.75	12.93	3.37	10.05	5.98	9.08	12.84	11.58	17.57	18.79	7.29	5.49	8.06	8.91	7.29	13.59	3.26	3.76	8.33	7	11.75	10.87
11906	augustus_masked-24-processed-gene-4.77-mRNA-1	Phatr3_EG00251	301103		NULL	175	LoFe-UP		1.4712	0.891286	1	signal peptide					PF07209	Protein of unknown function (DUF1415)				hypothetical protein	hypothetical protein ()		12.12	14.52	6.23	16.46	8.88	5.93	19.36	9.11	11.16	22.75	17.29	12.12	24.02	10.05	4.67	4.82	7.62	9.77	8.35	3.84	13.45	10.06	19.17	18.46	13.76
6031	augustus_masked-6-processed-gene-1.75-mRNA-1	Phatr3_J45045	305854	45045	NULL	176	LoFe-UP	LoFe-UP+LiUP	1.68391	1.31442	0	other localisation		hypothetical protein								hypothetical protein	hypothetical protein (45045)		5.79	7.59	3.01	5.14	6.28	4.9	7.2	4.79	5.76	6.51	7.5	8.5	12.29	4.8	2.67	6.65	1.32	3.51	4.09	2.06	2.5	18.12	3.74	3.11	1.81
9508	maker-28-snap-gene-2.449-mRNA-1	Phatr3_J50346	309416	50346	NULL	177	LoFe-UP	LiUP	1.67142	1.06045	0	other localisation		hypothetical protein								hypothetical protein	hypothetical protein (50346)		9.78	10.99	7.79	22.33	16.1	21.57	18.44	13.85	13.42	17.07	23.36	11.21	22.3	13.81	5.37	13.38	5.06	11.23	16.49	15.07	8.2	23.37	6.84	7.57	7.15
8712	RICE:10150579	Phatr3_J49357	311163	49357	NULL	178	LoFe-UP	LiUP	1.6166	1.05334	0	signal peptide		hypothetical protein								hypothetical protein	hypothetical protein (49357)		5.71	4.75	4.96	9.48	10.8	9.91	12.89	8.92	7.59	8.24	13.27	8.68	14.31	12.27	2.22	7.23	3.63	7.06	10.59	7.3	5.48	13.51	3.97	5.04	4.74
8483	augustus_masked-20-processed-gene-4.14-mRNA-1	Phatr3_J49026	307043	49026	red	179	LoFe-UP	LiUP	1.29954	1.25372	7	other localisation		hypothetical protein			PF13632||PF13641	Glycosyl transferase family group 2||Glycosyltransferase like family 2				hypothetical protein	hypothetical protein (49026)		26.32	38.47	19.48	46.51	46.5	70.47	39.6	65.13	46.98	41.64	57.62	62.33	41.07	39.52	22.8	21.97	13.95	35.63	31.92	31.37	33.18	68.61	41.47	35.74	27.62
11258	augustus_masked-14-processed-gene-4.122-mRNA-1	Phatr3_EG00643	300425		grey	180	LoFe-UP	LiUP	1.39078	1.14257	1	other localisation	ubiquitin-protein ligase activity||protein binding||anaphase-promoting complex||zinc ion binding	hypothetical protein			PF12678||PF12861||PF13639	RING-H2 zinc finger||Anaphase-promoting complex subunit 11 RING-H2 finger||Ring finger domain	KOG0800	CELLULAR PROCESSES AND SIGNALING	Posttranslational modification, protein turnover, chaperones	Predicted E3 ubiquitin ligase	Predicted E3 ubiquitin ligase ()		52.5	26.89	29.29	41.34	51.25	51.3	44.3	75.85	46.8	61.54	77.04	55.49	75.82	55.59	23.81	24.38	20.1	31.78	40.31	39.11	41.72	76.91	77.06	31.64	37.89
2056	augustus_masked-18-processed-gene-1.16-mRNA-1	Phatr3_J29633	310784	29633	red	181	LoFe-UP		1.42745	1.10516	0	other localisation	metabolic process||methyltransferase activity||lipid biosynthetic process||oxidoreductase activity||oxidation-reduction process	hypothetical protein			PF01266||PF01593||PF02353||PF08241||PF12847||PF13450||PF13489||PF13847	FAD dependent oxidoreductase||Flavin containing amine oxidoreductase||Mycolic acid cyclopropane synthetase||Methyltransferase domain||Methyltransferase domain||NAD(P)-binding Rossmann-like domain||Methyltransferase domain||Methyltransferase domain				hypothetical protein	hypothetical protein (29633)		33.54	26.32	23.07	42.85	45.59	55.56	28.6	34.25	24.55	27.03	32.5	23.22	22.37	30.32	23.64	17.14	14.62	30.27	21.5	19.19	20.77	51.46	21.38	16.59	16.87
7627	augustus_masked-14-processed-gene-4.123-mRNA-1	Phatr3_J47669	306527	47669	grey	182	LoFe-UP	LiUP	1.3874	1.02194	0	other localisation		hypothetical protein			PF01753	MYND finger				hypothetical protein	hypothetical protein (47669)		27.39	23.7	27.55	26.53	29.39	15.27	20.36	24.76	23.5	28.21	19.95	35.62	22.08	21.21	19.77	17.7	23.83	31.49	29.34	21.42	17.28	40.01	14.21	13.97	12.73
8865	snap_masked-23-processed-gene-1.37-mRNA-1	Phatr3_J49592	301063	49592	NULL	183	LoFe-UP	LiUP	1.4589	1.03226	1	signal anchor		hypothetical protein			PF14421	A distinct subfamily of CDD/CDA-like deaminases				hypothetical protein	hypothetical protein (49592)		11.21	7.38	5.58	8.78	8.38	4.47	5.59	5.11	7.84	10.44	7.84	13.21	6.07	5.95	4.9	5.43	4.98	6.82	9.85	5	5.2	14.43	4.95	6.24	3.55
10054	augustus_masked-18-processed-gene-5.64-mRNA-1	Phatr3_J54940	300652	54940	grey	184	LoFe-UP	LoFe-UP+LiUP	3.53369	1.04192	5	signal peptide	integral component of membrane	FRE3; ferric reductase			PF03188||PF03351	Eukaryotic cytochrome b561||DOMON domain	KOG4293	CELLULAR PROCESSES AND SIGNALING	Signal transduction mechanisms	Predicted membrane protein, contains DoH and Cytochrome b-561/ferric reductase transmembrane domains	Predicted membrane protein, contains DoH and Cytochrome b-561/ferric reductase transmembrane domains (54940)		367.29	266.16	188.29	355.58	417.65	287.62	326.82	304.46	282.15	180.27	80.15	224.46	384.2	288.14	180.59	166.22	104.35	309.48	243.97	239.98	154	209.46	281.45	132.63	98.71
6786	augustus_masked-9-processed-gene-9.46-mRNA-1	Phatr3_J46301	308116	46301	grey	185	LoFe-UP	LoFe-UP	3.92109	0.980482	1	other localisation		hypothetical protein								hypothetical protein	hypothetical protein (46301)		188.95	204.85	149.44	411.15	496.32	349.67	818.35	377.05	256.96	227.11	135.08	219.34	535.28	452.26	78.61	94.68	109.09	392.71	339.08	342.68	272.99	188.31	215	129.79	108.77
12808	maker-9-snap-gene-8.62-mRNA-1	Phatr3_EG01115	304049		grey	186	LoFe-UP	LoFe-UP	2.75542	0.936109	2	other localisation										hypothetical protein	hypothetical protein ()		632.03	721.31	717.53	1156.2	2074.32	1157.06	1760.16	960.66	647.23	497.59	280.66	653.62	934.59	1157.9	302.86	590.3	658.46	1440.65	1304.03	1335.13	525.32	601.79	489.82	361.02	294.3
11920	snap_masked-24-abinit-gene-1.73-mRNA-1	Phatr3_EG02577	304079		grey	187	LoFe-UP	LoFe-UP	3.54424	0.768858	0	other localisation	intracellular protein transport||membrane	hypothetical protein; K08493 vesicle transport through interaction with t-SNAREs 1	vesicle transport through interaction with t-SNAREs 1	SNARE interactions in vesicular transport	PF05008||PF12352	Vesicle transport v-SNARE protein N-terminus||Snare region anchored in the vesicle membrane C-terminus	KOG1666	CELLULAR PROCESSES AND SIGNALING	Intracellular trafficking, secretion, and vesicular transport	V-SNARE	V-SNARE ()		876.76	427.15	489.87	1425.23	1775.47	1002.88	844.61	868.47	635.38	363.08	233.56	784.2	720.13	735.84	365.27	237.29	442.71	1257.99	1010.42	935.21	649.65	426.41	371.03	269.5	221.85
4119	augustus_masked-24-processed-gene-1.30-mRNA-1	Phatr3_J40521	307231	40521	grey	188	LoFe-UP	LoFe-UP	3.56276	0.77193	1	other localisation	intracellular protein transport||membrane	hypothetical protein; K08493 vesicle transport through interaction with t-SNAREs 1	vesicle transport through interaction with t-SNAREs 1	SNARE interactions in vesicular transport	PF05008||PF12352	Vesicle transport v-SNARE protein N-terminus||Snare region anchored in the vesicle membrane C-terminus	KOG1666	CELLULAR PROCESSES AND SIGNALING	Intracellular trafficking, secretion, and vesicular transport	V-SNARE	V-SNARE (40521)		807.71	396.2	445.84	1308.84	1647.68	931.8	794.09	814.53	595.99	341.82	221.35	734.47	681.28	684.82	334.19	216.07	399.97	1159.08	935.72	854.33	613.99	398.9	349.1	253.36	207.9
10038	augustus_masked-16-processed-gene-2.75-mRNA-1	Phatr3_J54855	306638	54855	midnightblue	189	LoFe-UP	LoFe-UP	1.95268	0.780097	1	other localisation		hypothetical protein								hypothetical protein	hypothetical protein (54855)		142.79	118.17	138.72	359.75	310.69	220.51	441.19	253.1	180.86	140.07	181.4	228.59	460.14	237.13	80.18	78.46	89.36	340.12	218.19	176.86	261.03	163.3	157.4	144.93	141.66
5734	maker-4-augustus-gene-9.44-mRNA-1	Phatr3_J44552	307793	44552	grey	190	LoFe-UP		1.50335	0.844132	0	mitochondrion		hypothetical protein								hypothetical protein	hypothetical protein (44552)		62.29	47.99	48.33	76.14	76.7	53.58	80.39	57.75	31.85	32.62	35.43	44.85	83.13	60.97	54.16	32.87	43.87	73.23	67.62	63.69	62.2	41.65	31.41	34.33	34.14
7945	augustus_masked-16-processed-gene-5.23-mRNA-1	Phatr3_J48175	304629	48175	yellow	191	LoFe-UP+DaUP	LoFe-UP	6.00788	0.607423	0	other localisation	response to metal ion||glutathione gamma-glutamylcysteinyltransferase activity||metal ion binding||phytochelatin biosynthetic process	hypothetical protein			PF05023	Phytochelatin synthase	KOG0632	METABOLISM	Inorganic ion transport and metabolism	Phytochelatin synthase	Phytochelatin synthase (48175)		63.63	43.85	38.5	79.29	137.96	66.64	55.81	62.01	43.49	28.09	7.37	93.04	51.53	53.18	34.09	20.09	28.74	128.19	118.58	59.37	30.78	22.38	44.29	15.07	8.23
10592	maker-bd_17x31-snap-gene-0.32-mRNA-1	Phatr3_EG02342	306150		blue	192	LoFe-UP	LoFe-UP	4.96728	0.629181	4	other localisation	nucleotide binding||metal ion binding	hypothetical protein; K01534 Cd2+/Zn2+-exporting ATPase [EC:3.6.3.3 3.6.3.5]	Cd2+/Zn2+-exporting ATPase [EC:3.6.3.3 3.6.3.5]		PF00122||PF00702||PF12710	E1-E2 ATPase||haloacid dehalogenase-like hydrolase||haloacid dehalogenase-like hydrolase	KOG0207	METABOLISM	Inorganic ion transport and metabolism	Cation transport ATPase	Cation transport ATPase ()	heavy metal translocating P-type ATPase||_GAP_	70.01	71.16	47.54	157.57	129.38	95.51	64.61	109.53	81.47	64.59	44.47	173.17	145.44	95.24	36.44	23.08	35.87	168.07	150.73	52.38	40.47	132.34	86.86	47.19	22.21
10269	augustus_masked-6-processed-gene-6.108-mRNA-1	Phatr3_J7629	305834	7629	grey	193	LoFe-UP	LoFe-UP	6.02334	0.742002	0	other localisation	guanosine tetraphosphate metabolic process				PF04607||PF13328	Region found in RelA / SpoT proteins||HD domain	KOG1157	CELLULAR PROCESSES AND SIGNALING	Signal transduction mechanisms	Predicted guanosine polyphosphate pyrophosphohydrolase/synthase	Predicted guanosine polyphosphate pyrophosphohydrolase/synthase (7629)		229.76	111.7	100.51	218.68	173.01	134.25	154.82	129.01	160.23	126.48	42.24	192.54	240.05	122.72	48.91	62.54	55.1	189.19	227.15	81.79	79.8	205.58	135.96	84.49	26.11
9661	augustus_masked-32-processed-gene-0.35-mRNA-1	Phatr3_J50619	303454	50619	NULL	194	LoFe-UP+DaUP	LoFe-UP+DaUP	4.28165	0.545164	1	other localisation		hypothetical protein								hypothetical protein	hypothetical protein (50619)		18.07	9.37	4.48	17.56	38.3	25.05	21.14	11.47	13.34	11.62	10.4	17.75	37.46	15.06	3.24	3.74	1.8	10.95	25.06	6.06	3.56	13.62	4.66	4.23	5.24
7680	RICE:10149129	Phatr3_J47750	310603	47750	NULL	195	LoFe-UP+DaUP	LoFe-UP	6.37674	0.67437	3	other localisation	ionotropic glutamate receptor activity||extracellular-glutamate-gated ion channel activity||membrane	hypothetical protein			PF00060	Ligand-gated ion channel				hypothetical protein	hypothetical protein (47750)		35.42	15.75	7.73	30.34	34.41	25.02	25.46	23.45	15.05	14.02	8.81	37	29.51	18.63	5.61	4.54	2.86	17.36	33.1	12.85	5.46	13.9	5.32	4.48	7.26
11871	augustus_masked-23-processed-gene-2.25-mRNA-1	Phatr3_EG01928	301074		yellow	196	LoFe-UP	LoFe-UP	2.37268	0.650612	0	other localisation		hypothetical protein								hypothetical protein	hypothetical protein ()		71.16	59.72	27.01	86.57	131.01	73.87	85.6	73.48	56.22	48.01	35.4	114.25	87.36	48.74	35.86	19.42	20.8	112.51	150.81	40.51	34.49	62.07	45.55	35.07	31.67
7689	augustus_masked-14-processed-gene-7.79-mRNA-1	Phatr3_J47760	304510	47760	darkred	197	LoFe-UP	LoFe-UP	8.82226	0.690872	0	other localisation		hypothetical protein								hypothetical protein	hypothetical protein (47760)		117.78	46.64	48.08	137.19	119.32	110.02	216.21	107.88	72.82	62.84	30.28	79.63	321.63	148.22	25.22	17.42	22.37	142.75	142.14	91.99	48.77	15.99	71.46	52.34	23.31
9011	augustus_masked-24-processed-gene-4.45-mRNA-1	Phatr3_J49811	309275	49811	brown	198	LoFe-UP	LoFe-UP	6.32264	0.680837	0	other localisation		hypothetical protein								hypothetical protein	hypothetical protein (49811)		36.25	27.96	17.49	70.51	66	47.98	46.03	30.34	24.82	19.82	11.74	30.56	58.74	41.3	10.78	9.3	14.34	51.11	66.76	35.35	20.3	17.68	17.04	14.35	5.43
12674	augustus_masked-7-processed-gene-9.92-mRNA-1	Phatr3_J12097	307975		NULL	199	LoFe-UP	LoFe-UP	10.8274	0.601919	0	other localisation		hypothetical protein					KOG1940	POORLY CHARACTERIZED	General function prediction only	Zn-finger protein	Zn-finger protein ()		21.31	8.43	7.19	65.22	10.97	43.62	44.71	32.18	26.85	25.41	14.88	37.91	106.92	41.17	4.29	2.14	4.25	29.71	55.96	16.33	19.46	13.48	23.82	14.21	4.75
7866	augustus_masked-15-processed-gene-7.70-mRNA-1	Phatr3_J48041	300457	48041	NULL	200	LoFe-UP	LoFe-UP	5.62702	0.693263	0	other localisation		hypothetical protein								hypothetical protein	hypothetical protein (48041)		19.73	10.76	9.1	33.43	40	24.9	30.93	20.53	15.46	11.97	7.23	20.73	45.59	31.06	7	6.02	8.41	25.69	40.32	20.55	10.73	10.74	9.19	9.59	4.07
5541	augustus_masked-4-processed-gene-0.8-mRNA-1	Phatr3_J44256	305724	44256	grey	201	LoFe-UP	LoFe-UP	7.37431	0.724093	0	other localisation	chromatin binding	hypothetical protein			PF00249||PF13921	Myb-like DNA-binding domain||Myb-like DNA-binding domain	KOG0724	CELLULAR PROCESSES AND SIGNALING	Posttranslational modification, protein turnover, chaperones	Zuotin and related molecular chaperones (DnaJ superfamily), contains DNA-binding domains	Zuotin and related molecular chaperones (DnaJ superfamily), contains DNA-binding domains (44256)	"myb-like DNA-binding domain, SHAQKYF class||_GAP_"	27.46	31.16	15.54	118.03	28.02	56.65	57.43	66.09	28.91	36.72	20.65	63.78	159.91	88.67	11.97	11.22	4.53	38.53	81.84	32.36	19.59	106.99	13.1	15.04	16.2
6703	augustus_masked-9-processed-gene-5.79-mRNA-1	Phatr3_J46138	301978	46138	grey	202	LoFe-UP	LoFe-UP	10.4391	0.699487	0	mitochondrion		hypothetical protein								hypothetical protein	hypothetical protein (46138)		40.9	32.73	27.35	126.32	79.46	116.22	68.43	77.63	49.49	32.77	23.89	74.79	99.67	93.39	17.33	12.5	14.89	93.3	119.45	66.84	35.32	29.77	24.43	13.86	5.38
3840	augustus_masked-bd_17x31-processed-gene-0.7-mRNA-1	Phatr3_Jdraft391	300011	391_bd	blue	203	LoFe-UP	LoFe-UP	4.64916	0.713252	4	other localisation	nucleotide binding||metal ion binding	hypothetical protein			PF00122||PF00702||PF12710	E1-E2 ATPase||haloacid dehalogenase-like hydrolase||haloacid dehalogenase-like hydrolase	KOG0207	METABOLISM	Inorganic ion transport and metabolism	Cation transport ATPase	Cation transport ATPase (391_bd)	heavy metal translocating P-type ATPase||_GAP_	25.09	24.19	16.54	44.79	41.45	29.32	25.71	45.54	30.36	24.07	18.23	63.17	66.88	55.4	12.53	8.13	11.69	40.93	49.15	20.26	17.36	44.07	31.79	18.8	9.97
3868	augustus_masked-19-processed-gene-3.57-mRNA-1	Phatr3_J39303	300701	39303	NULL	204	LoFe-UP	LoFe-UP	5.72317	0.834216	0	other localisation		hypothetical protein								hypothetical protein	hypothetical protein (39303)		10.16	7.2	6.15	16.82	24.06	40.6	12.77	19.7	14.83	14.2	13.83	26.53	35.53	28.5	2.53	2.63	1.63	12.73	14.72	13.25	4.45	5.73	6.5	4.34	2.61
8295	augustus_masked-19-processed-gene-3.146-mRNA-1	Phatr3_J48726	306816	48726	grey	205	LoFe-UP	LoFe-UP	2.07032	0.869931	0	other localisation		hypothetical protein								hypothetical protein	hypothetical protein (48726)		20.51	19.49	7.29	32.14	27.21	44.52	32.11	35.05	25.22	24.19	35.76	35.72	54.32	37.6	9.89	12.99	9.74	19.91	46.21	25.56	28.65	30.76	24.61	20.85	22.55
10942	maker-10-snap-gene-1.99-mRNA-1	Phatr3_EG00730	304230		grey	206	LoFe-UP		1.85126	0.952768	1	other localisation										hypothetical protein	hypothetical protein ()		14.21	12.68	8.09	19.43	17.57	21.61	8.94	17.2	14.69	13.16	13.49	13.37	19.01	13.39	7.31	3.55	2.7	13.83	24.85	9.35	15.25	18.71	11.26	12.41	8.8
6899	augustus_masked-10-processed-gene-6.128-mRNA-1	Phatr3_J46475	308276	46475	grey	207	LoFe-UP+DaUP	LoFe-UP	1.79181	0.731477	0	other localisation		hypothetical protein								hypothetical protein	hypothetical protein (46475)		27.31	26.89	19.66	30.62	40.69	29.26	23.81	24.17	27.29	20.86	28.06	43.58	53.4	32	11.38	24.32	17.01	29.25	40.96	19.53	16.34	31.18	12.89	14.79	17.23
1832	augustus_masked-2-processed-gene-12.69-mRNA-1	Phatr3_J25433	307461	25433	grey	208	LoFe-UP+DaUP		2.10365	0.546913	0	signal peptide	proteolysis||cysteine-type peptidase activity	hypothetical protein; K01365 cathepsin L [EC:3.4.22.15]	cathepsin L [EC:3.4.22.15]	Lysosome || Phagosome || Antigen processing and presentation || Proteoglycans in cancer || Rheumatoid arthritis	PF00112||PF08246	Papain family cysteine protease||Cathepsin propeptide inhibitor domain (I29)	KOG1543	CELLULAR PROCESSES AND SIGNALING	Posttranslational modification, protein turnover, chaperones	Cysteine proteinase Cathepsin L	Cysteine proteinase Cathepsin L (25433)		1354.61	1325.62	1352.59	2980.07	3096.72	771.41	1976.54	793.83	1097.74	921.72	974.54	1795.01	3826.63	729.64	709.18	1378.34	798.47	2902.17	2301.53	699.86	646.16	3037.46	535.33	542.88	850.98
8714	maker-2-augustus-gene-6.230-mRNA-1	Phatr3_J4936	309536	4936	brown	209	LoFe-UP+DaUP		3.37491	0.441536	0	signal peptide	proteolysis||cysteine-type peptidase activity	hypothetical protein; K08568 cathepsin X [EC:3.4.18.1]	cathepsin X [EC:3.4.18.1]	Lysosome	PF00112	Papain family cysteine protease	KOG1543	CELLULAR PROCESSES AND SIGNALING	Posttranslational modification, protein turnover, chaperones	Cysteine proteinase Cathepsin L	Cysteine proteinase Cathepsin L (4936)		177.92	229.66	227.2	732.25	547.97	176.32	500.97	188.83	205.31	174.78	258.66	326.97	1135.19	142.32	74.74	197.64	113.68	538.53	436.77	97.96	143.17	877.33	66.17	81.68	185.22
8793	augustus_masked-22-processed-gene-4.55-mRNA-1	Phatr3_J49486	303035	49486	blue	210	LoFe-UP		1.63848	0.755661	0	other localisation		"D-glucono-1,5-lactone lactonohydrolase (EC:3.1.1.17)"			PF08450	SMP-30/Gluconolaconase/LRE-like region	KOG4499	METABOLISM	Inorganic ion transport and metabolism	Ca2+-binding protein Regucalcin/SMP30	Ca2+-binding protein Regucalcin/SMP30 (49486)		12.24	14.17	9.24	25.27	15.03	16.61	18.73	16.69	12.96	14.23	20.72	17.56	40.76	16.35	8.41	7.77	5.66	19.97	16.44	11.62	12.79	22.05	18.56	13.35	17.34
2135	augustus_masked-27-processed-gene-1.84-mRNA-1	Phatr3_J30909	311310	30909	blue	211	LoFe-UP		1.51376	0.900894	2	signal peptide		hypothetical protein								hypothetical protein	hypothetical protein (30909)		63.76	53.67	35.47	89.11	65.93	44.91	58.08	63.75	74.62	67.11	67.55	73.53	113.61	60.88	33.83	25.08	27.26	63.76	63.54	43.83	64.17	123.46	55.05	46.15	57.2
8820	snap_masked-22-abinit-gene-4.151-mRNA-1	Phatr3_EG02570	308173	49525	grey	212	LoFe-UP		1.67438	1.01523	0	other localisation	chromatin binding	hypothetical protein			PF00249	Myb-like DNA-binding domain	KOG0724	CELLULAR PROCESSES AND SIGNALING	Posttranslational modification, protein turnover, chaperones	Zuotin and related molecular chaperones (DnaJ superfamily), contains DNA-binding domains	Zuotin and related molecular chaperones (DnaJ superfamily), contains DNA-binding domains (49525)	"myb-like DNA-binding domain, SHAQKYF class||_GAP_"	13.01	12.64	6.75	16.19	14.87	18.71	16.6	14.84	10.4	11.18	10.21	12.59	21.37	14.76	12.27	11.96	4.64	15.71	19.18	11.06	8.87	25.98	13.12	12.44	8.99
8364	snap_masked-19-processed-gene-4.100-mRNA-1	Phatr3_J48855	300660	48855	grey	213	LoFe-UP+DaUP	LoFe-UP+DaUP	2.36543	0.626281	0	other localisation		hypothetical protein			PF03205||PF06807	Molybdopterin guanine dinucleotide synthesis protein B||Pre-mRNA cleavage complex II protein Clp1	KOG2750	POORLY CHARACTERIZED	General function prediction only	Uncharacterized conserved protein similar to ATP/GTP-binding protein	Uncharacterized conserved protein similar to ATP/GTP-binding protein (48855)		36.75	23.18	27.35	43.63	47.8	62.97	35.08	40.24	22.95	15.42	18.09	44.07	53.12	37.56	21.39	19.38	20.53	47.37	70.17	42.65	25.6	16.39	14.25	11.85	17.91
9002	snap_masked-24-processed-gene-4.204-mRNA-1	Phatr3_J49797	301112	49797	grey	214	LoFe-UP	LoFe-UP	2.37892	0.766545	0	other localisation		hypothetical protein								hypothetical protein	hypothetical protein (49797)		17.78	10.22	4.9	26.69	18.46	44.05	22.26	37.55	22.01	13.75	24.45	40.93	51.63	31.16	4.57	4.78	5.05	16.49	46.9	22.12	18.26	36.99	19.09	11.6	18.3
7394	augustus_masked-13-processed-gene-2.25-mRNA-1	Phatr3_J47283	300328	47283	grey	215	LoFe-UP		1.6671	0.8276	0	other localisation		hypothetical protein								hypothetical protein	hypothetical protein (47283)		63.34	41.86	40.93	55.75	80.17	70.12	54.51	69.99	52.39	60.77	60.11	88.22	72.74	67.63	31.46	32.09	23.32	58.42	93.27	61.7	54.65	71.16	53.4	37.67	49.78
7130	augustus_masked-11-processed-gene-6.52-mRNA-1	Phatr3_J46866	308376	46866	salmon	216	LoFe-UP	LoFe-UP	1.84768	0.814011	0	other localisation		hypothetical protein								hypothetical protein	hypothetical protein (46866)		39.67	17.88	21.33	41.48	36.96	54.46	21.13	34.82	28.46	28.43	40.99	35.68	32.85	25.81	25.85	12.42	12.62	24.33	55.59	24.75	14.42	39.32	20.86	15.97	16.88
514	augustus_masked-10-processed-gene-3.35-mRNA-1	Phatr3_J13053	308340	13053	NULL	217	LoFe-UP		1.54086	0.864351	0	other localisation		hypothetical protein; K12867 pre-mRNA-splicing factor SYF1	pre-mRNA-splicing factor SYF1	Spliceosome	PF08424	NRDE-2, necessary for RNA interference	KOG2047	INFORMATION STORAGE AND PROCESSING	RNA processing and modification	mRNA splicing factor	mRNA splicing factor (13053)		9.23	5.59	5.42	9.95	10.21	14.62	7.67	8.14	8.54	8.88	6.83	11.29	8.85	8.54	5.77	4.13	4.67	8.69	12.93	9.48	8.31	9.53	5.59	6.28	5.48
8912	maker-23-snap-gene-3.294-mRNA-1	Phatr3_J49656	311190	49656	blue	218	LoFe-UP		1.4486	0.801015	0	signal peptide		hypothetical protein			PF04832||PF10184	SOUL heme-binding protein||Uncharacterized conserved protein (DUF2358)				hypothetical protein	hypothetical protein (49656)		119.22	60.53	48.17	159.36	93.27	139.24	106.61	127.63	97.77	99.32	106.49	117.68	167.8	97.71	58.6	50.71	50.72	89.41	128.93	66.19	113.61	246.21	63.76	74.08	99.28
7242	maker-12-snap-gene-4.122-mRNA-1	Phatr3_J47059	310462	47059	NULL	219	LoFe-UP		1.45319	0.847088	0	chloroplast	protein binding	hypothetical protein			PF00856	SET domain				hypothetical protein	hypothetical protein (47059)		11.77	5.63	4.92	13.79	9.79	7.48	9.24	17.06	12.74	13.06	15.06	14.19	16.22	14.73	5.41	3.64	4.92	9.15	15.32	8.99	11.19	19.54	10.48	5.54	8.39
6711	augustus_masked-9-processed-gene-4.25-mRNA-1	Phatr3_J46154	306053	46154	salmon	220	LoFe-UP		1.49711	0.865052	0	other localisation	protein kinase activity||ATP binding||protein phosphorylation	hypothetical protein			PF00069||PF07714	Protein kinase domain||Protein tyrosine kinase	KOG1989	CELLULAR PROCESSES AND SIGNALING	Signal transduction mechanisms	ARK protein kinase family	ARK protein kinase family (46154)		38.55	31.96	26.83	60.16	52.76	94.37	63.85	67.32	43.27	40.64	45.62	84.86	44.28	49.24	28.16	26.94	31.76	45.97	106.11	84.62	58.72	43.82	41.35	32.94	37.94
5728	snap_masked-4-abinit-gene-8.45-mRNA-1	Phatr3_EG02644	308187	44539	grey	221	LoFe-UP		1.96432	0.896455	1	signal anchor		hypothetical protein								hypothetical protein	hypothetical protein (44539)		47.33	17.69	18.21	48.78	65.58	73.82	34.38	45	26.48	19.18	18.96	38.27	18.3	26.94	24.89	15.39	23.92	43.11	92.16	65.21	19.76	36.95	20.01	15.66	13.9
9584	augustus_masked-30-processed-gene-2.63-mRNA-1	Phatr3_J50492	301380	50492	NULL	222	LoFe-UP	LoFe-UP	4.34623	0.801138	0	other localisation		hypothetical protein								hypothetical protein	hypothetical protein (50492)		9.21	7.19	5.64	34.41	7.59	39.16	41.13	37.58	35.54	32.19	35.71	24.01	80.68	34.8	2.27	4.42	2.26	9.98	47.71	19.99	3.99	54.16	29.16	21.37	15.69
10819	augustus_masked-1-processed-gene-7.53-mRNA-1	Phatr3_EG01841	304973		grey	223	LoFe-UP		2.12087	0.959366	0	other localisation	protein binding				PF00023||PF12796||PF13637||PF13857	Ankyrin repeat||Ankyrin repeats (3 copies)||Ankyrin repeats (many copies)||Ankyrin repeats (many copies)				hypothetical protein	hypothetical protein ()		17.79	9.63	6.23	19.85	17.51	37.21	28.07	40.15	17.71	27.94	21.58	22.21	50.63	26.53	3.75	3.61	3.23	15.3	31.15	19.54	7.39	33.39	17.6	27.26	10.5
10969	augustus_masked-10-processed-gene-8.74-mRNA-1	Phatr3_EG00776	310314		NULL	224	LoFe-UP		2.04796	0.805999	0	other localisation		hypothetical protein								hypothetical protein	hypothetical protein ()		6.22	2.26	2.22	13.21	4.5	19.93	12.62	18.55	15.22	13.29	17.33	19.77	20.68	19.92	1.7	2.23	3.35	5.47	38.79	13.76	8.28	16.04	7.43	11.32	7.69
8720	augustus_masked-22-processed-gene-0.52-mRNA-1	Phatr3_J49372	307179	49372	NULL	225	LoFe-UP		1.49511	0.817802	0	other localisation	cellular amino acid metabolic process||biosynthetic process||lyase activity||pyridoxal phosphate binding	hypothetical protein; K01620 threonine aldolase [EC:4.1.2.5]	threonine aldolase [EC:4.1.2.5]	"Glycine, serine and threonine metabolism"	PF00155||PF01212	Aminotransferase class I and II||Beta-eliminating lyase	KOG1368	METABOLISM	Amino acid transport and metabolism	Threonine aldolase	Threonine aldolase (49372)		12.07	7.36	6.48	12.13	11.88	6.07	12.24	15.97	12.29	7.62	10.67	12.74	16.17	12.75	5.15	2.58	7.61	15.41	16.95	5.49	11.34	20.32	9.95	11.72	15.31
4873	snap_masked-1-processed-gene-22.42-mRNA-1	Phatr3_J43168	304843	43168	NULL	226	LoFe-UP		1.48325	0.759242	0	other localisation	"oxidoreductase activity||oxidoreductase activity, acting on paired donors, with incorporation or reduction of molecular oxygen, 2-oxoglutarate as one donor, and incorporation of one atom each of oxygen into both donors||oxidation-reduction process"	hypothetical protein			PF13640	2OG-Fe(II) oxygenase superfamily				hypothetical protein	hypothetical protein (43168)		10.37	7.8	5.54	8.29	11.32	5.24	8.48	9.91	8.45	5.73	3.84	13.63	15.35	11.8	3.26	4.14	5.83	13.66	12.03	8.38	5.5	12.18	9.1	6.2	5.47
6172	snap_masked-6-processed-gene-7.62-mRNA-1	Phatr3_J45275	303813	45275	grey	227	LoFe-UP		1.37375	0.891034	0	other localisation		hypothetical protein								hypothetical protein	hypothetical protein (45275)		20.37	25.84	17.35	31.73	35.72	31.88	21.39	30.91	20.32	19.62	31.1	43.22	34.05	26.51	17.12	18.1	14.92	32.28	25.14	15.97	18.62	43	21.03	19.21	21.81
11318	augustus_masked-15-processed-gene-3.62-mRNA-1	Phatr3_EG00609	302477		NULL	228	LoFe-UP		1.45925	0.82577	0	other localisation	protein binding	ankyrin			PF00023||PF12796||PF13606||PF13637||PF13857	Ankyrin repeat||Ankyrin repeats (3 copies)||Ankyrin repeat||Ankyrin repeats (many copies)||Ankyrin repeats (many copies)	KOG4177	CELLULAR PROCESSES AND SIGNALING	Cell wall/membrane/envelope biogenesis	Ankyrin	Ankyrin ()		9.16	7.51	8.6	11.16	13.13	11.85	8.79	9.48	6.7	7.46	7.65	15.16	10.55	7.74	3.75	4.35	7.23	12.34	11.4	7.58	4.18	17	7.29	6.58	7.72
6812	augustus_masked-10-processed-gene-0.11-mRNA-1	Phatr3_J46341	306225	46341	pink	229	LoFe-UP		1.37444	0.953406	5	other localisation		hypothetical protein			PF07885	Ion channel				hypothetical protein	hypothetical protein (46341)		15.77	15.44	12.69	17.11	22.38	21.42	14.28	21.41	15.76	15.46	13.82	20.74	14.36	14.71	13.67	11.27	8	19.6	22.05	14.15	12.68	27.3	11.36	12.45	12.26
4904	maker-1-augustus-gene-23.210-mRNA-1	Phatr3_J43219	300740	43219	NULL	230	LoFe-UP		1.76795	0.942469	1	other localisation		hypothetical protein								hypothetical protein	hypothetical protein (43219)		5.84	8.59	6.43	13.64	14.93	21.4	8.13	16.21	7.95	6.27	6.28	12.93	11.54	14.19	3.9	4.22	4.46	15.97	12.96	13.54	5.62	12.41	9.05	5.57	5.44
5908	augustus_masked-5-processed-gene-5.46-mRNA-1	Phatr3_J44851	303744	44851	black	231	LoFe-UP	LoFe-UP	2.27097	0.938049	0	other localisation	metabolic process||methyltransferase activity||S-adenosylmethionine-dependent methyltransferase activity||oligosaccharide biosynthetic process||nodulation	hypothetical protein			PF01209||PF01739||PF03848||PF05175||PF05219||PF05401||PF08241||PF08242||PF12847||PF13489||PF13649||PF13659||PF13847	ubiE/COQ5 methyltransferase family||CheR methyltransferase, SAM binding domain||Tellurite resistance protein TehB||Methyltransferase small domain||DREV methyltransferase||Nodulation protein S (NodS)||Methyltransferase domain||Methyltransferase domain||Methyltransferase domain||Methyltransferase domain||Methyltransferase domain||Methyltransferase domain||Methyltransferase domain	KOG1270	METABOLISM	Coenzyme transport and metabolism	Methyltransferases	Methyltransferases (44851)		134.12	52	26.87	63.74	58.46	93.14	99.56	90.68	70.54	89.1	76.19	116.98	78.74	69.6	27.33	19.93	20.01	43.23	102.28	49.76	56.28	76.15	74.82	54	72.24
8715	snap_masked-22-abinit-gene-0.64-mRNA-1	Phatr3_EG02553	302026	49361	grey	232	LoFe-UP	LoFe-UP	6.81257	1.16093	1	signal peptide	ubiquitin-protein ligase activity||protein binding||anaphase-promoting complex||zinc ion binding||metal ion binding	hypothetical protein			PF00097||PF12678||PF12861||PF13639	Zinc finger, C3HC4 type (RING finger)||RING-H2 zinc finger||Anaphase-promoting complex subunit 11 RING-H2 finger||Ring finger domain	KOG0800	CELLULAR PROCESSES AND SIGNALING	Posttranslational modification, protein turnover, chaperones	Predicted E3 ubiquitin ligase	Predicted E3 ubiquitin ligase (49361)		126.84	66.57	36.88	189.81	54.35	139.92	147	160.46	126.89	130.46	64.49	120.23	135.76	139.84	26.65	9.45	17.6	76.31	108.47	83.69	113.09	125.47	80.2	44.84	18.95
8240	augustus_masked-18-processed-gene-5.91-mRNA-1	Phatr3_J48646	306756	48646	grey	233	LoFe-UP	LoFe-UP	6.05231	1.09443	0	other localisation	protein transport	hypothetical protein			PF03357	Snf7				hypothetical protein	hypothetical protein (48646)		149.78	106.53	48.95	128.2	111.62	263.17	151.39	40.5	37.01	43	31.21	51.34	24	39	61.28	20.96	15.86	82.04	138.13	153.52	50.61	10.72	6.97	13.43	29.58
7033	augustus_masked-11-processed-gene-4.91-mRNA-1	Phatr3_J46703	304280	46703	salmon	234	LoFe-UP	LoFe-UP	4.24914	1.09355	0	other localisation		hypothetical protein			PF06911	Senescence-associated protein				hypothetical protein	hypothetical protein (46703)		78.18	29.28	20.09	99	59.43	108.52	84.14	87.69	72.41	47.59	35.41	69.25	44.51	76.52	25.87	4.78	15.2	52.01	58.57	46.07	44.77	15.22	50.79	27.81	22.61
9560	snap_masked-30-abinit-gene-2.218-mRNA-1	Phatr3_EG02615	308179	50446	black	235	LoFe-UP	LoFe-UP	2.81758	0.997927	0	other localisation	"retrograde transport, endosome to Golgi"	hypothetical protein			PF07928	Vps54-like protein	KOG2115	CELLULAR PROCESSES AND SIGNALING	Intracellular trafficking, secretion, and vesicular transport	Vacuolar sorting protein VPS45	Vacuolar sorting protein VPS45 (50446)		85.8	39.98	19.53	39.76	44.25	48.89	46.6	58.99	34.08	23.94	22.55	54.61	24.06	50.26	21.68	14.76	20.27	48.11	73.7	44.87	21.9	40.86	15.15	15.19	22.34
12304	snap_masked-30-abinit-gene-2.224-mRNA-1	Phatr3_EG02616	304086		salmon	236	LoFe-UP	LoFe-UP	2.03382	0.931296	0	other localisation		hypothetical protein								hypothetical protein	hypothetical protein ()		66.15	34.12	19.94	51.99	41.58	60.52	52.44	49.13	36.87	30.67	32.55	50.92	22.89	31.6	21.04	9.99	15.4	40.63	60.43	33.77	34.02	29.48	24.77	18.79	25.59
11147	snap_masked-12-processed-gene-2.209-mRNA-1	Phatr3_EG01204	310466		pink	237	LoFe-UP	LoFe-UP	5.95815	0.710533	0	other localisation		hypothetical protein			PF07575	Nup85 Nucleoporin				Nup85 Nucleoporin	Nup85 Nucleoporin ()		376.99	113.29	82.91	568.13	207.61	421.78	199.35	308.66	208.27	166.64	63.29	433.8	220.91	194.1	93.7	27.34	90.8	306.08	528.66	274.54	122.27	164.64	147.98	100.76	33.65
7904	maker-16-augustus-gene-2.137-mRNA-1	Phatr3_J48109	304601	48109	pink	238	LoFe-UP	LoFe-UP	4.60955	0.877084	0	other localisation		hypothetical protein			PF02373	JmjC domain, hydroxylase	KOG0958	INFORMATION STORAGE AND PROCESSING	Replication, recombination and repair	DNA damage-responsive repressor GIS1/RPH1, jumonji superfamily	DNA damage-responsive repressor GIS1/RPH1, jumonji superfamily (48109)		135.51	70.19	29.91	166.82	83.18	92.93	89.4	137.03	114.01	92.56	43.81	157.99	102.25	95.86	37.67	14.57	27.39	86.98	100.12	56.86	57.08	103.66	52.33	54.15	40.1
6350	augustus_masked-7-processed-gene-6.44-mRNA-1	Phatr3_J45586	307955	45586	salmon	239	LoFe-UP		1.37165	0.993787	1	other localisation		hypothetical protein								hypothetical protein	hypothetical protein (45586)		59.67	47.9	26.48	61.38	57.68	63.28	48.84	57.84	44.53	48.06	45.94	58.72	45.43	47.84	33.97	30.33	29.44	49.73	61.33	44.58	47.01	53.27	38.82	37.32	41.53
9974	maker-9-snap-gene-9.150-mRNA-1	Phatr3_J54552	310205	54552	grey	240	LoFe-UP+DaUP	LoFe-UP+DaUP	6.25734	0.725408	5	signal peptide	cation transport||cation transmembrane transporter activity||integral component of membrane||transmembrane transport	metal ion transporter			PF01545	Cation efflux family				metal ion transporter	metal ion transporter (54552)		124.27	46.71	47.71	76.15	77.95	96.21	45.14	94.04	55.1	41.38	36.27	130.91	63.97	83.7	40.72	13.73	66.06	76.01	115.26	63.13	36.53	50.26	41.26	24.77	13.82
9899	maker-2-snap-gene-13.284-mRNA-1	Phatr3_J54143	311393	54143	pink	241	LoFe-UP	LoFe-UP	1.90382	0.957396	0	other localisation	ARF guanyl-nucleotide exchange factor activity||regulation of ARF protein signal transduction	hypothetical protein			PF01369	Sec7 domain	KOG0928	CELLULAR PROCESSES AND SIGNALING	Intracellular trafficking, secretion, and vesicular transport	Pattern-formation protein/guanine nucleotide exchange factor	Pattern-formation protein/guanine nucleotide exchange factor (54143)		53.72	36.5	24.07	46.27	54.54	39.89	42.23	48.86	32.2	30.76	23.41	51.32	30.84	38.67	31.98	25.39	23.18	44.35	71.7	45.82	21.59	36.44	24.66	21.63	21.48
6771	augustus_masked-9-processed-gene-7.51-mRNA-1	Phatr3_J46273	310170	46273	yellow	242	LoFe-UP		1.66492	0.902145	0	other localisation	protein binding	hypothetical protein			PF00240	Ubiquitin family				hypothetical protein	hypothetical protein (46273)		32.05	19.56	15.97	26.03	23.04	24.79	18.31	19.62	19.73	16.03	18.14	26.47	24.5	24.88	12.54	12.1	16.88	27.71	29.18	17.89	10.55	27.18	14.45	15.05	15.9
4032	augustus_masked-22-processed-gene-1.39-mRNA-1	Phatr3_J40111	301046	40111	grey	243	LoFe-UP		1.26169	0.941356	0	other localisation		hypothetical protein; K10684 ubiquitin-like 1-activating enzyme E1 A [EC:6.3.2.19]	ubiquitin-like 1-activating enzyme E1 A [EC:6.3.2.19]	Ubiquitin mediated proteolysis			KOG2014	CELLULAR PROCESSES AND SIGNALING	Posttranslational modification, protein turnover, chaperones	SMT3/SUMO-activating complex, AOS1/RAD31 component	SMT3/SUMO-activating complex, AOS1/RAD31 component (40111)		89.55	65.23	43.1	60.12	65	73.09	74.34	74.04	58.6	55.41	54.61	82	75.53	65.16	59.71	32.98	44.92	61.42	68.58	54.53	68.01	80.4	51.58	62.3	63.03
9086	augustus_masked-25-processed-gene-3.93-mRNA-1	Phatr3_J49932	309317	49932	salmon	244	LoFe-UP	LoFe-UP	2.33013	1.11699	0	other localisation	protein binding	hypothetical protein			PF02985||PF13513||PF13646	HEAT repeat||HEAT-like repeat||HEAT repeats	KOG0211	CELLULAR PROCESSES AND SIGNALING	Signal transduction mechanisms	Protein phosphatase 2A regulatory subunit A and related proteins	Protein phosphatase 2A regulatory subunit A and related proteins (49932)		59.04	36.6	14.68	42.1	30.78	55.81	43.88	58.24	35.79	30.37	22.61	62.93	13.55	40.08	25.22	22.2	14.49	31.76	89.59	72.81	27.58	44.83	22.47	20.47	21.3
1558	maker-11-augustus-gene-6.139-mRNA-1	Phatr3_J21135	300229	21135	grey	245	LoFe-UP		1.46159	1.03321	0	mitochondrion	threonine-type endopeptidase activity||proteasome core complex||proteolysis involved in cellular protein catabolic process	"hypothetical protein; K01419 ATP-dependent HslUV protease, peptidase subunit HslV [EC:3.4.25.-]"	"ATP-dependent HslUV protease, peptidase subunit HslV [EC:3.4.25.2]"		PF00227	Proteasome subunit				hypothetical protein	hypothetical protein (21135)	"ATP-dependent protease HslVU, peptidase subunit"	312.59	210.06	156.04	276.75	231.24	320.31	419.3	296.66	274.67	236.17	197.25	263.13	215.29	261.79	156.74	146.45	169.92	321.3	321.95	332.81	288.67	248.71	237.94	194.74	240.83
9563	augustus_masked-30-processed-gene-2.139-mRNA-1	Phatr3_J50456	301376	50456	grey	246	LoFe-UP		1.57642	1.02406	0	mitochondrion		hypothetical protein								hypothetical protein	hypothetical protein (50456)		23.31	18.34	9.67	26.89	22.08	49.56	43.65	40.46	60.25	44.18	45.57	40.18	40.65	39.99	9.53	9.48	13.19	14.31	48.64	44.49	42.2	41.63	28.37	36.07	33.14
7833	augustus_masked-15-processed-gene-6.115-mRNA-1	Phatr3_J47984	304533	47984	yellow	247	LoFe-UP	LoFe-UP	1.76156	0.852446	0	signal peptide	RNA binding||ribonuclease activity	hypothetical protein			PF00773	RNB domain				hypothetical protein	hypothetical protein (47984)		50.5	26.25	13.16	22.34	31.46	22.93	19.26	22.64	19.48	16.7	14.73	38.68	15.67	19.59	16.87	20.47	19.47	25.87	51.74	28.66	10.12	35.06	10.92	11.26	17.91
9589	augustus_masked-30-processed-gene-2.86-mRNA-1	Phatr3_J50497	303435	50497	grey	248	LoFe-UP		1.52004	0.984386	2	signal anchor	"3',5'-cyclic-nucleotide phosphodiesterase activity||signal transduction||cyclic nucleotide biosynthetic process||phosphorus-oxygen lyase activity||intracellular signal transduction"	hypothetical protein			PF00211||PF00233	Adenylate and Guanylate cyclase catalytic domain||3'5'-cyclic nucleotide phosphodiesterase	KOG1023	CELLULAR PROCESSES AND SIGNALING	Signal transduction mechanisms	Natriuretic peptide receptor, guanylate cyclase	Natriuretic peptide receptor, guanylate cyclase (50497)		128.33	62.13	29.8	59.38	84.31	57.69	36.91	60.41	50.3	34.5	39.45	38.48	35.76	45.33	46.55	29.21	44.19	82.28	80.88	38.5	27.63	92.86	34.12	30.92	35.96
8316	augustus_masked-19-processed-gene-3.77-mRNA-1	Phatr3_J48761	306790	48761	grey	249	LoFe-UP	LoFe-UP	9.41264	1.16928	0	other localisation		hypothetical protein								hypothetical protein	hypothetical protein (48761)		34.24	31.58	22.85	31.64	51.1	37.35	25.48	175.11	126.24	67.29	19.9	137.52	76.41	146.47	20.42	10.28	9.59	35.42	24.65	16.31	19.39	26.97	37.46	16.9	20.15
4445	augustus_masked-1-processed-gene-0.40-mRNA-1	Phatr3_J42443	310934	42443	pink	250	LoFe-UP	LoFe-UP	2.09149	0.935411	0	other localisation	protein binding	hypothetical protein			PF00400||PF08662	WD domain, G-beta repeat||Eukaryotic translation initiation factor eIF2A	KOG0291	INFORMATION STORAGE AND PROCESSING	RNA processing and modification	WD40-repeat-containing subunit of the 18S rRNA processing complex	WD40-repeat-containing subunit of the 18S rRNA processing complex (42443)		23.5	20.53	11.61	25.66	20.01	27.72	20.96	35.68	20.43	16.68	23.15	31.98	18.89	23.65	9.67	8.17	13.16	25.51	20.86	22.3	12.95	20.07	12.21	13.76	15.76
6178	maker-6-augustus-gene-7.104-mRNA-1	Phatr3_J45284	309917	45284	grey	251	LoFe-UP		1.39204	1.01699	0	other localisation	protein binding||intracellular protein transport||vesicle-mediated transport||clathrin adaptor complex	AP4mu; hypothetical protein; K12402 AP-4 complex subunit mu-1	AP-4 complex subunit mu-1	Lysosome	PF00928	Adaptor complexes medium subunit family	KOG0937	CELLULAR PROCESSES AND SIGNALING	Intracellular trafficking, secretion, and vesicular transport	Adaptor complexes medium subunit family	Adaptor complexes medium subunit family (45284)		95.46	42.54	45.64	54.98	49.33	56.45	49.75	74.12	53.97	43.43	48.83	65.3	56.17	77.67	36.21	38.89	54.04	55.48	68.71	51.62	39.59	49.28	39.19	37.51	43.92
6890	augustus_masked-10-processed-gene-6.154-mRNA-1	Phatr3_J46457	302176	46457	pink	252	LoFe-UP	LiUP	1.36582	1.004	0	mitochondrion		hypothetical protein								hypothetical protein	hypothetical protein (46457)		31.36	30.67	20	24.23	31.26	38.96	17.71	28.04	24.4	18.74	21.01	41.86	19.65	24.21	18.58	18.6	23.32	25.17	30.89	25.67	12.7	38.59	14.47	14.5	20.76
3573	augustus_masked-14-processed-gene-4.37-mRNA-1	Phatr3_J37903	306542	37903	grey	253	LoFe-UP		1.56449	1.0278	1	signal peptide		hypothetical protein			PF05050	Methyltransferase FkbM domain				hypothetical protein	hypothetical protein (37903)		42.23	38.89	20.44	65.03	51.3	53.34	64.06	49.56	45.32	35.34	50.67	40.88	51.28	55.88	26.72	25.9	14	62.72	33.83	40.14	44.4	70	32.3	34.83	51.56
6007	maker-5-augustus-gene-9.230-mRNA-1	Phatr3_J45013	309841	45013	NULL	254	LoFe-UP	LoFe-UP	1.55697	0.900141	0	other localisation	nucleic acid binding||protein binding||nucleobase-containing compound metabolic process||3'-5' exonuclease activity	hypothetical protein			PF00023||PF01612||PF12796||PF13606||PF13857	Ankyrin repeat||3'-5' exonuclease||Ankyrin repeats (3 copies)||Ankyrin repeat||Ankyrin repeats (many copies)	KOG0504	POORLY CHARACTERIZED	General function prediction only	Ankyrin repeat	Ankyrin repeat (45013)		21.3	7.33	9.7	23.55	14.01	19.68	17.65	20.79	10.78	7.79	8.99	11.45	8.78	11.1	7.22	5.27	8.9	18.1	12.69	12.4	10.13	7.57	11.97	6.36	6.78
11479	augustus_masked-17-processed-gene-4.35-mRNA-1	Phatr3_EG00561	306734		NULL	255	LoFe-UP		1.52163	0.837653	0	other localisation		hypothetical protein								hypothetical protein	hypothetical protein ()		14.38	4.68	3.39	7.76	7.47	5.81	5.17	8.96	7.09	4.97	7.75	10.05	7.67	5.07	4.04	2.94	3.34	7.36	7.99	5.09	4.29	8.58	7.58	4.52	4.36
6294	maker-7-snap-gene-3.40-mRNA-1	Phatr3_J45483	307983	45483	NULL	256	LoFe-UP		1.58117	0.969519	0	other localisation		hypothetical protein								hypothetical protein	hypothetical protein (45483)		13.61	5.4	1.16	14.2	5.03	16.04	11.42	19.97	14.65	10.71	15.86	17.53	9.77	5.37	3.01	1.33	1.9	5.6	14.84	7.28	13.25	11.47	12.63	9.13	6.18
1346	augustus_masked-2-processed-gene-2.109-mRNA-1	Phatr3_J18029	303370	18029	grey	257	LoFe-UP+DaUP		1.17601	0.861891	0	mitochondrion	catalytic activity||iron-sulfur cluster binding	hypothetical protein; K03644 lipoic acid synthetase [EC:2.8.1.8]	lipoic acid synthetase [EC:2.8.1.8]	Lipoic acid metabolism	PF04055	Radical SAM superfamily	KOG2672	METABOLISM	Coenzyme transport and metabolism	Lipoate synthase	Lipoate synthase (18029)	lipoyl synthase	36.66	36.58	56.76	78.01	80.17	73.98	62.51	54.41	50.6	47.66	58	59.92	64.44	57.74	48.32	50.77	51.68	58.5	61.86	60.23	48.55	51.19	46.35	36.02	43.94
6755	augustus_masked-9-processed-gene-7.90-mRNA-1	Phatr3_J46237	306068	46237	turquoise	258	LoFe-UP	LoFe-UP	2.43978	0.887069	0	other localisation	iron ion binding||heme binding	hypothetical protein			PF00042	Globin				hypothetical protein	hypothetical protein (46237)		158.38	101.23	262.14	384.54	288.35	418.34	297.52	537.4	136.72	118.32	127.08	254.58	506.42	544.47	72.99	58.4	202.47	355.43	149.13	249.7	140.39	199.42	265.15	41.11	86.36
3822	snap_masked-18-processed-gene-4.42-mRNA-1	Phatr3_J39107	302660	39107	NULL	259	LoFe-UP		2.34231	0.82937	0	other localisation		hypothetical protein								hypothetical protein	hypothetical protein (39107)		4.92	4.93	5.42	13.89	13.99	14.12	7.93	16.66	2.94	4.37	3.81	9.34	20.09	11.85	3.12	2.69	5.42	8.27	6.96	7.42	7.31	11.03	3.48	0.71	0.56
749	augustus_masked-15-processed-gene-0.20-mRNA-1	Phatr3_J14403	300487	14403	red	260	LoFe-UP		1.38508	0.991281	10	signal anchor	cation transport||solute:hydrogen antiporter activity||integral component of membrane||transmembrane transport				PF00999	Sodium/hydrogen exchanger family	KOG1965	METABOLISM	Inorganic ion transport and metabolism	Sodium/hydrogen exchanger protein	Sodium/hydrogen exchanger protein (14403)		12.93	16.57	17.54	29.01	22.19	40.47	21.16	38.33	15.3	19.35	25.86	27.38	38.67	35.37	11.19	14.76	12.29	15.68	16.97	22.58	14.99	28.98	24.83	15.4	17.03
7921	augustus_masked-16-processed-gene-3.9-mRNA-1	Phatr3_J48137	308721	48137	red	261	LoFe-UP		1.966	0.984475	0	other localisation		hypothetical protein								hypothetical protein	hypothetical protein (48137)		27.23	25.85	40.77	39.6	49.13	109.65	54.2	90.67	68.31	45.13	33.74	52.16	100.64	99.46	28.66	35.41	45.69	73.31	45.05	56.24	55.2	16.69	83.69	30.86	18.28
2299	maker-1-augustus-gene-15.215-mRNA-1	Phatr3_J32031	304916	32031	greenyellow	262	LoFe-UP		1.24742	0.886544	0	mitochondrion		hypothetical protein								hypothetical protein	hypothetical protein (32031)		114.53	53.14	89.14	115.67	106.62	106.72	117.57	111.11	159.15	102.41	127.15	112.08	159.37	140.19	61.84	65.32	94.85	110.08	119.92	119.19	115.94	96.96	91.46	95.18	124.1
5559	augustus_masked-4-processed-gene-1.11-mRNA-1	Phatr3_J44278	309803	44278	grey	263	LoFe-UP		1.3506	0.740173	0	other localisation		hypothetical protein								hypothetical protein	hypothetical protein (44278)		33.02	9.41	14.48	31.16	35.55	28.33	41.29	46.36	30.62	27.83	48.46	46.96	47.07	41.68	16.26	5	12.56	27.65	41.26	12.65	25.18	47.29	22.74	19.34	31.52
5368	augustus_masked-3-processed-gene-6.100-mRNA-1	Phatr3_J43960	311519	43960	salmon	264	LoFe-UP		1.44565	0.84573	0	other localisation		hypothetical protein; K03141 transcription initiation factor TFIIH subunit 1	transcription initiation factor TFIIH subunit 1	Basal transcription factors || Nucleotide excision repair || Viral carcinogenesis	PF03909	BSD domain	KOG2074	INFORMATION STORAGE AND PROCESSING	Transcription	RNA polymerase II transcription initiation/nucleotide excision repair factor TFIIH, subunit TFB1	RNA polymerase II transcription initiation/nucleotide excision repair factor TFIIH, subunit TFB1 (43960)		42.53	15.81	16.69	32.76	30.53	44.25	23.17	40.22	33	24.4	41.21	40.87	25.64	30.87	16.78	8.18	20.19	30.02	42.44	28.69	26.58	31.72	25.9	22.78	24.33
4338	augustus_masked-31-processed-gene-1.59-mRNA-1	Phatr3_J41530	307567	41530	grey	265	LoFe-UP		1.46521	0.774891	0	mitochondrion		hypothetical protein								hypothetical protein	hypothetical protein (41530)		13.11	7.56	9.97	15.41	17.86	14.36	14.08	21.01	15.29	12.72	24.15	13.03	14.11	22.53	6.79	3.06	7.53	19.38	17.93	10.55	12.52	16.6	14.12	12.7	14.29
6284	augustus_masked-7-processed-gene-3.13-mRNA-1	Phatr3_J45468	301796	45468	blue	266	LoFe-UP		1.65395	0.880166	1	signal peptide		hypothetical protein								hypothetical protein	hypothetical protein (45468)		35.48	13.64	8.81	37.49	11.67	27.34	41.25	33.43	31.54	40.34	45.6	51.79	45.6	37.82	9.99	4.34	9.15	18.21	34.28	17.29	43.81	51.01	33.63	39.68	60.6
7254	augustus_masked-12-processed-gene-4.33-mRNA-1	Phatr3_J47078	302343	47078	NULL	267	LoFe-UP		1.81158	0.853152	0	other localisation	hydrolase activity	"hypothetical protein; K03574 7,8-dihydro-8-oxoguanine triphosphatase [EC:3.6.1.-]"	"7,8-dihydro-8-oxoguanine triphosphatase [EC:3.6.1.-]"		PF00293	NUDIX domain				hypothetical protein	hypothetical protein (47078)		14.95	3.09	3.02	19.97	4.32	4.83	18.38	17.82	14.43	10.79	20.14	15.98	24.65	14.09	1.2	1.32	3.25	7.94	13.8	5.57	15.54	9.95	18.07	16.12	19.49
2447	augustus_masked-2-processed-gene-10.56-mRNA-1	Phatr3_J32874	301284	32874	grey	268	LoFe-UP	LiUP	1.57726	1.043	1	other localisation		hypothetical protein								hypothetical protein	hypothetical protein (32874)		73.12	46	20.92	45.63	54.01	37.34	57.02	53.19	29.52	35.21	30.58	50.94	55.38	46.94	38.13	20.64	20.07	41.54	61.38	32.33	30.82	77.69	25.5	36.88	44.4
11463	augustus_masked-17-processed-gene-2.66-mRNA-1	Phatr3_EG00525	306701		blue	269	LoFe-UP		1.81925	1.01226	0	signal peptide										hypothetical protein	hypothetical protein ()		18.56	9.38	4.2	26.96	7.36	14.42	30.57	26.35	25.43	29.76	25.53	30.69	36.74	26.28	3.14	1.31	2.8	20.18	20.23	7.26	21.63	47.88	23.4	25.56	27.85
7609	augustus_masked-14-processed-gene-4.62-mRNA-1	Phatr3_J47625	302451	47625	blue	270	LoFe-UP		1.65385	0.9809	0	other localisation		hypothetical protein			PF07059	Protein of unknown function (DUF1336)				hypothetical protein	hypothetical protein (47625)		15.77	10.86	6.18	16.69	11.32	11.66	15.67	15.45	11.97	14.33	14.5	18.9	15.71	11.4	8.92	4.97	2.93	11.98	11.97	8.28	13.37	20.69	11.99	12.66	11.6
2908	augustus_masked-6-processed-gene-8.10-mRNA-1	Phatr3_J34978	305851	34978	blue	271	LoFe-UP		1.76094	0.831022	0	signal peptide		hypothetical protein								hypothetical protein	hypothetical protein (34978)		40.37	35.49	17.94	61.83	30.47	21.96	53.51	49.64	43.63	50.51	55.25	51.09	74.48	37.79	10.34	7.01	12.11	38.16	45.32	16.9	38.91	93.3	34.94	38.02	57.25
3769	maker-17-snap-gene-4.158-mRNA-1	Phatr3_J38892	310774	38892	blue	272	LoFe-UP		1.63877	0.716262	1	signal peptide		hypothetical protein								hypothetical protein	hypothetical protein (38892)		12.59	7.12	7.26	28.68	10.3	10.21	17.72	19.35	15.17	20.4	27.68	27.31	34.12	16.13	4.77	2.51	4.82	15.85	17.69	6.77	18.23	29.9	21.15	13.39	23.97
3357	augustus_masked-11-processed-gene-8.86-mRNA-1	Phatr3_J36992	300214	36992	NULL	273	LoFe-UP		1.22379	0.881964	1	signal peptide		hypothetical protein								hypothetical protein	hypothetical protein (36992)		5.62	4.61	5.11	8.19	4.91	4.57	5.65	4.89	5.23	5.87	5.69	6.42	10.08	6.88	4.15	2.94	3.41	5.87	6.09	3.98	6.11	10.53	5	4.96	7.33
7952	augustus_masked-16-processed-gene-4.37-mRNA-1	Phatr3_J48184	308710	48184	NULL	274	LoFe-UP		1.89573	0.830763	0	other localisation		hypothetical protein								hypothetical protein	hypothetical protein (48184)		6.16	2.75	1.14	14.85	2.85	9.26	12.42	8.14	9.68	11.81	14.29	11.6	25.64	13.74	0.54	1.26	1.1	4.37	11.38	5.07	10.29	13.11	12.56	13.41	13.99
11483	maker-17-snap-gene-4.157-mRNA-1	Phatr3_EG00534	308764		NULL	275	LoFe-UP		1.78328	0.922896	0	other localisation		hypothetical protein								hypothetical protein	hypothetical protein ()		9.8	4.93	3.99	18.58	5.26	8.73	17.71	16.68	10.08	12.81	15.68	9.73	27.46	13.07	2.98	1.2	1.89	6.02	8.26	4.65	10.7	23.97	13.1	13.72	16.56
11539	augustus_masked-18-processed-gene-5.37-mRNA-1	Phatr3_EG00497	308786		NULL	276	LoFe-UP		1.78428	0.789904	0	other localisation										hypothetical protein	hypothetical protein ()		5.07	2.67	4.95	10.4	4	4.91	12.08	9.92	8.25	6.67	8.08	8.03	18.54	7.89	2.18	2.41	1.48	5.2	7.93	3.53	8.79	11.43	4.72	8.74	12.15
8354	augustus_masked-19-processed-gene-3.54-mRNA-1	Phatr3_J48824	310880	48824	NULL	277	LoFe-UP		1.36879	0.973964	0	other localisation		hypothetical protein								hypothetical protein	hypothetical protein (48824)		12.59	8.75	5.63	10.44	8.52	5.07	12	10.83	7.63	9.92	10.26	10.66	17.95	12.04	5.12	4.12	6.28	8.56	12.56	4.86	8.3	14.07	7.08	8.82	9.67
3327	augustus_masked-30-processed-gene-2.64-mRNA-1	Phatr3_J3686	311476	3686	NULL	278	LoFe-UP		1.30148	0.913416	0	other localisation	ATP binding	hypothetical protein			PF00004||PF13191	ATPase family associated with various cellular activities (AAA)||AAA ATPase domain	KOG0737	CELLULAR PROCESSES AND SIGNALING	Posttranslational modification, protein turnover, chaperones	AAA+-type ATPase	AAA+-type ATPase (3686)		9.76	6.14	6.16	15.8	10.26	12.01	9.16	8.32	12.14	8.96	9.03	10.13	10.18	9.13	4.88	7.28	5.9	10.63	10.42	7.17	8	11.4	10.34	7.09	7.3
7166	augustus_masked-11-processed-gene-8.41-mRNA-1	Phatr3_J46929	300183	46929	turquoise	279	LoFe-UP	LoFe-UP	15.5645	1.36438	1	other localisation		hypothetical protein								hypothetical protein	hypothetical protein (46929)		568.33	546.27	445.09	512.9	563.83	699.83	566.6	755.32	390.65	331.57	198.06	407.54	439.69	999.08	557.3	420.68	600.5	499.83	433.42	868.23	504.95	87.74	545.49	337.73	121.07
3079	maker-8-augustus-gene-6.85-mRNA-1	Phatr3_J35733	303994	35733	red	280	LoFe-UP	LoFe-UP	6.20636	1.21846	10	signal peptide	carbohydrate transmembrane transporter activity||integral component of membrane||carbohydrate transmembrane transport	hypothetical protein			PF06800||PF07857	Sugar transport protein||CEO family (DUF1632)				hypothetical protein	hypothetical protein (35733)		1293.88	1685.42	897.51	1284.39	1421.76	1580.22	1151.5	1981.96	1147.06	640.99	184.13	891.83	1392.32	1744.08	1203.58	560.58	821.76	2104.1	1009.89	1540.34	845.89	1159.66	842.52	576.33	146.56
7165	augustus_masked-11-processed-gene-8.39-mRNA-1	Phatr3_J46928	302263	46928	turquoise	281	LoFe-UP	LoFe-UP	11.109	1.06043	5	signal peptide	oxidoreductase activity||oxidation-reduction process	FRE2; ferric reductase 2			PF01794||PF08030	Ferric reductase like transmembrane component||Ferric reductase NAD binding domain	KOG0039	METABOLISM	Inorganic ion transport and metabolism	Ferric reductase, NADH/NADPH oxidase and related proteins	Ferric reductase, NADH/NADPH oxidase and related proteins (46928)		185.1	156.64	114.69	180.3	137.1	202.73	146.33	237.69	104.01	124.35	49.83	244.9	163.44	200.96	146.81	106.84	112.45	107.03	177.07	181.08	111.91	106.84	157.39	86.36	28.14
6585	augustus_masked-8-processed-gene-8.24-mRNA-1	Phatr3_J45959	303979	45959	grey	282	LoFe-UP	LoFe-UP	7.10204	1.14748	1	other localisation		PHOD; phosphodiesterase/alkaline phosphatase; K01113 alkaline phosphatase D [EC:3.1.3.1]	alkaline phosphatase D [EC:3.1.3.1]	Aminobenzoate degradation || Folate biosynthesis || Two-component system	PF09423	PhoD-like phosphatase				alkaline phosphatase D [EC:3.1.3.1]	alkaline phosphatase D [EC:3.1.3.1] (45959)		223.26	180.24	98.17	214.87	185.9	224.88	156.67	276.47	173.01	158.86	45.82	200.7	195.05	260.83	106.39	75.34	74.99	155.02	213.47	211.62	126.23	164.55	141.88	81.93	20.89
8175	augustus_masked-18-processed-gene-3.32-mRNA-1	Phatr3_J48542	302664	48542	salmon	283	LoFe-UP	LoFe-UP	3.40473	1.15538	0	other localisation		hypothetical protein			PF07059	Protein of unknown function (DUF1336)				hypothetical protein	hypothetical protein (48542)		107.23	75	50.51	64.29	82.64	102.87	49.18	86.44	76.11	65.84	26.99	88.36	39.71	71.84	60.47	39.59	57.74	56.26	116.16	92.83	43.95	56.82	65.09	44.39	19.46
10051	augustus_masked-18-processed-gene-2.11-mRNA-1	Phatr3_J54920	300642	54920	grey	284	LoFe-UP	LoFe-UP	9.06023	1.21056	0	chloroplast		hypothetical protein			PF00300	Histidine phosphatase superfamily (branch 1)				Histidine phosphatase superfamily (branch 1)	Histidine phosphatase superfamily (branch 1) (54920)		42.29	51.23	55.47	78.11	48	70.11	47.4	60.18	65.11	70.51	27.41	38.45	65.52	75.29	45.57	29.69	17.37	34.13	49	33.6	57.17	26.51	65.34	48.53	6.8
6322	augustus_masked-7-processed-gene-5.32-mRNA-1	Phatr3_J45544	301830	45544	turquoise	285	LoFe-UP	LoFe-UP	2.81079	1.20526	0	other localisation		hypothetical protein								hypothetical protein	hypothetical protein (45544)		181.31	146.46	128.19	158.27	193.09	274.46	172.23	212.49	138.51	153.87	82.57	110.64	186.54	173.4	127.67	96.97	59.82	99.14	135.76	127.04	123.12	79.02	100.27	101.25	50.1
8465	augustus_masked-20-processed-gene-2.67-mRNA-1	Phatr3_J48994	305017	48994	turquoise	286	LoFe-UP	LoFe-UP	4.25912	1.14102	0	other localisation		hypothetical protein								hypothetical protein	hypothetical protein (48994)		100.44	99.28	55.95	157.35	102.47	178.02	186.97	182.54	93.19	96.35	59.96	111.01	193.13	203.83	68.75	44.27	41.27	86.97	152.58	143.07	83.95	84.56	63.91	70.5	53.61
6623	augustus_masked-8-processed-gene-9.83-mRNA-1	Phatr3_J46010	303945	46010	turquoise	287	LoFe-UP	LoFe-UP	2.25141	1.04877	0	other localisation	protein binding	hypothetical protein			PF00856	SET domain				hypothetical protein	hypothetical protein (46010)		35.88	20.86	12.31	31.86	25.67	35.66	26.01	34.34	24.95	33.12	27.88	23.08	29.19	28.75	12.4	8.79	8.01	24.66	35.9	24.27	17.54	22.5	10.9	16.64	18.41
4413	augustus_masked-15-processed-gene-3.38-mRNA-1	Phatr3_J42169	306612	42169	lightyellow	288	LoFe-UP		2.0579	1.324	0	other localisation	hydrolase activity	hypothetical protein; K01090 protein phosphatase [EC:3.1.3.16]	serine/threonine-protein phosphatase 4 catalytic subunit [EC:3.1.3.16]		PF00149	Calcineurin-like phosphoesterase	KOG0372	METABOLISM	Carbohydrate transport and metabolism	Serine/threonine specific protein phosphatase involved in glycogen accumulation, PP2A-related	Serine/threonine specific protein phosphatase involved in glycogen accumulation, PP2A-related (42169)		40.6	30.29	12.37	39.79	42.97	65.06	99.38	73.21	36.2	29.46	33.65	29.58	57.49	69.69	16.59	7.5	8.46	40.49	35.99	37.69	55.73	31.32	45.65	35.07	27.73
3619	augustus_masked-15-processed-gene-1.48-mRNA-1	Phatr3_J38110	308655	38110	grey	289	LoFe-UP	LoFe-UP	2.94895	1.05372	0	signal peptide		hypothetical protein								hypothetical protein	hypothetical protein (38110)		23.08	11.87	13.82	28.75	10.62	30.76	52.34	45.39	17.6	21.76	17.02	24.57	53.88	51.83	10.14	2.19	5.24	12.13	15.56	21.45	38.13	18.07	30.39	16.71	15.08
4557	augustus_masked-1-processed-gene-10.180-mRNA-1	Phatr3_J42638	300830	42638	turquoise	290	LoFe-UP	LoFe-UP	2.33495	1.08997	8	other localisation	membrane||transmembrane transport	hypothetical protein	"solute carrier family 35 (UDP-galactose transporter), member B1"		PF00892||PF03151||PF08449	EamA-like transporter family||Triose-phosphate Transporter family||UAA transporter family	KOG1580	METABOLISM	Carbohydrate transport and metabolism	UDP-galactose transporter related protein	UDP-galactose transporter related protein (42638)		75.69	57.7	42.86	69.35	107.32	133.02	105.61	101.28	79.37	42.72	29.6	52.67	101.57	109.43	53.93	26.97	27.86	89.87	103.6	111.58	67.98	47.67	58.51	41.91	25.14
3680	augustus_masked-16-processed-gene-1.69-mRNA-1	Phatr3_J38448	306637	38448	turquoise	291	LoFe-UP		1.70276	1.10073	0	other localisation	aminopeptidase activity||intracellular||proteolysis	hypothetical protein			PF00883	Cytosol aminopeptidase family, catalytic domain	KOG2597	POORLY CHARACTERIZED	General function prediction only	Predicted aminopeptidase of the M17 family	Predicted aminopeptidase of the M17 family (38448)		80.88	56.24	37.86	70.39	87.42	102.02	68.34	95.58	78.54	63.54	60.67	73.37	97.61	99.64	42.7	18.06	29.59	69.03	84.23	50.22	55	135.19	87.8	76.45	47.52
7273	augustus_masked-12-processed-gene-4.29-mRNA-1	Phatr3_J47106	302306	47106	grey	292	LoFe-UP		1.9669	1.13417	0	other localisation	aminopeptidase activity||intracellular||proteolysis	hypothetical protein			PF00883	Cytosol aminopeptidase family, catalytic domain	KOG2597	POORLY CHARACTERIZED	General function prediction only	Predicted aminopeptidase of the M17 family	Predicted aminopeptidase of the M17 family (47106)		66.28	45.67	26.84	46.87	60.79	75.01	70.79	88.74	76.4	60.64	62.47	68.13	96.27	114.46	26.04	10.46	18.79	48.08	67.58	35.99	49.78	101.85	79.62	69.31	51.92
10420	augustus_masked-1-processed-gene-15.45-mRNA-1	Phatr3_J8963	304959	8963	grey	293	LoFe-UP		1.50308	1.14347	0	chloroplast	integral component of membrane	hypothetical protein			PF04117	Mpv17 / PMP22 family	KOG1944	POORLY CHARACTERIZED	General function prediction only	Peroxisomal membrane protein MPV17 and related proteins	Peroxisomal membrane protein MPV17 and related proteins (8963)		22.47	18.35	13.97	27.27	16.09	32.47	44.88	44.49	28.11	37.26	26.15	24.64	54.22	42.59	15.76	13.83	11.32	16.38	22.11	19.55	38.21	33.19	45.79	31.99	23.11
1539	maker-10-augustus-gene-6.381-mRNA-1	Phatr3_J20837	308296	20837	NULL	294	LoFe-UP		1.61367	1.05693	0	other localisation		ARP; actin related protein			PF00022	Actin	KOG0679	CELLULAR PROCESSES AND SIGNALING	Cytoskeleton	Actin-related protein - Arp4p/Act3p	Actin-related protein - Arp4p/Act3p (20837)		6.85	4.23	3.55	7.16	8.13	9.48	9.85	8.11	7.52	7.51	10.23	6.19	8.26	11.49	3.59	2.82	4.71	5.71	5.79	5.08	8.62	3.33	8.8	7.5	3.95
617	augustus_masked-12-processed-gene-8.57-mRNA-1	Phatr3_J13602	308477	13602	NULL	295	LoFe-UP		1.66394	1.1485	1	other localisation	metallopeptidase activity||zinc ion binding||leukotriene biosynthetic process	hypothetical protein; K01254 leukotriene-A4 hydrolase [EC:3.3.2.6]	leukotriene-A4 hydrolase [EC:3.3.2.6]	Arachidonic acid metabolism	PF01433||PF09127||PF13485	Peptidase family M1||Leukotriene A4 hydrolase, C-terminal||Peptidase MA superfamily	KOG1047	METABOLISM	Lipid transport and metabolism	Bifunctional leukotriene A4 hydrolase/aminopeptidase LTA4H	Bifunctional leukotriene A4 hydrolase/aminopeptidase LTA4H (13602)		9.92	8.53	3.76	12.98	7.69	13.6	11.83	17.9	11.9	8.39	14.21	8.38	13.58	14.69	5.36	2.75	2.26	11.02	8.65	6.59	10.38	20.35	11.41	10.38	11.53
3968	augustus_masked-20-processed-gene-5.70-mRNA-1	Phatr3_J39744	311062	39744	grey	296	LoFe-UP		1.45234	1.09266	0	other localisation		hypothetical protein								hypothetical protein	hypothetical protein (39744)		40.01	21.82	19.51	30.44	26.29	42.55	29.99	35.13	47.19	40.93	36.74	32.63	49.13	42.61	16.67	10.12	11.98	24.56	32.35	29.84	48.08	43.81	39.4	43.3	34.2
6962	augustus_masked-10-processed-gene-7.16-mRNA-1	Phatr3_J46570	300088	46570	NULL	297	LoFe-UP		1.64673	1.16018	0	other localisation	lipid metabolic process	hypothetical protein			PF01734	Patatin-like phospholipase	KOG3773	CELLULAR PROCESSES AND SIGNALING	Intracellular trafficking, secretion, and vesicular transport	Adiponutrin and related vesicular transport proteins; predicted alpha/beta hydrolase	Adiponutrin and related vesicular transport proteins; predicted alpha/beta hydrolase (46570)		10.8	6.36	4.78	11.5	3.11	12.82	15.04	17.95	16.13	10.3	14.87	9.96	21.25	18.26	3.91	2.65	2.1	6.84	6.08	8.28	15.18	13.26	11.69	13.14	10.45
12858	maker-9-snap-gene-3.94-mRNA-1	Phatr3_EG01089	310163		grey	298	LoFe-UP		1.5825	1.02542	0	other localisation										hypothetical protein	hypothetical protein ()		13.65	10.67	8.07	10.79	9	11.3	15.27	11.54	17.36	12.59	18.81	13.05	22.74	28.2	4.65	3.69	3.47	13	7.86	7.47	15.97	10.37	15.76	19.13	12.38
4648	augustus_masked-1-processed-gene-12.13-mRNA-1	Phatr3_J42807	300794	42807	grey	299	LoFe-UP		1.41551	1.2038	0	mitochondrion		hypothetical protein			PF02410	Oligomerisation domain				hypothetical protein	hypothetical protein (42807)		118	54.11	63.11	82.16	63.76	92.28	107.07	105.77	81.09	73.09	74.39	67.9	120.25	101.51	55.92	40.05	41.03	57.41	51.04	86.64	133.48	68.75	95.43	77.35	54.76
9561	snap_masked-30-processed-gene-2.236-mRNA-1	Phatr3_J50451	307544	50451	darkgrey	300	LoFe-UP	LoFe-UP+LiUP	2.64908	1.4977	1	signal peptide		hypothetical protein								hypothetical protein	hypothetical protein (50451)		214.65	109.2	72.31	99.83	120.26	177.86	180.43	205.65	188.16	98.42	45.46	69.01	85.17	209.11	72.48	23.2	38.47	99.96	121.67	150.84	87.98	41.12	69.53	63.28	34.14
7694	augustus_masked-14-processed-gene-7.42-mRNA-1	Phatr3_J47766	300377	47766	NULL	301	LoFe-UP	LoFe-UP+LiUP	12.6291	1.66784	0	signal peptide	protein binding	hypothetical protein			PF00515||PF07719||PF13176||PF13181||PF13414||PF13424||PF13428||PF13431||PF13432||PF14559	Tetratricopeptide repeat||Tetratricopeptide repeat||Tetratricopeptide repeat||Tetratricopeptide repeat||TPR repeat||Tetratricopeptide repeat||Tetratricopeptide repeat||Tetratricopeptide repeat||Tetratricopeptide repeat||Tetratricopeptide repeat				hypothetical protein	hypothetical protein (47766)		81.56	38.39	11.19	74.78	46.97	158.25	194.33	74.06	36.36	24.49	9.05	30.2	41.22	135.23	37.84	5.85	7.4	74.43	88.96	93.58	53.96	5.95	19.92	10.27	8.03
6873	augustus_masked-10-processed-gene-6.187-mRNA-1	Phatr3_J46434	310363	46434	turquoise	302	LoFe-UP	LoFe-UP	2.42918	1.12996	0	other localisation	ubiquitin-dependent protein catabolic process	hypothetical protein			PF00443||PF13423	Ubiquitin carboxyl-terminal hydrolase||Ubiquitin carboxyl-terminal hydrolase	KOG1865	CELLULAR PROCESSES AND SIGNALING	Posttranslational modification, protein turnover, chaperones	Ubiquitin carboxyl-terminal hydrolase	Ubiquitin carboxyl-terminal hydrolase (46434)		158.06	93.4	87.35	127.76	148.47	215.09	178.56	123.69	90.33	51.61	40.56	92.61	75.66	119.5	80.94	38.02	62.37	172.81	112.23	151.25	75.73	62.02	61.92	40.72	26.18
3639	maker-15-augustus-gene-4.82-mRNA-1	Phatr3_J38235	310670	38235	turquoise	303	LoFe-UP		1.4692	1.19482	0	other localisation		hypothetical protein								hypothetical protein	hypothetical protein (38235)		18.1	10.32	7.43	14.23	12.4	22.21	24.34	20.95	15.23	20.09	18.04	12.94	14.33	18.62	15.11	3.71	6.15	10.88	18.75	12.4	11.05	27.74	11.27	14.49	10.46
1035	maker-22-snap-gene-0.131-mRNA-1	Phatr3_J15952	311159	15952	turquoise	304	LoFe-UP		1.4424	1.16354	0	other localisation	RNA methylation||methyltransferase activity||7-methylguanosine RNA capping	hypothetical protein; K14292 trimethylguanosine synthase [EC:2.1.1.-]	trimethylguanosine synthase [EC:2.1.1.-]	RNA transport	PF09445||PF13659	RNA cap guanine-N2 methyltransferase||Methyltransferase domain	KOG2730	POORLY CHARACTERIZED	General function prediction only	Methylase	Methylase (15952)		23.46	11.01	7.87	13.07	14.73	22.8	10.63	13.92	19.62	13.37	13.76	10.94	10.59	15.61	9.34	3.41	5.77	14.38	13.71	14.61	10.74	15.55	12.1	10.34	8.29
10194	maker-4-snap-gene-1.93-mRNA-1	Phatr3_EG02381	307742	6454	turquoise	305	LoFe-UP	LoFe-UP	2.74142	1.43703	0	other localisation	"GTP cyclohydrolase II activity||3,4-dihydroxy-2-butanone-4-phosphate synthase activity||riboflavin biosynthetic process"	"hypothetical protein; K14652 3,4-dihydroxy 2-butanone 4-phosphate synthase / GTP cyclohydrolase II [EC:4.1.99.12 3.5.4.25]"	"3,4-dihydroxy 2-butanone 4-phosphate synthase / GTP cyclohydrolase II [EC:4.1.99.12 3.5.4.25]"	Riboflavin metabolism	PF00925||PF00926	GTP cyclohydrolase II||3,4-dihydroxy-2-butanone 4-phosphate synthase	KOG1284	METABOLISM	Coenzyme transport and metabolism	Bifunctional GTP cyclohydrolase II/3,4-dihydroxy-2butanone-4-phosphate synthase	Bifunctional GTP cyclohydrolase II/3,4-dihydroxy-2butanone-4-phosphate synthase (6454)	"3,4-dihydroxy-2-butanone-4-phosphate synthase"	99.7	70.37	43.93	130.07	89.4	210.17	167.75	267.96	142.27	69.01	34.37	116.48	102.22	222.27	93.38	25.32	43.42	116.21	65.35	171.3	195.94	44.12	194.61	74.18	24.61
3803	augustus_masked-18-processed-gene-3.65-mRNA-1	Phatr3_J39046	310792	39046	turquoise	306	LoFe-UP		1.92216	1.21068	0	signal peptide		FAD dependent oxidoreductase precursor			PF13450	D(P)-binding Rossmann-like domain				hypothetical protein	hypothetical protein (39046)		88.42	48.28	34.03	80	59.49	84.15	60.64	118.01	69.82	58.22	32.9	52.83	72.22	94.66	61.95	18.27	30.99	56.74	47.15	63.44	92.97	28.87	66.11	42.33	22.86
989	maker-21-augustus-gene-2.80-mRNA-1	Phatr3_J15699	303012	15699	grey	307	LoFe-UP		1.58429	1.20234	0	chloroplast	integral component of membrane	hypothetical protein			PF04117	Mpv17 / PMP22 family	KOG1944	POORLY CHARACTERIZED	General function prediction only	Peroxisomal membrane protein MPV17 and related proteins	Peroxisomal membrane protein MPV17 and related proteins (15699)		23.03	16.51	5.28	18.45	19.29	31.09	27.01	29.25	19.6	18.71	16.56	16.25	25.03	23.06	10.03	2.91	3.3	19.44	9.96	16.81	26.79	18.74	25.25	13.94	10.98
10710	augustus_masked-bd_43x36-processed-gene-0.0-mRNA-1	Phatr3_Jdraft308	310300		grey	308	LoFe-UP		1.58191	1.09748	0	other localisation	integral component of membrane	hypothetical protein			PF04117	Mpv17 / PMP22 family	KOG1944	POORLY CHARACTERIZED	General function prediction only	Peroxisomal membrane protein MPV17 and related proteins	Peroxisomal membrane protein MPV17 and related proteins ()		18.31	16.56	4.17	16.1	19.88	24.72	28.53	27.05	18.12	16.54	11.49	23.34	30.84	26.03	11.8	3.1	3.96	18.44	15.48	14.99	25.87	21.17	23.16	14.98	10.72
6776	augustus_masked-9-processed-gene-8.9-mRNA-1	Phatr3_J46282	304024	46282	turquoise	309	LoFe-UP		1.42528	1.25647	0	signal peptide		hypothetical protein								hypothetical protein	hypothetical protein (46282)		39.79	27.22	14.31	43.71	27.81	58.68	44.32	64.17	41.58	30.53	15.62	42.15	42.15	57.86	35.93	19.14	12.45	22.11	41.22	48.62	44.65	58.47	45	29.66	13.18
6435	maker-8-snap-gene-2.152-mRNA-1	Phatr3_J45722	303927	45722	NULL	310	LoFe-UP	LiUP	1.41486	1.18382	0	other localisation		hypothetical protein								hypothetical protein	hypothetical protein (45722)		11.24	8.51	8.36	8.73	6.89	9.4	11.48	14.21	11.69	13.22	16.08	11.11	12.74	14.81	5.25	4.83	3.68	6.81	8.56	7.35	8.66	18.35	11.11	12.8	9.49
9096	augustus_masked-25-processed-gene-3.44-mRNA-1	Phatr3_J49943	311248	49943	grey	311	LoFe-UP		1.60904	1.28993	0	chloroplast	structural molecule activity||chloroplast	hypothetical protein			PF04755	PAP_fibrillin				hypothetical protein	hypothetical protein (49943)		13.78	9.32	6.85	10.05	6.69	12.37	16.1	16.82	24.03	19.62	24.07	10.9	14.48	16.91	5.57	4.23	3.1	6.82	11.39	9.79	17.32	17.07	16.13	16.72	14.88
12426	maker-4-snap-gene-2.192-mRNA-1	Phatr3_EG01596	307770		salmon	312	LoFe-UP		1.36202	1.06231	5	mitochondrion										hypothetical protein	hypothetical protein ()		65.95	37.62	36.86	40.69	52.24	100.9	62.7	67.75	60.13	64.85	62.66	65.4	48.48	69.14	31.72	25.13	42.11	41.98	84.69	72.81	53.7	74.92	42.8	49.52	47.23
5591	maker-4-augustus-gene-3.70-mRNA-1	Phatr3_J44323	301576	44323	grey	313	LoFe-UP		1.63498	1.23569	0	other localisation	protein binding	hypothetical protein; K04523 ubiquilin	ubiquilin	Protein processing in endoplasmic reticulum	PF00240	Ubiquitin family	KOG0010	CELLULAR PROCESSES AND SIGNALING	Posttranslational modification, protein turnover, chaperones	Ubiquitin-like protein	Ubiquitin-like protein (44323)		17.49	14.7	12.89	16.02	17.5	49.51	29.75	27.51	25.51	30.83	30.23	22.97	20.73	28.7	9.07	8.19	8.46	12.84	26.74	29	28.03	34.22	18.44	22.25	19.12
6442	augustus_masked-8-processed-gene-2.40-mRNA-1	Phatr3_J45731	310068	45731	turquoise	314	LoFe-UP		1.62402	1.11009	0	other localisation		hypothetical protein			PF12752	SUZ domain				hypothetical protein	hypothetical protein (45731)		14.64	7.28	5.88	12.67	8.63	22.85	14.38	23.66	23.82	24.98	27.61	17.63	17.57	19.69	3.74	5.69	6.34	7.67	20.85	17.46	17.38	14.98	19.52	15.83	12.16
2504	augustus_masked-3-processed-gene-1.20-mRNA-1	Phatr3_J33141	309721	33141	grey	315	LoFe-UP		1.49469	1.14325	0	other localisation		hypothetical protein			PF14555	UBA-like domain				hypothetical protein	hypothetical protein (33141)		67.79	82.29	51.56	49.15	63.28	92.79	73.52	102.16	87.32	79.09	102.61	85.21	105.92	88.61	54.28	36.21	26.06	50.98	48.39	44.03	79.19	182.47	63.3	60.52	94.35
663	augustus_masked-13-processed-gene-7.144-mRNA-1	Phatr3_J13890	304439	13890	turquoise	316	LoFe-UP		1.40013	1.11459	0	other localisation	"carbon-nitrogen ligase activity, with glutamine as amido-N-donor"	hypothetical protein			PF01425	Amidase	KOG1211	INFORMATION STORAGE AND PROCESSING	Translation, ribosomal structure and biogenesis	Amidases	Amidases (13890)		10.29	9.98	5.95	10.16	8.15	14.05	13.36	16.11	17.52	13.33	14.48	11.61	14.91	16.57	6.68	4.79	6.7	8.43	9.89	12.43	13.02	15.8	9.38	10.23	11.1
8701	maker-21-augustus-gene-5.270-mRNA-1	Phatr3_EG02235	311104	49341	greenyellow	317	LoFe-UP		1.47033	1.03979	0	other localisation	aminomethyltransferase activity||GTP binding||intracellular||cytoplasm||glycine catabolic process||small GTPase mediated signal transduction	hypothetical protein			PF00025||PF00071||PF01571||PF08477	ADP-ribosylation factor family||Ras family||Aminomethyltransferase folate-binding domain||Miro-like protein	KOG0394	POORLY CHARACTERIZED	General function prediction only	Ras-related GTPase	Ras-related GTPase (49341)	small GTP-binding protein domain||_GAP_	19.26	16.57	14.31	18.46	10.54	18.43	20.9	27.74	20.17	22.03	23.47	20.63	27.99	21.18	12	8.97	8.26	12.57	16.32	15.71	21.48	36.4	18.71	19.82	22.89
11066	maker-11-snap-gene-5.168-mRNA-1	Phatr3_EG00807	310414		NULL	318	LoFe-UP		2.40764	1.13835	0	other localisation										hypothetical protein	hypothetical protein ()		3.69	1.9	0.81	5.32	1.06	6.01	2.86	10.36	10.73	11.87	10.29	6.81	13.21	5.72	1.22	0.26	0.59	2.01	5.15	2.9	5.29	8.52	7.63	8.11	5.16
982	augustus_masked-bd_9x21-processed-gene-0.10-mRNA-1	Phatr3_Jdraft1566	308266	1566_bd	NULL	319	LoFe-UP		1.46878	1.10646	0	other localisation		hypothetical protein								hypothetical protein	hypothetical protein (1566_bd)		5.18	4.51	3.49	4.31	3.5	4.48	6.45	9	6.36	6.96	8.58	5.76	11.17	11	2.18	2.46	2.47	3.6	6.14	3.48	6.62	10.99	5.88	7.97	6.75
8313	augustus_masked-19-processed-gene-3.142-mRNA-1	Phatr3_J48754	306795	48754	NULL	320	LoFe-UP		1.40845	1.08596	0	other localisation		hypothetical protein								hypothetical protein	hypothetical protein (48754)		8.55	6.48	6.39	4.47	5.93	9.07	8.59	9.91	10.99	8.88	10.93	8.08	10.55	12.13	6.98	6.75	4.18	4.13	7.25	8.09	9.66	10.24	7.54	6.38	6.67
2065	augustus_masked-19-processed-gene-0.26-mRNA-1	Phatr3_J29793	302691	29793	salmon	321	LoFe-UP	LoFe-UP	2.18678	0.972368	0	signal peptide	cytoplasm||protein methylation||methyltransferase activity||protein methyltransferase activity	hypothetical protein			PF05175||PF05971||PF06325||PF12847||PF13649||PF13659||PF13847	Methyltransferase small domain||Protein of unknown function (DUF890)||Ribosomal protein L11 methyltransferase (PrmA)||Methyltransferase domain||Methyltransferase domain||Methyltransferase domain||Methyltransferase domain	KOG2904	POORLY CHARACTERIZED	General function prediction only	Predicted methyltransferase	Predicted methyltransferase (29793)	"methyltransferase, HemK family"	87.57	38.44	33.15	78.56	56.43	82.03	47.14	96.84	58.38	50.55	77.4	74.88	30.47	71.27	55.61	18.31	57.08	69.52	60.56	65.88	49.51	74.32	60.05	40.29	51.97
2375	augustus_masked-2-processed-gene-2.66-mRNA-1	Phatr3_J32507	309506	32507	salmon	322	LoFe-UP	LoFe-UP	2.02789	1.25039	0	other localisation		hypothetical protein			PF12171||PF12874	Zinc-finger double-stranded RNA-binding||Zinc-finger of C2H2 type				hypothetical protein	hypothetical protein (32507)		70.29	12.45	9.72	34.19	27.37	84.45	28.06	85.42	62.88	26.03	43.77	44.03	37.64	63.68	14.87	10.01	13.05	16.81	36.72	72.31	36.38	28.64	47.45	19.85	39.92
6260	snap_masked-7-abinit-gene-2.162-mRNA-1	Phatr3_EG02657	308189	45426	salmon	323	LoFe-UP		1.34828	1.03354	0	other localisation		hypothetical protein								hypothetical protein	hypothetical protein (45426)		44.55	17.19	19.42	30.26	19.42	51.19	27.69	52.09	33.25	40.01	45.62	54.22	33.19	43.64	18.76	11.1	23.41	15.77	38.28	40.3	33.72	51.04	37.2	33.69	46.33
11	augustus_masked-2-processed-gene-6.41-mRNA-1	Phatr3_J10100	303288	10100	black	324	LoFe-UP	LoFe-UP	1.98923	1.24393	1	chloroplast	biosynthetic process||magnesium chelatase activity				PF02514||PF11965	CobN/Magnesium Chelatase||Domain of unknown function (DUF3479)				hypothetical protein	hypothetical protein (10100)		43.77	21.63	14.44	32.79	18.52	30.27	39.88	64.61	27.28	30.32	41.41	42.13	17.33	36.46	16.1	14.52	17.99	16.23	23.05	20.79	21.16	125.82	17.49	14.55	26.9
1906	augustus_masked-6-processed-gene-9.78-mRNA-1	Phatr3_J26952	309939	26952	salmon	325	LoFe-UP		1.49455	1.13018	0	other localisation	ferrochelatase activity||heme biosynthetic process				PF00762	Ferrochelatase	KOG1321	METABOLISM	Coenzyme transport and metabolism	Protoheme ferro-lyase (ferrochelatase)	Protoheme ferro-lyase (ferrochelatase) (26952)	ferrochelatase||_GAP_	48.66	29.64	24.97	50.68	31.36	56.6	50.07	81.35	41.3	46.38	70.83	47.62	35.42	64.6	31.25	17.52	21.25	41.27	38.13	41.24	46.64	109.56	26.95	23.32	42.44
12762	augustus_masked-8-processed-gene-9.90-mRNA-1	Phatr3_J45996	308060		NULL	326	LoFe-UP	LoFe-UP	2.51662	1.3879	0	other localisation		hypothetical protein			PF10013	Uncharacterized protein conserved in bacteria (DUF2256)				hypothetical protein	hypothetical protein ()		8.37	2.3	1	9.51	5.74	13.38	14.2	23.24	11.43	5.62	6.93	13.06	7.95	12.06	3.59	0.51	1.59	6.88	7.31	11.02	9.26	35.04	5.3	2.54	6.53
6612	maker-8-snap-gene-9.251-mRNA-1	Phatr3_J35862	303961	45996	NULL	327	LoFe-UP	LoFe-UP	2.32184	1.31609	0	mitochondrion		hypothetical protein			PF10013	Uncharacterized protein conserved in bacteria (DUF2256)				hypothetical protein	hypothetical protein (45996)		4.85	1.32	1.04	3.81	3.74	5.52	5.17	9.37	4.12	1.63	3.65	5.7	3.36	7.73	2.61	0.53	0.82	2.38	3.39	4.12	4.46	11.62	2.53	0.55	2.2
7423	augustus_masked-13-processed-gene-7.202-mRNA-1	Phatr3_J47336	306468	47336	salmon	328	LoFe-UP		1.47309	1.14269	0	other localisation		hypothetical protein								hypothetical protein	hypothetical protein (47336)		93.18	58.41	52.34	97.91	85.75	140.14	121.48	164.33	75.9	77.19	69.39	110.99	51.18	108.95	66.29	47.4	70.11	59.59	95.05	141.83	99.79	121.22	76.07	52.82	60.29
779	maker-13-augustus-gene-7.428-mRNA-1	Phatr3_J1457	304438	1457	salmon	329	LoFe-UP		1.6858	1.0723	0	other localisation	protein binding	hypothetical protein			PF00514||PF02985||PF13513||PF13646	Armadillo/beta-catenin-like repeat||HEAT repeat||HEAT-like repeat||HEAT repeats	KOG0166	CELLULAR PROCESSES AND SIGNALING	Intracellular trafficking, secretion, and vesicular transport	Karyopherin (importin) alpha	Karyopherin (importin) alpha (1457)		39.71	25.09	18.8	40.77	24.1	70.53	35.43	59.93	41.78	33.37	41.97	64.66	41.82	43.12	17.34	15.18	15.61	27.08	52.83	48.57	39.77	82.5	34.44	27.22	40.64
3465	maker-13-augustus-gene-1.120-mRNA-1	Phatr3_J37459	300361	37459	salmon	330	LoFe-UP		1.5849	1.04809	0	other localisation		hypothetical protein			PF13419	Haloacid dehalogenase-like hydrolase				hypothetical protein	hypothetical protein (37459)		17.5	10.71	6.58	33.85	12.71	32.59	30.48	33.38	17.52	20.14	23.94	24.98	19.69	28.83	13.01	4.67	6.37	13.86	26.33	21.14	26.75	43.75	19.68	16.08	19.87
8580	augustus_masked-21-processed-gene-1.67-mRNA-1	Phatr3_J49165	302983	49165	NULL	331	LoFe-UP		1.89257	0.9078	0	other localisation	DNA photolyase activity||DNA repair	hypothetical protein			PF03441	FAD binding domain of DNA photolyase	KOG0133	INFORMATION STORAGE AND PROCESSING	Replication, recombination and repair	Deoxyribodipyrimidine photolyase/cryptochrome	Deoxyribodipyrimidine photolyase/cryptochrome (49165)		7.72	5.03	3.35	12.26	11.34	19.28	6.01	15.03	7.12	6.55	10.29	17.75	8.79	8.58	4.27	1.92	3.16	10.12	11.94	7.84	5.67	38.67	7.08	4.81	5.26
9514	maker-29-snap-gene-1.129-mRNA-1	Phatr3_J50357	307416	50357	NULL	332	LoFe-UP		1.97782	1.06501	0	signal peptide		hypothetical protein								hypothetical protein	hypothetical protein (50357)		5.56	0.83	0.44	3.82	3.56	8	3.55	4.13	2.3	1.79	2.1	7.71	4.99	3.01	0.95	0.54	1.07	2.76	4.13	2.15	1.84	15.64	1.94	1.38	2.23
782	augustus_masked-15-processed-gene-1.24-mRNA-1	Phatr3_J14599	302522	14599	red	333	LoFe-UP	LoFe-UP	5.52229	1.25643	0	chloroplast	"DNA binding||sequence-specific DNA binding transcription factor activity||DNA-templated transcription, initiation||regulation of transcription, DNA-templated||sigma factor activity"	hypothetical protein			PF04539||PF04542||PF04545	Sigma-70 region 3||Sigma-70 region 2||Sigma-70, region 4				hypothetical protein	hypothetical protein (14599)	"RNA polymerase sigma factor, sigma-70 family||_GAP_"	220.97	187.59	111.08	305.49	266.23	440.92	284.58	380.86	196.09	132.96	24.11	213.81	265.65	376.64	183.88	87.03	62.41	245.54	317.58	352.23	183.44	243.89	152.92	55.77	6.71
4221	snap_masked-27-processed-gene-1.110-mRNA-1	Phatr3_J40994	305270	40994	NULL	334	LoFe-UP	LoFe-UP	2.11136	1.05666	0	other localisation	"sequence-specific DNA binding transcription factor activity||nucleus||regulation of transcription, DNA-templated||sequence-specific DNA binding"	hypothetical protein			PF00447	HSF-type DNA-binding	KOG0627	INFORMATION STORAGE AND PROCESSING	Transcription	Heat shock transcription factor	Heat shock transcription factor (40994)		7.77	6.57	3.64	6.34	6.77	10.11	8.44	14.45	6.35	7.12	5.2	9.69	9.33	12.82	5.79	4.98	2.14	5.29	10.57	5.51	3.82	15.41	7.76	5.32	5.43
10196	augustus_masked-bd_10x23-processed-gene-0.17-mRNA-1	Phatr3_Jdraft645	302049	645_bd	salmon	335	LoFe-UP	LoFe-UP	4.78703	1.07949	0	signal peptide	catalytic activity||metabolic process	acetyl-coenzyme A synthetase			PF00501||PF13193	AMP-binding enzyme||AMP-binding enzyme C-terminal domain	KOG1175	METABOLISM	Lipid transport and metabolism	Acyl-CoA synthetase	Acyl-CoA synthetase (645_bd)	acetate--CoA ligase	92.61	41.27	28.39	72.29	53.37	118.55	47.62	116.15	65.62	40.08	21.01	120.65	56.63	107.36	28.07	17.11	34.98	60.75	108.49	95.54	41.49	79.19	45.93	26.65	14.21
6125	augustus_masked-6-processed-gene-6.78-mRNA-1	Phatr3_J45204	303773	45204	grey	336	LoFe-UP	LoFe-UP	4.25234	1.24936	0	other localisation		hypothetical protein								hypothetical protein	hypothetical protein (45204)		48.5	38	22.49	59.24	39	116.36	65.18	89.55	38.88	40.26	19.81	57.65	22.23	77.51	26.25	19.67	10.86	34.41	87.43	94.77	32.83	26.03	27.57	21.73	19.87
8271	augustus_masked-18-processed-gene-6.42-mRNA-1	Phatr3_J48693	302648	48693	grey	337	LoFe-UP	LoFe-UP+LiUP	3.30896	1.26401	0	other localisation		hypothetical protein								hypothetical protein	hypothetical protein (48693)		24.74	33.01	17.62	51.79	53.33	120.07	45.96	52.71	38.13	36.25	26.36	47.78	22.77	60.49	17.33	30.59	14.53	55.99	74.25	97.07	20.2	26.83	19.2	20.45	28.9
9088	augustus_masked-25-processed-gene-3.100-mRNA-1	Phatr3_J49934	303166	49934	grey	338	LoFe-UP		1.69827	1.05976	0	other localisation		hypothetical protein					KOG0498	METABOLISM	Inorganic ion transport and metabolism	K+-channel ERG and related proteins, contain PAS/PAC sensor domain	K+-channel ERG and related proteins, contain PAS/PAC sensor domain (49934)		12.46	13.59	12.7	16.36	14.57	26.52	17.63	20.34	14.06	14.85	16.48	20.12	17.54	30.23	6.98	11.07	7.12	15.2	16.46	16.24	13.16	18.54	13.06	12.45	13.45
353	maker-7-snap-gene-4.206-mRNA-1	Phatr3_J12241	307954	12241	salmon	339	LoFe-UP		1.41158	1.01203	1	signal peptide	proteolysis||peptidase activity	hypothetical protein			PF01343	Peptidase family S49				hypothetical protein	hypothetical protein (12241)		26.36	27.06	16.63	22.12	24.54	57.07	21.76	36.39	24.85	27.42	26.65	41.48	31.44	40.17	13.1	15.67	16.09	31.91	28.29	39.72	25.18	34.11	24.01	21.67	24.91
12405	augustus_masked-4-processed-gene-6.42-mRNA-1	Phatr3_EG01550	305660		red	340	LoFe-UP		1.43497	1.0158	0	other localisation										hypothetical protein	hypothetical protein ()		22.34	41.08	31.23	62.47	57.45	102.69	36.74	66.84	42.18	44.65	52.04	51.13	76.83	67.57	15.43	42.49	34.31	50.1	56.02	55	37.36	108.94	42.3	39.41	47.86
7667	augustus_masked-14-processed-gene-6.67-mRNA-1	Phatr3_J47733	300396	47733	red	341	LoFe-UP		1.51898	1.00798	0	other localisation	exocyst||exocytosis	hypothetical protein			PF06046	Exocyst complex component Sec6				hypothetical protein	hypothetical protein (47733)		21.31	25.55	16.01	23	41.42	48.35	21.43	29.38	19.08	16.73	20.6	31.05	22.69	34.16	17.35	24.56	19.02	23.08	39.09	41.46	15.14	21.78	17.05	13.92	19.04
4382	augustus_masked-3-processed-gene-6.134-mRNA-1	Phatr3_J41790	303472	41790	turquoise	342	LoFe-UP		1.38536	0.871686	0	mitochondrion	ATP binding||ATPase activity	hypothetical protein; K03667 ATP-dependent HslUV protease ATP-binding subunit HslU	ATP-dependent HslUV protease ATP-binding subunit HslU		PF00004||PF07724||PF07728||PF10431	ATPase family associated with various cellular activities (AAA)||AAA domain (Cdc48 subfamily)||AAA domain (dynein-related subfamily)||C-terminal, D2-small domain, of ClpB protein	KOG0745	CELLULAR PROCESSES AND SIGNALING	Posttranslational modification, protein turnover, chaperones	Putative ATP-dependent Clp-type protease (AAA+ ATPase superfamily)	Putative ATP-dependent Clp-type protease (AAA+ ATPase superfamily) (41790)	"ATP-dependent protease HslVU, ATPase subunit"	54.2	42.64	63.61	86.22	66.16	107.56	73.69	102.82	58.42	69.42	89.39	77.93	71.2	87.62	54.01	39.53	42.59	48.75	84.76	84.53	77.97	55.76	71.07	51.65	49.56
12414	maker-4-snap-gene-11.276-mRNA-1	Phatr3_EG01602	305713		NULL	343	LoFe-UP	LoFe-UP	3.52204	1.09689	0	other localisation										hypothetical protein	hypothetical protein ()		4.74	0.27	1.16	5.29	1.53	12.3	6.47	13.23	8.25	3.67	5.7	9.82	8.71	6.7	1	0.57	1.02	2.73	9.01	4.92	4.11	3.78	6.55	4.13	1.62
1341	snap_masked-1-abinit-gene-24.148-mRNA-1	Phatr3_EG02446	306673	17967	turquoise	344	LoFe-UP	LoFe-UP	2.84329	0.98417	0	other localisation	methyltransferase activity||methylation	hypothetical protein; K14864 tRNA methyltransferase [EC:2.1.1.-]	tRNA (cytidine32/guanosine34-2'-O)-methyltransferase [EC:2.1.1.205]		PF01728	FtsJ-like methyltransferase	KOG1099	CELLULAR PROCESSES AND SIGNALING	Cell cycle control, cell division, chromosome partitioning	SAM-dependent methyltransferase/cell division protein FtsJ	SAM-dependent methyltransferase/cell division protein FtsJ (17967)		12.62	4.44	4.19	22.61	8.72	30.21	22.26	39.32	19.88	12.95	21.54	20.29	24.34	32.99	3.55	0.88	2.31	14.06	19.45	15.68	19.51	10.79	22.98	9.24	10.64
4808	augustus_masked-1-processed-gene-19.33-mRNA-1	Phatr3_J43073	302869	43073	turquoise	345	LoFe-UP		1.41934	0.939026	0	signal peptide		hypothetical protein								hypothetical protein	hypothetical protein (43073)		22.98	9.87	10.1	21.12	13.36	28.02	14.95	28.24	22.38	19.73	24.75	21.55	28.42	29.64	10.25	4.74	9.54	15.16	12.83	16.25	23.98	19.02	22.02	21.85	21.71
8605	maker-21-snap-gene-2.91-mRNA-1	Phatr3_J49201	307104	49201	salmon	346	LoFe-UP		1.59146	0.943336	0	other localisation		hypothetical protein								hypothetical protein	hypothetical protein (49201)		20.48	12.51	12.46	16.52	13.81	46.21	14.43	27.32	17.09	15	24.06	27.86	13.74	18.77	5	6.91	15.48	12.25	23.37	20.3	20.48	18.3	16.95	13.71	16.35
6754	maker-9-augustus-gene-6.72-mRNA-1	Phatr3_J46236	310146	46236	NULL	347	LoFe-UP	LiUP	1.71044	1.26291	0	other localisation		hypothetical protein								hypothetical protein	hypothetical protein (46236)		9.05	7.64	5.62	14.48	9	20.83	12.96	19.26	8.09	10.54	7.43	11.06	11.21	20.39	7.58	3.18	5.52	8.63	17.08	15.06	10.29	9.35	13.43	8.15	5.72
1749	augustus_masked-27-processed-gene-1.45-mRNA-1	Phatr3_J23798	311305	23798	salmon	348	LoFe-UP		1.51965	1.06569	0	other localisation	protein binding	hypothetical protein			PF01344||PF07646||PF13415||PF13418||PF13422||PF13854||PF13964	Kelch motif||Kelch motif||Galactose oxidase, central domain||Galactose oxidase, central domain||Domain of unknown function (DUF4110)||Kelch motif||Kelch motif	KOG1230	POORLY CHARACTERIZED	General function prediction only	Protein containing repeated kelch motifs	Protein containing repeated kelch motifs (23798)		37.9	11.84	12.31	27.98	18	66.31	21.27	47.36	27.53	26.25	32.67	36.84	17.45	33.07	17.22	8.32	15.8	11.27	52.1	51.53	27.16	12.14	21.97	19.16	21.68
4632	augustus_masked-1-processed-gene-10.94-mRNA-1	Phatr3_J42768	300852	42768	grey	349	LoFe-UP		1.40774	0.947258	0	signal peptide	ATP binding	hypothetical protein			PF00004	ATPase family associated with various cellular activities (AAA)	KOG0741	CELLULAR PROCESSES AND SIGNALING	Posttranslational modification, protein turnover, chaperones	AAA+-type ATPase	AAA+-type ATPase (42768)		10.24	6.9	6.51	18.47	11.02	20.32	17.39	26.59	15.2	12.05	17.72	16.94	22.93	17.92	8.1	4.85	6.46	13.59	18.65	14.4	18.16	28.15	18.05	13.5	13.13
5077	augustus_masked-2-processed-gene-6.61-mRNA-1	Phatr3_J43486	303296	43486	turquoise	350	LoFe-UP		1.34324	0.996605	0	other localisation	protein kinase activity||ATP binding||protein phosphorylation	hypothetical protein			PF00069||PF07714	Protein kinase domain||Protein tyrosine kinase	KOG0586	POORLY CHARACTERIZED	General function prediction only	Serine/threonine protein kinase	Serine/threonine protein kinase (43486)		11.68	5.5	8.59	19.66	16.9	13.68	14.1	25.07	12.23	9.47	14.98	11.53	10.89	22.12	10.86	6.66	10.29	18.42	18.67	21.01	10.34	6.82	19.74	7.48	5.06
10208	augustus_masked-5-processed-gene-9.69-mRNA-1	Phatr3_J6725	311743	6725	turquoise	351	LoFe-UP		1.34881	1.01341	0	other localisation		hypothetical protein			PF03457	Helicase associated domain				hypothetical protein	hypothetical protein (6725)		15.62	6.87	7.98	20.46	15.87	20.81	13.28	21.1	14.64	14.67	15.14	17.13	12.13	14.64	8.92	9.1	6.7	12.64	17.9	13.21	13.39	16.7	14.28	8.46	14.02
7299	augustus_masked-12-processed-gene-8.109-mRNA-1	Phatr3_J47149	302275	47149	NULL	352	LoFe-UP		1.5	1.05518	0	other localisation	RNA polymerase II transcription cofactor activity||regulation of transcription from RNA polymerase II promoter||mediator complex	hypothetical protein	mediator of RNA polymerase II transcription subunit 7		PF05983	MED7 protein				hypothetical protein	hypothetical protein (47149)		4.07	2.72	1.18	10.62	4.56	12.98	10.62	7.66	7.21	6.62	11.67	7.98	11.22	13.26	1.7	0.81	1.31	4.85	7.42	6.39	8.74	10.02	8.76	6.21	3.94
9345	augustus_masked-26-processed-gene-3.127-mRNA-1	Phatr3_J50079	305245	50079	NULL	353	LoFe-UP		1.63146	1.02968	0	other localisation		hypothetical protein								hypothetical protein	hypothetical protein (50079)		9.28	6.93	3.57	9.81	8.65	15.17	5.35	11.07	7.91	6.18	6.71	10.33	6.76	8	5.79	2.11	2.77	8.14	10.23	8.54	7.34	10.25	5.8	3.89	4.07
9647	maker-16-augustus-gene-1.155-mRNA-1	Phatr3_J5060	304637	5060	grey	354	LoFe-UP		1.46827	1.00106	0	other localisation	"sequence-specific DNA binding transcription factor activity||transcription factor complex||regulation of transcription, DNA-templated"	DP2; e2f-dp			PF02319||PF08781	E2F/DP family winged-helix DNA-binding domain||Transcription factor DP	KOG2829	INFORMATION STORAGE AND PROCESSING	Transcription	E2F-like protein	E2F-like protein (5060)		14.03	10.53	5.71	12.12	8.51	18.36	13.86	13.58	20.38	20.25	23.08	19.18	18.86	17.72	8.67	4.59	5.83	9.12	15.23	10.64	12.51	14.03	14.27	15.42	10.64
824	maker-16-augustus-gene-1.157-mRNA-1	Phatr3_J14805	310698	14805	NULL	355	LoFe-UP		1.46672	1.00634	0	other localisation	"sequence-specific DNA binding transcription factor activity||transcription factor complex||regulation of transcription, DNA-templated"	DP1; e2f-dp			PF02319||PF08781	E2F/DP family winged-helix DNA-binding domain||Transcription factor DP	KOG2829	INFORMATION STORAGE AND PROCESSING	Transcription	E2F-like protein	E2F-like protein (14805)		10.99	9.41	6.23	12.22	8.04	14.36	11.06	15.46	13.18	15.06	16.95	15.88	20.88	19.99	6.63	6.11	8.94	5.72	12.25	11.27	12.4	11.54	9.96	9.99	7.25
11838	snap_masked-22-processed-gene-0.99-mRNA-1	Phatr3_EG00283	305127		NULL	356	LoFe-UP		1.8955	0.837532	0	other localisation										hypothetical protein	hypothetical protein ()		9.75	5.89	6.01	15.41	7.76	19.52	11.27	13.27	8.89	12.81	18.38	13.93	20.54	9.49	2.31	1.53	1.83	8	5.28	9.15	7.65	6.16	10.23	8.17	7.19
10227	augustus_masked-4-processed-gene-12.43-mRNA-1	Phatr3_J7026	305697	7026	grey	357	LoFe-UP		1.20966	0.931208	0	other localisation	protein kinase activity||ATP binding||protein phosphorylation	hypothetical protein			PF00069||PF07714	Protein kinase domain||Protein tyrosine kinase	KOG1164	CELLULAR PROCESSES AND SIGNALING	Signal transduction mechanisms	Casein kinase (serine/threonine/tyrosine protein kinase)	Casein kinase (serine/threonine/tyrosine protein kinase) (7026)		9.54	11.37	8.78	14.41	11.06	12.8	13.21	13.62	12.23	12.27	14.7	12.87	14.6	12	9.39	8.64	8.42	9.96	10.88	9.25	11.96	12.63	11.18	11.59	10.74
4010	augustus_masked-21-processed-gene-5.64-mRNA-1	Phatr3_J39993	303009	39993	NULL	358	LoFe-UP	LoFe-UP	1.82417	0.899925	0	other localisation		hypothetical protein			PF09409	PUB domain	KOG2699	CELLULAR PROCESSES AND SIGNALING	Posttranslational modification, protein turnover, chaperones	Predicted ubiquitin regulatory protein	Predicted ubiquitin regulatory protein (39993)		4.5	3.99	2.97	6.08	2.51	5.31	7.63	7.26	5.4	7.24	12.12	7.82	8.08	8.98	2.34	2.29	2.52	3.51	5.19	4.01	6.15	3.6	6.71	4.46	6.11
12532	maker-6-snap-gene-6.316-mRNA-1	Phatr3_EG01392	301716		NULL	359	LoFe-UP		1.73315	0.838146	0	other localisation										hypothetical protein	hypothetical protein ()		6.97	1.65	3.94	9.3	2.54	12.68	5.02	13.98	9.32	11.05	17.39	10.11	12.97	6.47	3.78	2.34	3	4.03	5.59	4.79	6.19	4.63	8.46	9.5	8.28
10025	snap_masked-14-abinit-gene-4.239-mRNA-1	Phatr3_EG02512	311465	54778	NULL	360	LoFe-UP		1.6618	0.918944	6	other localisation	nucleotide binding||metal ion binding	"ATPse2-2B; P2B, P type ATPase; K05850 Ca2+ transporting ATPase, plasma membrane [EC:3.6.3.8]"	"Ca2+ transporting ATPase, plasma membrane [EC:3.6.3.8]"	Calcium signaling pathway || Salivary secretion || Pancreatic secretion	PF00122||PF00689||PF00690||PF00702||PF12710||PF13246	E1-E2 ATPase||Cation transporting ATPase, C-terminus||Cation transporter/ATPase, N-terminus||haloacid dehalogenase-like hydrolase||haloacid dehalogenase-like hydrolase||Putative hydrolase of sodium-potassium ATPase alpha subunit	KOG0204	METABOLISM	Inorganic ion transport and metabolism	Calcium transporting ATPase	Calcium transporting ATPase (54778)	"HAD ATPase, P-type, family IC||_GAP_"	11.82	5.43	4.17	13.12	5.85	16.14	8.03	12.45	10.79	12.1	19.71	12.99	12.38	12.43	4.14	1.87	2.95	7.52	12.22	7.08	11.37	7.06	10.07	11.03	9.5
7258	augustus_masked-12-processed-gene-4.36-mRNA-1	Phatr3_J47082	304328	47082	NULL	361	LoFe-UP		2.13816	0.976927	0	other localisation		hypothetical protein								hypothetical protein	hypothetical protein (47082)		2.67	0.87	1.05	4.19	1.11	9.45	5.06	5.54	5.49	6.65	10.69	8.9	5.41	6.31	0.57	0.65	0.39	0.51	4.08	2.16	7.18	4.71	6.04	5.3	3.95
9401	augustus_masked-27-processed-gene-2.33-mRNA-1	Phatr3_J50172	301179	50172	NULL	362	LoFe-UP		1.8815	1.21694	0	signal peptide		hypothetical protein			PF00226||PF14308	DnaJ domain||X-domain of DnaJ-containing	KOG0715	CELLULAR PROCESSES AND SIGNALING	Posttranslational modification, protein turnover, chaperones	Molecular chaperone (DnaJ superfamily)	Molecular chaperone (DnaJ superfamily) (50172)		3.8	3.45	1.73	8.97	3.14	10.08	9.54	11.73	8.63	9.39	8.68	5.55	6.27	6.49	1.12	0.81	1.45	4.28	4.41	3.75	5.89	10.08	6.49	6.31	4.07
12277	maker-3-snap-gene-9.164-mRNA-1	Phatr3_EG01707	311572		NULL	363	LoFe-UP		1.87713	1.12255	0	other localisation										hypothetical protein	hypothetical protein ()		10.46	4.26	0.84	7.46	4.06	5.55	6.44	10.95	7.87	10.57	12.49	10.47	7.81	11.29	2.02	0.55	1.67	2.68	8.55	3.18	6.77	2.18	8.76	10.5	3.72
8900	augustus_masked-23-processed-gene-3.66-mRNA-1	Phatr3_J49638	311205	49638	NULL	364	LoFe-UP		1.35915	0.998429	0	other localisation	protein binding||zinc ion binding	hypothetical protein			PF13639	Ring finger domain	KOG0800	CELLULAR PROCESSES AND SIGNALING	Posttranslational modification, protein turnover, chaperones	Predicted E3 ubiquitin ligase	Predicted E3 ubiquitin ligase (49638)		9.77	5.03	5.95	7.49	4.72	6.79	8.62	10.8	7.73	8.15	8.81	9.16	9.95	7.56	5.19	4.27	2.53	4.84	5.83	4.1	8.71	10.63	7.8	7.68	7.86
6978	maker-10-snap-gene-8.278-mRNA-1	Phatr3_J46601	308291	46601	blue	365	LoFe-UP		1.52147	0.938544	4	signal anchor		hypothetical protein								hypothetical protein	hypothetical protein (46601)		23.19	21.33	16.88	43.98	22.61	40.89	36.18	39.76	37.87	38.01	40.4	28	55.23	32.51	9.31	9.09	11.05	27.61	23.23	20.91	39.09	32.66	28.2	38.16	45.66
7249	augustus_masked-12-processed-gene-6.52-mRNA-1	Phatr3_J47071	300266	47071	greenyellow	366	LoFe-UP		1.6468	0.897661	0	signal peptide		hypothetical protein								hypothetical protein	hypothetical protein (47071)		14.92	4.77	4.85	13.7	4.3	14.34	15.53	21.45	14.74	20.98	22.39	15.27	24.61	17.06	3.94	1.68	4.1	8.11	10.46	7.58	11.58	17.62	15.1	17.13	17.18
8975	augustus_masked-24-processed-gene-1.43-mRNA-1	Phatr3_J49755	305188	49755	turquoise	367	LoFe-UP		1.21049	1.02828	0	other localisation		hypothetical protein								hypothetical protein	hypothetical protein (49755)		22.59	14.17	16.92	16.73	17.49	28.31	18.85	25.98	20.37	23.88	21.03	28.5	23.28	25.43	12	12.33	12.9	14.51	18.9	20.81	19.8	22.33	24.18	21.48	28.31
5135	augustus_masked-2-processed-gene-9.82-mRNA-1	Phatr3_J43583	311389	43583	blue	368	LoFe-UP		1.76628	0.979945	0	other localisation		hypothetical protein			PF13847	Methyltransferase domain				hypothetical protein	hypothetical protein (43583)		40.26	8.06	5.87	50.04	7.6	55.17	24.58	47.39	23.91	31.82	41.24	53.69	65.39	41.91	6.22	1.79	5.87	14.61	34.34	25.28	32.36	51.45	26.98	36.96	34.74
12060	snap_masked-28-processed-gene-2.245-mRNA-1	Phatr3_EG00147	301204		NULL	369	LoFe-UP		1.83347	0.917426	0	signal peptide		hypothetical protein								hypothetical protein	hypothetical protein ()		4.82	0.75	1.18	14.14	1.04	11.83	12.26	15.69	7.24	8.5	14.31	10.46	18.14	13.2	0.91	0.82	0.77	4.44	4.81	3.51	8.25	10.17	12.83	10.13	11.42
9098	maker-25-snap-gene-3.248-mRNA-1	Phatr3_J49945	303154	49945	NULL	370	LoFe-UP		1.80379	0.980837	1	other localisation	sulfotransferase activity	hypothetical protein			PF00685	Sulfotransferase domain				hypothetical protein	hypothetical protein (49945)		8.35	3.38	3.78	9.58	6.23	14.31	4.24	15.53	15.09	8.42	18.12	17.22	19.27	19.64	4.84	3.37	4	4.85	10.47	8.04	7.23	19.16	9.35	10.94	8.93
6498	augustus_masked-8-processed-gene-3.82-mRNA-1	Phatr3_J45822	310096	45822	greenyellow	371	LoFe-UP		1.31328	0.982005	1	other localisation		hypothetical protein								hypothetical protein	hypothetical protein (45822)		9.66	7.68	3.81	15.75	7.39	13.15	12.47	17.65	12.62	11.11	20.84	12.4	17.76	11.19	5.38	4.14	3.96	10.3	8.43	6.29	12.75	15.93	16.24	19.09	19.5
2711	augustus_masked-4-processed-gene-12.57-mRNA-1	Phatr3_J34157	301565	34157	grey	372	LoFe-UP		1.59944	1.0559	1	signal peptide		hypothetical protein								hypothetical protein	hypothetical protein (34157)		121.92	55.68	45.82	73.24	101.53	83.01	161.92	84.19	82.54	39.38	33.24	61.8	84.43	81.24	56.12	28.76	42.26	84.18	121.23	98.45	87.58	81.25	66.25	33.13	41.85
12707	maker-7-snap-gene-3.41-mRNA-1	Phatr3_EG01061	311897		NULL	373	LoFe-UP		1.4428	0.987101	1	other localisation										hypothetical protein	hypothetical protein ()		5.41	3.52	1.75	1.8	2.2	4.44	7.11	4.61	7.98	5.85	7.18	5.56	10.24	4.67	1.33	1.15	0.9	4.25	4	2.59	1.77	8.39	5.3	4.16	6.59
1308	augustus_masked-bd_38x36-processed-gene-0.9-mRNA-1	Phatr3_Jdraft1767	306204	1767_bd	NULL	374	LoFe-UP+DaUP		1.39869	0.793613	0	other localisation		hypothetical protein			PF10033	Autophagy-related protein 13				hypothetical protein	hypothetical protein (1767_bd)		13.97	8.7	7.05	9.92	9.24	7.66	4.71	7.68	7.02	4.87	7.91	10.55	10.43	7.64	6.66	6.98	7.63	8.01	9.68	6.31	4.95	15.2	3.29	4.93	7.04
6573	augustus_masked-8-processed-gene-7.37-mRNA-1	Phatr3_J45940	308059	45940	grey	375	LoFe-UP+DaUP		1.80299	0.811398	1	signal peptide		hypothetical protein								hypothetical protein	hypothetical protein (45940)		53.47	39.16	50.44	70.29	72.82	76.05	46.95	42.91	46.17	46.23	60.44	68.83	105.17	43.32	21.66	32.37	25.63	59.43	58.92	35.94	35.88	134.92	44.14	38.35	73.19
9364	augustus_masked-27-processed-gene-1.47-mRNA-1	Phatr3_J50123	307357	50123	blue	376	LoFe-UP+DaUP		1.50767	0.838889	4	other localisation	ion channel activity||ion transport||membrane||transmembrane transport	hypothetical protein			PF00520	Ion transport protein	KOG1419	METABOLISM	Inorganic ion transport and metabolism	Voltage-gated K+ channel KCNQ	Voltage-gated K+ channel KCNQ (50123)		38.22	21.35	22.66	24.58	24.95	12.45	21.02	20.64	16.92	17.1	23.14	31.94	32.01	20.9	12.09	17.6	13.92	20.99	30.12	13.11	8.25	51.99	9.11	12.77	19.85
8769	augustus_masked-22-processed-gene-2.58-mRNA-1	Phatr3_J49443	303039	49443	grey	377	LoFe-UP		1.50512	0.850326	0	other localisation		hypothetical protein								hypothetical protein	hypothetical protein (49443)		25.91	27.1	24.94	31.47	34.97	23.75	23.87	25.05	24.43	24.41	24.84	38.42	32.92	26.83	12.61	27.04	28.89	24.66	34.28	23.51	14.51	39.65	16.51	22.8	23.33
6894	augustus_masked-10-processed-gene-6.72-mRNA-1	Phatr3_J46464	306280	46464	grey	378	LoFe-UP	LiUP	1.24988	1.02216	1	signal peptide	protein binding||zinc ion binding||metal ion binding	hypothetical protein			PF00097||PF12678||PF13639||PF13920||PF13923||PF14634	Zinc finger, C3HC4 type (RING finger)||RING-H2 zinc finger||Ring finger domain||Zinc finger, C3HC4 type (RING finger)||Zinc finger, C3HC4 type (RING finger)||zinc-RING finger domain	KOG0800	CELLULAR PROCESSES AND SIGNALING	Posttranslational modification, protein turnover, chaperones	Predicted E3 ubiquitin ligase	Predicted E3 ubiquitin ligase (46464)		57.96	49.83	45.53	78.18	68.09	62.38	64.71	66.74	49.55	63.13	47.79	84.94	81.67	67.79	44.14	56.23	64.29	54.77	73.2	71.71	46.84	138.35	61.13	47.23	64.17
2092	augustus_masked-22-processed-gene-0.44-mRNA-1	Phatr3_J30282	301033	30282	NULL	379	LoFe-UP		1.54321	0.860523	0	other localisation	"phosphotransferase activity, alcohol group as acceptor"	hypothetical protein; K00914 phosphatidylinositol 3-kinase [EC:2.7.1.137]	phosphatidylinositol 3-kinase [EC:2.7.1.137]	Inositol phosphate metabolism || Phosphatidylinositol signaling system || Regulation of autophagy || Phagosome || Tuberculosis	PF00454||PF00613	Phosphatidylinositol 3- and 4-kinase||Phosphoinositide 3-kinase family, accessory domain (PIK domain)	KOG0906	CELLULAR PROCESSES AND SIGNALING	Signal transduction mechanisms	Phosphatidylinositol 3-kinase VPS34, involved in signal transduction	Phosphatidylinositol 3-kinase VPS34, involved in signal transduction (30282)		13.52	9.98	10.19	21.51	14.11	8.87	9.52	15.49	9.78	9.77	12.32	17.19	17.9	14.06	9.42	6.68	6.51	15.04	13.57	8.96	5.7	39.16	6.86	7.44	10.72
4917	augustus_masked-1-processed-gene-24.111-mRNA-1	Phatr3_J43234	309017	43234	grey	380	LoFe-UP+DaUP		1.65741	0.781137	0	other localisation		hypothetical protein								hypothetical protein	hypothetical protein (43234)		36.24	34.9	31.9	47.94	74.5	34.13	18.66	41.79	25.7	29.09	38.79	62.5	45.72	22.39	17.72	30.11	13.13	42.33	53.86	26.25	11.75	179.3	13.17	22.08	47.97
7289	augustus_masked-12-processed-gene-6.113-mRNA-1	Phatr3_J47129	306389	47129	yellow	381	LoFe-UP		1.18939	0.923905	0	other localisation		hypothetical protein								hypothetical protein	hypothetical protein (47129)		39.21	35.29	33.32	43.95	40.5	25.08	30.98	41.35	29.48	34.15	44.47	54.3	40.19	29.99	38.56	35.02	34.36	38.86	44.8	28.38	30.43	89.3	23.33	29.83	40.74
4802	augustus_masked-1-processed-gene-19.66-mRNA-1	Phatr3_J43067	304856	43067	yellow	382	LoFe-UP		1.30731	0.869479	2	signal peptide	isomerase activity	hypothetical protein			PF00639||PF13616	PPIC-type PPIASE domain||PPIC-type PPIASE domain				hypothetical protein	hypothetical protein (43067)		17.04	10.6	9.54	10.35	14.96	7.96	6.25	15.58	9.34	9.06	14.89	18.51	16.23	10.84	7.16	8.71	13.83	11.56	19.47	10.31	7.09	28.66	9.95	9.31	12.18
6526	augustus_masked-8-processed-gene-5.18-mRNA-1	Phatr3_J45870	305997	45870	yellow	383	LoFe-UP		1.3511	0.953039	9	signal peptide		hypothetical protein			PF04403	Paraquat-inducible protein A				hypothetical protein	hypothetical protein (45870)		20.96	19.28	15.61	22.65	25.65	12.93	15.43	22.55	12.81	17.11	14.42	26.11	19.36	17.11	15.75	25.22	10.94	21.6	25.5	14.72	12.59	34.27	12.72	13.96	12.79
7412	augustus_masked-13-processed-gene-6.57-mRNA-1	Phatr3_J47323	302356	47323	grey	384	LoFe-UP		1.24195	1.03389	6	signal peptide	integral component of membrane	hypothetical protein			PF03124	EXS family	KOG1162	CELLULAR PROCESSES AND SIGNALING	Intracellular trafficking, secretion, and vesicular transport	Predicted small molecule transporter	Predicted small molecule transporter (47323)		25.83	42.96	17.56	27.67	25.25	31.89	18.25	33.32	26.54	31.5	29.08	39.9	41.93	25.85	23.54	22.11	10.86	20.97	18.17	16.47	15.65	66.76	21.45	21.19	21.42
7413	augustus_masked-13-processed-gene-6.124-mRNA-1	Phatr3_J47324	300356	47324	NULL	385	LoFe-UP		2.01251	0.984793	0	signal peptide		hypothetical protein			PF05686	Glycosyl transferase family 90	KOG2458	POORLY CHARACTERIZED	General function prediction only	Endoplasmic reticulum protein EP58, contains filamin rod domain and KDEL motif	Endoplasmic reticulum protein EP58, contains filamin rod domain and KDEL motif (47324)		13.44	16.93	4.3	16.91	7.96	8.92	9.49	10.45	8.98	20.78	14.67	23.76	18.49	10.99	7.4	4.26	3.38	9.53	10.91	6	4.9	44.29	8.72	10.77	8.33
9006	augustus_masked-24-processed-gene-4.83-mRNA-1	Phatr3_J49802	311221	49802	grey	386	LoFe-UP	LiUP	1.32096	1.01351	2	other localisation		hypothetical protein			PF11316	Putative rhamnosyl transferase				hypothetical protein	hypothetical protein (49802)		20.24	25.44	17.42	21.7	25.83	24.64	20.65	19.8	22.96	21.87	23.78	26.52	27.58	21.46	13.47	19.77	14.32	18.23	17.02	16.88	20.32	35.55	14.55	18.62	20.42
5141	RICE:10146695	Phatr3_J43594	309483	43594	blue	387	LoFe-UP		1.89013	1.01476	0	other localisation		hypothetical protein			PF04187	Protein of unknown function, DUF399				hypothetical protein	hypothetical protein (43594)		13.88	12.97	9.67	22.34	15.32	16.2	11.04	18.55	14.23	17.33	17.86	17.36	21.21	16.04	5.4	6.08	5.27	15.93	14.44	10.24	13.4	42.89	9.26	12.98	13.27
5524	maker-3-snap-gene-13.281-mRNA-1	Phatr3_J44229	311608	44229	black	388	LoFe-UP		1.6973	0.887783	0	other localisation	autophagy	hypothetical protein			PF04108||PF10377	Autophagy protein Apg17||Autophagy-related protein 11				hypothetical protein	hypothetical protein (44229)		54.66	33.08	33.03	36.05	30.59	22.25	21.53	33.09	31.26	36.69	61.95	54.48	32.96	22.34	21.59	25.76	18.26	23.37	32.81	22.02	13.74	88.71	14.3	21.79	32.23
9799	augustus_masked-10-processed-gene-6.186-mRNA-1	Phatr3_J52058	302148	52058	darkgreen	389	LoFe-UP		1.41229	0.905798	0	other localisation	motor activity||protein kinase activity||protein binding||ATP binding||protein phosphorylation||myosin complex	myoA1; hypothetical protein			PF00063||PF00069||PF00612||PF12796||PF13637||PF13857	Myosin head (motor domain)||Protein kinase domain||IQ calmodulin-binding motif||Ankyrin repeats (3 copies)||Ankyrin repeats (many copies)||Ankyrin repeats (many copies)	KOG0160	CELLULAR PROCESSES AND SIGNALING	Cytoskeleton	Myosin class V heavy chain	Myosin class V heavy chain (52058)		44.36	36.65	32.71	45.15	42.09	44.42	26.35	39.78	34.04	32.78	58.89	47.45	29.2	31.69	29.21	33.48	24.03	34.9	45.35	35.66	23.75	65.89	19.72	26.29	46.38
156	maker-4-augustus-gene-12.228-mRNA-1	Phatr3_J11099	303647	11099	blue	390	LoFe-UP		1.37404	0.918807	0	other localisation	phosphoric diester hydrolase activity||guanosine tetraphosphate metabolic process||metal ion binding	hypothetical protein			PF01966||PF02824||PF04607||PF13291||PF13328	HD domain||TGS domain||Region found in RelA / SpoT proteins||ACT domain||HD domain	KOG1157	CELLULAR PROCESSES AND SIGNALING	Signal transduction mechanisms	Predicted guanosine polyphosphate pyrophosphohydrolase/synthase	Predicted guanosine polyphosphate pyrophosphohydrolase/synthase (11099)	RelA/SpoT family protein||_GAP_	27.38	19.98	15.19	20.6	16.84	15.67	14.33	21.25	13.8	17.01	26.16	25.85	25.85	18.1	12.61	11.05	9.84	12.93	16.51	11.99	9.23	65.42	10.29	11.1	21.36
12035	snap_masked-27-processed-gene-3.113-mRNA-1	Phatr3_J50213	303214		NULL	391	LoFe-UP		1.96217	0.815822	0	other localisation		hypothetical protein								hypothetical protein	hypothetical protein ()		26.11	14.41	6.49	14.17	9.25	4.51	8.57	10.07	9.12	11.24	25.33	23.76	13.27	8.72	4.05	6.07	3.37	8.44	13.79	2.48	4.89	55.32	2.68	3.22	9.42
12378	maker-4-augustus-gene-1.74-mRNA-1	Phatr3_EG02125	301623		grey	392	LoFe-UP+DaUP		1.35449	0.834955	0	other localisation		hypothetical protein			PF00169||PF15413	PH domain||Pleckstrin homology domain	KOG1738	METABOLISM	Nucleotide transport and metabolism	Membrane-associated guanylate kinase-interacting protein/connector enhancer of KSR-like	Membrane-associated guanylate kinase-interacting protein/connector enhancer of KSR-like ()		8.32	14.57	14.38	17.79	15.8	14.39	11.48	11.41	12.95	16.21	22.84	17.05	20.08	15.66	9.26	19.49	16.88	12.89	15.91	14.18	9.77	17.09	10.74	11.94	12.39
10495	augustus_masked-1-processed-gene-20.96-mRNA-1	Phatr3_J9388	300758	9388	royalblue	393	LoFe-UP		1.14155	0.916824	8	other localisation	aspartic-type endopeptidase activity||integral component of membrane	hypothetical protein; K04505 presenilin 1 [EC:3.4.23.-]	presenilin 1 [EC:3.4.23.-]	Wnt signaling pathway || Notch signaling pathway || Neurotrophin signaling pathway || Alzheimer's disease	PF01080	Presenilin	KOG2736	CELLULAR PROCESSES AND SIGNALING	Signal transduction mechanisms	Presenilin	Presenilin (9388)		28.09	41.65	35.01	49.19	45.62	36.44	42.91	37.65	32.72	43.2	47.82	44.55	49.49	39.29	25.55	47.92	33.01	35.97	36.44	36.76	37.68	50.81	33.94	30.65	47.33
9520	augustus_masked-29-processed-gene-1.46-mRNA-1	Phatr3_J50364	303276	50364	royalblue	394	LoFe-UP		1.35927	0.75113	0	other localisation		hypothetical protein								hypothetical protein	hypothetical protein (50364)		27.12	42.55	32.47	52.81	34.76	34.48	40.58	48.92	29.07	41.46	66.92	59.91	100.81	61.8	22.58	39.69	33.7	29.61	38.08	24.87	39.13	63.72	32.23	40.9	61.49
12234	augustus_masked-3-processed-gene-9.54-mRNA-1	Phatr3_EG01706	307673		royalblue	395	LoFe-UP		1.40405	0.856232	0	other localisation		hypothetical protein			PF13704	Glycosyl transferase family 2				hypothetical protein	hypothetical protein ()		18.65	31.15	23.97	34.78	26.32	35.98	31.06	36.83	19.79	28.82	40.64	29.02	48.87	36.4	15.62	30.5	17.7	20.62	27.48	24.46	21.9	46.71	22.04	25.99	38.12
6030	augustus_masked-6-processed-gene-1.20-mRNA-1	Phatr3_J45043	311821	45043	grey	396	LoFe-UP		1.35457	1.02692	1	signal peptide		hypothetical protein								hypothetical protein	hypothetical protein (45043)		13.16	16.75	14.3	14.7	13.03	18.05	11.98	24.26	14.12	18.1	36.89	26.07	27.45	23.37	7.62	27.52	8.13	8.61	14.98	16.34	13.66	33.23	10.7	13.06	18.05
8113	augustus_masked-17-processed-gene-4.30-mRNA-1	Phatr3_J48444	306737	48444	NULL	397	LoFe-UP		2.19721	0.900482	0	other localisation	"metabolic process||oxidoreductase activity, acting on the aldehyde or oxo group of donors, disulfide as acceptor"	hypothetical protein			PF00676	Dehydrogenase E1 component	KOG0450	METABOLISM	Carbohydrate transport and metabolism	2-oxoglutarate dehydrogenase, E1 subunit	2-oxoglutarate dehydrogenase, E1 subunit (48444)		4.13	2	1.92	5.6	3.65	6.8	8.96	10.11	7.34	9.17	8.31	7.48	17.31	9.22	0.33	0.69	1.02	6.27	2.81	2.27	4.67	12.83	11.46	9.11	4.49
5718	augustus_masked-4-processed-gene-8.15-mRNA-1	Phatr3_J44526	311660	44526	royalblue	398	LoFe-UP		1.3687	0.882472	1	signal peptide		hypothetical protein			PF00194	Eukaryotic-type carbonic anhydrase				hypothetical protein	hypothetical protein (44526)		53.23	48.32	35.47	82.71	53.48	80.71	74.8	85.29	60.69	62.49	93.28	79.99	161.76	102.14	27.94	48.78	24.24	47.26	50.52	40.24	55.84	106.95	51.96	60.02	53.01
3502	RICE:10144053	Phatr3_J37588	308521	37588	grey	399	LoFe-UP		1.31074	0.959556	0	other localisation		hypothetical protein			PF04969||PF14050	CS domain||N-terminal conserved domain of Nudc.	KOG2265	CELLULAR PROCESSES AND SIGNALING	Signal transduction mechanisms	Nuclear distribution protein NUDC	Nuclear distribution protein NUDC (37588)		22.14	18.22	16.68	22.99	23.6	23.7	34.49	25.1	28.66	21.07	25.83	20.85	46.07	39.09	15.3	15.13	14.17	22.45	18.38	21.02	26.12	28.74	20.41	30.4	29.03
6659	augustus_masked-9-processed-gene-2.19-mRNA-1	Phatr3_J46061	312014	46061	grey	400	LoFe-UP	LoFe-UP	1.97427	1.02581	4	signal peptide		hypothetical protein								hypothetical protein	hypothetical protein (46061)		42.45	45.8	33.24	36.42	37.5	41.26	62.44	50.49	41.78	48.38	42.41	44.66	95.93	70.03	25.11	46.76	13.29	30.67	52.24	43.47	37.76	71.39	23.68	38.07	49.68
2871	augustus_masked-6-processed-gene-6.100-mRNA-1	Phatr3_J34853	303832	34853	grey	401	LoFe-UP		1.36989	1.09874	0	other localisation	metabolic process||oxidoreductase activity	hypothetical protein			PF00106	short chain dehydrogenase				hypothetical protein	hypothetical protein (34853)		29.56	44.54	27.33	46.18	41.39	47.83	58.14	52.5	48.71	52.61	45.55	44.41	78.42	58.84	26.61	48.8	19.97	31.2	40.5	51.11	51.27	71.18	41.73	48.15	50.79
6915	snap_masked-10-abinit-gene-6.291-mRNA-1	Phatr3_EG02533	301800	46499	grey	402	LoFe-UP		1.40867	1.01382	0	other localisation		hypothetical protein								hypothetical protein	hypothetical protein (46499)		8.62	8.94	7.86	13.36	11.98	13.45	15.36	13.65	11.79	14.14	12.69	10.67	19.07	14.05	6.41	9.95	8.73	6.24	11.42	11.63	11.19	16.08	15.25	12.65	10.9
6918	augustus_masked-10-processed-gene-6.171-mRNA-1	Phatr3_J46502	308324	46502	grey	403	LoFe-UP		1.12734	1.00335	0	other localisation		hypothetical protein								hypothetical protein	hypothetical protein (46502)		47.83	67.27	53.18	55.79	71.83	67.62	85.74	70.18	85.02	70.83	76.73	84.04	136.13	78.96	33.26	72.94	27.83	57.81	59.74	45.37	60.2	67.1	67.06	62.57	63.86
9191	augustus_masked-26-processed-gene-3.84-mRNA-1	Phatr3_J50007	303179	50007	royalblue	404	LoFe-UP		1.5324	0.793184	0	signal peptide		hypothetical protein								hypothetical protein	hypothetical protein (50007)		2465.88	3093.97	1779.64	3843.62	2668.89	2406.61	4415.63	4275.23	4145.94	4522.47	5956.82	3521.48	11947.1	3867.12	1454.9	2420.14	1211.18	1693.7	2102.01	2053.18	4994.19	4614.37	3163.59	2958.03	3438.27
1112	augustus_masked-bd_28x34-processed-gene-0.6-mRNA-1	Phatr3_Jdraft1639	310261	1639_bd	royalblue	405	LoFe-UP		1.65727	0.84105	0	other localisation		hypothetical protein								hypothetical protein	hypothetical protein (1639_bd)		60.68	76.32	52.88	90.15	81.02	74.78	129.55	93.91	95.58	100.71	122.84	92.31	220.33	120.91	35.23	42.19	41.17	73.04	69.92	59.36	93.6	119.76	81.12	75.74	110.73
7214	augustus_masked-12-processed-gene-2.66-mRNA-1	Phatr3_J47015	304394	47015	grey	406	LoFe-UP		1.49174	0.943082	0	other localisation		hypothetical protein								hypothetical protein	hypothetical protein (47015)		16.76	31.67	19.27	36.8	19.58	32.01	40.45	24.97	24.02	31.17	35.36	26.73	69.78	24.71	16.39	22.15	12.26	31.86	22.81	18.38	26.66	34.01	27.34	32.6	33.21
4497	augustus_masked-1-processed-gene-3.39-mRNA-1	Phatr3_J42535	304921	42535	grey	407	LoFe-UP	LiUP	1.39117	1.01229	0	other localisation		hypothetical protein								hypothetical protein	hypothetical protein (42535)		29.16	26.49	24.01	34.77	32.15	24.78	37.35	36.28	28.59	32.99	36.58	27.23	46.06	37.58	20.99	22.49	21.18	36.27	22.05	22.75	22.58	50.41	30.45	27.99	41.77
6768	augustus_masked-9-processed-gene-7.104-mRNA-1	Phatr3_J46265	310204	46265	greenyellow	408	LoFe-UP		1.47876	1.04288	1	signal peptide	protein binding||zinc ion binding	hypothetical protein			PF13639	Ring finger domain				hypothetical protein	hypothetical protein (46265)		63.49	25.06	37.74	50.26	32.88	67.09	55.12	91.85	81.06	70.2	99.56	55.43	97.69	61.59	15.07	23.52	28.17	31.85	46.71	40.31	36.81	105.12	85.78	69.34	102.38
4298	snap_masked-29-processed-gene-2.135-mRNA-1	Phatr3_J41349	305336	41349	grey	409	LoFe-UP		1.33856	0.873681	0	other localisation		hypothetical protein			PF00226	DnaJ domain				hypothetical protein	hypothetical protein (41349)		32.23	26.93	39.54	40.89	45.55	44.11	35.89	45.82	42.33	49.05	46.26	31.2	52.62	40.5	13.84	20.31	29.69	37.92	39.44	35.22	28.46	62.51	30.7	49.72	60.64
4247	augustus_masked-27-processed-gene-3.44-mRNA-1	Phatr3_J41094	303203	41094	grey	410	LoFe-UP		1.51477	1.01013	0	other localisation	protein binding	hypothetical protein			PF00651	BTB/POZ domain	KOG1987	CELLULAR PROCESSES AND SIGNALING	Cell cycle control, cell division, chromosome partitioning	Speckle-type POZ protein SPOP and related proteins with TRAF, MATH and BTB/POZ domains	Speckle-type POZ protein SPOP and related proteins with TRAF, MATH and BTB/POZ domains (41094)		23.7	36.81	23.82	37.92	37.45	50.3	34.02	42.19	29.47	45.28	55.58	42.02	44.73	44.8	37.07	26.73	20.72	20.87	31.81	31.62	29.23	64.79	22.28	21.74	44.35
11237	maker-13-snap-gene-2.172-mRNA-1	Phatr3_EG00884	310535		grey	411	LoFe-UP		1.64594	1.06244	0	other localisation										hypothetical protein	hypothetical protein ()		23.09	18.93	4.62	22.75	17.58	42.83	13.74	26.68	30.66	37.23	37.18	33.38	46.29	34.77	5.33	1.31	2.9	12.96	15.2	13.47	14.34	37.15	36.28	32.87	33.98
2910	augustus_masked-6-processed-gene-9.153-mRNA-1	Phatr3_J34985	307945	34985	grey	412	LoFe-UP		1.5145	1.14729	0	other localisation		hypothetical protein								hypothetical protein	hypothetical protein (34985)		136.77	134.54	72.33	100.59	61.99	170.92	139.6	184.75	86.65	162.25	135.05	172.96	240.09	190.45	52.84	64.6	54.19	54.55	104.98	101.47	100.54	267.86	136.72	167.31	171.52
1448	augustus_masked-5-processed-gene-3.177-mRNA-1	Phatr3_J19333	305795	19333	NULL	413	LoFe-UP		1.25035	1.01876	0	other localisation	protein binding	hypothetical protein; K10751 chromatin assembly factor 1 subunit B	chromatin assembly factor 1 subunit B		PF00400	WD domain, G-beta repeat	KOG1009	INFORMATION STORAGE AND PROCESSING	Chromatin structure and dynamics	Chromatin assembly complex 1 subunit B/CAC2 (contains WD40 repeats)	Chromatin assembly complex 1 subunit B/CAC2 (contains WD40 repeats) (19333)		7.07	9.53	6.01	7.67	8.57	11.12	14.57	11.13	7.28	13.24	14.77	12.83	13.31	12.85	7.58	9.72	5.02	7.93	14.82	9.69	10.29	15.24	6.54	8.26	16.16
693	augustus_masked-13-processed-gene-7.86-mRNA-1	Phatr3_J14084	310534	14084	grey	414	LoFe-UP	LiUP	1.22031	1.08	0	other localisation	nucleus	hypothetical protein; K13119 protein FAM50	protein FAM50		PF04921	XAP5, circadian clock regulator	KOG2894	POORLY CHARACTERIZED	Function unknown	Uncharacterized conserved protein XAP-5	Uncharacterized conserved protein XAP-5 (14084)		20.36	15.87	13.37	14.41	12.7	14.39	20.32	18.69	16.07	18.55	14.64	17.52	20.49	18.68	14.45	12.85	12.59	11.19	19.51	14.75	15.67	23.57	14.2	16.04	18.52
7090	maker-11-snap-gene-6.168-mRNA-1	Phatr3_J46795	304269	46795	grey	415	LoFe-UP		1.26428	1.05054	1	signal anchor	protein binding	hypothetical protein			PF13855	Leucine rich repeat	KOG0619	POORLY CHARACTERIZED	General function prediction only	Leucine rich repeat	Leucine rich repeat (46795)		36.4	24.15	25.03	23.85	22.78	24.92	27.29	35.5	34.46	37.18	26.23	32.96	35.37	27.03	22.76	21.99	19.83	16.67	29.18	18.77	17.24	51.1	25.64	27.76	25.92
11140	augustus_masked-12-processed-gene-2.124-mRNA-1	Phatr3_EG01162	308481		grey	416	LoFe-UP		1.32373	0.943148	0	other localisation	protein binding involved in protein folding	hypothetical protein			PF10508	Proteasome non-ATPase 26S subunit	KOG4413	CELLULAR PROCESSES AND SIGNALING	Posttranslational modification, protein turnover, chaperones	26S proteasome regulatory complex, subunit PSMD5	26S proteasome regulatory complex, subunit PSMD5 ()		35.99	32.29	31.78	23.15	29.47	32.72	29.87	22.34	22.61	36.48	34.36	33.38	38.72	29.85	25.49	26.95	25.01	18.06	50.92	34.34	14.97	44.83	16.74	32.55	26.25
[truncated: 60 more columns]
