# Supplementary material for: Transcriptional Orchestration of the Global Cellular Response of a Model Pennate Diatom to Diel Light Cycling under Iron Limitation
Source: PLoS Genet. 2016 Dec 14;12(12):e1006490. doi: 10.1371/journal.pgen.1006490 (PMC5156380; doi:10.1371/journal.pgen.1006490)
Supplement: S4 Dataset — (XLSX) [file pgen.1006490.s004.xlsx]

## Sheet: S4 Dataset 
S4 Dataset. Metabolic pathway annotations.
Column A: Unique identifier (consistent between Datasets S1, S2, S4, and S5)
Columns B-E: Gene model identifiers Phatr3 gene model used to map reads for RPKM calculations (pt3_ensemble_id), Phatr3 protein identifier (Phatr3 PID), alternate Phatr3 protein ID (Phatr3_AltID), corresponding Phatr2 protein identifer (Phatr2 PID).
Columns F-J: Expression Pattern Response including WGCNA module assignment (Module_Color), and Response Type assignment by either Skillings-Mack or EdgeR (LiUP = upregulated during the light, DaUP = upregulated during the dark, LoFe-UP = upregulated at low Fe (20pM Fe' + 40pM Fe'), HiFe-UP = upregulated at high Fe (400pM Fe'), and response-type metric (Iron Depl. vs. Iron Repl. and Light vs. Dark…
Columns K-Z: Gene name and pathway assignment (grey shading), transmembrane domain predictions (Nr Transmembrane domains), predicted targeting, and functional annotations
Columns AA-BW: RPKM per time point
Columns BX-DG: Replicate-averaged RPKM and standard deviation
																										RPKM
Org_rowNr_countsheet	pt3_ensembl_id	Phatr3 PID	Phatr3 Alt ID	Phatr2 PID	Module_Color	Response Type: Skillings-Mack	Response Type: EdgeR	Iron Depl. vs. Iron Repl.	Light vs. Dark	Pathway	Gene Name	Nr Transmembrane domains	Predicted targeting	GO Description	Kegg Description	KO Description	KO Pathway	Pfam ID	Pfam Description	KOG ID	pt3_KOG_group	KOG class	pt3_KOG_desc	kog_phatr	pt3_TIGRFams_desc	L1_2PM_Pt3	L1_6PM_Pt3	L1_10PM_Pt3	L1_2AM_Pt3	L1_6AM_Pt3	L1_10AM_Pt3	L1_2PM_Pt3	L2_10AM_Pt3	L2_2PM_Pt3	L2_6PM_Pt3	L2_10PM_Pt3	L2_2AM_Pt3	L2_6AM_Pt3	L2_10AM_Pt3	M1_2PM_Pt3	M1_6PM_Pt3	M1_10PM_Pt3	M1_2AM_Pt3	M1_6AM_Pt3	M1_10AM_Pt3	M1_2PM_Pt3	M2_10AM_Pt3	M2_2PM_Pt3	M2_6PM_Pt3
1761	snap_masked-28-processed-gene-2.263-mRNA-1	Phatr3_J23913	311323	23913	blue	DaUP		1.54698	0.76515	Acetate Metabolism	ACAT	0	other localisation	"metabolic process||transferase activity, transferring acyl groups other than amino-acyl groups"	acetyl-coa c-acetyltransferase; K00626 acetyl-CoA C-acetyltransferase [EC:2.3.1.9]	acetyl-CoA C-acetyltransferase [EC:2.3.1.9]	"Fatty acid metabolism || Synthesis and degradation of ketone bodies || Valine, leucine and isoleucine degradation || Lysine degradation || Benzoate degradation || Tryptophan metabolism || Pyruvate metabolism || Glyoxylate and dicarboxylate metabolism || Propanoate metabolism || Butanoate metabolism || Carbon fixation pathways in prokaryotes || Terpenoid backbone biosynthesis || Two-component sys…	PF00108||PF02803	Thiolase, N-terminal domain||Thiolase, C-terminal domain	KOG1390	METABOLISM	Lipid transport and metabolism	Acetyl-CoA acetyltransferase	Acetyl-CoA acetyltransferase (23913)	acetyl-CoA C-acetyltransferase	13.9	13.03	11.26	20.99	18.11	6.54	14.35	16.22	15.62	14.03	17.2	16.65	20.81	9.34	8.57	6.56	5.73	25.7	14.71	5.55	13.57	22.03	11.66	14.93
1691	augustus_masked-20-processed-gene-5.72-mRNA-1	Phatr3_J22974	309133	22974	brown	LoFe-UP+DaUP	DaUP	1.36461	0.421035	Acetate Metabolism	ACL	0	other localisation	catalytic activity||metabolic process	"acetate-coa, ligase (EC:6.2.1.1); K01895 acetyl-CoA synthetase [EC:6.2.1.1]"	acetyl-CoA synthetase [EC:6.2.1.1]	Glycolysis / Gluconeogenesis || Pyruvate metabolism || Propanoate metabolism || Methane metabolism || Carbon fixation pathways in prokaryotes	PF00501||PF13193	AMP-binding enzyme||AMP-binding enzyme C-terminal domain	KOG1175	METABOLISM	Lipid transport and metabolism	Acyl-CoA synthetase	Acyl-CoA synthetase (22974)	acetate--CoA ligase	23.51	19.69	14.62	47.63	28.3	30.83	28.21	8.4	24.88	28.03	55.89	36.37	74.16	13.06	16.77	21.57	12.18	33.82	39.11	5.29	20.02	17.43	15.11	24.48
10196	augustus_masked-bd_10x23-processed-gene-0.17-mRNA-1	Phatr3_Jdraft645	302049	645_bd	salmon	LoFe-UP	LoFe-UP	4.78703	1.07949	Acetate Metabolism	ACL	0	signal peptide	catalytic activity||metabolic process	acetyl-coenzyme A synthetase			PF00501||PF13193	AMP-binding enzyme||AMP-binding enzyme C-terminal domain	KOG1175	METABOLISM	Lipid transport and metabolism	Acyl-CoA synthetase	Acyl-CoA synthetase (645_bd)	acetate--CoA ligase	92.61	41.27	28.39	72.29	53.37	118.55	47.62	116.15	65.62	40.08	21.01	120.65	56.63	107.36	28.07	17.11	34.98	60.75	108.49	95.54	41.49	79.19	45.93	26.65
9957	augustus_masked-8-processed-gene-3.88-mRNA-1	Phatr3_J54477	301890	54477	grey	DaUP		0.991796	0.447035	Acetate Metabolism	ACL - ATP citrate lyase	0	other localisation	"catalytic activity||metabolic process||cellular carbohydrate metabolic process||transferase activity, transferring acyl groups, acyl groups converted into alkyl on transfer||cofactor binding"	ACL; atp-citrate synthase (EC:2.3.3.8); K01648 ATP citrate (pro-S)-lyase [EC:2.3.3.8]	ATP citrate (pro-S)-lyase [EC:2.3.3.8]	Citrate cycle (TCA cycle) || Carbon fixation pathways in prokaryotes	PF00285||PF00549||PF02629||PF08442	Citrate synthase||CoA-ligase||CoA binding domain||ATP-grasp domain	KOG1254	METABOLISM	Energy production and conversion	ATP-citrate lyase	ATP-citrate lyase (54477)		27.99	12.47	3.09	49.92	83.79	3.03	11.57	9.43	8.35	5.6	10.71	62.98	75.11	6.63	11.89	19.13	6.24	54.15	82.46	3.68	3.65	142.29	4.54	3.69
9813	augustus_masked-13-processed-gene-7.84-mRNA-1	Phatr3_J52208	310517	52208	greenyellow			1.24027	0.859351	Acetate Metabolism	ADH_1	0	other localisation	zinc ion binding||oxidoreductase activity||oxidation-reduction process	ADH_1; alcohol dehydrogenase (EC:1.1.1.1)			PF00107||PF08240||PF13602	Zinc-binding dehydrogenase||Alcohol dehydrogenase GroES-like domain||Zinc-binding dehydrogenase	KOG0023	METABOLISM	Secondary metabolites biosynthesis, transport and catabolism	Alcohol dehydrogenase, class V	Alcohol dehydrogenase, class V (52208)		26.28	19	13.26	31.67	22.31	16.27	31.24	25.96	19.16	21.54	33.03	20.87	45.95	23.14	20.93	11.72	8.82	22.52	21.82	13.27	23.7	36.02	33.3	18.81
454	augustus_masked-9-processed-gene-7.39-mRNA-1	Phatr3_J12757	303995	12757	blue	DaUP		1.02706	0.742872	Acetate Metabolism	ADH_2	0	other localisation	zinc ion binding||oxidoreductase activity||oxidation-reduction process	ADH_2; alcohol dehydrogenase (EC:1.1.1.1); K00001 alcohol dehydrogenase [EC:1.1.1.1]	alcohol dehydrogenase [EC:1.1.1.1]	Glycolysis / Gluconeogenesis || Fatty acid metabolism || Tyrosine metabolism || Chloroalkane and chloroalkene degradation || Naphthalene degradation || Retinol metabolism || Metabolism of xenobiotics by cytochrome P450 || Drug metabolism - cytochrome P450	PF00107||PF08240	Zinc-binding dehydrogenase||Alcohol dehydrogenase GroES-like domain	KOG0022	METABOLISM	Secondary metabolites biosynthesis, transport and catabolism	Alcohol dehydrogenase, class III	Alcohol dehydrogenase, class III (12757)		41.54	19.58	31.34	38.14	40.8	25.23	43.68	41.98	31.44	26.19	46.4	52.32	49.98	30.78	27.38	16.7	29.15	49.22	59.21	32.5	47.13	30.37	42.5	33.1
808	augustus_masked-16-processed-gene-1.61-mRNA-1	Phatr3_J14736	300516	14736	greenyellow	LoFe-UP		1.43571	1.0372	Acetate Metabolism	Alcohol Dehydrogenase	0	other localisation		hypothetical protein			PF00248	Aldo/keto reductase family	KOG1577	POORLY CHARACTERIZED	General function prediction only	Aldo/keto reductase family proteins	Aldo/keto reductase family proteins (14736)		16.17	11.02	3.99	17.15	10.1	17.35	19.74	19.77	20.78	18.86	20.41	17.36	21.51	12.72	6.96	8.04	1.99	18.01	8.9	8.15	19.56	21.69	27.84	16.61
1465	augustus_masked-6-processed-gene-4.32-mRNA-1	Phatr3_J19659	311828	19659	green	DaUP	DaUP	1.3484	0.514399	Acetate Metabolism	Alcohol Dehydrogenase	0	mitochondrion	oxidoreductase activity||metal ion binding||oxidation-reduction process	iron-containing dehydrogenase (EC:1.1.1.1 1.1.1.61); K11173 hydroxyacid-oxoacid transhydrogenase [EC:1.1.99.24]	hydroxyacid-oxoacid transhydrogenase [EC:1.1.99.24]		PF00465||PF13685	Iron-containing alcohol dehydrogenase||Iron-containing alcohol dehydrogenase	KOG3857	METABOLISM	Energy production and conversion	Alcohol dehydrogenase, class IV	Alcohol dehydrogenase, class IV (19659)		18.92	11.76	15.94	14.81	20.63	4.61	8.24	8.32	19.74	17.48	29.8	33.85	18.3	7.73	7.91	8.89	19.87	19.29	20.88	4.28	11.31	9.26	17.61	15.2
7899	augustus_masked-16-processed-gene-2.39-mRNA-1	Phatr3_J48100	310686	48100	blue	LoFe-UP+DaUP	DaUP	1.34014	0.628399	Acetate Metabolism	Alcohol Dehydrogenase	1	signal peptide		hypothetical protein			PF00248	Aldo/keto reductase family	KOG1577	POORLY CHARACTERIZED	General function prediction only	Aldo/keto reductase family proteins	Aldo/keto reductase family proteins (48100)		16.42	10.08	9.35	16.38	11.73	6.76	14.36	13.93	10.12	13.75	18.77	23.12	21.38	13.56	8.72	7.02	11.37	11.56	14.82	6.31	13.6	18.27	6.77	9.61
1140	augustus_masked-26-processed-gene-3.126-mRNA-1	Phatr3_J16540	301160	16540	darkturquoise	LiUP	LiUP	0.852762	6.64072	Acetate Metabolism	Aldehyde Dehydrogenase	0	other localisation	metabolic process||oxidoreductase activity||oxidation-reduction process	hypothetical protein; K00129 aldehyde dehydrogenase (NAD(P)+) [EC:1.2.1.5]	aldehyde dehydrogenase (NAD(P)+) [EC:1.2.1.5]	Glycolysis / Gluconeogenesis || Histidine metabolism || Tyrosine metabolism || Phenylalanine metabolism || beta-Alanine metabolism || Metabolism of xenobiotics by cytochrome P450 || Drug metabolism - cytochrome P450 || Chemical carcinogenesis	PF00171	Aldehyde dehydrogenase family	KOG2456	METABOLISM	Energy production and conversion	Aldehyde dehydrogenase	Aldehyde dehydrogenase (16540)		22.51	38.72	0.66	5.21	12.66	27.42	47.5	34.25	22.22	23.53	0.46	8.56	16.83	38.55	35.06	54.35	0.54	5.67	11.25	22.8	31.23	57.82	35.73	18.08
1701	augustus_masked-22-processed-gene-0.24-mRNA-1	Phatr3_J23168	309230	23168	brown	DaUP	DaUP	1.11009	0.470568	Acetate Metabolism	FAA hydrolase	0	mitochondrion	catalytic activity||metabolic process	hypothetical protein			PF01557	Fumarylacetoacetate (FAA) hydrolase family	KOG1535	POORLY CHARACTERIZED	General function prediction only	Predicted fumarylacetoacetate hydralase	Predicted fumarylacetoacetate hydralase (23168)		20.56	12.46	31.67	19.87	33.51	5.85	13.68	8.87	19	19.1	29.13	18.1	25.41	10.05	18.14	9.54	15.79	28.27	18.59	3.9	13.02	4.9	16.49	17.1
622	augustus_masked-12-processed-gene-8.66-mRNA-1	Phatr3_J13643	308428	13643	brown			1.10265	0.798948	Acetate Metabolism	HMGCL (HCL1)	0	other localisation	catalytic activity	HCL1; hydroxymethylglutaryl-coenzyme A lyase (EC:4.1.3.4); K01640 hydroxymethylglutaryl-CoA lyase [EC:4.1.3.4]	hydroxymethylglutaryl-CoA lyase [EC:4.1.3.4]	"Synthesis and degradation of ketone bodies || Valine, leucine and isoleucine degradation || Geraniol degradation || Butanoate metabolism || Peroxisome"	PF00682	HMGL-like	KOG2368	METABOLISM	Energy production and conversion	Hydroxymethylglutaryl-CoA lyase	Hydroxymethylglutaryl-CoA lyase (13643)		31.74	32.21	27.48	31.4	43.54	9.55	31.48	22.57	27.83	23.49	37.95	32.97	38.54	16.65	29.96	26.72	23.36	35.19	21.32	9.21	24.92	43.48	23.49	33.65
1162	augustus_masked-27-processed-gene-1.82-mRNA-1	Phatr3_J16649	307351	16649	tan		LiUP	1.05402	1.07297	Acetate Metabolism	HMGCS	0	signal peptide	3-oxoacyl-[acyl-carrier-protein] synthase activity||hydroxymethylglutaryl-CoA synthase activity||fatty acid biosynthetic process||isoprenoid biosynthetic process	hypothetical protein; K01641 hydroxymethylglutaryl-CoA synthase [EC:2.3.3.10]	hydroxymethylglutaryl-CoA synthase [EC:2.3.3.10]	"Synthesis and degradation of ketone bodies || Valine, leucine and isoleucine degradation || Butanoate metabolism || Terpenoid backbone biosynthesis"	PF00109||PF01154||PF08540||PF08545	Beta-ketoacyl synthase, N-terminal domain||Hydroxymethylglutaryl-coenzyme A synthase N terminal||Hydroxymethylglutaryl-coenzyme A synthase C terminal||3-Oxoacyl-[acyl-carrier-protein (ACP)] synthase III	KOG1393	METABOLISM	Lipid transport and metabolism	Hydroxymethylglutaryl-CoA synthase	Hydroxymethylglutaryl-CoA synthase (16649)	hydroxymethylglutaryl-CoA synthase||_GAP_	29.81	44.59	15.43	23.38	23.28	7.96	35.8	12.75	21.33	30.78	41.83	30.26	19.11	14.47	27.8	30.36	10.29	37.21	23.32	8.98	37.86	29.51	10.2	26
7015	maker-11-augustus-gene-4.237-mRNA-1	Phatr3_J46664	310393	46664	blue	LoFe-UP+DaUP	DaUP	1.4821	0.559374	Acetate Metabolism	LDH	0	mitochondrion	UDP-N-acetylmuramate dehydrogenase activity||oxidoreductase activity||flavin adenine dinucleotide binding||transmembrane transport||oxidation-reduction process	hypothetical protein			PF01565||PF09330	FAD binding domain||D-lactate dehydrogenase, membrane binding	KOG1232	METABOLISM	Energy production and conversion	Proteins containing the FAD binding domain	Proteins containing the FAD binding domain (46664)		28.99	28.39	17.74	39.98	42.26	6.46	16.27	20.07	23.07	26.41	36.53	39.84	31.22	18.24	17.01	13.63	17.32	28.52	31.95	6.45	18.32	44.84	17.06	19.07
10080	snap_masked-22-abinit-gene-2.91-mRNA-1	Phatr3_EG02562	312079	55040	NULL	LoFe-UP+DaUP		1.68412	0.64117	Acetate Metabolism	LDH	0	other localisation	catalytic activity||UDP-N-acetylmuramate dehydrogenase activity||oxidoreductase activity||flavin adenine dinucleotide binding||oxidation-reduction process	d-lactate dehydrogenase (EC:1.1.1.27); K00102 D-lactate dehydrogenase (cytochrome) [EC:1.1.2.4]	D-lactate dehydrogenase (cytochrome) [EC:1.1.2.4]	Pyruvate metabolism	PF01565||PF02913	FAD binding domain||FAD linked oxidases, C-terminal domain	KOG1231	METABOLISM	Energy production and conversion	Proteins containing the FAD binding domain	Proteins containing the FAD binding domain (55040)		12.44	3.62	5.51	15.3	5.74	3.99	12.51	7.94	8.25	10.46	18.53	15.97	16.74	7.79	5.38	4.45	4.22	8.64	17.52	3.64	7.43	17.95	6.54	10.34
1572	maker-12-snap-gene-6.306-mRNA-1	Phatr3_J21350	302336	21350	NULL	LoFe-UP		1.70288	0.39176	Acetate Metabolism	OCXT2	0	mitochondrion	metabolic process||CoA-transferase activity	hypothetical protein			PF01144	Coenzyme A transferase	KOG3822	METABOLISM	Energy production and conversion	Succinyl-CoA:alpha-ketoacid-CoA transferase	Succinyl-CoA:alpha-ketoacid-CoA transferase (21350)		8.94	1.6	3.02	16.24	1.43	1.66	4.3	2.67	7.11	11.84	51.72	9.69	10.44	2.83	0.6	0.64	2.55	4.17	6.88	1.64	4.83	2.81	3.59	11.12
1717	augustus_masked-23-processed-gene-3.120-mRNA-1	Phatr3_J23365	309265	23365	brown	DaUP	DaUP	1.46251	0.268173	Acetate Metabolism	OXCT1 (SKT1)	0	mitochondrion	metabolic process||CoA-transferase activity	SKT1; succinyl-coenzyme A:3-oxo-acid coenzyme a-transferase (EC:2.8.3.5); K01027 3-oxoacid CoA-transferase [EC:2.8.3.5]	3-oxoacid CoA-transferase [EC:2.8.3.5]	"Synthesis and degradation of ketone bodies || Valine, leucine and isoleucine degradation || Butanoate metabolism"	PF01144	Coenzyme A transferase	KOG3822	METABOLISM	Energy production and conversion	Succinyl-CoA:alpha-ketoacid-CoA transferase	Succinyl-CoA:alpha-ketoacid-CoA transferase (23365)	"3-oxoacid CoA-transferase, B subunit"	38.32	12.45	7.46	63.88	75.59	3.94	28.58	7.23	22.79	11.77	23.26	35.6	71.56	3.9	16.59	7.82	9.47	56.8	64.2	4.63	11.11	7.62	9.23	12.26
9666	maker-33-augustus-gene-0.72-mRNA-1	Phatr3_EG02413	305498	50625	grey			1.30575	0.886555	Acetate Metabolism	Phosphate acetyltransferase	0	mitochondrion	nucleic acid binding	hypothetical protein			PF00076||PF01656||PF11608||PF13500||PF13893||PF14259	RNA recognition motif. (a.k.a. RRM, RBD, or RNP domain)||CobQ/CobB/MinD/ParA nucleotide binding domain||Limkain b1||AAA domain||RNA recognition motif. (a.k.a. RRM, RBD, or RNP domain)||RNA recognition motif (a.k.a. RRM, RBD, or RNP domain)	KOG0118	POORLY CHARACTERIZED	General function prediction only	RRM domain	RRM domain (50625)		29.9	15.34	22.44	65.06	24.83	78.97	76.09	92.12	69.77	52.24	94.73	43.21	73.15	55.32	16.78	9.32	16.83	49.34	39.92	49.57	129.28	13.09	73.52	59.16
8202	augustus_masked-18-processed-gene-2.9-mRNA-1	Phatr3_J48580	308789	48580	darkturquoise	LiUP	LiUP	0.982364	1.24819	Acetate Metabolism		0	other localisation		hypothetical protein			PF13500	AAA domain				hypothetical protein	hypothetical protein (48580)		24.15	25.5	19.48	16.05	17.37	16.76	21.5	19.66	17.8	15.07	17.16	18.79	16.63	20.17	23.23	19.25	12.35	20.02	13.6	15.05	22.84	31.83	15.46	18.52
5938	augustus_masked-5-processed-gene-8.106-mRNA-1	Phatr3_J44902	307824	44902	brown	DaUP	DaUP	0.799926	0.213305	Amino Acid Metabolism	AAL	0	other localisation	aspartate-ammonia ligase activity||cytoplasm||asparagine biosynthetic process	hypothetical protein; K01914 aspartate--ammonia ligase [EC:6.3.1.1]	aspartate--ammonia ligase [EC:6.3.1.1]	"Alanine, aspartate and glutamate metabolism || Cyanoamino acid metabolism || Nitrogen metabolism"	PF03590	Aspartate-ammonia ligase				hypothetical protein	hypothetical protein (44902)	aspartate--ammonia ligase	77.3	119.5	183.84	714.25	278.85	22.64	102.41	38.59	77.06	121.63	391.57	347.4	556.95	50.92	65.28	216.08	302.39	691.85	196.76	19.22	62.84	47.38	139.35	133.03
4372	RICE:10144889	Phatr3_J41686	302771	41686	red	LoFe-UP+LiUP	LiUP	1.51717	4.16616	Amino Acid Metabolism	ABAT1	0	mitochondrion	transaminase activity||pyridoxal phosphate binding	hypothetical protein			PF00202	Aminotransferase class-III	KOG1404	METABOLISM	Amino acid transport and metabolism	Alanine-glyoxylate aminotransferase AGT2	Alanine-glyoxylate aminotransferase AGT2 (41686)		60.19	67.06	8.03	18.67	23.64	96.39	105.5	74.41	57.14	51.4	18.93	20.17	41.71	70.87	55.64	67.15	3.94	10.34	15.54	26.91	35.39	190.97	29.8	31.59
10418	augustus_masked-1-processed-gene-14.126-mRNA-1	Phatr3_J8945	309046	8945	darkgreen			1.1176	1.07909	Amino Acid Metabolism	ABAT2	0	other localisation	transaminase activity||pyridoxal phosphate binding	aminotransferase			PF00202	Aminotransferase class-III	KOG1404	METABOLISM	Amino acid transport and metabolism	Alanine-glyoxylate aminotransferase AGT2	Alanine-glyoxylate aminotransferase AGT2 (8945)		28.35	86.26	30.11	59.52	21.66	23.95	38.47	16.1	22.82	73.53	67.96	70.65	55.88	24.5	18.85	42.93	11.78	32.47	24.31	18.36	50.24	134.96	3.28	33.23
1353	maker-2-augustus-gene-3.15-mRNA-1	Phatr3_J18087	307484	18087	turquoise	LiUP	LiUP	0.848047	1.53717	Amino Acid Metabolism	AdSL	0	other localisation		adenylosuccinate lyase; K01756 adenylosuccinate lyase [EC:4.3.2.2]	adenylosuccinate lyase [EC:4.3.2.2]	"Purine metabolism || Alanine, aspartate and glutamate metabolism"	PF00206||PF10397	Lyase||Adenylosuccinate lyase C-terminus	KOG2700	METABOLISM	Nucleotide transport and metabolism	Adenylosuccinate lyase	Adenylosuccinate lyase (18087)	adenylosuccinate lyase	112.97	93.6	77.78	112.17	116.44	298.06	143.94	250.58	154.8	129.82	122.9	84.43	50.1	192.83	175.76	90.02	114.58	103.86	105.31	305.04	232.31	86.56	186.38	108.56
1868	augustus_masked-4-processed-gene-10.20-mRNA-1	Phatr3_J26256	309797	26256	turquoise	LiUP	LiUP	0.99848	1.85519	Amino Acid Metabolism	AdSuS	0	other localisation	adenylosuccinate synthase activity||GTP binding||purine nucleotide biosynthetic process	adenylosuccinate synthetase; K01939 adenylosuccinate synthase [EC:6.3.4.4]	adenylosuccinate synthase [EC:6.3.4.4]	"Purine metabolism || Alanine, aspartate and glutamate metabolism"	PF00709	Adenylosuccinate synthetase	KOG1355	METABOLISM	Nucleotide transport and metabolism	Adenylosuccinate synthase	Adenylosuccinate synthase (26256)	adenylosuccinate synthase	128.66	72.03	35.42	65.64	34.67	150.09	149.41	247.37	185.79	150.16	121.95	68.19	55.56	198.77	114.43	43.1	51.13	59.87	50.8	134.07	234.5	71.01	231.77	171.53
3227	snap_masked-10-processed-gene-6.284-mRNA-1	Phatr3_J36398	300111	36398	tan			1.06015	1.05912	Amino Acid Metabolism	agmatine deiminase	0	other localisation	protein-arginine deiminase activity||putrescine biosynthetic process	hypothetical protein; K10536 agmatine deiminase [EC:3.5.3.12]	agmatine deiminase [EC:3.5.3.12]	Arginine and proline metabolism	PF04371	Porphyromonas-type peptidyl-arginine deiminase				hypothetical protein	hypothetical protein (36398)		31.8	35.76	26.61	29.68	28.72	13.89	35.33	27.55	25.06	37.48	19.75	25.1	22.63	25.4	23.67	41.08	26.39	27.84	27.24	23.77	33.57	17	27.5	27.27
7220	augustus_masked-12-processed-gene-2.133-mRNA-1	Phatr3_J47025	300280	47025	purple		LiUP	1.26753	1.18716	Amino Acid Metabolism	alanine racemse	0	other localisation		alanine racemase			PF00842||PF01168	Alanine racemase, C-terminal domain||Alanine racemase, N-terminal domain				hypothetical protein	hypothetical protein (47025)		42.37	35.19	15.57	24.39	23.24	16.73	26.91	24.78	26.76	22.33	23.62	28.67	21.07	24.07	23.58	24.43	15.22	28.79	25.78	16.36	20.38	47.45	16.01	26.09
2682	augustus_masked-4-processed-gene-11.93-mRNA-1	Phatr3_J34010	301554	34010	brown	DaUP		1.00305	0.634095	Amino Acid Metabolism	ALATchl - 34010	0	signal peptide	biosynthetic process||pyridoxal phosphate binding	hypothetical protein; K00814 alanine transaminase [EC:2.6.1.2]	alanine transaminase [EC:2.6.1.2]	"Alanine, aspartate and glutamate metabolism || Carbon fixation in photosynthetic organisms"	PF00155	Aminotransferase class I and II	KOG0258	METABOLISM	Amino acid transport and metabolism	Alanine aminotransferase	Alanine aminotransferase (34010)		87.83	105.95	59.71	71.42	67.11	6.42	50.94	11.56	63.22	79.98	89.04	61.77	87.82	17.46	69.51	94.17	49.77	57.63	64.81	6.61	46.93	21.35	57.53	59.77
7593	augustus_masked-bd_31x35-processed-gene-0.39-mRNA-1	Phatr3_EG02361	306175	475_bd	green	LoFe-UP+DaUP	DaUP	1.50751	0.347907	Amino Acid Metabolism	ALATmito - 475_bd	0	mitochondrion	biosynthetic process||pyridoxal phosphate binding	hypothetical protein; K00814 alanine transaminase [EC:2.6.1.2]	alanine transaminase [EC:2.6.1.2]	"Alanine, aspartate and glutamate metabolism || Carbon fixation in photosynthetic organisms"	PF00155	Aminotransferase class I and II	KOG0258	METABOLISM	Amino acid transport and metabolism	Alanine aminotransferase	Alanine aminotransferase (475_bd)		14.96	8.48	10.8	34.38	12.96	1.9	8.91	7.16	11.79	15.1	34.56	37.18	22	8.35	5.09	7.06	11.47	14.33	35.95	2.64	3.69	19.15	5.09	12.02
105	augustus_masked-4-processed-gene-12.92-mRNA-1	Phatr3_J10757	301587	10757	turquoise			0.650226	0.789891	Amino Acid Metabolism	ASD chl	0	chloroplast	"N-acetyl-gamma-glutamyl-phosphate reductase activity||cytoplasm||cellular amino acid biosynthetic process||oxidoreductase activity, acting on the aldehyde or oxo group of donors, NAD or NADP as acceptor||protein dimerization activity||NAD binding||oxidation-reduction process"	hypothetical protein			PF01118||PF02774	Semialdehyde dehydrogenase, NAD binding domain||Semialdehyde dehydrogenase, dimerisation domain	KOG4777	METABOLISM	Amino acid transport and metabolism	Aspartate-semialdehyde dehydrogenase	Aspartate-semialdehyde dehydrogenase (10757)	aspartate-semialdehyde dehydrogenase	44.91	16.03	46.02	48.42	55.49	81.92	44.43	91.92	45.99	31.64	106.23	58.69	26.2	132.69	56.7	16.67	86.66	44.66	47.36	82.74	90.91	2.16	81.53	43.91
5390	augustus_masked-3-processed-gene-6.172-mRNA-1	Phatr3_EG02145	311567	44003	brown	DaUP	DaUP	1.10316	0.519011	Amino Acid Metabolism	ASPA	0	other localisation	"metabolic process||hydrolase activity, acting on ester bonds"	hypothetical protein; K01437 aspartoacylase [EC:3.5.1.15]	aspartoacylase [EC:3.5.1.15]	"Alanine, aspartate and glutamate metabolism || Histidine metabolism"	PF04952	Succinylglutamate desuccinylase / Aspartoacylase family				aspartoacylase [EC:3.5.1.15]	aspartoacylase [EC:3.5.1.15] (44003)		28.54	27.22	59.19	145.59	110.37	41.9	64.97	47.21	35.85	44.47	55.98	70.94	86.05	53.38	25.48	46.73	63.39	122.32	77.77	42.69	60.66	75.04	42.8	48.91
12181	snap_masked-3-processed-gene-6.263-mRNA-1	Phatr3_EG02139	303528		NULL	LoFe-UP		1.74728	0.687723	Amino Acid Metabolism	ASPA	0	other localisation	"metabolic process||hydrolase activity, acting on ester bonds"	hypothetical protein; K01437 aspartoacylase [EC:3.5.1.15]	aspartoacylase [EC:3.5.1.15]	"Alanine, aspartate and glutamate metabolism || Histidine metabolism"	PF04952	Succinylglutamate desuccinylase / Aspartoacylase family				hypothetical protein	hypothetical protein ()		2.95	3.37	0.77	15.34	2.56	6.3	11.89	9.25	7.25	11.82	16.05	9.93	30.65	6.34	0.88	1.33	3	3.67	3.26	5.64	9.81	8.1	9.67	11.18
1547	maker-10-augustus-gene-8.239-mRNA-1	Phatr3_J20905	300115	20905	darkred	DaUP		0.823657	0.529325	Amino Acid Metabolism	Asparaginase	0	other localisation	cellular amino acid metabolic process	hypothetical protein; K01424 L-asparaginase [EC:3.5.1.1]	L-asparaginase [EC:3.5.1.1]	"Alanine, aspartate and glutamate metabolism || Cyanoamino acid metabolism || Nitrogen metabolism"	PF00710	Asparaginase	KOG0503	METABOLISM	Amino acid transport and metabolism	Asparaginase	Asparaginase (20905)	"L-asparaginases, type I"	11	4.11	4.04	8.33	17.6	9.92	6.43	8.8	8.39	3.49	12.88	17.88	22.54	9.28	7.42	3.54	5.22	12.21	23.28	8.4	10.44	12.2	6.72	5.45
4172	snap_masked-16-processed-gene-6.187-mRNA-1	Phatr3_J4073	304591	4073	green			1.1851	0.750546	Amino Acid Metabolism	Asparaginase	0	other localisation	cellular amino acid metabolic process	hypothetical protein			PF00710	Asparaginase	KOG0503	METABOLISM	Amino acid transport and metabolism	Asparaginase	Asparaginase (4073)	"L-asparaginases, type I||_GAP_"	20.89	18.68	19.15	15.1	18.5	6.85	19.19	14.98	19.48	21.9	22	27.93	17.43	17.69	17.58	20.13	17.66	13.72	28.49	9.73	11.69	20.92	13.08	19.97
9855	augustus_masked-10-processed-gene-6.194-mRNA-1	Phatr3_J5288	308271	5288	brown	DaUP	DaUP	1.22279	0.635837	Amino Acid Metabolism	Asparagine Synthase	0	mitochondrion	asparagine synthase (glutamine-hydrolyzing) activity||asparagine biosynthetic process	hypothetical protein			PF00733	Asparagine synthase				hypothetical protein	hypothetical protein (5288)		58.04	29.47	59.7	55.77	71.36	56.67	38.17	55.16	33	37.66	58.85	57.62	51.43	47.94	47.26	22.76	66.38	56.01	65.27	50.64	41.5	38.88	35.58	22.31
1380	maker-2-augustus-gene-12.275-mRNA-1	Phatr3_J18337	305454	18337	turquoise	LiUP		0.805572	1.45077	Amino Acid Metabolism	Asparagine Synthase (not chloroplast)	1	signal peptide	asparagine synthase (glutamine-hydrolyzing) activity||asparagine biosynthetic process||metabolic process	hypothetical protein; K01953 asparagine synthase (glutamine-hydrolysing) [EC:6.3.5.4]	asparagine synthase (glutamine-hydrolysing) [EC:6.3.5.4]	"Alanine, aspartate and glutamate metabolism || Nitrogen metabolism"	PF00310||PF00733||PF12481||PF13522||PF13537	Glutamine amidotransferases class-II||Asparagine synthase||Aluminium induced protein||Glutamine amidotransferase domain||Glutamine amidotransferase domain	KOG0571	METABOLISM	Amino acid transport and metabolism	Asparagine synthase (glutamine-hydrolyzing)	Asparagine synthase (glutamine-hydrolyzing) (18337)	asparagine synthase (glutamine-hydrolyzing)||_GAP_	71.18	60.2	47.27	50.41	33.71	81.84	63.69	111.4	96.21	76.47	77.21	64.05	24.22	104.24	66.25	46.38	58.38	42.53	32.45	90.31	122.38	36.87	126.3	81.91
1423	augustus_masked-4-processed-gene-3.37-mRNA-1	Phatr3_J18911	303643	18911	brown	DaUP	DaUP	1.07368	0.193284	Amino Acid Metabolism	Aspartate Ammonia Ligase	0	other localisation	aspartate-ammonia ligase activity||cytoplasm||asparagine biosynthetic process	aspartate--ammonia ligase			PF03590	Aspartate-ammonia ligase				hypothetical protein	hypothetical protein (18911)		25.98	9.82	40.58	64.6	66.25	4.9	30.5	11.57	13.37	20.01	60.52	54.01	122.37	10.98	15.03	11.1	45.41	51.5	74.38	4.45	17.06	32.44	14.19	15.85
1812	augustus_masked-2-processed-gene-2.53-mRNA-1	Phatr3_J25183	309460	25183	green	DaUP	DaUP	0.997356	0.673964	Amino Acid Metabolism	aspartate carbamoyltransferase	0	other localisation	cellular amino acid metabolic process||amino acid binding||carboxyl- or carbamoyltransferase activity	hypothetical protein			PF00185||PF02729	Aspartate/ornithine carbamoyltransferase, Asp/Orn binding domain||Aspartate/ornithine carbamoyltransferase, carbamoyl-P binding domain	KOG0370	POORLY CHARACTERIZED	General function prediction only	Multifunctional pyrimidine synthesis protein CAD (includes carbamoyl-phophate synthetase, aspartate transcarbamylase, and glutamine amidotransferase)	Multifunctional pyrimidine synthesis protein CAD (includes carbamoyl-phophate synthetase, aspartate transcarbamylase, and glutamine amidotransferase) (25183)	aspartate carbamoyltransferase	31.52	19.5	31.62	32.89	36.87	36.28	23.85	32.56	38.84	39.71	54.45	34.18	38	39.08	28.1	17.57	42.11	30.03	39.46	35.79	44.24	9.51	42.05	42.87
2129	augustus_masked-26-processed-gene-3.147-mRNA-1	Phatr3_J30807	303177	30807	turquoise	LiUP	LiUP	0.813568	1.69767	Amino Acid Metabolism	aspartate oxidase	0	mitochondrion	oxidoreductase activity||oxidation-reduction process	hypothetical protein			PF00890||PF07992	FAD binding domain||Pyridine nucleotide-disulphide oxidoreductase	KOG2403	METABOLISM	Energy production and conversion	Succinate dehydrogenase, flavoprotein subunit	Succinate dehydrogenase, flavoprotein subunit (30807)		23.18	28.26	47.9	13.02	16.17	58.35	31.39	37.09	34.59	30.68	24.17	14.59	11.59	47.12	39.78	30.64	33.23	22.57	7.58	32.83	23.31	6.83	46.71	31.19
9821	augustus_masked-15-processed-gene-6.55-mRNA-1	Phatr3_J52316	306579	52316	turquoise	LiUP	LiUP	0.791039	1.95552	Amino Acid Metabolism	AspK chl	0	chloroplast	metabolic process||amino acid binding				PF00696||PF01842	Amino acid kinase family||ACT domain	KOG0456	METABOLISM	Amino acid transport and metabolism	Aspartate kinase	Aspartate kinase (52316)	aspartate kinase	186.4	100.33	139.03	56.22	42.13	264.84	157.35	359.26	274.61	227.1	190.67	66.62	34.56	347.47	207.18	79.22	208.11	49.88	56.65	329.05	307.54	23.47	336.53	290.29
1629	augustus_masked-15-processed-gene-7.75-mRNA-1	Phatr3_J22113	306602	22113	grey			1.07993	0.856127	Amino Acid Metabolism	AspK/HSDH other	0	other localisation	cellular amino acid metabolic process||metabolic process||oxidoreductase activity||amino acid binding||NADP binding||oxidation-reduction process	bifunctional aspartokinase; K12524 bifunctional aspartokinase / homoserine dehydrogenase 1 [EC:2.7.2.4 1.1.1.3]	bifunctional aspartokinase / homoserine dehydrogenase 1 [EC:2.7.2.4 1.1.1.3]	"Glycine, serine and threonine metabolism || Cysteine and methionine metabolism || Lysine biosynthesis"	PF00696||PF00742||PF01842||PF03447||PF13840	Amino acid kinase family||Homoserine dehydrogenase||ACT domain||Homoserine dehydrogenase, NAD binding domain||ACT domain	KOG0456	METABOLISM	Amino acid transport and metabolism	Aspartate kinase	Aspartate kinase (22113)	aspartate kinase||_GAP_	29.05	25.79	15.41	37.85	39.19	31.89	22.03	27.07	21.27	20.84	21.49	25.27	20	24.72	21.79	14.2	32.27	41.46	24.88	30.49	28.4	17.02	24.44	20.63
1694	augustus_masked-21-processed-gene-3.29-mRNA-1	Phatr3_J23059	309178	23059	turquoise			0.941947	1.11075	Amino Acid Metabolism	ASTchl - 23059	0	signal peptide	biosynthetic process||pyridoxal phosphate binding	"AAT_1; aspartate transaminase (EC:2.6.1.1); K14455 aspartate aminotransferase, mitchondrial [EC:2.6.1.1]"	"aspartate aminotransferase, mitochondrial [EC:2.6.1.1]"	"Alanine, aspartate and glutamate metabolism || Cysteine and methionine metabolism || Arginine and proline metabolism || Tyrosine metabolism || Phenylalanine metabolism || Phenylalanine, tyrosine and tryptophan biosynthesis || Carbon fixation in photosynthetic organisms || Isoquinoline alkaloid biosynthesis || Tropane, piperidine and pyridine alkaloid biosynthesis || Fat digestion and absorption"	PF00155	Aminotransferase class I and II	KOG1411	METABOLISM	Amino acid transport and metabolism	Aspartate aminotransferase/Glutamic oxaloacetic transaminase AAT1/GOT2	Aspartate aminotransferase/Glutamic oxaloacetic transaminase AAT1/GOT2 (23059)		91.7	92.59	61.23	79.53	76.9	85.2	83.91	105.42	81.08	105.23	76.43	75	90	118.88	86.69	88.96	88.73	63.63	62.12	100.94	97.5	44.38	117.81	87.42
1759	maker-28-snap-gene-2.414-mRNA-1	Phatr3_J23871	307371	23871	turquoise	LiUP	LiUP	0.914105	2.05038	Amino Acid Metabolism	ASTmito - 23871	0	mitochondrion	biosynthetic process||pyridoxal phosphate binding	AAT_2; aspartate aminotransferase (EC:2.6.1.1); K00813 aspartate aminotransferase [EC:2.6.1.1]	aspartate aminotransferase [EC:2.6.1.1]	"Alanine, aspartate and glutamate metabolism || Cysteine and methionine metabolism || Arginine and proline metabolism || Tyrosine metabolism || Phenylalanine metabolism || Phenylalanine, tyrosine and tryptophan biosynthesis || Novobiocin biosynthesis || Isoquinoline alkaloid biosynthesis || Tropane, piperidine and pyridine alkaloid biosynthesis"	PF00155	Aminotransferase class I and II	KOG1411	METABOLISM	Amino acid transport and metabolism	Aspartate aminotransferase/Glutamic oxaloacetic transaminase AAT1/GOT2	Aspartate aminotransferase/Glutamic oxaloacetic transaminase AAT1/GOT2 (23871)		39.79	26.12	26.82	32.96	34.37	154.55	81.89	100.51	59.89	60.53	51.97	40.58	46.41	127.55	49.86	33.2	27.01	34.06	42.92	125.65	99.13	46.61	115.21	61.1
4938	augustus_masked-1-processed-gene-24.39-mRNA-1	Phatr3_J43277	302761	43277	magenta	DaUP	DaUP	0.875706	0.476318	Amino Acid Metabolism	Chorismate mutase	0	other localisation		probable chorismate mutase; K01850 chorismate mutase [EC:5.4.99.5]	chorismate mutase [EC:5.4.99.5]	"Phenylalanine, tyrosine and tryptophan biosynthesis"			KOG0795	METABOLISM	Amino acid transport and metabolism	Chorismate mutase	Chorismate mutase (43277)	chorismate mutase	25.03	17.16	21.82	13.23	26.66	4.42	13.29	6.02	7.07	11.31	15.1	19.49	14.48	7.4	13.61	20.76	28.75	12.02	38.83	10.35	12.32	9.99	7.78	7.77
5040	augustus_masked-2-processed-gene-5.41-mRNA-1	Phatr3_J43429	301315	43429	grey			1.11714	0.823794	Amino Acid Metabolism	Chorismate mutase	1	chloroplast	chorismate synthase activity||aromatic amino acid family biosynthetic process	chorismate synthase; K01736 chorismate synthase [EC:4.2.3.5]	chorismate synthase [EC:4.2.3.5]	"Phenylalanine, tyrosine and tryptophan biosynthesis"	PF01264	Chorismate synthase	KOG4492	METABOLISM	Amino acid transport and metabolism	Chorismate synthase	Chorismate synthase (43429)	chorismate synthase||_GAP_	61	18.68	46.3	41.15	46.89	52.19	57.95	76.49	86.44	50.28	89.23	49.17	61.6	79.86	28.19	12.76	53.29	33.45	57.23	67.8	114.88	4.95	72.71	67.44
1779	maker-1-snap-gene-4.235-mRNA-1	Phatr3_J24353	307009	24353	lightcyan			0.839616	0.698254	Amino Acid Metabolism	DAHP Synthase	0	chloroplast	3-deoxy-7-phosphoheptulonate synthase activity||aromatic amino acid family biosynthetic process	AroA; 3-deoxy-7-phosphoheptulonate synthase; K01626 3-deoxy-7-phosphoheptulonate synthase [EC:2.5.1.54]	3-deoxy-7-phosphoheptulonate synthase [EC:2.5.1.54]	"Phenylalanine, tyrosine and tryptophan biosynthesis"	PF01474	Class-II DAHP synthetase family				hypothetical protein	hypothetical protein (24353)	3-deoxy-7-phosphoheptulonate synthase	73.37	97.38	212.2	90.15	63.08	89.79	70.27	95.61	126.79	258.63	302.37	99.65	77.86	136.83	64.36	112.53	275.1	72.4	53.63	108.82	145.44	3.51	163.34	238.81
1592	snap_masked-13-processed-gene-6.205-mRNA-1	Phatr3_J21592	308550	21592	turquoise	LiUP	LiUP	0.806189	2.07076	Amino Acid Metabolism	diaminopimelate decarboxylase	0	chloroplast	catalytic activity	diaminopimelate decarboxylase; K01586 diaminopimelate decarboxylase [EC:4.1.1.20]	diaminopimelate decarboxylase [EC:4.1.1.20]	Lysine biosynthesis	PF00278||PF02784	Pyridoxal-dependent decarboxylase, C-terminal sheet domain||Pyridoxal-dependent decarboxylase, pyridoxal binding domain	KOG0622	METABOLISM	Amino acid transport and metabolism	Ornithine decarboxylase	Ornithine decarboxylase (21592)		137.91	59.57	57.84	89.73	90.12	279.43	191.62	287.01	202.57	145.02	105.11	55.27	45.42	251.34	173.19	46.42	99.69	90.17	57.09	274.47	315.14	49.59	250.96	131.02
1371	augustus_masked-2-processed-gene-9.83-mRNA-1	Phatr3_J18246	305373	18246	turquoise		LiUP	0.934755	1.6171	Amino Acid Metabolism	EPSP Synthase	0	chloroplast	"transferase activity, transferring alkyl or aryl (other than methyl) groups"	EPSPsy; 3-phosphoshikimate 1-carboxyvinyltransferase; K00800 3-phosphoshikimate 1-carboxyvinyltransferase [EC:2.5.1.19]	3-phosphoshikimate 1-carboxyvinyltransferase [EC:2.5.1.19]	"Phenylalanine, tyrosine and tryptophan biosynthesis"	PF00275	EPSP synthase (3-phosphoshikimate 1-carboxyvinyltransferase)	KOG0692	METABOLISM	Amino acid transport and metabolism	Pentafunctional AROM protein	Pentafunctional AROM protein (18246)	3-phosphoshikimate 1-carboxyvinyltransferase	46.26	37.6	43.29	35.54	39.91	108.77	64.93	98.97	77.98	60.02	68.21	34.14	36.39	111.33	76.67	28.55	49.35	30.65	35.85	103.38	108.24	24.3	90.8	54.26
9467	augustus_masked-28-processed-gene-2.190-mRNA-1	Phatr3_EG02215	301222	50281	brown	DaUP	DaUP	1.36338	0.343104	Amino Acid Metabolism	FAH	0	other localisation	catalytic activity||fumarylacetoacetase activity||protein binding||metabolic process||aromatic amino acid family metabolic process	hypothetical protein; K01555 fumarylacetoacetase [EC:3.7.1.2]	fumarylacetoacetase [EC:3.7.1.2]	Tyrosine metabolism || Styrene degradation	PF01557||PF02798||PF09298||PF13409||PF13417	Fumarylacetoacetate (FAA) hydrolase family||Glutathione S-transferase, N-terminal domain||Fumarylacetoacetase N-terminal||Glutathione S-transferase, N-terminal domain||Glutathione S-transferase, N-terminal domain	KOG2843	METABOLISM	Carbohydrate transport and metabolism	Fumarylacetoacetase	Fumarylacetoacetase (50281)	fumarylacetoacetase||_GAP_	15.55	14.62	36.46	25.73	27.5	2.82	7.18	3.53	7.96	19.95	40.17	33.29	29.17	3.42	10.66	21.18	21.94	21.89	26.51	2.88	8.58	7.33	5.07	13.78
7058	maker-11-snap-gene-3.243-mRNA-1	Phatr3_J46736	304294	46736	turquoise	LoFe-UP		1.45297	1.18128	Amino Acid Metabolism	GAMT	0	other localisation	protein binding	hypothetical protein			PF00023||PF12796||PF13606||PF13637||PF13857	Ankyrin repeat||Ankyrin repeats (3 copies)||Ankyrin repeat||Ankyrin repeats (many copies)||Ankyrin repeats (many copies)	KOG1709	METABOLISM	Amino acid transport and metabolism	Guanidinoacetate methyltransferase and related proteins	Guanidinoacetate methyltransferase and related proteins (46736)		25	10.23	11.65	26.22	11.32	45.37	25.13	47.03	36.02	31.55	37.09	25.39	24.31	44.9	11.49	5.42	10.86	12.96	24.9	31.44	36.73	6.08	36.73	32.63
1636	augustus_masked-16-processed-gene-2.35-mRNA-1	Phatr3_J22187	306675	22187	darkturquoise	LiUP	LiUP	1.17077	3.10662	Amino Acid Metabolism	GDCP	0	mitochondrion	glycine dehydrogenase (decarboxylating) activity||glycine catabolic process||oxidation-reduction process	GDCP; glycine decarboxylase p- protein; K00281 glycine dehydrogenase [EC:1.4.4.2]	glycine dehydrogenase [EC:1.4.4.2]	"Glycine, serine and threonine metabolism"	PF02347	Glycine cleavage system P-protein	KOG2040	METABOLISM	Amino acid transport and metabolism	Glycine dehydrogenase (decarboxylating)	Glycine dehydrogenase (decarboxylating) (22187)	glycine dehydrogenase	155.02	158.21	9.39	32.46	72.04	102.78	116.85	92.82	139.46	83.2	5.78	61.58	56.54	108.46	184	135.91	7.44	36.5	101.94	97.04	86.6	228.78	95.5	93.38
9810	augustus_masked-bd_32x35-processed-gene-1.59-mRNA-1	Phatr3_Jdraft521	306182	521_bd	red	LiUP	LiUP	1.10829	2.76257	Amino Acid Metabolism	GDCT	0	mitochondrion	aminomethyltransferase activity||cytoplasm||glycine catabolic process	GDCT; glycine decarboxylase t-protein; K00605 aminomethyltransferase [EC:2.1.2.10]	aminomethyltransferase [EC:2.1.2.10]	"Glycine, serine and threonine metabolism || One carbon pool by folate || Nitrogen metabolism"	PF01571||PF08669	Aminomethyltransferase folate-binding domain||Glycine cleavage T-protein C-terminal barrel domain	KOG2770	METABOLISM	Amino acid transport and metabolism	Aminomethyl transferase	Aminomethyl transferase (521_bd)	glycine cleavage system T protein	32.35	31.14	1.19	19.55	25.33	88.93	125.92	112.2	74.86	49.24	10.39	27.17	84.01	124.14	41.12	33.16	1.56	18.86	25.24	62.99	112.37	129.79	86.27	40.38
865	augustus_masked-17-processed-gene-2.64-mRNA-1	Phatr3_J14994	306735	14994	tan			1.03731	0.970682	Amino Acid Metabolism	GFA1	0	mitochondrion	carbohydrate metabolic process||metabolic process||carbohydrate binding	GFA1; glutamine-fructose-6-phosphate transaminase (EC:2.6.1.16); K00820 glucosamine--fructose-6-phosphate aminotransferase (isomerizing) [EC:2.6.1.16]	glucosamine--fructose-6-phosphate aminotransferase (isomerizing) [EC:2.6.1.16]	"Alanine, aspartate and glutamate metabolism || Amino sugar and nucleotide sugar metabolism"	PF00310||PF01380||PF13230||PF13522||PF13537	Glutamine amidotransferases class-II||SIS domain||Glutamine amidotransferases class-II||Glutamine amidotransferase domain||Glutamine amidotransferase domain	KOG1268	CELLULAR PROCESSES AND SIGNALING	Cell wall/membrane/envelope biogenesis	Glucosamine 6-phosphate synthetases, contain amidotransferase and phosphosugar isomerase domains	Glucosamine 6-phosphate synthetases, contain amidotransferase and phosphosugar isomerase domains (14994)	glutamine-fructose-6-phosphate transaminase (isomerizing)	70.49	69.97	50.63	41.2	42.7	18.38	29.74	25.33	43.85	51.89	68.11	51.98	25.61	23.07	60.24	89.09	45.16	38.48	58.92	33.41	40.62	49.65	14.91	43.04
6148	augustus_masked-6-processed-gene-6.77-mRNA-1	Phatr3_J45239	303778	45239	NULL	DaUP	DaUP	1.12586	0.0717386	Amino Acid Metabolism	GLDH (NAD) mito	0	mitochondrion	glutamate dehydrogenase (NAD+) activity||cellular amino acid metabolic process||oxidoreductase activity||glutamate catabolic process to 2-oxoglutarate||oxidation-reduction process	hypothetical protein; K00260 glutamate dehydrogenase [EC:1.4.1.2]	glutamate dehydrogenase [EC:1.4.1.2]	"Alanine, aspartate and glutamate metabolism || Arginine and proline metabolism || Taurine and hypotaurine metabolism || Nitrogen metabolism"	PF00208||PF05088	Glutamate/Leucine/Phenylalanine/Valine dehydrogenase||Bacterial NAD-glutamate dehydrogenase	KOG2250	METABOLISM	Amino acid transport and metabolism	Glutamate/leucine/phenylalanine/valine dehydrogenases	Glutamate/leucine/phenylalanine/valine dehydrogenases (45239)		22.95	4.99	74.99	95.85	107.89	5.32	7.87	4.13	8.19	8.1	94.9	85.74	78.52	3.5	6.32	6.51	75.59	77.69	130.42	6.09	4.63	3.23	5.85	6.67
677	RICE:10149085	Phatr3_J13951	308496	13951	NULL			1.14758	0.225469	Amino Acid Metabolism	GLDH (NADP)	0	other localisation	cellular amino acid metabolic process||oxidoreductase activity||oxidation-reduction process	hypothetical protein			PF00208||PF02812	Glutamate/Leucine/Phenylalanine/Valine dehydrogenase||Glu/Leu/Phe/Val dehydrogenase, dimerisation domain	KOG2250	METABOLISM	Amino acid transport and metabolism	Glutamate/leucine/phenylalanine/valine dehydrogenases	Glutamate/leucine/phenylalanine/valine dehydrogenases (13951)		4.91	14.94	177.78	7.23	1.21	2.25	3.06	2.61	7.87	43.58	103.99	10.22	1.75	1.46	2.1	29.16	116.71	3.59	2.28	2.09	1.19	2.24	2.96	26.12
1501	augustus_masked-8-processed-gene-1.17-mRNA-1	Phatr3_J20192	310066	20192	green	LoFe-UP+DaUP	DaUP	1.51795	0.319236	Amino Acid Metabolism	GLDH-like mito	0	mitochondrion	catalytic activity||UDP-N-acetylmuramate dehydrogenase activity||oxidoreductase activity||flavin adenine dinucleotide binding||oxidation-reduction process	D-LCR; d-lactate dehydrogenase (EC:1.1.2.4)			PF01565||PF02913	FAD binding domain||FAD linked oxidases, C-terminal domain	KOG1232	METABOLISM	Energy production and conversion	Proteins containing the FAD binding domain	Proteins containing the FAD binding domain (20192)		12.69	11.61	17.59	31.85	18.52	1.65	10.27	4.29	10.86	15.13	41.01	19.72	25.27	5.12	8.97	9.92	13.95	19.21	18.41	1.17	8.01	5.6	7.75	12.08
6088	augustus_masked-6-processed-gene-4.57-mRNA-1	Phatr3_J45141	305877	45141	NULL	LoFe-UP+DaUP	DaUP	1.68748	0.0866354	Amino Acid Metabolism	HIBADH	0	mitochondrion	phosphogluconate dehydrogenase (decarboxylating) activity||pentose-phosphate shunt||NAD binding||oxidation-reduction process	oxidoreductase (EC:1.1.1.31); K00020 3-hydroxyisobutyrate dehydrogenase [EC:1.1.1.31]	3-hydroxyisobutyrate dehydrogenase [EC:1.1.1.31]	"Valine, leucine and isoleucine degradation"	PF03446||PF03807||PF14833	D binding domain of 6-phosphogluconate dehydrogenase||NADP oxidoreductase coenzyme F420-dependent||NAD-binding of NADP-dependent 3-hydroxyisobutyrate dehydrogenase	KOG0409	POORLY CHARACTERIZED	General function prediction only	Predicted dehydrogenase	Predicted dehydrogenase (45141)		1.03	1.93	31.73	39.03	48.86	1.31	2.52	1.25	1.1	3.99	23.65	27.67	59.31	0.87	0.46	5.03	12.94	31.62	25.16	1.05	1.08	4.78	0.79	0.74
6893	maker-10-augustus-gene-6.355-mRNA-1	Phatr3_J46461	304242	46461	turquoise			0.773011	1.46699	Amino Acid Metabolism	homoserine kinase	2	signal peptide	ATP binding	hypothetical protein			PF00288||PF08544	GHMP kinases N terminal domain||GHMP kinases C terminal	KOG1537	METABOLISM	Amino acid transport and metabolism	Homoserine kinase	Homoserine kinase (46461)	homoserine kinase	45.89	25.67	46.65	35.11	42.68	101.86	67.56	103.83	94.48	51.39	66.59	42.34	57.82	109.02	46.57	33.65	49.92	55.07	31.65	96.16	113.72	17.55	116.05	70.05
1896	augustus_masked-6-processed-gene-6.60-mRNA-1	Phatr3_J26813	311803	26813	darkgrey	HiFe-UP	HiFe-UP	0.572811	0.996629	Amino Acid Metabolism	HSDH chl	0	chloroplast	cellular amino acid metabolic process||oxidoreductase activity||NADP binding||oxidation-reduction process	hypothetical protein			PF00742||PF03447	Homoserine dehydrogenase||Homoserine dehydrogenase, NAD binding domain	KOG0455	METABOLISM	Amino acid transport and metabolism	Homoserine dehydrogenase	Homoserine dehydrogenase (26813)		69.03	54.87	66.07	55.44	39.53	45.64	99.05	93.78	85.72	63.28	82.01	36.16	20.49	101.65	129.76	32.28	131.44	71.18	31.07	91.75	170.43	1.85	112.16	84.83
8272	augustus_masked-18-processed-gene-6.48-mRNA-1	Phatr3_J48694	308798	48694	darkred	DaUP		1.16216	0.602421	Amino Acid Metabolism	HSDH other	1	other localisation	cellular amino acid metabolic process||oxidoreductase activity||NADP binding||oxidation-reduction process	hypothetical protein			PF00742||PF03447	Homoserine dehydrogenase||Homoserine dehydrogenase, NAD binding domain	KOG0455	METABOLISM	Amino acid transport and metabolism	Homoserine dehydrogenase	Homoserine dehydrogenase (48694)		17.99	23.68	17.59	24.99	16.81	2.08	24.07	9.13	27.1	21.84	28.81	22.1	61.24	18.07	14.87	22.7	14.29	31.37	19.9	2.56	19.91	14.53	17.19	30.87
1725	augustus_masked-24-processed-gene-2.19-mRNA-1	Phatr3_J23467	307234	23467	midnightblue	DaUP		1.25133	0.609265	Amino Acid Metabolism	MSDH1	0	mitochondrion	metabolic process||oxidoreductase activity||oxidation-reduction process	dehydrogenase methylmalonate-semialdhyde dehydrogenase (EC:1.2.1.27); K00140 methylmalonate-semialdehyde dehydrogenase [EC:1.2.1.27]	malonate-semialdehyde dehydrogenase (acetylating) / methylmalonate-semialdehyde dehydrogenase [EC:1.2.1.18 1.2.1.27]	"Valine, leucine and isoleucine degradation || beta-Alanine metabolism || Inositol phosphate metabolism || Propanoate metabolism"	PF00171	Aldehyde dehydrogenase family	KOG2449	METABOLISM	Amino acid transport and metabolism	Methylmalonate semialdehyde dehydrogenase	Methylmalonate semialdehyde dehydrogenase (23467)	methylmalonate-semialdehyde dehydrogenase (acylating)	13.92	19.75	15.13	19.8	19.26	2.15	23.19	4.57	13.87	13.67	18.17	21.41	31.33	5.91	13.79	12.84	10.95	18.29	18.89	2.83	15.25	18.23	12.95	14.86
9971	augustus_masked-9-processed-gene-7.103-mRNA-1	Phatr3_J54535	306087	54535	grey	LiUP	LiUP	1.2015	1.53436	Amino Acid Metabolism	MSDH2 (MMSDH)	0	other localisation	metabolic process||oxidoreductase activity||oxidation-reduction process	MMSDH; methylmalonate semialdhyde dehydrogenase (EC:1.2.1.27)			PF00171	Aldehyde dehydrogenase family	KOG2449	METABOLISM	Amino acid transport and metabolism	Methylmalonate semialdehyde dehydrogenase	Methylmalonate semialdehyde dehydrogenase (54535)	methylmalonate-semialdehyde dehydrogenase (acylating)||_GAP_	63.01	84.03	39.41	68.35	65.76	58.62	57.83	53.25	59.59	99.08	49.17	33.2	36.89	40.94	66.51	60.27	20.02	62.27	59.25	55.65	32.47	152.02	16.62	64.58
9785	augustus_masked-6-processed-gene-9.182-mRNA-1	Phatr3_J51830	309920	51830	lightcyan	DaUP	DaUP	0.885093	0.251998	Amino Acid Metabolism	MUT	0	mitochondrion	metabolic process||intramolecular transferase activity||cobalamin binding||metal ion binding	methylmalonyl-coa mutase (EC:5.4.99.2); K01847 methylmalonyl-CoA mutase [EC:5.4.99.2]	methylmalonyl-CoA mutase [EC:5.4.99.2]	"Valine, leucine and isoleucine degradation || Glyoxylate and dicarboxylate metabolism || Propanoate metabolism || Carbon fixation pathways in prokaryotes"	PF01642||PF02310	Methylmalonyl-CoA mutase||B12 binding domain				hypothetical protein	hypothetical protein (51830)	methylmalonyl-CoA mutase N-terminal domain||methylmalonyl-CoA mutase C-terminal domain	10.63	11.66	53.24	20.87	13.73	3.25	5.5	1.87	4.89	14.36	70.37	21.08	12.86	1.92	8.74	20.51	68.88	17.9	14.26	3.25	5.04	2.51	3.03	10.09
1947	maker-9-snap-gene-7.261-mRNA-1	Phatr3_J27726	304073	27726	magenta	LoFe-UP+DaUP	DaUP	1.31823	0.533494	Amino Acid Metabolism	OAT (ornithine aminotransferase) - mito	0	other localisation	transaminase activity||pyridoxal phosphate binding	OAT; ornithine aminotransferase; K00819 ornithine--oxo-acid transaminase [EC:2.6.1.13]	ornithine--oxo-acid transaminase [EC:2.6.1.13]	Arginine and proline metabolism	PF00202	Aminotransferase class-III	KOG1402	METABOLISM	Amino acid transport and metabolism	Ornithine aminotransferase	Ornithine aminotransferase (27726)	ornithine--oxo-acid transaminase	179.45	114.75	254.78	197.52	221.52	62.92	160.18	91.25	136.48	179.74	219.36	210.36	164.66	77.06	129.5	107.87	248.61	198.29	246.31	106.36	151.12	52.65	194.32	139.63
961	snap_masked-20-processed-gene-4.40-mRNA-1	Phatr3_J15536	307075	15536	darkorange			1.21291	0.912416	Amino Acid Metabolism	omega amidase	0	signal peptide	"nitrogen compound metabolic process||hydrolase activity, acting on carbon-nitrogen (but not peptide) bonds"	hypothetical protein; K13566 omega-amidase [EC:3.5.1.3]	omega-amidase [EC:3.5.1.3]	"Alanine, aspartate and glutamate metabolism"	PF00795	Carbon-nitrogen hydrolase	KOG0806	METABOLISM	Amino acid transport and metabolism	Carbon-nitrogen hydrolase	Carbon-nitrogen hydrolase (15536)		44.98	46.71	49.08	35.91	49	40.71	40.23	22.18	45.88	55.75	51.37	36.71	64.77	22.68	31.91	49.01	27.12	34.43	41.39	24.88	28.37	36.48	37.48	49.14
2273	maker-1-snap-gene-13.97-mRNA-1	Phatr3_J31906	309080	31906	lightcyan		LiUP	0.915857	1.12011	Amino Acid Metabolism	P5CDH (mito)	0	mitochondrion	metabolic process||oxidoreductase activity||oxidation-reduction process	aldehyde dehydrogenase (EC:1.2.1.3); K00294 1-pyrroline-5-carboxylate dehydrogenase [EC:1.5.1.12]	1-pyrroline-5-carboxylate dehydrogenase [EC:1.5.1.12]	"Alanine, aspartate and glutamate metabolism || Arginine and proline metabolism"	PF00171	Aldehyde dehydrogenase family	KOG2451	METABOLISM	Energy production and conversion	Aldehyde dehydrogenase	Aldehyde dehydrogenase (31906)		51.95	109.06	90.33	58.29	52.85	63.71	77.13	71.9	74.07	96.94	112.75	58.63	91.65	78.19	66.32	99.35	64.11	55.43	59.31	56.67	68.38	113.77	79.08	123.55
1345	augustus_masked-2-processed-gene-0.28-mRNA-1	Phatr3_J18027	305382	18027	salmon			1.05331	0.807053	Amino Acid Metabolism	P5CS	0	other localisation	metabolic process||oxidoreductase activity||oxidation-reduction process	hypothetical protein; K12657 delta-1-pyrroline-5-carboxylate synthetase [EC:2.7.2.11 1.2.1.41]	delta-1-pyrroline-5-carboxylate synthetase [EC:2.7.2.11 1.2.1.41]	Arginine and proline metabolism	PF00171||PF00696	Aldehyde dehydrogenase family||Amino acid kinase family	KOG4165	METABOLISM	Amino acid transport and metabolism	Gamma-glutamyl phosphate reductase	Gamma-glutamyl phosphate reductase (18027)	glutamate-5-semialdehyde dehydrogenase||_GAP_	9.9	2.02	6.27	21.32	11.41	21.91	6.72	33.36	13.68	9.11	31.79	27.19	12.18	21.93	6.92	1.29	19.36	13.48	16.83	35.81	16.55	7.5	24.04	6.11
9732	augustus_masked-26-processed-gene-1.20-mRNA-1	Phatr3_J51245	311269	51245	lightcyan	DaUP	DaUP	0.940186	0.105793	Amino Acid Metabolism	PCC1	0	mitochondrion	catalytic activity||ATP binding||metabolic process||ligase activity	carboxylase propionyl-coa carboxylase; K01965 propionyl-CoA carboxylase alpha chain [EC:6.4.1.3]	propionyl-CoA carboxylase alpha chain [EC:6.4.1.3]	"Valine, leucine and isoleucine degradation || Glyoxylate and dicarboxylate metabolism || Propanoate metabolism || Carbon fixation pathways in prokaryotes"	PF00289||PF00364||PF02222||PF02785||PF02786||PF13535||PF15632	Carbamoyl-phosphate synthase L chain, N-terminal domain||Biotin-requiring enzyme||ATP-grasp domain||Biotin carboxylase C-terminal domain||Carbamoyl-phosphate synthase L chain, ATP binding domain||ATP-grasp domain||ATP-grasp in the biosynthetic pathway with Ter operon	KOG0238	METABOLISM	Lipid transport and metabolism	3-Methylcrotonyl-CoA carboxylase, biotin-containing subunit/Propionyl-CoA carboxylase, alpha chain/Acetyl-CoA carboxylase, biotin carboxylase subunit	3-Methylcrotonyl-CoA carboxylase, biotin-containing subunit/Propionyl-CoA carboxylase, alpha chain/Acetyl-CoA carboxylase, biotin carboxylase subunit (51245)		6.05	14.42	69.27	49.73	30.38	1.87	3.53	0.82	4.44	21.59	144.91	54.99	42.14	0.79	4.49	19.91	79.51	44.33	26.18	0.68	2.12	1.04	1.22	17.81
6535	maker-8-augustus-gene-5.111-mRNA-1	Phatr3_J45886	312000	45886	lightcyan	DaUP	DaUP	0.751449	0.143854	Amino Acid Metabolism	PCC2	0	other localisation	ligase activity	hypothetical protein; K01966 propionyl-CoA carboxylase beta chain [EC:6.4.1.3]	propionyl-CoA carboxylase beta chain [EC:6.4.1.3]	"Valine, leucine and isoleucine degradation || Glyoxylate and dicarboxylate metabolism || Propanoate metabolism || Carbon fixation pathways in prokaryotes"	PF01039	Carboxyl transferase domain	KOG0540	METABOLISM	Amino acid transport and metabolism	3-Methylcrotonyl-CoA carboxylase, non-biotin containing subunit/Acetyl-CoA carboxylase carboxyl transferase, subunit beta	3-Methylcrotonyl-CoA carboxylase, non-biotin containing subunit/Acetyl-CoA carboxylase carboxyl transferase, subunit beta (976_bd)		2.37	12.68	73.03	12.28	6.53	0.47	1.85	0.71	1.67	14.35	76.32	20.48	14.99	0.77	2.95	30.28	63.43	12.04	5.48	0.89	0.82	0.87	0.78	10.54
1918	augustus_masked-7-processed-gene-6.60-mRNA-1	Phatr3_J27166	305962	27166	turquoise	HiFe-UP	HiFe-UP	0.548081	1.20449	Amino Acid Metabolism	PGDH mito	0	mitochondrion	"metabolic process||oxidoreductase activity, acting on the CH-OH group of donors, NAD or NADP as acceptor||cofactor binding||NAD binding||oxidation-reduction process"	hypothetical protein; K00058 D-3-phosphoglycerate dehydrogenase [EC:1.1.1.95]	D-3-phosphoglycerate dehydrogenase [EC:1.1.1.95]	"Glycine, serine and threonine metabolism || Methane metabolism"	PF00389||PF02826	D-isomer specific 2-hydroxyacid dehydrogenase, catalytic domain||D-isomer specific 2-hydroxyacid dehydrogenase, NAD binding domain	KOG0068	METABOLISM	Amino acid transport and metabolism	D-3-phosphoglycerate dehydrogenase, D-isomer-specific 2-hydroxy acid dehydrogenase superfamily	D-3-phosphoglycerate dehydrogenase, D-isomer-specific 2-hydroxy acid dehydrogenase superfamily (27166)		111.33	87.55	68.66	60.21	88.18	222.37	141.68	165.87	95.66	100.99	117.53	86.68	46.52	196.58	195.51	71.76	157.19	85.07	138.24	230.44	261.31	25.48	200.57	150.66
2833	augustus_masked-6-processed-gene-1.85-mRNA-1	Phatr3_J34672	309925	34672	grey		HiFe-UP	0.596788	1.03496	Amino Acid Metabolism	PGDH mito	0	other localisation	"metabolic process||oxidoreductase activity, acting on the CH-OH group of donors, NAD or NADP as acceptor||cofactor binding||NAD binding||oxidation-reduction process"	hypothetical protein			PF00389||PF02826	D-isomer specific 2-hydroxyacid dehydrogenase, catalytic domain||D-isomer specific 2-hydroxyacid dehydrogenase, NAD binding domain	KOG0067	INFORMATION STORAGE AND PROCESSING	Transcription	Transcription factor CtBP	Transcription factor CtBP (34672)		7.74	14.34	3.99	8.42	18.18	3.22	12.55	5.16	9.49	10.12	5.89	12.05	17.83	7.98	13.42	23.32	2.14	10.65	11	1.87	8.75	13.95	8.07	9.85
6356	augustus_masked-7-processed-gene-6.58-mRNA-1	Phatr3_J45592	308015	45592	turquoise	LiUP	LiUP	0.564212	2.66744	Amino Acid Metabolism	PHGDH mito	0	mitochondrion	"metabolic process||oxidoreductase activity, acting on the CH-OH group of donors, NAD or NADP as acceptor||cofactor binding||NAD binding||oxidation-reduction process"	2-hydroxyacid dehydrogenase (EC:1.1.1.95)			PF00389||PF02826	D-isomer specific 2-hydroxyacid dehydrogenase, catalytic domain||D-isomer specific 2-hydroxyacid dehydrogenase, NAD binding domain	KOG0068	METABOLISM	Amino acid transport and metabolism	D-3-phosphoglycerate dehydrogenase, D-isomer-specific 2-hydroxy acid dehydrogenase superfamily	D-3-phosphoglycerate dehydrogenase, D-isomer-specific 2-hydroxy acid dehydrogenase superfamily (45592)		78.31	49.06	45.47	37.62	50.62	474.94	92.02	291.93	131.3	66.69	99.68	73.51	80.73	247.24	120.1	43.19	57.83	55.24	68.62	266.93	198.65	157.4	151.16	99.08
1383	maker-33-augustus-gene-0.73-mRNA-1	Phatr3_J1840	303460	1840	turquoise		LiUP	1.19481	1.90651	Amino Acid Metabolism	PPAT	0	other localisation	metabolic process||nucleoside metabolic process				PF00156||PF00310||PF13522||PF13537	Phosphoribosyl transferase domain||Glutamine amidotransferases class-II||Glutamine amidotransferase domain||Glutamine amidotransferase domain	KOG0572	METABOLISM	Nucleotide transport and metabolism	Glutamine phosphoribosylpyrophosphate amidotransferase	Glutamine phosphoribosylpyrophosphate amidotransferase (1840)	amidophosphoribosyltransferase||_GAP_	24.52	15.53	11.04	22.65	14.83	161.84	25.34	117.86	34.79	32.57	53.27	29.6	13.91	95.69	16.26	9.79	17.49	14.12	28.83	103.14	62.12	10.18	57.96	27.06
4452	augustus_masked-1-processed-gene-1.28-mRNA-1	Phatr3_J42458	308917	42458	grey			1.76753	1.35571	Amino Acid Metabolism	PSAT mito	0	mitochondrion		PSAT; phosphoserine transaminase (EC:2.6.1.52); K00831 phosphoserine aminotransferase [EC:2.6.1.52]	phosphoserine aminotransferase [EC:2.6.1.52]	"Glycine, serine and threonine metabolism || Methane metabolism || Vitamin B6 metabolism"			KOG2790	METABOLISM	Coenzyme transport and metabolism	Phosphoserine aminotransferase	Phosphoserine aminotransferase (42458)	phosphoserine aminotransferase	780.25	595.91	601.75	695.56	631.69	584.02	922.02	556.72	485	291.1	125.93	237.07	305.82	856.82	704.88	329.04	672.58	880.31	486.81	875.54	731.47	47.55	406.12	383.41
1442	augustus_masked-4-processed-gene-12.87-mRNA-1	Phatr3_J19244	305647	19244	brown	DaUP	HiFe-UP	0.870608	0.721157	Amino Acid Metabolism	PSP mito	0	mitochondrion	phosphatase activity	PSP; phosphoserine phosphatase (EC:3.1.3.3); K01079 phosphoserine phosphatase [EC:3.1.3.3]	phosphoserine phosphatase [EC:3.1.3.3]	"Glycine, serine and threonine metabolism || Methane metabolism"	PF00702||PF06888||PF12710||PF13419	haloacid dehalogenase-like hydrolase||Putative Phosphatase||haloacid dehalogenase-like hydrolase||Haloacid dehalogenase-like hydrolase	KOG1615	METABOLISM	Amino acid transport and metabolism	Phosphoserine phosphatase	Phosphoserine phosphatase (19244)	phosphoserine phosphatase SerB	57.71	48.37	69.12	102.8	94.5	55.46	69.05	56.7	43.92	56.87	73.76	68.03	73.52	57.5	115.92	53.8	82.97	82.15	123.95	90.35	78.39	37.18	66.32	46.37
10396	augustus_masked-bd_26x34-processed-gene-0.14-mRNA-1	Phatr3_Jdraft877	302073	877_bd	blue			1.32467	0.870359	Amino Acid Metabolism	Serine ammonia lyase (L-SD)	0	other localisation		L-SD; l-serine ammonia-lyase			PF00291	Pyridoxal-phosphate dependent enzyme	KOG1250	METABOLISM	Amino acid transport and metabolism	Threonine/serine dehydratases	Threonine/serine dehydratases (877_bd)		25.38	14.76	17.62	44.52	25.99	29.04	29.2	49.63	30.91	31.44	44.71	33.19	59.56	37.54	17.49	9.9	10.7	29.05	22.99	17.17	45.12	51.44	49.89	34.55
681	augustus_masked-13-processed-gene-6.117-mRNA-1	Phatr3_J13987	302419	13987	darkred	LoFe-UP+DaUP		1.39232	0.78003	Amino Acid Metabolism	serine racemase	0	other localisation		hypothetical protein; K12235 serine racemase [EC:5.1.1.18]	serine racemase [EC:5.1.1.18]	"Glycine, serine and threonine metabolism"	PF00291	Pyridoxal-phosphate dependent enzyme	KOG1251	CELLULAR PROCESSES AND SIGNALING	Signal transduction mechanisms	Serine racemase	Serine racemase (13987)		43.7	25.07	26.45	39.21	33.87	10.75	39.81	31.73	37.08	41.91	48.49	27.05	40.39	31.5	24.34	23.44	32.45	39.15	33.09	15.38	26.15	31.85	25.44	41.21
1405	maker-3-augustus-gene-10.136-mRNA-1	Phatr3_J18665	309620	18665	grey	LiUP	HiFe-UP+LiUP	0.780339	1.68366	Amino Acid Metabolism	SHMT	0	other localisation	glycine hydroxymethyltransferase activity||glycine metabolic process||L-serine metabolic process	"SHMT, GHMT; serine hydroxymethyltransferase; K00600 glycine hydroxymethyltransferase [EC:2.1.2.1]"	glycine hydroxymethyltransferase [EC:2.1.2.1]	"Glycine, serine and threonine metabolism || Cyanoamino acid metabolism || Glyoxylate and dicarboxylate metabolism || One carbon pool by folate || Methane metabolism"	PF00464	Serine hydroxymethyltransferase	KOG2467	METABOLISM	Amino acid transport and metabolism	Glycine/serine hydroxymethyltransferase	Glycine/serine hydroxymethyltransferase (18665)		169.24	148.4	105.52	47.33	62.65	158.04	212.32	183.27	261.21	210.15	120.96	51.77	41.67	242.22	176.49	120.7	134.98	91.59	81.43	231.2	385.13	20.74	194.04	388.6
10381	RICE:10144379	Phatr3_J8717	309014	8717	turquoise	LiUP	LiUP	1.1569	1.32844	Amino Acid Metabolism	SHMT	0	other localisation	glycine hydroxymethyltransferase activity||glycine metabolic process||L-serine metabolic process	hypothetical protein; K00600 glycine hydroxymethyltransferase [EC:2.1.2.1]	glycine hydroxymethyltransferase [EC:2.1.2.1]	"Glycine, serine and threonine metabolism || Cyanoamino acid metabolism || Glyoxylate and dicarboxylate metabolism || One carbon pool by folate || Methane metabolism"	PF00464	Serine hydroxymethyltransferase	KOG2467	METABOLISM	Amino acid transport and metabolism	Glycine/serine hydroxymethyltransferase	Glycine/serine hydroxymethyltransferase (8717)		99.52	64.39	49.58	77.18	73.95	102.96	97.25	124.15	86.99	78.64	60.15	77.97	74.97	114.13	103.08	60.79	50.02	52.33	75.57	100.11	81.25	190.23	99.44	54.45
9868	RICE:10145989	Phatr3_J54015	309041	54015	darkturquoise	LiUP	LiUP	0.929004	2.93498	Amino Acid Metabolism	SHMT2	0	mitochondrion	glycine hydroxymethyltransferase activity||glycine metabolic process||L-serine metabolic process	SHMT2; serine hydroxymethyltransferase; K00600 glycine hydroxymethyltransferase [EC:2.1.2.1]	glycine hydroxymethyltransferase [EC:2.1.2.1]	"Glycine, serine and threonine metabolism || Cyanoamino acid metabolism || Glyoxylate and dicarboxylate metabolism || One carbon pool by folate || Methane metabolism"	PF00464	Serine hydroxymethyltransferase	KOG2467	METABOLISM	Amino acid transport and metabolism	Glycine/serine hydroxymethyltransferase	Glycine/serine hydroxymethyltransferase (54015)		220.36	224.94	54.3	74.99	109.32	233.65	213.5	142.58	207.54	170.12	76.97	83.3	122.03	118.28	241.99	232.67	21.49	82.79	82.38	106.21	141.81	345.23	166.91	161.64
88	augustus_masked-3-processed-gene-10.28-mRNA-1	Phatr3_J10655	309651	10655	blue	LoFe-UP+DaUP		1.33175	0.647236	Amino Acid Metabolism	signal peptide	0	signal peptide	"oxidoreductase activity||oxidoreductase activity, acting on paired donors, with incorporation or reduction of molecular oxygen, 2-oxoglutarate as one donor, and incorporation of one atom each of oxygen into both donors||oxidation-reduction process"	hypothetical protein; K00472 prolyl 4-hydroxylase [EC:1.14.11.2]	prolyl 4-hydroxylase [EC:1.14.11.2]	Arginine and proline metabolism	PF03171||PF13640	2OG-Fe(II) oxygenase superfamily||2OG-Fe(II) oxygenase superfamily	KOG1591	METABOLISM	Amino acid transport and metabolism	Prolyl 4-hydroxylase alpha subunit	Prolyl 4-hydroxylase alpha subunit (10655)		71.39	58.24	57.15	112.49	83.4	22.26	68.87	48.5	53.29	62.33	80.12	83.03	111.57	55.06	48	55.56	50.5	98.84	75.32	29.42	56.2	63.38	43.19	53.78
10112	augustus_masked-28-processed-gene-2.115-mRNA-1	Phatr3_J55162	303234	55162	grey60			1.03184	0.875885	Amino Acid Metabolism	signal peptide	0	signal peptide	"oxidoreductase activity||oxidoreductase activity, acting on paired donors, with incorporation or reduction of molecular oxygen, 2-oxoglutarate as one donor, and incorporation of one atom each of oxygen into both donors||oxidation-reduction process"	hypothetical protein; K00472 prolyl 4-hydroxylase [EC:1.14.11.2]	prolyl 4-hydroxylase [EC:1.14.11.2]	Arginine and proline metabolism	PF13637||PF13640	Ankyrin repeats (many copies)||2OG-Fe(II) oxygenase superfamily				hypothetical protein	hypothetical protein (55162)		52.08	80.62	69.46	43.96	30.69	33.07	81.2	41.17	52.86	84.63	104.95	51.79	72.45	48.43	66.67	77.95	66.83	35.44	49.12	38.16	74.36	30.81	40.04	74.85
1971	augustus_masked-11-processed-gene-5.36-mRNA-1	Phatr3_J28191	308351	28191	brown	DaUP	DaUP	1.7121	0.3698	Amino Acid Metabolism	SSD1 (NADH form)	0	mitochondrion	metabolic process||oxidoreductase activity||oxidation-reduction process	SSD1; succinate semialdehyde dehydrogenase (EC:1.2.1.24)			PF00171	Aldehyde dehydrogenase family	KOG2451	METABOLISM	Energy production and conversion	Aldehyde dehydrogenase	Aldehyde dehydrogenase (28191)		26.87	32.25	25.05	73.12	60.27	10.89	26.06	12.57	30.42	42.33	55.07	62.36	93.45	11.03	20.65	28.92	24.89	55.32	62.36	3.08	9.98	64.93	15.82	29.68
2207	augustus_masked-1-processed-gene-5.8-mRNA-1	Phatr3_J31599	306908	31599	brown	LoFe-UP+DaUP	DaUP	1.4076	0.542457	Amino Acid Metabolism	SSDH (NADPH form)	0	other localisation	metabolic process||oxidoreductase activity||oxidation-reduction process	SSDH; succinate semialdehyde dehydrogenase (EC:1.2.1.16)			PF00171	Aldehyde dehydrogenase family	KOG2451	METABOLISM	Energy production and conversion	Aldehyde dehydrogenase	Aldehyde dehydrogenase (31599)		34	27.13	43.39	49.3	69.87	25.42	47.52	32.56	30.63	28	45.04	56.76	57.19	35.53	32.26	28.76	40.26	48.23	63.11	34.7	42.49	24.05	31.09	24.14
9352	augustus_masked-27-processed-gene-1.39-mRNA-1	Phatr3_J50097	309390	50097	purple			1.35946	0.906107	Amino Acid Metabolism	threonine aldolase	0	other localisation	cellular amino acid metabolic process||lyase activity	hypothetical protein			PF01212	Beta-eliminating lyase	KOG1368	METABOLISM	Amino acid transport and metabolism	Threonine aldolase	Threonine aldolase (50097)		25.5	10.74	8.09	14.53	10.36	7.08	12.76	12.81	11.98	13.89	13.29	16.05	17.19	13.43	7.28	5.85	8.64	9.32	12.99	5.88	6.78	15.11	15.95	15.98
3046	augustus_masked-8-processed-gene-3.93-mRNA-1	Phatr3_J35594	310076	35594	grey		LiUP	1.01189	0.995446	Amino Acid Metabolism	threonine synthase	0	other localisation		hypothetical protein			PF00291||PF14821	Pyridoxal-phosphate dependent enzyme||Threonine synthase N terminus	KOG2616	METABOLISM	Amino acid transport and metabolism	Pyridoxalphosphate-dependent enzyme/predicted threonine synthase	Pyridoxalphosphate-dependent enzyme/predicted threonine synthase (35594)	threonine synthase||_GAP_	35.21	38.42	36.35	20.92	32.45	30.78	20.46	32.11	34.02	32.73	38.79	52.81	32.53	41.3	19.31	40.9	38.1	23.88	27.08	24.99	15.52	46.78	28.14	36.02
8499	augustus_masked-20-processed-gene-5.71-mRNA-1	Phatr3_J49056	300927	49056	red	LiUP	HiFe-UP+LiUP	0.58745	2.10206	Amino Acid Metabolism	threonine synthase	0	other localisation		hypothetical protein; K01733 threonine synthase [EC:4.2.3.1]	threonine synthase [EC:4.2.3.1]	"Glycine, serine and threonine metabolism || Vitamin B6 metabolism"	PF00291||PF14821	Pyridoxal-phosphate dependent enzyme||Threonine synthase N terminus	KOG2616	METABOLISM	Amino acid transport and metabolism	Pyridoxalphosphate-dependent enzyme/predicted threonine synthase	Pyridoxalphosphate-dependent enzyme/predicted threonine synthase (49056)	threonine synthase||_GAP_	37.31	32.77	28.01	19.92	35.93	79.15	34.92	62.5	51.68	32.26	28.35	27.07	23.66	69.75	65.47	30.66	28.93	30.9	33.29	90.04	72.08	41.75	70.16	35.48
4374	augustus_masked-1-processed-gene-20.107-mRNA-1	Phatr3_J41702	307018	41702	turquoise			0.959442	1.46734	Amino Acid Metabolism	TRP	0	other localisation	tryptophan synthase activity||tryptophan metabolic process	hypothetical protein; K01694 tryptophan synthase [EC:4.2.1.20]	tryptophan synthase [EC:4.2.1.20]	"Glycine, serine and threonine metabolism || Phenylalanine, tyrosine and tryptophan biosynthesis"	PF00290||PF00291	Tryptophan synthase alpha chain||Pyridoxal-phosphate dependent enzyme	KOG1395	METABOLISM	Amino acid transport and metabolism	Tryptophan synthase beta chain	Tryptophan synthase beta chain (41702)	"tryptophan synthase, alpha subunit||tryptophan synthase, beta subunit"	142.95	78.61	94.88	97.97	101.37	238.81	194.44	270.26	259.97	192.73	206.22	103.28	56.77	205.02	208.62	54.81	118.48	86.96	100.05	340.17	321.23	23.71	317.35	156.73
9819	augustus_masked-14-processed-gene-7.55-mRNA-1	Phatr3_J52286	300418	52286	lightgreen	DaUP		0.709977	0.48206	Amino Acid Metabolism	TRP	0	other localisation		"TRPB; tryptophan synthase, beta chain"			PF00291	Pyridoxal-phosphate dependent enzyme	KOG1395	METABOLISM	Amino acid transport and metabolism	Tryptophan synthase beta chain	Tryptophan synthase beta chain (52286)		102.4	161.54	113.84	41.1	78.61	7.74	28.82	9.96	46.41	103.38	137.86	77.93	110.32	9.17	39.63	189.6	146.9	51.96	71.73	7.94	10.37	7.05	20.54	142.14
264	augustus_masked-6-processed-gene-6.98-mRNA-1	Phatr3_J11733	311841	11733	brown	DaUP	DaUP	0.971326	0.263827	Amino Acid Metabolism		0	other localisation	"kinase activity||transferase activity, transferring phosphorus-containing groups"	hypothetical protein; K00933 creatine kinase [EC:2.7.3.2]	creatine kinase [EC:2.7.3.2]	Arginine and proline metabolism	PF00217||PF02807	ATP:guanido phosphotransferase, C-terminal catalytic domain||ATP:guanido phosphotransferase, N-terminal domain	KOG3581	METABOLISM	Energy production and conversion	Creatine kinases	Creatine kinases (11733)		30.9	9.71	20.73	25.04	38.33	0.89	10.23	1.92	12.52	12.86	17.4	25.93	39.97	2.5	6.96	13	20.96	21.38	41.3	1.54	8.55	2.2	9.89	14.12
540	augustus_masked-10-processed-gene-8.131-mRNA-1	Phatr3_J13175	300139	13175	yellow	DaUP		0.978877	0.626905	Amino Acid Metabolism		0	other localisation	"oxidoreductase activity, acting on paired donors, with incorporation or reduction of molecular oxygen, reduced pteridine as one donor, and incorporation of one atom of oxygen||oxidation-reduction process"	hypothetical protein; K00500 phenylalanine-4-hydroxylase [EC:1.14.16.1]	phenylalanine-4-hydroxylase [EC:1.14.16.1]	"Phenylalanine metabolism || Phenylalanine, tyrosine and tryptophan biosynthesis"	PF00351	Biopterin-dependent aromatic amino acid hydroxylase	KOG3820	METABOLISM	Amino acid transport and metabolism	Aromatic amino acid hydroxylase	Aromatic amino acid hydroxylase (13175)		31.12	30.81	26.84	42.06	37.33	19.64	9.24	19.82	16.02	32.81	54.78	62.24	55.91	17.16	32.53	20.8	36.82	28.03	31.54	17.48	12.08	50.44	12.27	16.43
609	augustus_masked-12-processed-gene-2.89-mRNA-1	Phatr3_J13557	306409	13557	grey		LiUP	1.13536	1.1266	Amino Acid Metabolism		0	other localisation	"oxidoreductase activity||oxidoreductase activity, acting on paired donors, with incorporation or reduction of molecular oxygen, 2-oxoglutarate as one donor, and incorporation of one atom each of oxygen into both donors||oxidation-reduction process"	proly 4-hydroxylase; K00472 prolyl 4-hydroxylase [EC:1.14.11.2]	prolyl 4-hydroxylase [EC:1.14.11.2]	Arginine and proline metabolism	PF03171||PF13640	2OG-Fe(II) oxygenase superfamily||2OG-Fe(II) oxygenase superfamily	KOG1591	METABOLISM	Amino acid transport and metabolism	Prolyl 4-hydroxylase alpha subunit	Prolyl 4-hydroxylase alpha subunit (13557)		30.59	35.34	28.46	39.9	40.27	25.42	39.18	41.59	29.46	34.1	32.22	35.94	33.38	43.45	36.27	41.58	29.52	32.72	39.78	30.85	32.35	64.37	26.79	30.68
884	augustus_masked-17-processed-gene-3.68-mRNA-1	Phatr3_J15083	304707	15083	magenta	DaUP		1.22136	0.647272	Amino Acid Metabolism		0	other localisation	metabolic process||hydrolase activity	hypothetical protein; K14677 aminoacylase [EC:3.5.1.14]	aminoacylase [EC:3.5.1.14]	Arginine and proline metabolism	PF01546||PF07687	Peptidase family M20/M25/M40||Peptidase dimerisation domain	KOG2275	METABOLISM	Amino acid transport and metabolism	Aminoacylase ACY1 and related metalloexopeptidases	Aminoacylase ACY1 and related metalloexopeptidases (15083)	N-acyl-L-amino-acid amidohydrolase	50.91	46.24	47.23	34.5	46.82	9.76	22.06	18.68	38.89	51.92	60.65	44.37	35.54	25.32	28.67	26.78	50.84	31.77	51.62	25.87	26.14	21.04	25.86	36.42
1028	maker-22-augustus-gene-4.230-mRNA-1	Phatr3_J15917	301007	15917	green	DaUP	DaUP	1.00389	0.539151	Amino Acid Metabolism		0	other localisation	pyridoxal phosphate binding	cystathionine gamma-lyase; K01758 cystathionine gamma-lyase [EC:4.4.1.1]	cystathionine gamma-lyase [EC:4.4.1.1]	"Glycine, serine and threonine metabolism || Cysteine and methionine metabolism || Selenocompound metabolism"	PF01053	Cys/Met metabolism PLP-dependent enzyme	KOG0053	METABOLISM	Amino acid transport and metabolism	Cystathionine beta-lyases/cystathionine gamma-synthases	Cystathionine beta-lyases/cystathionine gamma-synthases (15917)		21.22	16.24	24.27	34.21	23.18	12.25	18.72	14.19	19.58	18.55	45.42	28.4	28.34	15.57	14.52	16.75	24.45	34.28	17.36	10.05	17.32	19.43	13.59	20.53
1537	augustus_masked-10-processed-gene-6.197-mRNA-1	Phatr3_J20809	300092	20809	grey	LiUP	LiUP	0.970872	1.34897	Amino Acid Metabolism		0	signal peptide	3-dehydroquinate synthase activity||aromatic amino acid family biosynthetic process||oxidoreductase activity||metal ion binding||oxidation-reduction process	AroB; 3-dehydroquinate synthase; K01735 3-dehydroquinate synthase [EC:4.2.3.4]	3-dehydroquinate synthase [EC:4.2.3.4]	"Phenylalanine, tyrosine and tryptophan biosynthesis"	PF00465||PF01761||PF13685	Iron-containing alcohol dehydrogenase||3-dehydroquinate synthase||Iron-containing alcohol dehydrogenase	KOG0692	METABOLISM	Amino acid transport and metabolism	Pentafunctional AROM protein	Pentafunctional AROM protein (20809)	3-dehydroquinate synthase	117.11	81.35	41.79	54.43	53.91	80	100.1	74.27	121.19	118.32	77.5	69.67	79.17	74.53	69.25	54.3	48.9	46.06	54.31	68.15	117.39	54.27	129.01	112.66
2015	augustus_masked-14-processed-gene-4.86-mRNA-1	Phatr3_J14230	300387	28937	black			0.855607	0.915674	Amino Acid Metabolism		0	other localisation	"metabolic process||transferase activity, transferring glycosyl groups"	hypothetical protein; K00766 anthranilate phosphoribosyltransferase [EC:2.4.2.18] || anthranilate phosphoribosyltransferase	anthranilate phosphoribosyltransferase [EC:2.4.2.18]	"Phenylalanine, tyrosine and tryptophan biosynthesis"	PF00591||PF02885	Glycosyl transferase family, a/b domain||Glycosyl transferase family, helical bundle domain	KOG1438	METABOLISM	Amino acid transport and metabolism	Anthranilate phosphoribosyltransferase	Anthranilate phosphoribosyltransferase (28937)	anthranilate phosphoribosyltransferase	214.69	99.96	68.04	121.34	148.18	146.8	76.9	142.5	124.29	84.97	97.52	112.04	63.72	103.6	167.27	56.41	135.82	122.68	121.56	161	141.32	35	125.02	92.46
3729	augustus_masked-16-processed-gene-6.71-mRNA-1	Phatr3_J38694	308726	38694	NULL	LoFe-UP+DaUP	DaUP	1.22719	0.568813	Amino Acid Metabolism		0	other localisation	"oxidoreductase activity||oxidoreductase activity, acting on paired donors, with incorporation or reduction of molecular oxygen, 2-oxoglutarate as one donor, and incorporation of one atom each of oxygen into both donors||oxidation-reduction process"	hypothetical protein; K00472 prolyl 4-hydroxylase [EC:1.14.11.2]	prolyl 4-hydroxylase [EC:1.14.11.2]	Arginine and proline metabolism	PF13640||PF13661	2OG-Fe(II) oxygenase superfamily||2OG-Fe(II) oxygenase superfamily	KOG1591	METABOLISM	Amino acid transport and metabolism	Prolyl 4-hydroxylase alpha subunit	Prolyl 4-hydroxylase alpha subunit (38694)		5.98	3.44	8.65	10.43	11.87	2.56	9.11	9.72	9.71	9.05	12.23	10.76	15.19	10.02	2.2	6.24	10.65	9.34	13.17	5.97	8.92	4.7	7.31	7.33
3768	maker-17-snap-gene-4.160-mRNA-1	Phatr3_J38891	302629	38891	turquoise			0.810692	1.13598	Amino Acid Metabolism		0	other localisation	biosynthetic process||pyridoxal phosphate binding	hypothetical protein; K00817 histidinol-phosphate aminotransferase [EC:2.6.1.9]	histidinol-phosphate aminotransferase [EC:2.6.1.9]	"Histidine metabolism || Tyrosine metabolism || Phenylalanine metabolism || Phenylalanine, tyrosine and tryptophan biosynthesis || Novobiocin biosynthesis || Tropane, piperidine and pyridine alkaloid biosynthesis"	PF00155	Aminotransferase class I and II	KOG0633	METABOLISM	Amino acid transport and metabolism	Histidinol phosphate aminotransferase	Histidinol phosphate aminotransferase (38891)	histidinol-phosphate transaminase	158.89	78.1	74.9	91.14	109.25	164.34	86.44	106.39	125.24	95.73	87.78	94.28	83.89	109.83	97.53	61.17	152.8	151.9	81.37	146.26	143.11	24.22	132.5	103.85
4399	augustus_masked-9-processed-gene-5.118-mRNA-1	Phatr3_J42003	301968	42003	brown	DaUP	DaUP	1.27753	0.440495	Amino Acid Metabolism		0	other localisation	adenyl nucleotide binding	Cbs; hypothetical protein; K01697 cystathionine beta-synthase [EC:4.2.1.22]	cystathionine beta-synthase [EC:4.2.1.22]	"Glycine, serine and threonine metabolism || Cysteine and methionine metabolism"	PF00291||PF00571	Pyridoxal-phosphate dependent enzyme||CBS domain	KOG1252	METABOLISM	Amino acid transport and metabolism	Cystathionine beta-synthase and related enzymes	Cystathionine beta-synthase and related enzymes (42003)	cystathionine beta-synthase	24.14	13.23	18.2	29.45	27.12	4.3	16.9	6.57	15.73	16.3	30.65	27.76	22.31	6.1	17.11	11.67	20.54	25.36	32.56	5.52	19.08	3.64	12.43	17.11
8720	augustus_masked-22-processed-gene-0.52-mRNA-1	Phatr3_J49372	307179	49372	NULL	LoFe-UP		1.49511	0.817802	Amino Acid Metabolism		0	other localisation	cellular amino acid metabolic process||biosynthetic process||lyase activity||pyridoxal phosphate binding	hypothetical protein; K01620 threonine aldolase [EC:4.1.2.5]	threonine aldolase [EC:4.1.2.5]	"Glycine, serine and threonine metabolism"	PF00155||PF01212	Aminotransferase class I and II||Beta-eliminating lyase	KOG1368	METABOLISM	Amino acid transport and metabolism	Threonine aldolase	Threonine aldolase (49372)		12.07	7.36	6.48	12.13	11.88	6.07	12.24	15.97	12.29	7.62	10.67	12.74	16.17	12.75	5.15	2.58	7.61	15.41	16.95	5.49	11.34	20.32	9.95	11.72
9760	augustus_masked-15-processed-gene-0.30-mRNA-1	Phatr3_J5156	302517	5156	NULL		LiUP	1.41967	1.11034	Amino Acid Metabolism		0	other localisation	"oxidoreductase activity||oxidoreductase activity, acting on paired donors, with incorporation or reduction of molecular oxygen, 2-oxoglutarate as one donor, and incorporation of one atom each of oxygen into both donors||oxidation-reduction process"	hypothetical protein; K00472 prolyl 4-hydroxylase [EC:1.14.11.2]	prolyl 4-hydroxylase [EC:1.14.11.2]	Arginine and proline metabolism	PF13640	2OG-Fe(II) oxygenase superfamily	KOG1591	METABOLISM	Amino acid transport and metabolism	Prolyl 4-hydroxylase alpha subunit	Prolyl 4-hydroxylase alpha subunit (5156)		7.28	7.25	10.49	12.33	12.88	20.45	9.14	13.91	14.31	10.86	6.45	17.75	7.56	17.44	6.89	6.69	9.56	11.84	12.42	19.88	9.25	13.5	8.6	7.08
10277	augustus_masked-7-processed-gene-5.28-mRNA-1	Phatr3_J7664	310050	7664	grey			1.26089	0.697182	Amino Acid Metabolism		0	other localisation	3-dehydroquinate dehydratase activity||shikimate 3-dehydrogenase (NADP+) activity||oxidation-reduction process	hypothetical protein; K13830 pentafunctional AROM polypeptide [EC:4.2.3.4 4.2.1.10 1.1.1.25 2.7.1.71 2.5.1.19]	pentafunctional AROM polypeptide [EC:4.2.3.4 4.2.1.10 1.1.1.25 2.7.1.71 2.5.1.19]	"Phenylalanine, tyrosine and tryptophan biosynthesis"	PF01487||PF01488||PF08501	Type I 3-dehydroquinase||Shikimate / quinate 5-dehydrogenase||Shikimate dehydrogenase substrate binding domain	KOG0692	METABOLISM	Amino acid transport and metabolism	Pentafunctional AROM protein	Pentafunctional AROM protein (7664)		13.57	6.1	14.51	16.91	10.33	15.3	11.3	23.8	23.26	18.02	41.95	19.84	19.88	25.5	9.87	4.15	14.3	12.51	14.58	12.52	17.77	3.86	26.63	19.05
10393	augustus_masked-1-processed-gene-10.69-mRNA-1	Phatr3_J8772	304935	8772	darkturquoise	LiUP	LiUP	0.891461	5.886	Amino Acid Metabolism		0	other localisation	3-dehydroquinate synthase activity||aromatic amino acid family biosynthetic process	hypothetical protein; K01735 3-dehydroquinate synthase [EC:4.2.3.4]	3-dehydroquinate synthase [EC:4.2.3.4]	"Phenylalanine, tyrosine and tryptophan biosynthesis"	PF01761||PF13685	3-dehydroquinate synthase||Iron-containing alcohol dehydrogenase	KOG0692	METABOLISM	Amino acid transport and metabolism	Pentafunctional AROM protein	Pentafunctional AROM protein (8772)		72.21	107.24	9.44	10.51	13.03	33.39	82.58	40.81	48.15	60.78	16.86	18.41	27.76	44.53	97.06	116.38	5.57	8.25	11.7	23.01	55.85	141.25	66.86	60.51
11260	augustus_masked-14-processed-gene-4.108-mRNA-1	Phatr3_J28937	300429		salmon			0.962551	0.945007	Amino Acid Metabolism		0	other localisation	"metabolic process||transferase activity, transferring glycosyl groups"	hypothetical protein; K00766 anthranilate phosphoribosyltransferase [EC:2.4.2.18] || anthranilate phosphoribosyltransferase	anthranilate phosphoribosyltransferase [EC:2.4.2.18]	"Phenylalanine, tyrosine and tryptophan biosynthesis"	PF00591||PF02885	Glycosyl transferase family, a/b domain||Glycosyl transferase family, helical bundle domain	KOG1438	METABOLISM	Amino acid transport and metabolism	Anthranilate phosphoribosyltransferase	Anthranilate phosphoribosyltransferase ()	anthranilate phosphoribosyltransferase	113.98	48.89	34.31	56.41	75.23	70.86	62.99	108.18	81.34	53.05	64.69	69.66	57.1	91.26	73.48	27.73	74.19	67.01	72.63	90.06	93.99	19.12	80.11	59.06
3659	maker-15-augustus-gene-7.193-mRNA-1	Phatr3_J38362	300455	38362	lightcyan	LoFe-UP+DaUP	LoFe-UP+DaUP	2.38341	0.580026	BCAA Metabolism	2-isopropylmalate synthase	0	other localisation	catalytic activity||2-isopropylmalate synthase activity||leucine biosynthetic process	2-isopropylmalate synthase; K01649 2-isopropylmalate synthase [EC:2.3.3.13]	2-isopropylmalate synthase [EC:2.3.3.13]	"Valine, leucine and isoleucine biosynthesis || Pyruvate metabolism"	PF00682||PF08502	HMGL-like||LeuA allosteric (dimerisation) domain	KOG2367	METABOLISM	Amino acid transport and metabolism	Alpha-isopropylmalate synthase/homocitrate synthase	Alpha-isopropylmalate synthase/homocitrate synthase (38362)	2-isopropylmalate synthase/homocitrate synthase family protein	102.25	140.94	148.88	96.09	111.2	111.22	84.33	54.18	76.64	113	114.57	99.8	63.07	92.11	54.3	99.75	164.02	81.53	186.36	109.56	66.62	9.7	43.41	64.48
5771	augustus_masked-4-processed-gene-11.113-mRNA-1	Phatr3_J44618	305715	44618	turquoise			1.11863	1.41932	BCAA Metabolism	2-isopropylmalate synthase chl	0	chloroplast	catalytic activity||2-isopropylmalate synthase activity||leucine biosynthetic process	2-isopropylmalate synthase; K01649 2-isopropylmalate synthase [EC:2.3.3.13]	2-isopropylmalate synthase [EC:2.3.3.13]	"Valine, leucine and isoleucine biosynthesis || Pyruvate metabolism"	PF00682||PF08502	HMGL-like||LeuA allosteric (dimerisation) domain	KOG2367	METABOLISM	Amino acid transport and metabolism	Alpha-isopropylmalate synthase/homocitrate synthase	Alpha-isopropylmalate synthase/homocitrate synthase (44618)	2-isopropylmalate synthase||_GAP_	69.37	49.47	45.06	71.68	57.95	181.46	111.28	200.16	89.42	75.1	100.95	66.44	56.76	175.84	64.25	39.66	65.59	52.46	62.04	148.12	162.03	44.93	133.52	77.58
9936	augustus_masked-6-processed-gene-4.62-mRNA-1	Phatr3_J54355	301747	54355	grey	LiUP	LiUP	1.17154	1.69765	BCAA Metabolism	ALS (acetolactate synthase) - 1st step BCAA synth	0	other localisation	magnesium ion binding||catalytic activity||thiamine pyrophosphate binding	carboxylyase			PF00205||PF02775||PF02776	Thiamine pyrophosphate enzyme, central domain||Thiamine pyrophosphate enzyme, C-terminal TPP binding domain||Thiamine pyrophosphate enzyme, N-terminal TPP binding domain	KOG4166	METABOLISM	Amino acid transport and metabolism	Thiamine pyrophosphate-requiring enzyme	Thiamine pyrophosphate-requiring enzyme (54355)		20.49	39.42	16.44	16.92	6.86	10.03	17.17	25.1	23.22	39.05	25.73	21.33	4.78	19.48	28.06	42.86	14.05	11.47	5.21	17.83	12.23	56.41	10.47	23.71
3439	augustus_masked-12-processed-gene-8.53-mRNA-1	Phatr3_J37341	306379	37341	turquoise	LoFe-UP+LiUP	LiUP	1.5239	2.25184	BCAA Metabolism	ALSchl (acetolactate synthase) - 1st step BCAA synth	1	chloroplast	magnesium ion binding||catalytic activity||thiamine pyrophosphate binding				PF00205||PF02775||PF02776	Thiamine pyrophosphate enzyme, central domain||Thiamine pyrophosphate enzyme, C-terminal TPP binding domain||Thiamine pyrophosphate enzyme, N-terminal TPP binding domain	KOG4166	METABOLISM	Amino acid transport and metabolism	Thiamine pyrophosphate-requiring enzyme	Thiamine pyrophosphate-requiring enzyme (37341)		54.03	45.74	14.53	40.46	23.57	125.01	84.36	110.97	93.74	72.96	57.5	27.09	28.1	106.58	29.62	18.24	11.16	32.93	25.94	72.27	106.51	45.25	104.43	74.63
109	augustus_masked-4-processed-gene-5.54-mRNA-1	Phatr3_J10779	311621	10779	turquoise			0.958315	1.10829	BCAA Metabolism	BCAT	0	chloroplast	catalytic activity||metabolic process				PF01063	Aminotransferase class IV	KOG0975	METABOLISM	Amino acid transport and metabolism	Branched chain aminotransferase BCAT1, pyridoxal phosphate enzymes type IV superfamily	Branched chain aminotransferase BCAT1, pyridoxal phosphate enzymes type IV superfamily (10779)	branched-chain amino acid aminotransferase	48.28	29.12	38.76	36.17	37.47	69.34	44.32	67.19	46.03	30.61	52.89	39.7	48.41	86.55	60.17	28.23	33.43	35.43	34.81	55.45	70.82	41.73	55.05	37.37
1997	augustus_masked-13-processed-gene-1.58-mRNA-1	Phatr3_J28585	308486	28585	brown	DaUP		0.800813	0.697215	BCAA Metabolism	BCAT	0	other localisation	catalytic activity||metabolic process	hypothetical protein; K00826 branched-chain amino acid aminotransferase [EC:2.6.1.42]	branched-chain amino acid aminotransferase [EC:2.6.1.42]	"Valine, leucine and isoleucine degradation || Valine, leucine and isoleucine biosynthesis || Pantothenate and CoA biosynthesis"	PF01063	Aminotransferase class IV	KOG0975	METABOLISM	Amino acid transport and metabolism	Branched chain aminotransferase BCAT1, pyridoxal phosphate enzymes type IV superfamily	Branched chain aminotransferase BCAT1, pyridoxal phosphate enzymes type IV superfamily (28585)		67.63	101.24	87.05	104.96	130.66	33.94	45.02	38.5	53.21	56.59	63.26	57.42	41.69	35.03	74.4	147.62	54.49	176.65	58.95	28.63	67.34	51.43	40.66	62.5
5204	augustus_masked-2-processed-gene-12.144-mRNA-1	Phatr3_J43697	309461	43697	cyan			1.04663	0.846017	BCAA Metabolism	BCAT	0	other localisation	catalytic activity||metabolic process	hypothetical protein; K00826 branched-chain amino acid aminotransferase [EC:2.6.1.42]	branched-chain amino acid aminotransferase [EC:2.6.1.42]	"Valine, leucine and isoleucine degradation || Valine, leucine and isoleucine biosynthesis || Pantothenate and CoA biosynthesis"	PF01063	Aminotransferase class IV	KOG0975	METABOLISM	Amino acid transport and metabolism	Branched chain aminotransferase BCAT1, pyridoxal phosphate enzymes type IV superfamily	Branched chain aminotransferase BCAT1, pyridoxal phosphate enzymes type IV superfamily (43697)	branched-chain amino acid aminotransferase	16.5	22.76	31.55	14.13	14	4.41	19.69	10.13	43.87	43.35	40.47	16.69	30.49	17.92	19.73	15.14	25.81	18.5	13.62	10.41	17.98	14.53	20.46	61.83
9690	maker-4-snap-gene-9.52-mRNA-1	Phatr3_J50806	309765	50806	red		LiUP	1.13918	1.40756	BCAA Metabolism	BCAT	0	mitochondrion	catalytic activity||metabolic process	hypothetical protein			PF01063	Aminotransferase class IV	KOG0975	METABOLISM	Amino acid transport and metabolism	Branched chain aminotransferase BCAT1, pyridoxal phosphate enzymes type IV superfamily	Branched chain aminotransferase BCAT1, pyridoxal phosphate enzymes type IV superfamily (50806)		93.27	81.01	76.51	74.48	73.66	140.37	60.57	136.27	60.51	75.08	86.63	77.56	56.42	116.74	99.57	58.59	95.04	49.8	58.26	106.05	63.93	306.57	51.9	63.93
11156	augustus_masked-13-processed-gene-7.210-mRNA-1	Phatr3_EG00869	300319		yellow	DaUP		1.1215	0.677047	BCAA Metabolism	BCAT	0	other localisation	catalytic activity||metabolic process				PF01063	Aminotransferase class IV				hypothetical protein	hypothetical protein ()		22.03	13.44	14.51	21.07	18.74	9.61	13.54	14.87	14.86	13.62	19.58	26.25	17.98	13.14	17.33	9.84	20.41	18.36	27.69	13.1	12.79	24.56	13.26	16
11159	augustus_masked-13-processed-gene-7.195-mRNA-1	Phatr3_EG00890	300331		blue	DaUP		1.33323	0.765104	BCAA Metabolism	BCAT	1	signal peptide	catalytic activity||metabolic process				PF01063	Aminotransferase class IV				hypothetical protein	hypothetical protein ()		78.44	44.29	44.24	82.27	58.01	41.15	60.89	63.48	54.78	58.73	61.06	81.25	66.17	61.42	45.83	27.62	58.01	66.59	82.06	44.62	44.9	62.76	64.03	43.29
147	snap_masked-4-processed-gene-12.142-mRNA-1	Phatr3_J11021	309753	11021	blue	LoFe-UP+DaUP	DaUP	1.55089	0.432772	BCAA Metabolism	BCKDC	0	mitochondrion	catalytic activity||metabolic process	"hypothetical protein; K00167 2-oxoisovalerate dehydrogenase E1 component, beta subunit [EC:1.2.4.4]"	"2-oxoisovalerate dehydrogenase E1 component, beta subunit [EC:1.2.4.4]"	"Valine, leucine and isoleucine degradation"	PF02779||PF02780	Transketolase, pyrimidine binding domain||Transketolase, C-terminal domain	KOG0525	METABOLISM	Energy production and conversion	Branched chain alpha-keto acid dehydrogenase E1, beta subunit	Branched chain alpha-keto acid dehydrogenase E1, beta subunit (11021)		70.45	42.69	58.64	98.51	73.36	7.21	29.18	20.65	38.43	30.72	91.04	93.56	98.84	14.48	23.05	42.12	31.71	73.87	54.79	6.91	24.14	120.94	19.18	13.29
10506	augustus_masked-1-processed-gene-19.62-mRNA-1	Phatr3_J9476	310882	9476	turquoise	LiUP	LiUP	0.798464	2.47884	BCAA Metabolism	BCKDH dehydrogenase	0	other localisation	"catalytic activity||metabolic process||oxidoreductase activity, acting on the aldehyde or oxo group of donors, disulfide as acceptor||thiamine pyrophosphate binding"	"hypothetical protein; K00166 2-oxoisovalerate dehydrogenase E1 component, alpha subunit [EC:1.2.4.4]"	"2-oxoisovalerate dehydrogenase E1 component, alpha subunit [EC:1.2.4.4]"	"Valine, leucine and isoleucine degradation"	PF00676||PF02775	Dehydrogenase E1 component||Thiamine pyrophosphate enzyme, C-terminal TPP binding domain	KOG1182	METABOLISM	Energy production and conversion	Branched chain alpha-keto acid dehydrogenase complex, alpha subunit	Branched chain alpha-keto acid dehydrogenase complex, alpha subunit (9476)		90.3	36.55	32.12	22.99	34.9	362.03	60.13	198.99	71.24	59.6	48.11	52.02	28.24	172.92	54.82	29.93	100.14	32.71	67.47	370.69	140.63	23.97	113.07	67.5
1521	augustus_masked-9-processed-gene-5.121-mRNA-1	Phatr3_J20547	308092	20547	lightcyan	DaUP	DaUP	1.09831	0.255308	BCAA Metabolism	EDD Glyc (?)	0	chloroplast	catalytic activity||metabolic process				PF00920	Dehydratase family	KOG2448	METABOLISM	Amino acid transport and metabolism	Dihydroxy-acid dehydratase	Dihydroxy-acid dehydratase (20547)	dihydroxy-acid dehydratase||_GAP_	96.43	98.56	926.69	83.89	98.32	38.45	19.47	62.27	168.7	502.15	808.41	195.43	69.86	68.78	67.32	78.93	731.32	50.22	176.3	89.18	83.19	10.32	93.33	269.19
1548	maker-10-augustus-gene-8.254-mRNA-1	Phatr3_J20934	300123	20934	grey	DaUP		0.753263	0.530126	BCAA Metabolism	IPMDH	0	signal peptide	"oxidoreductase activity, acting on the CH-OH group of donors, NAD or NADP as acceptor||oxidation-reduction process"	IPMDH; 3-isopropylmalate dehydrogenase (EC:1.1.1.85)			PF00180	Isocitrate/isopropylmalate dehydrogenase	KOG0786	METABOLISM	Amino acid transport and metabolism	3-isopropylmalate dehydrogenase	3-isopropylmalate dehydrogenase (20934)	3-isopropylmalate dehydrogenase	329.86	174.99	461.98	214.23	322.01	147.37	167.7	248.91	478	358.06	454.72	261.19	150.54	233.6	315.62	154.88	1158.48	451.57	311.4	276.19	297.21	17.22	331.67	422.55
1791	augustus_masked-1-processed-gene-15.92-mRNA-1	Phatr3_J24772	307020	24772	grey			1.01569	0.901791	BCAA Metabolism	Isopropylmalate synthase	0	chloroplast	metabolic process	hypothetical protein; K01702 3-isopropylmalate dehydratase [EC:4.2.1.33]	3-isopropylmalate dehydratase [EC:4.2.1.33]	"Valine, leucine and isoleucine biosynthesis"	PF00330||PF00694	Aconitase family (aconitate hydratase)||Aconitase C-terminal domain	KOG0454	METABOLISM	Amino acid transport and metabolism	3-isopropylmalate dehydratase (aconitase superfamily)	3-isopropylmalate dehydratase (aconitase superfamily) (24772)	"3-isopropylmalate dehydratase, large subunit||3-isopropylmalate dehydratase, small subunit||_GAP_"	40.48	34.23	36.28	41.79	36.62	40.65	38.74	69.87	55.35	53.27	79.57	34.03	54.75	84.43	38.51	30.95	32.45	31.4	29.59	39.04	63.38	5.02	77.52	50.85
2139	augustus_masked-27-processed-gene-3.57-mRNA-1	Phatr3_J30967	303217	30967	turquoise		LiUP	0.958555	2.08209	BCAA Metabolism	ketol-acid reductoisomerase	0	chloroplast	ketol-acid reductoisomerase activity||cellular amino acid biosynthetic process||branched-chain amino acid biosynthetic process||oxidation-reduction process	hypothetical protein; K00053 ketol-acid reductoisomerase [EC:1.1.1.86]	ketol-acid reductoisomerase [EC:1.1.1.86]	"Valine, leucine and isoleucine biosynthesis || Pantothenate and CoA biosynthesis"	PF01450||PF07991	Acetohydroxy acid isomeroreductase, catalytic domain||Acetohydroxy acid isomeroreductase, catalytic domain				hypothetical protein	hypothetical protein (30967)		89.6	29.36	38.48	42.09	36.04	214.46	122.06	240.8	189.48	98.97	113.07	40.34	37.92	261.05	84.36	7.6	70.61	46.46	35.84	215.08	232.39	3.84	288.47	132.86
10725	maker-bd_8x17-augustus-gene-0.49-mRNA-1	Phatr3_Jdraft348	304175		turquoise		LiUP	0.975591	2.01186	BCAA Metabolism	ketol-acid reductoisomerase	0	mitochondrion	ketol-acid reductoisomerase activity||cellular amino acid biosynthetic process||branched-chain amino acid biosynthetic process||oxidation-reduction process	hypothetical protein; K00053 ketol-acid reductoisomerase [EC:1.1.1.86]	ketol-acid reductoisomerase [EC:1.1.1.86]	"Valine, leucine and isoleucine biosynthesis || Pantothenate and CoA biosynthesis"	PF01450||PF07991	Acetohydroxy acid isomeroreductase, catalytic domain||Acetohydroxy acid isomeroreductase, catalytic domain				hypothetical protein	hypothetical protein ()		48.04	15.33	22.04	19.6	21.04	104.7	85.57	144.81	113.48	56.47	62.28	28.35	29.1	197.98	48.39	4.73	41.38	19.59	24.13	115.2	138.99	4.22	167.73	92.17
10350	augustus_masked-3-processed-gene-9.27-mRNA-1	Phatr3_J843	307653	843	magenta	LoFe-UP+DaUP	LoFe-UP+DaUP	3.09029	0.30791	BCAA Metabolism	MCC1	0	mitochondrion	catalytic activity||ATP binding||metabolic process||ligase activity	hypothetical protein; K01968 3-methylcrotonyl-CoA carboxylase alpha subunit [EC:6.4.1.4]	3-methylcrotonyl-CoA carboxylase alpha subunit [EC:6.4.1.4]	"Valine, leucine and isoleucine degradation"	PF00289||PF00364||PF02785||PF02786||PF13533||PF13535||PF15632	Carbamoyl-phosphate synthase L chain, N-terminal domain||Biotin-requiring enzyme||Biotin carboxylase C-terminal domain||Carbamoyl-phosphate synthase L chain, ATP binding domain||Biotin-lipoyl like||ATP-grasp domain||ATP-grasp in the biosynthetic pathway with Ter operon	KOG0238	METABOLISM	Lipid transport and metabolism	3-Methylcrotonyl-CoA carboxylase, biotin-containing subunit/Propionyl-CoA carboxylase, alpha chain/Acetyl-CoA carboxylase, biotin carboxylase subunit	3-Methylcrotonyl-CoA carboxylase, biotin-containing subunit/Propionyl-CoA carboxylase, alpha chain/Acetyl-CoA carboxylase, biotin carboxylase subunit (843)		83.41	48.23	78.64	96.78	79.69	6.91	26.46	4.39	14.04	31.98	44.28	87.18	75.96	3.68	16.31	23.57	31.99	83.79	85.05	9.38	10.74	13.15	5.62	11.38
1447	augustus_masked-5-processed-gene-3.160-mRNA-1	Phatr3_J19329	301709	19329	NULL	LoFe-UP+DaUP	DaUP	1.76598	0.243336	BCAA Metabolism	MCC2	0	mitochondrion	ligase activity	hypothetical protein			PF01039	Carboxyl transferase domain	KOG0540	METABOLISM	Amino acid transport and metabolism	3-Methylcrotonyl-CoA carboxylase, non-biotin containing subunit/Acetyl-CoA carboxylase carboxyl transferase, subunit beta	3-Methylcrotonyl-CoA carboxylase, non-biotin containing subunit/Acetyl-CoA carboxylase carboxyl transferase, subunit beta (19329)		10.07	8.23	11.93	26.51	22.3	2.88	5.11	5.32	3.34	6.67	13.36	34.92	56.59	3.65	1.11	11.26	4.94	15.17	26.22	3.33	4.21	20.79	3.35	4.4
1457	augustus_masked-5-processed-gene-9.42-mRNA-1	Phatr3_J19518	307855	19518	grey		LiUP	0.957078	1.65976	BCAA Metabolism	Threonine ammonia-lyase (cyto?	0	other localisation		hypothetical protein; K01754 threonine dehydratase [EC:4.3.1.19]	threonine dehydratase [EC:4.3.1.19]	"Glycine, serine and threonine metabolism || Valine, leucine and isoleucine biosynthesis"	PF00291	Pyridoxal-phosphate dependent enzyme	KOG1250	METABOLISM	Amino acid transport and metabolism	Threonine/serine dehydratases	Threonine/serine dehydratases (19518)	threonine dehydratase	43.33	71.24	33.55	50.61	59.7	20.18	63.92	53.87	56.13	37.03	24.45	51.83	74.83	32.55	58.28	111.43	16.66	41.7	46.51	15.99	38.11	265.01	20.53	29.52
8493	augustus_masked-20-processed-gene-5.50-mRNA-1	Phatr3_J49047	311078	49047	red			1.21499	1.05371	BCAA Metabolism	Threonine ammonia-lyase (TDH)	0	mitochondrion		TDH; l-threonine ammonia-lyase			PF00291||PF00585	Pyridoxal-phosphate dependent enzyme||C-terminal regulatory domain of Threonine dehydratase	KOG1250	METABOLISM	Amino acid transport and metabolism	Threonine/serine dehydratases	Threonine/serine dehydratases (49047)	"threonine ammonia-lyase, biosynthetic"	23.44	23.12	13.12	30.07	37.18	39.94	25.39	27.31	23.03	16.29	14.76	23.76	46.48	37.72	24.71	16.17	7.58	25.41	31.35	35.28	27.13	41.8	28.18	20.33
3506	augustus_masked-bd_10x23-processed-gene-0.12-mRNA-1	Phatr3_Jdraft825	304098	375_bd	turquoise			2.09843	1.08961	Calvin Benson	FBAC1 - Phatr3_Jdraft825	0	chloroplast	carbohydrate metabolic process||zinc ion binding||aldehyde-lyase activity	"FbaC1; fructose-bisphosphate aldolase; K01624 fructose-bisphosphate aldolase, class II [EC:4.1.2.13]"	"fructose-bisphosphate aldolase, class II [EC:4.1.2.13]"	Glycolysis / Gluconeogenesis || Pentose phosphate pathway || Fructose and mannose metabolism || Methane metabolism || Carbon fixation in photosynthetic organisms	PF01116	Fructose-bisphosphate aldolase class-II	KOG4153	METABOLISM	Carbohydrate transport and metabolism	Fructose 1,6-bisphosphate aldolase	Fructose 1,6-bisphosphate aldolase (825_bd)	"fructose-bisphosphate aldolase, class II"	220.06	135.9	57.94	485.1	417.44	728.63	321.9	399.44	242.61	190.15	32.82	444.73	588.04	460.8	46.86	9.7	27.89	213.82	834.11	381.75	244.39	384.17	298.44	121.47
1692	augustus_masked-20-processed-gene-5.118-mRNA-1	Phatr3_J22993	307078	22993	grey		HiFe-UP	0.697875	1.1213	Calvin Benson	FBAC2	0	signal peptide	carbohydrate metabolic process||zinc ion binding||aldehyde-lyase activity	"FbaC2; fructose-1,6-bisphosphate aldolase; K01624 fructose-bisphosphate aldolase, class II [EC:4.1.2.13]"	"fructose-bisphosphate aldolase, class II [EC:4.1.2.13]"	Glycolysis / Gluconeogenesis || Pentose phosphate pathway || Fructose and mannose metabolism || Methane metabolism || Carbon fixation in photosynthetic organisms	PF01116	Fructose-bisphosphate aldolase class-II	KOG4153	METABOLISM	Carbohydrate transport and metabolism	Fructose 1,6-bisphosphate aldolase	Fructose 1,6-bisphosphate aldolase (22993)	"fructose-bisphosphate aldolase, class II"	202.7	187.7	78.36	132.25	221.2	103.53	204.74	163.85	264.67	162.54	128.37	167.3	286.09	200.48	216.19	161.19	106.72	161.41	129.25	136.39	267.66	168.29	284.84	298.13
4316	augustus_masked-30-processed-gene-2.53-mRNA-1	Phatr3_J41423	309570	41423	grey	LoFe-UP	LoFe-UP	21.4301	1.25756	Calvin Benson	FBAC5	0	chloroplast	fructose-bisphosphate aldolase activity||glycolytic process				PF00274	Fructose-bisphosphate aldolase class-I	KOG1557	METABOLISM	Carbohydrate transport and metabolism	Fructose-biphosphate aldolase	Fructose-biphosphate aldolase (41423)		2534.97	3248.78	2869.41	2601.95	3222.18	2343.39	4822.68	2552.3	2855.94	2496.9	306.29	1283.2	3041.17	3026.22	3392.08	1716.15	1293.27	2963.31	2812.88	2743.46	3628.7	939.71	2092.71	1888.9
10492	augustus_masked-1-processed-gene-1.24-mRNA-1	Phatr3_J9359	310898	9359	midnightblue	LoFe-UP+DaUP		1.39949	0.684928	Calvin Benson	FBP chloro	0	chloroplast	"carbohydrate metabolic process||fructose 1,6-bisphosphate 1-phosphatase activity||phosphoric ester hydrolase activity"				PF00316	Fructose-1-6-bisphosphatase	KOG1458	METABOLISM	Carbohydrate transport and metabolism	Fructose-1,6-bisphosphatase	Fructose-1,6-bisphosphatase (9359)		48.65	53.51	58.84	96.27	72.33	10.46	55.25	27.75	60.84	63.38	65.09	51.39	74.01	27.92	43.3	64.51	53.77	92.51	26.19	8.38	40.01	70.79	38.09	51.38
10385	maker-1-augustus-gene-1.113-mRNA-1	Phatr3_EG02409	300736	8744	yellow			1.24171	0.830771	Calvin Benson	FBP/SBP chloro	1	signal peptide	"carbohydrate metabolic process||fructose 1,6-bisphosphate 1-phosphatase activity||phosphoric ester hydrolase activity"				PF00316	Fructose-1-6-bisphosphatase	KOG1458	METABOLISM	Carbohydrate transport and metabolism	Fructose-1,6-bisphosphatase	Fructose-1,6-bisphosphatase (8744)		50.61	32.63	28.96	40.12	39.01	33.48	35.04	37.94	29.68	39.55	45.09	57.31	46.02	37.68	33.93	24.04	34.21	33.19	47.35	39.63	41.28	45.99	33.96	28.53
1960	maker-4-snap-gene-12.275-mRNA-1	Phatr3_J2793	311663	2793	brown	DaUP	DaUP	1.10087	0.183402	Calvin Benson	FBPchl	1	signal peptide	"carbohydrate metabolic process||fructose 1,6-bisphosphate 1-phosphatase activity||phosphoric ester hydrolase activity"				PF00316	Fructose-1-6-bisphosphatase	KOG1458	METABOLISM	Carbohydrate transport and metabolism	Fructose-1,6-bisphosphatase	Fructose-1,6-bisphosphatase (2793)		50.63	13.12	33.86	81.72	75.45	4.98	24.62	4.31	18.71	19.24	58.78	90.1	73.38	5.28	20.95	11.3	51.85	52.88	135.62	4.81	18.82	6.31	20.94	15.39
2294	maker-1-snap-gene-15.234-mRNA-1	Phatr3_J31994	300804	31994	turquoise			0.917231	1.11446	Calvin Benson	FBPchl - Phatr3_J31994	0	signal peptide	"carbohydrate metabolic process||fructose 1,6-bisphosphate 1-phosphatase activity||phosphoric ester hydrolase activity"				PF00316	Fructose-1-6-bisphosphatase	KOG1458	METABOLISM	Carbohydrate transport and metabolism	Fructose-1,6-bisphosphatase	Fructose-1,6-bisphosphatase (31994)		40.93	25.34	35.06	55.19	60.26	90.53	45.68	89.19	32.67	29.61	35.26	39.55	32.61	68.91	32.35	14.22	47.81	75.8	43.32	88.58	59.73	38.96	45.38	35.15
1631	augustus_masked-15-processed-gene-7.55-mRNA-1	Phatr3_J22122	308678	22122	red	LiUP	LiUP	0.795804	4.24652	Calvin Benson	GAPDHchl - Phatr3_J22122	0	chloroplast	"oxidoreductase activity, acting on the aldehyde or oxo group of donors, NAD or NADP as acceptor||oxidation-reduction process"	GapC1; glyceraldehyde-3-phosphate dehydrogenase precursor; K00134 glyceraldehyde 3-phosphate dehydrogenase [EC:1.2.1.12]	glyceraldehyde 3-phosphate dehydrogenase [EC:1.2.1.12]	Glycolysis / Gluconeogenesis || Carbon fixation in photosynthetic organisms || HIF-1 signaling pathway || Alzheimer's disease	PF00044||PF02800	Glyceraldehyde 3-phosphate dehydrogenase, NAD binding domain||Glyceraldehyde 3-phosphate dehydrogenase, C-terminal domain	KOG0657	METABOLISM	Carbohydrate transport and metabolism	Glyceraldehyde 3-phosphate dehydrogenase	Glyceraldehyde 3-phosphate dehydrogenase (22122)	"glyceraldehyde-3-phosphate dehydrogenase, type I"	1303.82	1549.66	228.36	196.49	394.25	1594.97	2298.65	2194.3	2255.78	825.55	24.3	201.36	579.71	3164.35	2635.13	1403.42	181.03	300.37	439.17	2399.31	2499.84	1468.06	2057.34	1069.4
10586	augustus_masked-bd_11x23-processed-gene-0.10-mRNA-1	Phatr3_Jdraft375	306148		red		LiUP	1.48753	1.27066	Calvin Benson	Partial FBAC1 from bd	0	other localisation	carbohydrate metabolic process||zinc ion binding||aldehyde-lyase activity	"FbaC1; fructose-bisphosphate aldolase; K01624 fructose-bisphosphate aldolase, class II [EC:4.1.2.13]"	"fructose-bisphosphate aldolase, class II [EC:4.1.2.13]"	Glycolysis / Gluconeogenesis || Pentose phosphate pathway || Fructose and mannose metabolism || Methane metabolism || Carbon fixation in photosynthetic organisms	PF01116	Fructose-bisphosphate aldolase class-II	KOG4153	METABOLISM	Carbohydrate transport and metabolism	Fructose 1,6-bisphosphate aldolase	Fructose 1,6-bisphosphate aldolase ()		387.79	228.05	123.03	744.17	651.56	1172.27	475.69	704.76	401.71	252.6	32.71	674.08	844.9	787.26	86.56	29.41	87.71	393.66	1358.4	802.89	338.69	834.41	445.82	180.14
2027	augustus_masked-15-processed-gene-5.5-mRNA-1	Phatr3_J29157	302488	29157	lightyellow	LiUP	LiUP	0.784103	11.6553	Calvin Benson	PGKchl - Phatr3_J29157	0	chloroplast	phosphoglycerate kinase activity||glycolytic process	hypothetical protein; K00927 phosphoglycerate kinase [EC:2.7.2.3]	phosphoglycerate kinase [EC:2.7.2.3]	Glycolysis / Gluconeogenesis || Carbon fixation in photosynthetic organisms	PF00162	Phosphoglycerate kinase	KOG1367	METABOLISM	Carbohydrate transport and metabolism	3-phosphoglycerate kinase	3-phosphoglycerate kinase (29157)		669.48	415.89	65.02	51.67	120.83	1661.95	1769.15	2540.41	1329.81	300.3	10.09	83.39	127.13	2790.06	962.21	247.55	34.04	120.3	151.3	2084.53	1895.6	1004.32	1531.58	487.9
476	augustus_masked-9-processed-gene-5.61-mRNA-1	Phatr3_EG02325	302013	12881	brown	DaUP	DaUP	1.05999	0.317098	Calvin Benson	PRKchl	0	signal peptide	"carbohydrate metabolic process||phosphotransferase activity, alcohol group as acceptor||racemase and epimerase activity, acting on carbohydrates and derivatives"	hypothetical protein			PF00370||PF00834||PF02782	FGGY family of carbohydrate kinases, N-terminal domain||Ribulose-phosphate 3 epimerase family||FGGY family of carbohydrate kinases, C-terminal domain	KOG2517	METABOLISM	Carbohydrate transport and metabolism	Ribulose kinase and related carbohydrate kinases	Ribulose kinase and related carbohydrate kinases (12881)		44.55	23.36	22.45	47.95	54.81	2.93	14.71	4.35	16.92	21.17	33.62	53.44	44.68	7.82	23.58	17.74	35.78	45.13	51.23	5.38	14.39	6.51	16.43	13.14
22	augustus_masked-3-processed-gene-12.61-mRNA-1	Phatr3_J10208	307589	10208	red	LiUP	LiUP	0.773227	8.92945	Calvin Benson	PRKchl - Phatr3_J10208	0	chloroplast	ATP binding||metabolic process||kinase activity				PF00485	Phosphoribulokinase / Uridine kinase family	KOG4203	CELLULAR PROCESSES AND SIGNALING	Signal transduction mechanisms	Armadillo/beta-Catenin/plakoglobin	Armadillo/beta-Catenin/plakoglobin (10208)		112.97	106.2	22.59	20.04	28.58	963.25	249.42	908.59	206.55	100.91	12.31	56.38	90.63	697.31	125.96	79	9.01	26.69	59.51	1081.19	286.69	1225.72	232.27	158.37
9860	augustus_masked-1-processed-gene-2.9-mRNA-1	Phatr3_J53935	309003	53935	red			0.524976	1.74917	Calvin Benson	RPEchl - Phatr3_J53935	0	chloroplast	"nicotinate-nucleotide diphosphorylase (carboxylating) activity||carbohydrate metabolic process||NAD biosynthetic process||racemase and epimerase activity, acting on carbohydrates and derivatives"	Rpe; plastidic ribulose-phosphate 3-epimerase			PF00834||PF01729	Ribulose-phosphate 3 epimerase family||Quinolinate phosphoribosyl transferase, C-terminal domain	KOG3111	METABOLISM	Carbohydrate transport and metabolism	D-ribulose-5-phosphate 3-epimerase	D-ribulose-5-phosphate 3-epimerase (53935)	ribulose-phosphate 3-epimerase	174.27	123.61	9.98	140.09	206.96	515.25	388.58	448.48	315.08	68.31	9.81	159.82	272.55	496.19	523.59	91.39	8.39	128.56	198.01	548.71	835.69	397.92	616.11	190.78
577	augustus_masked-11-processed-gene-5.27-mRNA-1	Phatr3_J13382	304278	13382	turquoise	HiFe-UP	HiFe-UP	0.725899	1.16273	Calvin Benson	RPIchl - Phatr3_J13382	0	chloroplast	"ribose-5-phosphate isomerase activity||pentose-phosphate shunt, non-oxidative branch"				PF06026	Ribose 5-phosphate isomerase A (phosphoriboisomerase A)	KOG3075	METABOLISM	Carbohydrate transport and metabolism	Ribose 5-phosphate isomerase	Ribose 5-phosphate isomerase (13382)	ribose 5-phosphate isomerase A	582.69	388.01	417.44	613.26	425.7	557.63	741.99	667.57	588.34	485.69	487.87	391.58	359.47	744.46	771.11	353.61	606.38	477.92	287.01	814.42	1025.11	473.9	663.56	559.22
4389	augustus_masked-4-processed-gene-11.104-mRNA-1	Phatr3_J41856	303642	41856	red	LiUP	LiUP	0.633574	2.99526	Calvin Benson	TKTchl - Phatr3_J41856	0	signal peptide	catalytic activity||metabolic process||1-deoxy-D-xylulose-5-phosphate synthase activity||terpenoid biosynthetic process				PF00456||PF02779||PF02780||PF13292	Transketolase, thiamine diphosphate binding domain||Transketolase, pyrimidine binding domain||Transketolase, C-terminal domain||1-deoxy-D-xylulose-5-phosphate synthase	KOG0523	METABOLISM	Carbohydrate transport and metabolism	Transketolase	Transketolase (41856)	transketolase	505.67	310.52	134.64	208.33	433.08	949.43	585.61	1256.67	424.98	156.95	67.67	155.79	281.98	1565.39	706.99	277.97	123.04	306.17	276.45	1022.57	686.6	1623.11	598.94	245.16
9683	augustus_masked-2-processed-gene-12.84-mRNA-1	Phatr3_J50738	309466	50738	darkgrey		HiFe-UP+LiUP	0.50369	1.88642	Calvin Benson	TPIchl - Phatr3 _J50738	0	other localisation	triose-phosphate isomerase activity||metabolic process	triosephosphate isomerase (EC:5.3.1.1)			PF00121	Triosephosphate isomerase	KOG1643	METABOLISM	Carbohydrate transport and metabolism	Triosephosphate isomerase	Triosephosphate isomerase (50738)	triose-phosphate isomerase	121.16	17.28	36.41	29.48	33.99	152.14	132.02	329.25	209.42	41.31	69.33	49.35	50.29	408.45	205.62	3.27	56.47	82.07	28.21	172.48	365.34	3.16	326.5	112.05
1368	augustus_masked-2-processed-gene-9.66-mRNA-1	Phatr3_J18228	311364	18228	red	LiUP	LiUP	0.886676	1.93346	Calvin Benson	TPIchl - Phatr3_J18228	0	signal peptide	triose-phosphate isomerase activity||metabolic process	triosephosphate isomerase (EC:5.3.1.1)			PF00121	Triosephosphate isomerase	KOG1643	METABOLISM	Carbohydrate transport and metabolism	Triosephosphate isomerase	Triosephosphate isomerase (18228)	triose-phosphate isomerase	54.32	110.76	70.26	56.34	44.14	125.92	87.57	73.42	58.78	82.85	59.86	58.08	94.97	81.04	69.01	106.08	33.97	63.41	33.51	82.5	81.3	164.75	44.44	74.61
7590	augustus_masked-14-processed-gene-4.49-mRNA-1	Phatr3_J47597	300373	47597	blue	LoFe-UP+DaUP		1.48412	0.633594	Carbohydrate Metabolism	Alginate Lyase	1	signal anchor	alginic acid catabolic process||periplasmic space||poly(beta-D-mannuronate) lyase activity	hypothetical protein			PF05426	Alginate lyase				hypothetical protein	hypothetical protein (47597)		43.46	33.75	47.79	44.46	33.68	20.43	30.69	31.12	29.54	27.3	50.51	53.83	59.05	39.37	26.4	44.36	47.64	35.69	43.81	15.87	26.43	43.2	20.67	25.29
4518	augustus_masked-1-processed-gene-4.93-mRNA-1	Phatr3_J42567	300764	42567	green	DaUP	DaUP	1.28242	0.34503	Carbohydrate Metabolism	BGER1	1	other localisation	"cell wall macromolecule catabolic process||glucan endo-1,3-beta-glucanase activity, C-3 substituted reducing group||glucan endo-1,4-beta-glucanase activity, C-3 substituted reducing group"	BGER1; beta-glucan elicitor receptor			PF03639	Glycosyl hydrolase family 81	KOG2254	METABOLISM	Carbohydrate transport and metabolism	Predicted endo-1,3-beta-glucanase	Predicted endo-1,3-beta-glucanase (42567)		17.26	13.44	21.22	32.76	21.23	5.77	10.86	2.92	7.76	15.47	32.54	31.27	21.05	4.07	8.62	11.9	21.68	30.99	32.02	5.8	12.28	5.42	4.32	15.46
10523	RICE:10145903	Phatr3_J9617	310952	9617	red			0.914085	1.04959	Carbohydrate Metabolism	BGS1	22	other localisation	"1,3-beta-D-glucan synthase complex||1,3-beta-D-glucan synthase activity||(1->3)-beta-D-glucan biosynthetic process||membrane"	hypothetical protein			PF02364||PF14288	1,3-beta-glucan synthase component||1,3-beta-glucan synthase subunit FKS1, domain-1	KOG0916	CELLULAR PROCESSES AND SIGNALING	Cell wall/membrane/envelope biogenesis	1,3-beta-glucan synthase/callose synthase catalytic subunit	1,3-beta-glucan synthase/callose synthase catalytic subunit (9617)		61.54	32.52	20.42	45.02	81.17	86.89	41.43	96.56	41.56	18.97	24.46	63.28	53.07	63.76	38.77	15.69	21.05	62.72	91.76	90.46	35.8	117.99	33.7	23.3
2704	augustus_masked-4-processed-gene-11.94-mRNA-1	Phatr3_J34120	305728	34120	lightyellow	LiUP	LiUP	0.725979	5.28725	Carbohydrate Metabolism	EDA	0	signal peptide	metabolic process||lyase activity	hypothetical protein			PF01081	KDPG and KHG aldolase				hypothetical protein	hypothetical protein (34120)		190.39	183.53	58.61	53.82	85.2	367.97	332.81	478.44	334.66	251.95	30.58	46.35	103.14	610.84	311.11	255.47	29.7	57.03	75.9	628.06	481.56	122.85	467.72	311.32
10001	snap_masked-12-abinit-gene-2.168-mRNA-1	Phatr3_EG02526	305698	54681	grey	LoFe-UP	LiUP	1.34067	1.17852	Carbohydrate Metabolism	EndoGH SKN1	0	signal peptide	"hydrolase activity, hydrolyzing O-glycosyl compounds||carbohydrate metabolic process"	"endo-1,3-beta-glucosidase"			PF00722||PF03935	Glycosyl hydrolases family 16||Beta-glucan synthesis-associated protein (SKN1)				hypothetical protein	hypothetical protein (54681)		103.66	134.52	46.39	104.03	119.98	117.85	57.7	95.39	98.26	98.46	78.3	113.59	97.86	129.61	49.69	83.07	70.5	79.38	67.61	69.58	45.15	80.91	72.41	88.6
10062	augustus_masked-20-processed-gene-2.56-mRNA-1	Phatr3_J54973	300929	54973	brown	LoFe-UP+DaUP		1.325	0.742573	Carbohydrate Metabolism	EndoGH SKN1	0	signal peptide	"hydrolase activity, hydrolyzing O-glycosyl compounds||carbohydrate metabolic process"	"endo-1,3-beta-glucosidase"			PF00722||PF03935	Glycosyl hydrolases family 16||Beta-glucan synthesis-associated protein (SKN1)				hypothetical protein	hypothetical protein (54973)		169.84	180.8	161.75	306.76	373.45	272.33	126.62	183.66	350.21	267.21	402.21	288.3	286.04	179.4	53.5	147.74	181.4	276.71	139.16	63.74	134.65	95.79	178.2	206.93
6255	augustus_masked-7-processed-gene-1.0-mRNA-1	Phatr3_J45418	310035	45418	red	LiUP	LiUP	0.972016	4.90354	Carbohydrate Metabolism	ExoGH	1	other localisation										hypothetical protein	hypothetical protein (45418)		15.3	24.89	3.39	12.02	15.41	130.87	34.48	68.56	21.64	24.29	6.49	21.21	14.73	70.23	23.55	24.47	2.46	9.99	16.1	66.06	20.78	107.02	18.77	12.79
8879	augustus_masked-23-processed-gene-2.16-mRNA-1	Phatr3_J49610	309258	49610	brown	HiFe-UP+DaUP	HiFe-UP	0.72248	0.637077	Carbohydrate Metabolism	ExoGH	1	other localisation		"exo-1,3-beta-glucosidase (EC:3.2.1.58); K01210 glucan 1,3-beta-glucosidase [EC:3.2.1.58]"	"glucan 1,3-beta-glucosidase [EC:3.2.1.58]"	Starch and sucrose metabolism						hypothetical protein	hypothetical protein (49610)		22.97	21.83	43.94	42.68	49.51	14.37	27.04	33.94	22.05	20.01	36.86	41.21	28.94	31.11	31.07	40.86	48.11	71.54	31.77	14.23	30.95	57.97	32.16	26.54
2021	augustus_masked-14-processed-gene-7.51-mRNA-1	Phatr3_J29014	306523	29014	red	LiUP	LiUP	0.708219	4.5406	Carbohydrate Metabolism	FBA3 II cyto	0	other localisation	carbohydrate metabolic process||zinc ion binding||aldehyde-lyase activity	"Fba3; cytosolic class II aldolase; K01624 fructose-bisphosphate aldolase, class II [EC:4.1.2.13]"	"fructose-bisphosphate aldolase, class II [EC:4.1.2.13]"	Glycolysis / Gluconeogenesis || Pentose phosphate pathway || Fructose and mannose metabolism || Methane metabolism || Carbon fixation in photosynthetic organisms	PF01116	Fructose-bisphosphate aldolase class-II	KOG4153	METABOLISM	Carbohydrate transport and metabolism	Fructose 1,6-bisphosphate aldolase	Fructose 1,6-bisphosphate aldolase (29014)	"fructose-bisphosphate aldolase, class II||_GAP_"	580.7	965.55	310.88	121.64	70.86	462.34	1239.9	892.27	847.32	753.2	316.82	228.53	166.15	1120.74	513.99	972.12	160.63	214.6	95.85	634.57	809.85	917.6	494.6	1026.86
1707	maker-22-augustus-gene-3.137-mRNA-1	Phatr3_J23247	303043	23247	red		HiFe-UP+LiUP	0.502049	2.41398	Carbohydrate Metabolism	FBP cyto	0	other localisation	"carbohydrate metabolic process||fructose 1,6-bisphosphate 1-phosphatase activity||phosphoric ester hydrolase activity"	"FBP; fructose-1,6-bisphosphatase; K03841 fructose-1,6-bisphosphatase I [EC:3.1.3.11]"	"fructose-1,6-bisphosphatase I [EC:3.1.3.11]"	Glycolysis / Gluconeogenesis || Pentose phosphate pathway || Fructose and mannose metabolism || Methane metabolism || Carbon fixation in photosynthetic organisms || Insulin signaling pathway	PF00316	Fructose-1-6-bisphosphatase	KOG1458	METABOLISM	Carbohydrate transport and metabolism	Fructose-1,6-bisphosphatase	Fructose-1,6-bisphosphatase (23247)		98.04	73.9	28.39	156.58	167.73	215.82	217.63	255.33	89.84	41.92	16.56	67.5	187.4	329.41	117.11	87.49	19.61	249.61	72.71	227.14	196.07	475.45	131.08	86.33
7085	augustus_masked-11-processed-gene-5.50-mRNA-1	Phatr3_J46785	308368	46785	green	DaUP		0.898153	0.678534	Carbohydrate Metabolism	GALE1	1	signal peptide	"catalytic activity||3-beta-hydroxy-delta5-steroid dehydrogenase activity||steroid biosynthetic process||metabolic process||dTDP-4-dehydrorhamnose reductase activity||biosynthetic process||oxidoreductase activity||oxidoreductase activity, acting on the CH-OH group of donors, NAD or NADP as acceptor||cellular metabolic process||extracellular polysaccharide biosynthetic process||coenzyme binding||o…	GALE1; UDP-glucose 4-epimerase (EC:5.1.3.2); K01784 UDP-glucose 4-epimerase [EC:5.1.3.2]	UDP-glucose 4-epimerase [EC:5.1.3.2]	Galactose metabolism || Amino sugar and nucleotide sugar metabolism	PF00106||PF01073||PF01370||PF02719||PF04321||PF07993||PF08659||PF13950	short chain dehydrogenase||3-beta hydroxysteroid dehydrogenase/isomerase family||NAD dependent epimerase/dehydratase family||Polysaccharide biosynthesis protein||RmlD substrate binding domain||Male sterility protein||KR domain||UDP-glucose 4-epimerase C-term subunit	KOG1371	CELLULAR PROCESSES AND SIGNALING	Cell wall/membrane/envelope biogenesis	UDP-glucose 4-epimerase/UDP-sulfoquinovose synthase	UDP-glucose 4-epimerase/UDP-sulfoquinovose synthase (46785)	UDP-glucose 4-epimerase	73.8	23.16	32.21	35.51	40.39	21.39	44.4	35.78	41.16	40.37	65.39	54.37	57.46	38.16	34.56	18.1	37.13	25.35	56.45	39.9	53.96	12.77	57.69	30.51
956	augustus_masked-19-processed-gene-3.60-mRNA-1	Phatr3_J15495	304809	15495	grey	DaUP	HiFe-UP	0.759595	0.859521	Carbohydrate Metabolism	GLK	1	other localisation	glucokinase activity||ATP binding||glycolytic process||glucose 6-phosphate metabolic process				PF02685	Glucokinase				hypothetical protein	hypothetical protein (15495)		62.62	71.84	65.18	111.37	89.53	44.23	48.54	41.21	38.75	63.98	61.26	65.57	93.24	43.22	47.37	96.75	36.88	95.82	70.4	32.61	30.21	238.28	23.14	47.05
633	augustus_masked-21-processed-gene-5.108-mRNA-1	Phatr3_J1372	303006	1372	brown	DaUP	DaUP	0.878392	0.27558	Carbohydrate Metabolism	Glycosyl hydrolase 5	1	signal peptide	"hydrolase activity, hydrolyzing O-glycosyl compounds||carbohydrate metabolic process"	hypothetical protein			PF00150	Cellulase (glycosyl hydrolase family 5)				hypothetical protein	hypothetical protein (1372)		34.76	19.34	15.83	67.25	39.35	12.31	9.8	15.6	12.12	16.75	68.69	64.79	85.57	18.67	10.89	15.2	15.84	29.39	46.87	8.64	10.02	63.62	14.71	20.88
1766	augustus_masked-29-processed-gene-1.37-mRNA-1	Phatr3_EG02208	309436	23988	grey	LoFe-UP+LiUP	LiUP	1.31495	1.8375	Carbohydrate Metabolism	GPI chloro	0	other localisation	glucose-6-phosphate isomerase activity||gluconeogenesis||glycolytic process				PF00342	Phosphoglucose isomerase	KOG2446	METABOLISM	Carbohydrate transport and metabolism	Glucose-6-phosphate isomerase	Glucose-6-phosphate isomerase (23988)		23.01	14.54	1.97	11.28	6.6	24.67	22.92	18.96	20.69	24.87	11.26	15.99	7.32	11	9.07	7.22	1.66	4.55	13.07	14.86	17.74	18.39	16.13	17.81
1146	augustus_masked-27-processed-gene-1.90-mRNA-1	Phatr3_J16571	305281	16571	purple	LoFe-UP+DaUP	LoFe-UP	1.48996	0.796706	Carbohydrate Metabolism	PGM	0	other localisation	"carbohydrate metabolic process||intramolecular transferase activity, phosphotransferases"				PF02878||PF02879||PF02880	Phosphoglucomutase/phosphomannomutase, alpha/beta/alpha domain I||Phosphoglucomutase/phosphomannomutase, alpha/beta/alpha domain II||Phosphoglucomutase/phosphomannomutase, alpha/beta/alpha domain III	KOG1220	METABOLISM	Carbohydrate transport and metabolism	Phosphoglucomutase/phosphomannomutase	Phosphoglucomutase/phosphomannomutase (16571)		48.82	25.97	21.41	24.34	30.34	10.05	20.67	25.2	31.64	29.48	33.22	35.14	32.56	24.7	24.05	16.87	17.53	26.53	38.77	13.35	19.62	32.55	17.88	19.73
2408	augustus_masked-2-processed-gene-6.31-mRNA-1	Phatr3_J32708	301371	32708	lightyellow	LiUP	LiUP	0.99895	2.14812	Carbohydrate Metabolism	PGM	0	signal peptide	"carbohydrate metabolic process||intramolecular transferase activity, phosphotransferases"				PF02878||PF02879||PF02880	Phosphoglucomutase/phosphomannomutase, alpha/beta/alpha domain I||Phosphoglucomutase/phosphomannomutase, alpha/beta/alpha domain II||Phosphoglucomutase/phosphomannomutase, alpha/beta/alpha domain III	KOG0625	METABOLISM	Carbohydrate transport and metabolism	Phosphoglucomutase	Phosphoglucomutase (32708)		89.98	46.51	3.96	46.08	65.15	145.36	90.43	131.33	65.01	37.15	11.36	57.88	52.71	112.43	61.47	31.85	5.49	47.9	93.22	155.82	82.81	218.41	62.51	41.07
8351	maker-19-augustus-gene-4.125-mRNA-1	Phatr3_EG02240	300708	48819	lightcyan		DaUP	0.890658	0.490328	Carbohydrate Metabolism	PGM chloro	2	signal peptide	"calcium ion binding||carbohydrate metabolic process||intramolecular transferase activity, phosphotransferases"	hypothetical protein			PF00036||PF02878||PF02879||PF02880||PF13405||PF13499||PF13833	EF hand||Phosphoglucomutase/phosphomannomutase, alpha/beta/alpha domain I||Phosphoglucomutase/phosphomannomutase, alpha/beta/alpha domain II||Phosphoglucomutase/phosphomannomutase, alpha/beta/alpha domain III||EF-hand domain||EF-hand domain pair||EF-hand domain pair	KOG1220	METABOLISM	Carbohydrate transport and metabolism	Phosphoglucomutase/phosphomannomutase	Phosphoglucomutase/phosphomannomutase (48819)		19.52	16.44	95.18	30.13	13.82	41.83	25.9	24.09	38.9	30.9	104.62	26.25	14.58	24.76	21.77	11.61	86.39	26.66	13.07	21.07	53.62	51.88	52.06	35.97
9842	augustus_masked-23-processed-gene-4.50-mRNA-1	Phatr3_J52603	301064	52603	NULL			1.28896	1.02664	Carbohydrate Metabolism	PGM cyto	0	other localisation	"carbohydrate metabolic process||intramolecular transferase activity, phosphotransferases"				PF00408||PF02878||PF02879	Phosphoglucomutase/phosphomannomutase, C-terminal domain||Phosphoglucomutase/phosphomannomutase, alpha/beta/alpha domain I||Phosphoglucomutase/phosphomannomutase, alpha/beta/alpha domain II	KOG2537	METABOLISM	Carbohydrate transport and metabolism	Phosphoglucomutase/phosphomannomutase	Phosphoglucomutase/phosphomannomutase (52603)		9.41	6.65	2.89	5.69	4.92	2.83	7.93	5.23	7.41	8.44	9.22	7.02	6.53	5.42	4.92	2.85	4.02	6.55	6.98	2.99	8.77	6.45	6.76	8.72
1919	augustus_masked-7-processed-gene-9.101-mRNA-1	Phatr3_J27190	308013	27190	tan		LiUP	1.07249	1.47653	Carbohydrate Metabolism	putative GALE	0	other localisation	"catalytic activity||3-beta-hydroxy-delta5-steroid dehydrogenase activity||steroid biosynthetic process||dTDP-4-dehydrorhamnose reductase activity||biosynthetic process||oxidoreductase activity, acting on the CH-OH group of donors, NAD or NADP as acceptor||cellular metabolic process||extracellular polysaccharide biosynthetic process||coenzyme binding||oxidation-reduction process"	hypothetical protein; K01784 UDP-glucose 4-epimerase [EC:5.1.3.2]	UDP-glucose 4-epimerase [EC:5.1.3.2]	Galactose metabolism || Amino sugar and nucleotide sugar metabolism	PF01073||PF01370||PF02719||PF04321||PF07993||PF13950	3-beta hydroxysteroid dehydrogenase/isomerase family||NAD dependent epimerase/dehydratase family||Polysaccharide biosynthesis protein||RmlD substrate binding domain||Male sterility protein||UDP-glucose 4-epimerase C-term subunit	KOG1371	CELLULAR PROCESSES AND SIGNALING	Cell wall/membrane/envelope biogenesis	UDP-glucose 4-epimerase/UDP-sulfoquinovose synthase	UDP-glucose 4-epimerase/UDP-sulfoquinovose synthase (27190)	UDP-glucose 4-epimerase	92.22	190.59	142	123.7	76.87	69.07	107.01	86.9	93.93	169.18	113.62	111.1	127.54	88.33	128.44	271.91	41.67	60.98	50.22	82.69	137.74	151.89	82.46	139.69
9441	augustus_masked-28-processed-gene-2.88-mRNA-1	Phatr3_J50238	303244	50238	turquoise			1.06	1.13026	Carbohydrate Metabolism	SKN1	1	signal peptide		hypothetical protein			PF03935	Beta-glucan synthesis-associated protein (SKN1)				hypothetical protein	hypothetical protein (50238)		69.14	52.67	25.73	91.03	71.51	162.84	71.15	123.62	69.85	54.46	55.41	110.2	67.46	102.88	54.56	45.33	34.47	73.93	83.93	135.64	81.42	201.52	74.8	51.82
1411	augustus_masked-3-processed-gene-12.57-mRNA-1	Phatr3_J18745	307588	18745	grey	LoFe-UP		1.64163	1.06603	Carbohydrate Metabolism	UGDH1	0	other localisation	"oxidoreductase activity, acting on the CH-OH group of donors, NAD or NADP as acceptor||NAD binding||oxidation-reduction process"	UGDH1; UDP-glucose 6-dehydrogenase (EC:1.1.1.22); K00012 UDPglucose 6-dehydrogenase [EC:1.1.1.22]	UDPglucose 6-dehydrogenase [EC:1.1.1.22]	Pentose and glucuronate interconversions || Ascorbate and aldarate metabolism || Starch and sucrose metabolism || Amino sugar and nucleotide sugar metabolism	PF00984||PF03720||PF03721	UDP-glucose/GDP-mannose dehydrogenase family, central domain||UDP-glucose/GDP-mannose dehydrogenase family, UDP binding domain||UDP-glucose/GDP-mannose dehydrogenase family, NAD binding domain	KOG2666	METABOLISM	Carbohydrate transport and metabolism	UDP-glucose/GDP-mannose dehydrogenase	UDP-glucose/GDP-mannose dehydrogenase (18745)	nucleotide sugar dehydrogenase	40.4	30.15	12.21	42.75	29.22	60.32	99.92	52.99	64.99	58.7	69.55	44.23	75.11	71.87	20.6	23.38	9.47	26.95	52.54	38.13	93.6	26.62	49.49	58.35
1736	augustus_masked-25-processed-gene-3.70-mRNA-1	Phatr3_J23639	303142	23639	lightyellow	LiUP		1.01624	1.67551	Carbohydrate Metabolism	UGP	0	signal peptide	metabolic process||nucleotidyltransferase activity	precursor of phosphorylase udp-glucose diphosphorylase (EC:2.7.7.9)			PF01704	UTP--glucose-1-phosphate uridylyltransferase	KOG2388	CELLULAR PROCESSES AND SIGNALING	Cell wall/membrane/envelope biogenesis	UDP-N-acetylglucosamine pyrophosphorylase	UDP-N-acetylglucosamine pyrophosphorylase (23639)		34.48	19.14	3.65	20.72	20.98	37.23	40.71	55.73	38.11	13.11	5.5	24.02	34.49	41.95	24.01	8.5	1.95	22.14	21.61	32.61	36.44	75.77	34.8	25.67
9559	snap_masked-30-abinit-gene-2.186-mRNA-1	Phatr3_EG02613	312085	50445	red	LiUP	LiUP	0.939761	4.70049	Carbohydrate Metabolism	UGP PGM cyto	0	other localisation	"carbohydrate metabolic process||metabolic process||nucleotidyltransferase activity||intramolecular transferase activity, phosphotransferases"				PF00408||PF01704||PF02878||PF02879||PF02880	Phosphoglucomutase/phosphomannomutase, C-terminal domain||UTP--glucose-1-phosphate uridylyltransferase||Phosphoglucomutase/phosphomannomutase, alpha/beta/alpha domain I||Phosphoglucomutase/phosphomannomutase, alpha/beta/alpha domain II||Phosphoglucomutase/phosphomannomutase, alpha/beta/alpha domain III	KOG0625	METABOLISM	Carbohydrate transport and metabolism	Phosphoglucomutase	Phosphoglucomutase (50445)		44.36	85.31	4.8	31.13	24.89	334.66	99.69	108.69	51.94	78.08	18.06	35.55	48.15	106.19	25.69	57.19	5.29	31.74	48.18	117.53	70.04	327.35	42.8	90.17
7017	snap_masked-11-processed-gene-3.121-mRNA-1	Phatr3_J46668	304251	46668	blue	LoFe-UP+DaUP		1.43992	0.641356	Carbohydrate Metabolism		0	other localisation	polygalacturonase activity||carbohydrate metabolic process	hypothetical protein			PF00295||PF12708	Glycosyl hydrolases family 28||Pectate lyase superfamily protein				hypothetical protein	hypothetical protein (46668)		15.49	10.21	11.52	11.69	11.93	4.97	13.93	13.94	14.36	12.87	19.65	21.83	22.5	14.89	5.27	3.51	6.61	16.45	18.78	5.55	9.14	8.48	12.03	14.97
9876	snap_masked-1-processed-gene-23.166-mRNA-1	Phatr3_J54049	306844	54049	red			0.990189	1.17465	Carbon Transport	Acetyl-CoA Transporter	12	other localisation	acetyl-CoA transporter activity||integral component of membrane	"acetyl-coa transporter (EC:2.3.1.-); K03372 MFS transporter, PAT family, solute carrier family 33 (acetyl-CoA transportor), member 1 [EC:2.3.1.-]"	"MFS transporter, PAT family, solute carrier family 33 (acetyl-CoA transportor), member 1 [EC:2.3.1.-]"	Glycosphingolipid biosynthesis - ganglio series	PF13000	Acetyl-coenzyme A transporter 1	KOG3574	METABOLISM	Inorganic ion transport and metabolism	Acetyl-CoA transporter	Acetyl-CoA transporter (54049)		13.65	5.4	2.9	12.24	17.71	23.36	13.44	21.74	9.7	4.87	6.19	12.46	21.01	21.05	18.17	4.55	2.65	12.85	12.11	14.67	15.52	29.42	17.43	4.67
5456	snap_masked-3-processed-gene-10.125-mRNA-1	Phatr3_J44118	309717	44118	blue	DaUP	DaUP	1.09309	0.33333	Carbon Transport	EamA4 - Moog et al. 2015	10	signal anchor	membrane	hypothetical protein	"solute carrier family 35, member F5"		PF00892	EamA-like transporter family	KOG2765	POORLY CHARACTERIZED	Function unknown	Predicted membrane protein	Predicted membrane protein (44118)		16.27	11.44	12.25	28.51	21.87	2.43	7.03	7.95	8.3	11.13	26.73	37.14	37.64	7.04	6	11	17.75	18.69	23.28	2.51	6.73	17.76	6.91	10.23
3963	augustus_masked-20-processed-gene-5.116-mRNA-1	Phatr3_J39727	305018	39727	blue			1.23351	0.924018	Carbon Transport	EamA5 - Moog et al. 2015	8	signal anchor	transport||membrane||integral component of membrane	hypothetical protein	"solute carrier family 35, member F5"		PF00892||PF06027	EamA-like transporter family||Eukaryotic protein of unknown function (DUF914)	KOG2765	POORLY CHARACTERIZED	Function unknown	Predicted membrane protein	Predicted membrane protein (39727)		14.88	10.38	7.33	21.34	9.94	8.29	10.34	14.28	10.02	12.91	12.05	11.55	12.14	12.89	15.71	7.3	8.98	11.29	13.65	8.49	12.21	15.03	10.6	12.17
9312	augustus_masked-26-processed-gene-3.56-mRNA-1	Phatr3_J50024	307321	50024	brown	DaUP		0.817061	0.62172	Carbon Transport	EamA6 - Moog et al. 2015	5	signal anchor	membrane	hypothetical protein			PF00892	EamA-like transporter family				hypothetical protein	hypothetical protein (50024)		43.84	40.79	82.26	141.94	96.76	79.88	49.07	87.5	81.58	57.75	91.52	70.45	63.41	67.13	56.72	39.25	100.02	171.34	46.1	47.47	76.2	10.33	110	74.23
6589	augustus_masked-8-processed-gene-8.19-mRNA-1	Phatr3_J45965	311948	45965	red	LiUP	LiUP	0.966598	2.11414	Carbon Transport	EamA7 - Moog et al. 2015	6	other localisation	membrane	hypothetical protein			PF00892||PF13536	EamA-like transporter family||Multidrug resistance efflux transporter				hypothetical protein	hypothetical protein (45965)		90.07	83.98	34.62	58.92	34.24	131.63	63.33	116.23	59.81	56.05	41.03	46.22	41.86	118.05	91.81	74.75	50.91	48.31	35.83	122.22	76.25	125.08	69.92	52.5
8651	snap_masked-21-abinit-gene-4.33-mRNA-1	Phatr3_EG02545	306125	49268	lightcyan			1.02563	0.692433	Carbon Transport	EamA8 - Moog et al. 2015	8	chloroplast	membrane	hypothetical protein			PF00892	EamA-like transporter family				hypothetical protein	hypothetical protein (49268)		13.86	18.12	35.26	11.76	9.59	4.16	11.48	4.3	13.55	28.23	26.95	10.27	20.94	5.39	3.93	18.87	12.82	10.76	6.06	2.31	10.12	4.07	16.58	33.55
6065	maker-6-snap-gene-2.68-mRNA-1	Phatr3_J45098	303827	45098	darkturquoise	LiUP	HiFe-UP+LiUP	0.737921	2.497	Carbon Transport	EamA9 - Moog et al. 2015	12	other localisation	membrane	hypothetical protein			PF00892||PF13536	EamA-like transporter family||Multidrug resistance efflux transporter				hypothetical protein	hypothetical protein (45098)		109.65	107.3	51.57	87.41	83.89	83	78.95	93.05	81.44	71.55	36.57	71.41	27.68	60.84	94.96	174.83	33.22	91.04	36.61	77.08	74.34	292.92	72.45	68.35
4426	augustus_masked-3-processed-gene-0.21-mRNA-1	Phatr3_J4234	305622	4234	lightgreen	DaUP		1.11127	0.728104	Carbon Transport	NST1 - Moog et al. 2015	9	other localisation	Golgi membrane||sugar:hydrogen symporter activity||carbohydrate transport||integral component of membrane	hypothetical protein	"solute carrier family 35 (UDP-sugar transporter), member A1/2/3"		PF04142	Nucleotide-sugar transporter	KOG2234	METABOLISM	Carbohydrate transport and metabolism	Predicted UDP-galactose transporter	Predicted UDP-galactose transporter (4234)		37.03	60.1	147.66	53.11	56.85	40.51	37.71	42.47	61.01	68.61	68.24	46.19	56.17	36.19	48.49	51.76	70.4	56.43	32.95	41.33	27.53	52.73	52.08	69.94
9035	augustus_masked-25-processed-gene-2.53-mRNA-1	Phatr3_J49849	301123	49849	NULL			1.03981	0.915714	Carbon Transport	NST2 - Moog et al. 2015	8	other localisation	Golgi membrane||sugar:hydrogen symporter activity||carbohydrate transport||integral component of membrane	hypothetical protein	"solute carrier family 35 (UDP-sugar transporter), member A1/2/3"		PF03151||PF04142	Triose-phosphate Transporter family||Nucleotide-sugar transporter	KOG2234	METABOLISM	Carbohydrate transport and metabolism	Predicted UDP-galactose transporter	Predicted UDP-galactose transporter (49849)		19.57	16.66	7.75	9.7	11.04	0.81	8.29	4.42	24.27	40.58	13.54	12.57	6.79	2.74	9.2	5.52	6.95	13.66	9.09	0.97	9.68	1.79	14.67	18.95
2024	augustus_masked-15-processed-gene-0.25-mRNA-1	Phatr3_J29042	308669	29042	magenta	DaUP	DaUP	1.04038	0.138432	Carbon Transport	NST3 - Moog et al. 2015	3	other localisation	Golgi membrane||sugar:hydrogen symporter activity||carbohydrate transport||integral component of membrane	hypothetical protein	"solute carrier family 35 (UDP-sugar transporter), member A1/2/3"		PF04142	Nucleotide-sugar transporter	KOG2234	METABOLISM	Carbohydrate transport and metabolism	Predicted UDP-galactose transporter	Predicted UDP-galactose transporter (29042)		8.04	10.8	81.48	73.71	48.11	9.97	9.68	12.95	7.52	10.26	55.58	97.22	70.91	25.83	5.63	8.61	145.13	68.11	46	8.85	1.9	5.71	31.03	6.69
1674	augustus_masked-19-processed-gene-3.116-mRNA-1	Phatr3_J22739	310860	22739	grey			0.8834	0.843471	Carbon Transport	NST4 - Moog et al. 2015	10	other localisation	Golgi membrane||sugar:hydrogen symporter activity||carbohydrate transport||membrane||integral component of membrane||transmembrane transport	hypothetical protein	"solute carrier family 35 (UDP-sugar transporter), member A1/2/3"		PF00892||PF03151||PF04142||PF08449||PF13536	EamA-like transporter family||Triose-phosphate Transporter family||Nucleotide-sugar transporter||UAA transporter family||Multidrug resistance efflux transporter	KOG2234	METABOLISM	Carbohydrate transport and metabolism	Predicted UDP-galactose transporter	Predicted UDP-galactose transporter (22739)	UDP-galactose transporter	25.69	24.58	17.89	22.55	26.54	7.99	16.77	15.78	14.76	14.34	16.32	16.27	20.9	17.81	25.33	25.35	20.74	33.54	18.79	7.55	12.67	18.33	11.72	16.96
1494	augustus_masked-7-processed-gene-9.88-mRNA-1	Phatr3_J20120	305934	20120	darkturquoise	LiUP	HiFe-UP+LiUP	0.821313	1.54399	Carbon Transport	NST5 - Moog et al. 2015	8	other localisation	Golgi membrane||sugar:hydrogen symporter activity||carbohydrate transport||integral component of membrane||transmembrane transport	hypothetical protein	"solute carrier family 35 (UDP-sugar transporter), member A1/2/3"		PF04142||PF08449	Nucleotide-sugar transporter||UAA transporter family	KOG2234	METABOLISM	Carbohydrate transport and metabolism	Predicted UDP-galactose transporter	Predicted UDP-galactose transporter (20120)	UDP-galactose transporter||_GAP_	28.37	41.91	19.35	20.93	25.21	17.85	47.72	24.86	22.95	29.31	19.35	19.82	15.5	27.02	34.29	32.17	13.82	30.74	28.37	23.48	33.99	38.45	24.47	40.95
1688	augustus_masked-20-processed-gene-3.19-mRNA-1	Phatr3_J22921	300945	22921	grey60			1.06938	0.849198	Carbon Transport	NST6 - Moog et al. 2015	8	other localisation	Golgi membrane||sugar:hydrogen symporter activity||carbohydrate transport||membrane||integral component of membrane||transmembrane transport	hypothetical protein	"solute carrier family 35 (UDP-sugar transporter), member A1/2/3"		PF00892||PF04142||PF08449||PF13536	EamA-like transporter family||Nucleotide-sugar transporter||UAA transporter family||Multidrug resistance efflux transporter	KOG2234	METABOLISM	Carbohydrate transport and metabolism	Predicted UDP-galactose transporter	Predicted UDP-galactose transporter (22921)	UDP-galactose transporter	98.32	74.91	50.66	81.84	72.13	19.22	75.98	27.15	62.06	67.32	80.83	76.26	69.3	36.84	67.94	92.99	26.78	105.85	119.92	39.02	86.34	27.54	56.85	72.3
6733	augustus_masked-9-processed-gene-7.100-mRNA-1	Phatr3_J46194	304044	46194	greenyellow	LoFe-UP		1.8665	0.839651	Carbon Transport	NST7 - Moog et al. 2015	6	other localisation	Golgi membrane||sugar:hydrogen symporter activity||carbohydrate transport||integral component of membrane	hypothetical protein			PF04142	Nucleotide-sugar transporter	KOG2234	METABOLISM	Carbohydrate transport and metabolism	Predicted UDP-galactose transporter	Predicted UDP-galactose transporter (46194)	UDP-galactose transporter||_GAP_	50.25	32.15	21.31	82.85	29.74	8.26	83.22	37.29	46.13	49.04	61.49	40.94	88.96	38.24	13.31	13.33	11.99	62.43	28.25	9.43	60.62	77.29	36.15	55.75
7251	augustus_masked-12-processed-gene-4.30-mRNA-1	Phatr3_J47075	304360	47075	grey	LiUP	LiUP	0.937133	1.2119	Carbon Transport	NSTL1 - Moog et al. 2015	9	other localisation	Golgi membrane||sugar:hydrogen symporter activity||carbohydrate transport||integral component of membrane	hypothetical protein			PF04142	Nucleotide-sugar transporter	KOG3912	POORLY CHARACTERIZED	General function prediction only	Predicted integral membrane protein	Predicted integral membrane protein (47075)		29.35	50.31	34.97	23.44	31.82	34.44	44.03	36.36	29.5	47.69	39.45	23.35	36.32	36.65	52.59	45.73	28.48	26.98	24.18	30.58	45.6	33.25	35.74	36.32
7315	augustus_masked-12-processed-gene-7.5-mRNA-1	Phatr3_J47169	302305	47169	NULL			1.38208	0.778803	Carbon Transport	NSTL2 - Moog et al. 2015	8	mitochondrion		hypothetical protein								hypothetical protein	hypothetical protein (47169)		4.66	2.43	5.45	9.19	9.88	7.68	6.71	9.99	6.54	5.58	6.27	7.47	8.76	8.7	2.42	2.02	5.06	12.59	10.35	7.34	7	9.71	3.44	3.31
6191	maker-6-augustus-gene-8.24-mRNA-1	Phatr3_J45312	309972	45312	magenta	DaUP		1.21832	0.370436	Carbon Transport	NSTL3 - Moog et al. 2015	10	other localisation		hypothetical protein			PF13536	Multidrug resistance efflux transporter				hypothetical protein	hypothetical protein (45312)		43.5	31.3	54.13	66.07	60.48	8.2	16.98	8.46	17.05	28.19	42	88.74	71.1	9.52	13.83	39.21	43.33	43.92	71.25	5.14	8.14	111	7.76	14.89
1426	snap_masked-4-processed-gene-4.76-mRNA-1	Phatr3_J18945	309770	18945	brown	DaUP	HiFe-UP	0.738488	0.609114	Carbon Transport	Sugar Transporter	5	chloroplast	integral component of membrane||transmembrane transport	transport protein			PF05631||PF07690	Protein of unknown function (DUF791)||Major Facilitator Superfamily	KOG4332	METABOLISM	Carbohydrate transport and metabolism	Predicted sugar transporter	Predicted sugar transporter (18945)		31.96	22.15	32.49	46.17	49.42	5.97	32.49	27.48	26.56	21.41	27.91	37	35.43	25.44	38.36	27.72	45.82	48.55	31.4	19.48	39.03	9.59	36.19	24.54
1710	augustus_masked-22-processed-gene-4.80-mRNA-1	Phatr3_J23260	305149	23260	brown	DaUP	DaUP	1.12468	0.544628	Carbon Transport	Sugar Transporter	8	other localisation	integral component of membrane||transmembrane transporter activity||transmembrane transport	hypothetical protein			PF00083||PF07690	Sugar (and other) transporter||Major Facilitator Superfamily	KOG0254	POORLY CHARACTERIZED	General function prediction only	Predicted transporter (major facilitator superfamily)	Predicted transporter (major facilitator superfamily) (23260)	"MFS transporter, sugar porter (SP) family||_GAP_"	55.1	63.17	66.88	80.78	78.37	13.78	47.32	26.33	43.66	54.28	83.41	70.29	92.61	26.34	65.4	46.11	50.42	65.27	48.91	16.38	42.38	69.36	34.75	49.65
10937	augustus_masked-10-processed-gene-6.129-mRNA-1	Phatr3_EG00747	304199		green	DaUP	DaUP	0.70808	0.230733	Carbon Transport	TPT	6	other localisation	membrane				PF00892||PF03151	EamA-like transporter family||Triose-phosphate Transporter family	KOG1441	METABOLISM	Carbohydrate transport and metabolism	Glucose-6-phosphate/phosphate and phosphoenolpyruvate/phosphate antiporter	Glucose-6-phosphate/phosphate and phosphoenolpyruvate/phosphate antiporter ()		52.45	16.94	32.48	46.05	49.01	1.64	23.89	5.21	34.63	15.67	62.87	84.88	50	11.3	33.51	12.44	68.35	51.07	95.64	4	34.38	2.65	41.04	20.06
9685	augustus_masked-2-processed-gene-13.125-mRNA-1	Phatr3_J50742	303313	50742	grey	LiUP	HiFe-UP+LiUP	0.659931	2.19497	Carbon Transport	TPT1 - Moog et al. 2015	7	signal anchor	membrane||transmembrane transport	TPT2; triose phosphate/phosphate translocator			PF00892||PF03151||PF08449	EamA-like transporter family||Triose-phosphate Transporter family||UAA transporter family	KOG1441	METABOLISM	Carbohydrate transport and metabolism	Glucose-6-phosphate/phosphate and phosphoenolpyruvate/phosphate antiporter	Glucose-6-phosphate/phosphate and phosphoenolpyruvate/phosphate antiporter (50742)		721.98	471.53	889.13	258.89	306.37	669.15	637.6	671.91	1004.91	646.47	348.56	204.63	368.76	812.17	712.74	378.18	805.4	377.91	251.96	1138.75	672.32	240.75	1567.27	1004.89
1720	augustus_masked-23-processed-gene-3.51-mRNA-1	Phatr3_J23380	303091	23380	purple			1.031	0.871427	Carbon Transport	TPT10 - Moog et al. 2015	8	signal peptide	transmembrane transport				PF03151||PF08449	Triose-phosphate Transporter family||UAA transporter family	KOG1441	METABOLISM	Carbohydrate transport and metabolism	Glucose-6-phosphate/phosphate and phosphoenolpyruvate/phosphate antiporter	Glucose-6-phosphate/phosphate and phosphoenolpyruvate/phosphate antiporter (23380)		142.83	126.25	80.73	112.38	149.14	36.14	106.92	61.25	92.81	114.44	91.29	125.32	82.98	67.5	112.55	161.04	82.13	124.11	147.32	52.71	86.52	106.04	44.78	84.27
4876	augustus_masked-1-processed-gene-22.22-mRNA-1	Phatr3_J43174	309047	43174	brown			1.09259	0.764322	Carbon Transport	TPT11 - Moog et al. 2015	8	other localisation	transmembrane transport				PF03151||PF08449	Triose-phosphate Transporter family||UAA transporter family	KOG1442	METABOLISM	Carbohydrate transport and metabolism	GDP-fucose transporter	GDP-fucose transporter (43174)		124.79	157.95	105.12	213.59	126.27	23.06	159.07	62.45	77.92	111.8	127.34	87.77	175.15	72.85	165.23	178.03	86.57	142.35	88.29	39.55	121.86	77.07	61.53	107.39
10521	augustus_masked-1-processed-gene-10.64-mRNA-1	Phatr3_J9609	310914	9609	royalblue			1.1057	0.757197	Carbon Transport	TPT12 - Moog et al. 2015	9	other localisation		hypothetical protein	GDP-mannose transporter		PF03151	Triose-phosphate Transporter family	KOG1444	METABOLISM	Carbohydrate transport and metabolism	Nucleotide-sugar transporter VRG4/SQV-7	Nucleotide-sugar transporter VRG4/SQV-7 (9609)		125.95	225.8	158.09	140.42	197.55	85.1	67.84	126.43	103.98	167.36	226.93	227.13	240.59	128.77	80.69	226.01	136.65	124.3	109.89	135.38	86.05	211.74	95.5	99.64
6382	augustus_masked-7-processed-gene-9.122-mRNA-1	Phatr3_J45630	310011	45630	magenta	DaUP		1.25114	0.571583	Carbon Transport	TPT13 - Moog et al. 2015	9	other localisation	membrane||transmembrane transport	hypothetical protein			PF00892||PF08449	EamA-like transporter family||UAA transporter family	KOG1444	METABOLISM	Carbohydrate transport and metabolism	Nucleotide-sugar transporter VRG4/SQV-7	Nucleotide-sugar transporter VRG4/SQV-7 (45630)		177.61	160.29	135.51	182.47	181.9	22.85	92.15	60.28	85.71	96.07	121.28	158.95	152.11	65.79	139.46	169.92	307.37	206.82	149.73	38.79	77.7	128.27	53.55	91.41
6884	augustus_masked-10-processed-gene-6.134-mRNA-1	Phatr3_J46451	302159	46451	darkred	DaUP	DaUP	1.25311	0.641263	Carbon Transport	TPT2 - Moog et al. 2015	5	signal anchor		hypothetical protein								hypothetical protein	hypothetical protein (46451)		35.49	27.16	29.52	34.61	33.36	8.04	40.5	27.3	25.6	28.6	37.49	33.94	48.7	24.52	19.72	19.28	24.49	35.92	31.63	8.47	26.7	33.72	27.92	31.36
9869	augustus_masked-1-processed-gene-17.33-mRNA-1	Phatr3_J54017	307006	54017	red	HiFe-UP		0.444267	1.64851	Carbon Transport	TPT4a - Moog et al. 2015	10	chloroplast	membrane||transmembrane transport	Tpt3; plastidic triose-phosphate/phosphate translocator	"solute carrier family 35, member E1"		PF00892||PF03151||PF08449	EamA-like transporter family||Triose-phosphate Transporter family||UAA transporter family	KOG1441	METABOLISM	Carbohydrate transport and metabolism	Glucose-6-phosphate/phosphate and phosphoenolpyruvate/phosphate antiporter	Glucose-6-phosphate/phosphate and phosphoenolpyruvate/phosphate antiporter (54017)		287.27	157.66	15.33	121.55	344.87	658.23	264.17	276.26	383.4	109.25	8.8	141.84	358.54	328.36	552.25	151.41	12.04	146.54	242.3	576.3	484.54	455.85	438.55	181.74
1788	RICE:10144281	Phatr3_J24610	308968	24610	brown	DaUP		0.753457	0.414005	Carbon Transport	TPT4b - Moog et al. 2015	8	chloroplast	membrane||transmembrane transport	Tpt1; triose phosphate/phosphate translocator			PF00892||PF03151||PF08449	EamA-like transporter family||Triose-phosphate Transporter family||UAA transporter family	KOG1441	METABOLISM	Carbohydrate transport and metabolism	Glucose-6-phosphate/phosphate and phosphoenolpyruvate/phosphate antiporter	Glucose-6-phosphate/phosphate and phosphoenolpyruvate/phosphate antiporter (24610)		551.4	710.09	1058.12	1605.72	1257.09	95.38	539.94	95.58	744.96	895.72	1061.67	646.46	1323.55	178.61	705.08	953.96	1217.9	1383.77	893.67	80.41	573.13	28.34	578.91	999.45
9580	augustus_masked-30-processed-gene-2.91-mRNA-1	Phatr3_J50485	303412	50485	greenyellow	LoFe-UP	LoFe-UP	1.83207	0.849698	Carbon Transport	TPT6 - Moog et al. 2015	6	other localisation		hypothetical protein			PF03151	Triose-phosphate Transporter family				hypothetical protein	hypothetical protein (50485)		35.91	18.85	15.82	31.83	12.53	16.66	20.06	28.79	25.63	39.35	54.58	33.06	23.01	21.4	14.04	8.94	11.35	13.77	22.01	10.69	16.96	38.38	18.33	21.54
4115	augustus_masked-24-processed-gene-1.48-mRNA-1	Phatr3_J40492	307236	40492	tan			0.831688	1.23242	Carbon Transport	TPT7 - Moog et al. 2015	6	other localisation		hypothetical protein			PF03151	Triose-phosphate Transporter family				hypothetical protein	hypothetical protein (40492)		15.02	37.17	15.66	22.4	14.98	10.86	26.16	4.42	16.46	27.19	13.5	15.45	15.58	9.21	23.04	43.02	14.39	26.25	12.29	7.8	21.53	20.46	13.01	23.59
4968	augustus_masked-2-processed-gene-1.27-mRNA-1	Phatr3_J43320	305437	43320	grey		LiUP	0.995087	1.3742	Carbon Transport	TPT8 - Moog et al. 2015	6	chloroplast		hypothetical protein			PF03151	Triose-phosphate Transporter family				hypothetical protein	hypothetical protein (43320)		17.64	11.28	2.74	11.22	11.67	13.37	18.19	15.96	19.17	8.33	8.07	11.55	10.56	23.65	19.11	8.59	4.18	11.41	17.48	21.92	21.01	21.56	15.37	8.7
3728	augustus_masked-16-processed-gene-6.154-mRNA-1	Phatr3_J38686	308684	38686	purple		LiUP	1.04436	1.07754	Carbon Transport	TPT9 - Moog et al. 2015	10	other localisation	membrane	hypothetical protein	"solute carrier family 35, member C2"		PF00892||PF03151	EamA-like transporter family||Triose-phosphate Transporter family	KOG1443	POORLY CHARACTERIZED	Function unknown	Predicted integral membrane protein	Predicted integral membrane protein (38686)		23.46	22.68	13.84	12.12	10.26	13.36	15.5	15.02	14.13	19.44	18.95	20.44	12.33	15.49	15.14	19.38	15.4	10.24	11.31	13.56	15.47	18.87	11.84	19.57
5699	RICE:10147403	Phatr3_J44500	301606	44500	purple	LoFe-UP+DaUP		1.32095	0.792311	Carbon Transport	UAA1 - Moog et al. 2015	6	other localisation	transmembrane transport	hypothetical protein			PF08449	UAA transporter family	KOG1582	METABOLISM	Carbohydrate transport and metabolism	UDP-galactose transporter related protein	UDP-galactose transporter related protein (44500)		48.12	44.56	36.22	49.5	37.82	22.05	35.71	35.99	38.14	43	52.5	58.38	49.68	30.43	25.21	33.89	33.36	31.83	46.35	34.3	30.38	51.87	30.15	39.14
4981	augustus_masked-2-processed-gene-2.67-mRNA-1	Phatr3_J43347	307458	43347	grey			0.916676	0.924079	Carbon Transport	UAA3 - Moog et al. 2015	6	other localisation	membrane||transmembrane transport	hypothetical protein	"solute carrier family 35 (adenosine 3'-phospho 5'-phosphosulfate transporter), member B3"		PF00892||PF08449	EamA-like transporter family||UAA transporter family	KOG1582	METABOLISM	Carbohydrate transport and metabolism	UDP-galactose transporter related protein	UDP-galactose transporter related protein (43347)		15.7	20.93	13.03	10.13	10.85	3.87	5.75	6.55	8.17	9.9	10.15	13.1	12.45	8.44	9.68	24.52	12.11	12.22	14.99	6.66	3.88	17.85	8.1	7.9
1113	RICE:10150881	Phatr3_J16401	303157	16401	grey	DaUP		0.889817	0.831917	Carbon Transport	UAA4 - Moog et al. 2015	8	signal anchor	membrane||transmembrane transport	hypothetical protein	"solute carrier family 35 (UDP-galactose transporter), member B1"		PF00892||PF03151||PF08449||PF13536	EamA-like transporter family||Triose-phosphate Transporter family||UAA transporter family||Multidrug resistance efflux transporter	KOG1580	METABOLISM	Carbohydrate transport and metabolism	UDP-galactose transporter related protein	UDP-galactose transporter related protein (16401)		42.66	21.11	27.44	27.83	39.96	43.97	30.6	19.27	21.53	17.33	36.08	37.38	51.73	19.77	44.84	17.83	33.12	31.56	30.89	25.23	30.55	60.63	19.06	16.36
536	augustus_masked-10-processed-gene-6.115-mRNA-1	Phatr3_J13167	308323	13167	grey			0.922318	1.41508	Carbon Transport	UAA6 - Moog et al. 2015	6	signal peptide	membrane||transmembrane transport	hypothetical protein	"solute carrier family 35 (UDP-galactose transporter), member B1"		PF00892||PF08449	EamA-like transporter family||UAA transporter family	KOG1580	METABOLISM	Carbohydrate transport and metabolism	UDP-galactose transporter related protein	UDP-galactose transporter related protein (13167)		69.84	133.4	195.98	49.09	35.48	102.81	82.67	125.26	154.59	154.28	179	43.19	46.1	129.03	160.09	118.07	126	43.82	28.29	103.28	125.34	26.35	152.88	234.95
3889	augustus_masked-2-processed-gene-2.54-mRNA-1	Phatr3_J3940	309518	3940	grey		HiFe-UP+LiUP	0.92134	1.0742	Carbon Transport	UAA7 - Moog et al. 2015	9	other localisation	membrane||transmembrane transport	hypothetical protein	"solute carrier family 35 (adenosine 3'-phospho 5'-phosphosulfate transporter), member B2"		PF00892||PF08449	EamA-like transporter family||UAA transporter family	KOG1581	METABOLISM	Carbohydrate transport and metabolism	UDP-galactose transporter related protein	UDP-galactose transporter related protein (3940)		45.33	50.99	41.37	40.09	41.24	32.12	49.53	42.54	38.63	46.75	50.03	38.6	52.62	44.8	43.28	53.5	28.69	40.78	40.75	28.11	39.23	69.92	35.92	43.1
10502	augustus_masked-1-processed-gene-4.45-mRNA-1	Phatr3_J9444	302785	9444	tan			0.794195	1.148	Carbon Transport	UAA8 - Moog et al. 2015	8	other localisation	membrane||transmembrane transport	hypothetical protein	"solute carrier family 35 (adenosine 3'-phospho 5'-phosphosulfate transporter), member B2"		PF00892||PF08449	EamA-like transporter family||UAA transporter family	KOG1581	METABOLISM	Carbohydrate transport and metabolism	UDP-galactose transporter related protein	UDP-galactose transporter related protein (9444)		43.8	89.65	58.49	62.83	45.81	19.79	78.35	21.13	30.65	59.72	70.21	25.81	37.22	25.47	73.07	107.21	32.76	67.1	30.05	25.61	64	40.81	20.68	51.64
4557	augustus_masked-1-processed-gene-10.180-mRNA-1	Phatr3_J42638	300830	42638	turquoise	LoFe-UP	LoFe-UP	2.33495	1.08997	Carbon Transport	UAA9 - Moog et al. 2015	8	other localisation	membrane||transmembrane transport	hypothetical protein	"solute carrier family 35 (UDP-galactose transporter), member B1"		PF00892||PF03151||PF08449	EamA-like transporter family||Triose-phosphate Transporter family||UAA transporter family	KOG1580	METABOLISM	Carbohydrate transport and metabolism	UDP-galactose transporter related protein	UDP-galactose transporter related protein (42638)		75.69	57.7	42.86	69.35	107.32	133.02	105.61	101.28	79.37	42.72	29.6	52.67	101.57	109.43	53.93	26.97	27.86	89.87	103.6	111.58	67.98	47.67	58.51	41.91
9633	augustus_masked-31-processed-gene-1.57-mRNA-1	Phatr3_J50577	301394	50577	grey	LiUP	HiFe-UP+LiUP	0.77983	1.66121	Chloroplast Ornithine Cycle	acOAT acetylornithine aminotransferase - SP	0	signal peptide	transaminase activity||pyridoxal phosphate binding	acetylornithine aminotransferase			PF00202	Aminotransferase class-III	KOG1401	METABOLISM	Amino acid transport and metabolism	Acetylornithine aminotransferase	Acetylornithine aminotransferase (50577)	acetylornithine and succinylornithine aminotransferases	66.59	75.22	122.02	49.3	42.92	67.12	94.92	109.62	89.26	75.81	92.79	50.5	45.4	122.9	87.67	136.09	106.62	60.89	20.39	88.77	70.15	65.45	271.04	86.4
3213	augustus_masked-10-processed-gene-3.81-mRNA-1	Phatr3_J36347	304204	36347	cyan		LiUP	0.792475	2.57742	Chloroplast Ornithine Cycle	acOAT acetylornithine aminotransferase = chloro	0	chloroplast	transaminase activity||pyridoxal phosphate binding				PF00202	Aminotransferase class-III	KOG1401	METABOLISM	Amino acid transport and metabolism	Acetylornithine aminotransferase	Acetylornithine aminotransferase (36347)	"glutamate-1-semialdehyde-2,1-aminomutase"	205.75	229.15	36.85	22.08	59.02	28.72	242.08	43.98	350.19	244.29	36.23	66.84	111.04	55.71	280.85	217.45	33.74	23.88	64.32	40.18	313.28	16.18	483.22	363.66
3956	augustus_masked-1-processed-gene-24.86-mRNA-1	Phatr3_J3969	302734	3969	cyan			0.827004	1.18009	Chloroplast Ornithine Cycle	AGK	1	signal peptide					PF00696	Amino acid kinase family	KOG2436	METABOLISM	Amino acid transport and metabolism	Acetylglutamate kinase/acetylglutamate synthase	Acetylglutamate kinase/acetylglutamate synthase (3969)	acetylglutamate kinase||_GAP_	71.02	75.09	51.41	35.52	19.6	6.69	121.58	32.52	122.6	112.49	109.23	31.32	32.92	43.44	80.17	51.86	79.41	49.18	15.35	12.04	126.8	1.67	197.79	136.87
3339	maker-11-snap-gene-6.152-mRNA-1	Phatr3_J36913	302200	36913	turquoise		LiUP	0.612298	1.88604	Chloroplast Ornithine Cycle	AGPR	0	chloroplast	"oxidoreductase activity, acting on the aldehyde or oxo group of donors, NAD or NADP as acceptor||NAD binding||oxidation-reduction process"	hypothetical protein; K00145 N-acetyl-gamma-glutamyl-phosphate/N-acetyl-gamma-aminoadipyl-phosphate reductase [EC:1.2.1.38 1.2.1.-]	N-acetyl-gamma-glutamyl-phosphate reductase [EC:1.2.1.38]	Arginine and proline metabolism	PF01118	Semialdehyde dehydrogenase, NAD binding domain	KOG4354	METABOLISM	Amino acid transport and metabolism	N-acetyl-gamma-glutamyl-phosphate reductase	N-acetyl-gamma-glutamyl-phosphate reductase (36913)	N-acetyl-gamma-glutamyl-phosphate reductase	155.8	145.57	293.4	184.31	116.18	141.11	225.83	418.71	229.35	255.49	253.78	173.03	82.39	410.57	196.01	175.51	520.76	255.2	58.29	245.75	196.34	24.9	1241.37	190.9
456	augustus_masked-9-processed-gene-8.13-mRNA-1	Phatr3_J12762	308125	12762	lightgreen	DaUP		0.984807	0.495822	Chloroplast Ornithine Cycle	GACT	0	signal peptide	glutamate N-acetyltransferase activity||arginine biosynthetic process	hypothetical protein			PF01960	ArgJ family	KOG2786	METABOLISM	Amino acid transport and metabolism	Putative glutamate/ornithine acetyltransferase	Putative glutamate/ornithine acetyltransferase (12762)		115.61	161.53	65.77	45.96	72.69	5.11	59.98	3.23	71.65	70.74	74.58	87.14	84.58	6.83	86.27	102.22	78.07	70.18	77.12	2.26	19.84	1.15	32.1	73.12
130	maker-4-augustus-gene-10.63-mRNA-1	Phatr3_J10902	301603	10902	turquoise			1.25405	1.0018	Chloroplast Ornithine Cycle	NAGS1	0	other localisation	N-acetyltransferase activity	hypothetical protein; K14682 amino-acid N-acetyltransferase [EC:2.3.1.1]	amino-acid N-acetyltransferase [EC:2.3.1.1]	Arginine and proline metabolism	PF00696||PF13508	Amino acid kinase family||Acetyltransferase (GNAT) domain	KOG2436	METABOLISM	Amino acid transport and metabolism	Acetylglutamate kinase/acetylglutamate synthase	Acetylglutamate kinase/acetylglutamate synthase (10902)	amino-acid N-acetyltransferase	38.41	33.99	46.37	69.69	22.7	63.2	48.77	79.98	34.37	49.85	92.45	62.42	40.71	63.32	32.02	32.8	41.26	34.44	35.08	41.36	31.14	42.02	94.86	35.4
5696	augustus_masked-4-processed-gene-7.56-mRNA-1	Phatr3_J44492	305731	44492	blue	LoFe-UP+DaUP	#N/A	1.5584	0.636254	Chloroplast Ornithine Cycle	NAGS2	0	signal peptide		hypothetical protein					KOG2436	METABOLISM	Amino acid transport and metabolism	Acetylglutamate kinase/acetylglutamate synthase	Acetylglutamate kinase/acetylglutamate synthase (44492)		25.61	24.94	31.25	74.8	33.3	48.35	32.48	56.15	27.37	45.61	98.11	72.1	77.45	45.21	13.49	23.63	24.51	25.85	37.46	33.51	30.06	93.69	23.31	29.46
10052	maker-18-snap-gene-3.154-mRNA-1	Phatr3_EG01955	310789	54926	red			0.742187	1.58796	Fatty Acid Biosynthesis	ACCase -chl	0	signal peptide	catalytic activity||acetyl-CoA carboxylase activity||ATP binding||fatty acid biosynthetic process||metabolic process||ligase activity||metal ion binding	ACC1; acetyl-coa carboxylase (EC:6.3.4.14 6.4.1.2); K11262 acetyl-CoA carboxylase / biotin carboxylase [EC:6.4.1.2 6.3.4.14]	acetyl-CoA carboxylase / biotin carboxylase [EC:6.4.1.2 6.3.4.14]	Fatty acid biosynthesis || Pyruvate metabolism || Propanoate metabolism || Insulin signaling pathway	PF00289||PF00364||PF01039||PF02655||PF02785||PF02786||PF08326||PF13535||PF15632	Carbamoyl-phosphate synthase L chain, N-terminal domain||Biotin-requiring enzyme||Carboxyl transferase domain||ATP-grasp domain||Biotin carboxylase C-terminal domain||Carbamoyl-phosphate synthase L chain, ATP binding domain||Acetyl-CoA carboxylase, central region||ATP-grasp domain||ATP-grasp in the biosynthetic pathway with Ter operon	KOG0368	METABOLISM	Lipid transport and metabolism	Acetyl-CoA carboxylase	Acetyl-CoA carboxylase (54926)		128.69	103.87	5.34	250.54	334.47	266.29	98.64	469.18	150.06	49.7	26.76	137.85	138.1	293.66	209.06	148.93	10.4	260.84	197.66	174.84	148.46	1113.53	180.88	56.29
10121	augustus_masked-30-processed-gene-2.127-mRNA-1	Phatr3_J55209	309581	55209	turquoise	LiUP	LiUP	0.995144	2.42117	Fatty Acid Biosynthesis	ACCase cyto	0	other localisation	catalytic activity||acetyl-CoA carboxylase activity||ATP binding||fatty acid biosynthetic process||metabolic process||ligase activity	hypothetical protein; K11262 acetyl-CoA carboxylase / biotin carboxylase [EC:6.4.1.2 6.3.4.14]	acetyl-CoA carboxylase / biotin carboxylase [EC:6.4.1.2 6.3.4.14]	Fatty acid biosynthesis || Pyruvate metabolism || Propanoate metabolism || Insulin signaling pathway	PF00289||PF00364||PF01039||PF02785||PF02786||PF08326||PF13535	Carbamoyl-phosphate synthase L chain, N-terminal domain||Biotin-requiring enzyme||Carboxyl transferase domain||Biotin carboxylase C-terminal domain||Carbamoyl-phosphate synthase L chain, ATP binding domain||Acetyl-CoA carboxylase, central region||ATP-grasp domain	KOG0368	METABOLISM	Lipid transport and metabolism	Acetyl-CoA carboxylase	Acetyl-CoA carboxylase (55209)		40.09	22.74	5.37	36.22	40.16	185.81	33.06	112.61	47.37	28.47	18.34	45.24	26.37	69.47	35	6.72	5.38	31.68	68.46	115.81	42.64	165.69	36.73	27.03
10482	maker-1-augustus-gene-20.281-mRNA-1	Phatr3_J9316	308987	9316	red	LiUP	HiFe-UP+LiUP	0.431503	3.12074	Fatty Acid Biosynthesis	ACP-desaturase	0	chloroplast	fatty acid metabolic process||acyl-[acyl-carrier-protein] desaturase activity||oxidation-reduction process	hypothetical protein; K03921 acyl-[acyl-carrier-protein] desaturase [EC:1.14.19.2]	acyl-[acyl-carrier-protein] desaturase [EC:1.14.19.2]	Fatty acid biosynthesis || Biosynthesis of unsaturated fatty acids	PF03405	Fatty acid desaturase				hypothetical protein	hypothetical protein (9316)		188.06	342.6	132.35	213.41	305.46	401.89	194.3	610.55	259.8	318.73	190.26	172.76	373.45	552.88	306.4	671.33	88.68	181.5	233.56	306.65	222.95	2684.58	153.94	329.99
10536	augustus_masked-2-processed-gene-2.45-mRNA-1	Phatr3_J9709	311420	9709	red	HiFe-UP+LiUP	HiFe-UP+LiUP	0.283472	5.20359	Fatty Acid Biosynthesis	Acyl Carrier Protein	0	chloroplast		hypothetical protein			PF00550||PF14573	Phosphopantetheine attachment site||Acyl-carrier	KOG1748	METABOLISM	Energy production and conversion	Acyl carrier protein/NADH-ubiquinone oxidoreductase, NDUFAB1/SDAP subunit	Acyl carrier protein/NADH-ubiquinone oxidoreductase, NDUFAB1/SDAP subunit (9709)	acyl carrier protein	518.33	879.17	76.37	224.14	442.39	1222.62	960.15	2361.23	1145.62	487.17	63.73	257.54	629.27	3864.34	1837.75	1645.18	36.6	339.8	391.94	1474.5	1567.91	3502.63	1104.51	877.26
8	augustus_masked-2-processed-gene-5.17-mRNA-1	Phatr3_J10068	301328	10068	red	LiUP	LiUP	0.452528	2.81232	Fatty Acid Biosynthesis	EAR	0	chloroplast		FABI; enoyl-acp reductase; K00208 enoyl-[acyl-carrier protein] reductase I [EC:1.3.1.9]	enoyl-[acyl-carrier protein] reductase I [EC:1.3.1.9 1.3.1.10]	Fatty acid biosynthesis || Biotin metabolism	PF13561	Enoyl-(Acyl carrier protein) reductase	KOG0725	POORLY CHARACTERIZED	General function prediction only	Reductases with broad range of substrate specificities	Reductases with broad range of substrate specificities (10068)		41.15	19.98	2.3	31.45	43.99	131.78	53.33	179.48	98.07	23.71	12.36	32.74	56.26	219.53	62.81	21.87	1.25	29.12	46.87	92.34	101.5	242.97	64.7	32.93
7543	augustus_masked-14-processed-gene-0.34-mRNA-1	Phatr3_J47536	304487	47536	midnightblue			1.24839	0.863885	Fatty Acid Biosynthesis	EAR	0	other localisation		hypothetical protein			PF13561	Enoyl-(Acyl carrier protein) reductase	KOG0725	POORLY CHARACTERIZED	General function prediction only	Reductases with broad range of substrate specificities	Reductases with broad range of substrate specificities (47536)		25.14	19.14	16.96	20.84	26.28	9.28	22.36	12.32	18.35	17.33	17.49	18.16	38.72	24.41	15.18	15.58	10.89	34.03	23.64	6.86	21.11	24.91	16.98	20.92
10111	augustus_masked-27-processed-gene-3.23-mRNA-1	Phatr3_J55157	311309	55157	lightyellow	LiUP	LiUP	0.713116	3.47571	Fatty Acid Biosynthesis	HAD	0	signal peptide		FABZ; 3R-hydroxyacyl-[acyl carrier protein] dehydrase			PF07977	FabA-like domain				hypothetical protein	hypothetical protein (55157)	beta-hydroxyacyl-(acyl-carrier-protein) dehydratase FabZ	186.43	113.24	17.04	38.95	77.99	273.58	255.05	301.01	233.89	92.77	24.88	62.47	76.14	273.34	134.03	107.62	10.53	62.94	105.66	318.37	198.06	445.3	157.37	142.03
43	augustus_masked-3-processed-gene-2.22-mRNA-1	Phatr3_J10306	301512	10306	grey			0.939601	0.721859	Fatty Acid Biosynthesis	KAR	0	other localisation	metabolic process||oxidoreductase activity	hypothetical protein			PF00106||PF08659||PF13561	short chain dehydrogenase||KR domain||Enoyl-(Acyl carrier protein) reductase	KOG0725	POORLY CHARACTERIZED	General function prediction only	Reductases with broad range of substrate specificities	Reductases with broad range of substrate specificities (10306)		99.99	78.34	144.23	200.22	207.86	53.31	114.13	69.35	135.63	84.04	96.26	86.7	93.35	73.07	84.99	98	161.34	292.2	93.4	52.89	114.16	84.7	93.03	97.21
516	augustus_masked-10-processed-gene-8.70-mRNA-1	Phatr3_J13073	308273	13073	grey		HiFe-UP+LiUP	0.797347	1.39588	Fatty Acid Biosynthesis	KAR	0	chloroplast	metabolic process||oxidoreductase activity	FABG; 3-oxoacyl-[acyl-carrier protein (EC:1.1.1.100); K00059 3-oxoacyl-[acyl-carrier protein] reductase [EC:1.1.1.100]	3-oxoacyl-[acyl-carrier protein] reductase [EC:1.1.1.100]	Fatty acid biosynthesis || Biotin metabolism || Biosynthesis of unsaturated fatty acids	PF00106||PF08659||PF13561	short chain dehydrogenase||KR domain||Enoyl-(Acyl carrier protein) reductase	KOG1200	METABOLISM	Lipid transport and metabolism	Mitochondrial/plastidial beta-ketoacyl-ACP reductase	Mitochondrial/plastidial beta-ketoacyl-ACP reductase (13073)	3-oxoacyl-[acyl-carrier-protein] reductase	275.2	381.46	239.48	617.54	483.53	169.8	373.68	524.2	350.93	360.63	270.89	250.22	376.38	720.38	369.81	379.47	205.99	504.54	274.52	191.72	257.35	951.04	188.28	330.56
1844	augustus_masked-3-processed-gene-6.94-mRNA-1	Phatr3_J25739	305556	25739	tan		HiFe-UP	0.687928	1.05136	Fatty Acid Biosynthesis	KAR	0	other localisation	metabolic process||oxidoreductase activity	hypothetical protein			PF00106||PF08659||PF13561	short chain dehydrogenase||KR domain||Enoyl-(Acyl carrier protein) reductase	KOG0725	POORLY CHARACTERIZED	General function prediction only	Reductases with broad range of substrate specificities	Reductases with broad range of substrate specificities (25739)		15.86	17.73	27.51	8.6	6.45	6.37	18.92	10.8	24.08	36.95	38.79	15.8	23.42	13.32	15.03	23.97	10.78	13.24	9.8	4.59	23.31	28.06	18.01	44.24
7578	augustus_masked-14-processed-gene-2.21-mRNA-1	Phatr3_J47583	304519	47583	lightyellow	LiUP	LiUP	1.14463	2.28232	Fatty Acid Biosynthesis	KAR	0	signal peptide	metabolic process||oxidoreductase activity	hypothetical protein			PF00106||PF08659||PF13561	short chain dehydrogenase||KR domain||Enoyl-(Acyl carrier protein) reductase	KOG1207	METABOLISM	Secondary metabolites biosynthesis, transport and catabolism	Diacetyl reductase/L-xylulose reductase	Diacetyl reductase/L-xylulose reductase (47583)		107.85	65.71	4.58	38.59	55.99	77.15	99.96	112.57	71.68	52.33	10.45	36.08	56.64	93.37	98.83	32.09	6.14	40.31	47.69	63.09	84.87	195.13	52.54	36.13
1425	augustus_masked-4-processed-gene-5.47-mRNA-1	Phatr3_J18940	301561	18940	turquoise	LiUP	LiUP	0.971505	2.01367	Fatty Acid Biosynthesis	KAS	0	other localisation		FABFb; 3-oxoacyl-[acyl-carrier-protein] synthase (EC:2.3.1.41); K09458 3-oxoacyl-[acyl-carrier-protein] synthase II [EC:2.3.1.179]	3-oxoacyl-[acyl-carrier-protein] synthase II [EC:2.3.1.179]	Fatty acid biosynthesis || Biotin metabolism	PF00109||PF02801	Beta-ketoacyl synthase, N-terminal domain||Beta-ketoacyl synthase, C-terminal domain	KOG1394	METABOLISM	Lipid transport and metabolism	3-oxoacyl-(acyl-carrier-protein) synthase (I and II)	3-oxoacyl-(acyl-carrier-protein) synthase (I and II) (18940)		20.13	20.33	21.52	6.89	11.43	31	8.38	26	13.66	14.15	16.01	10.93	7.62	21.98	20.62	23.37	19.34	3.25	12.04	44.76	12.16	26.57	10.26	12.79
3442	augustus_masked-12-processed-gene-8.90-mRNA-1	Phatr3_J37367	304362	37367	lightyellow	LiUP	LiUP	0.640559	4.09529	Fatty Acid Biosynthesis	KAS II (1)	0	signal peptide	"metabolic process||transferase activity, transferring acyl groups other than amino-acyl groups"	FABFa; 3-oxoacyl-[acyl-carrier-protein] synthase; K09458 3-oxoacyl-[acyl-carrier-protein] synthase II [EC:2.3.1.179]	3-oxoacyl-[acyl-carrier-protein] synthase II [EC:2.3.1.179]	Fatty acid biosynthesis || Biotin metabolism	PF00108||PF00109||PF02801	Thiolase, N-terminal domain||Beta-ketoacyl synthase, N-terminal domain||Beta-ketoacyl synthase, C-terminal domain	KOG1394	METABOLISM	Lipid transport and metabolism	3-oxoacyl-(acyl-carrier-protein) synthase (I and II)	3-oxoacyl-(acyl-carrier-protein) synthase (I and II) (37367)	beta-ketoacyl-acyl-carrier-protein synthase II	27.44	14.41	0.61	10.97	13.23	81.69	36.67	111.62	50.63	4.33	0.71	18.74	30.09	104.12	41.13	8.03	1.6	9.21	18.57	57.44	62.44	247.92	59.77	14.2
9845	augustus_masked-26-processed-gene-1.22-mRNA-1	Phatr3_J52648	309349	52648	red	LiUP	LiUP	0.689213	8.26427	Fatty Acid Biosynthesis	KASI (2+)	0	chloroplast		FABB; 3-oxoacyl-[acyl-carrier-protein] synthase			PF00109||PF02801	Beta-ketoacyl synthase, N-terminal domain||Beta-ketoacyl synthase, C-terminal domain	KOG1394	METABOLISM	Lipid transport and metabolism	3-oxoacyl-(acyl-carrier-protein) synthase (I and II)	3-oxoacyl-(acyl-carrier-protein) synthase (I and II) (52648)		68.17	107.47	2.4	17.86	29.42	422.67	293.22	534.91	150.11	81.6	4.97	23.11	77.58	657.68	180.29	93.3	2.41	17.43	42.97	269.84	251.52	612.92	217.33	121.98
3513	augustus_masked-13-processed-gene-6.98-mRNA-1	Phatr3_J37652	302375	37652	red	LiUP	LiUP	0.458683	6.77271	Fatty Acid Biosynthesis	MCT1	0	chloroplast		FABD; malonyl-CoA:ACP transacylase; K00645 [acyl-carrier-protein] S-malonyltransferase [EC:2.3.1.39]	[acyl-carrier-protein] S-malonyltransferase [EC:2.3.1.39]	Fatty acid biosynthesis	PF00698	Acyl transferase domain	KOG2926	METABOLISM	Lipid transport and metabolism	Malonyl-CoA:ACP transacylase	Malonyl-CoA:ACP transacylase (37652)	malonyl CoA-acyl carrier protein transacylase	215.82	181.92	2.26	41.48	97.68	473.86	226.82	805.06	270.19	66.98	3.41	64.97	121.14	750.94	474.12	74.59	3.1	44.81	93.27	362.58	337.86	1317.4	231.55	76.98
201	augustus_masked-5-processed-gene-8.70-mRNA-1	Phatr3_J11319	303690	11319	grey	DaUP	HiFe-UP	0.460469	0.822792	Fatty Acid Degradation	"peroxisomal 2,4-dienoyl-CoA reductase [EC:1.3.1.34]"	0	other localisation	metabolic process||oxidoreductase activity	"DER1; peroxisomal 2,4-dienoyl-CoA reductase (EC:1.3.1.34); K13237 peroxisomal 2,4-dienoyl-CoA reductase [EC:1.3.1.34]"	"peroxisomal 2,4-dienoyl-CoA reductase [EC:1.3.1.34]"	Peroxisome	PF00106||PF08659||PF13561	short chain dehydrogenase||KR domain||Enoyl-(Acyl carrier protein) reductase	KOG0725	POORLY CHARACTERIZED	General function prediction only	Reductases with broad range of substrate specificities	Reductases with broad range of substrate specificities (11319)		12.35	12.14	17.04	22.79	38.89	16.56	17.97	13.05	11.5	4.34	9.93	17.87	41.9	18.59	14.3	18.25	14.97	49.9	38.77	23.81	14.72	16.79	16.63	7.56
1966	augustus_masked-11-processed-gene-3.43-mRNA-1	Phatr3_J28068	302239	28068	brown	DaUP	DaUP	0.956268	0.0609384	Fatty Acid Degradation	ACAA1 mito (KCT3)	0	mitochondrion	"metabolic process||transferase activity, transferring acyl groups other than amino-acyl groups"	KCT3; beta-ketoacyl-CoA thiolase; K07509 acetyl-CoA acyltransferase [EC:2.3.1.16]	acetyl-CoA acyltransferase [EC:2.3.1.16]	"Fatty acid elongation || Fatty acid metabolism || Valine, leucine and isoleucine degradation || Benzoate degradation"	PF00108||PF02803	Thiolase, N-terminal domain||Thiolase, C-terminal domain	KOG1392	METABOLISM	Lipid transport and metabolism	Acetyl-CoA acetyltransferase	Acetyl-CoA acetyltransferase (28068)	acetyl-CoA C-acetyltransferase	24.3	7.14	73.6	161.61	125.04	1.79	7.07	1.66	7.46	14.43	116.12	92.61	123.69	2.41	6.71	7.52	107.64	149.64	95.61	2.36	7.19	1.74	26.57	20.14
4397	snap_masked-8-processed-gene-2.74-mRNA-1	Phatr3_J41969	308061	41969	grey	DaUP	HiFe-UP	0.880231	0.767733	Fatty Acid Degradation	ACAA2 (KCT1)	1	other localisation	"metabolic process||transferase activity, transferring acyl groups other than amino-acyl groups"	KCT1; beta-ketoacyl-coa thiolase; K07513 acetyl-CoA acyltransferase 1 [EC:2.3.1.16]	acetyl-CoA acyltransferase 1 [EC:2.3.1.16]	"Fatty acid metabolism || Valine, leucine and isoleucine degradation || Benzoate degradation || alpha-Linolenic acid metabolism || Biosynthesis of unsaturated fatty acids || PPAR signaling pathway || Peroxisome"	PF00108||PF02803	Thiolase, N-terminal domain||Thiolase, C-terminal domain	KOG1389	METABOLISM	Lipid transport and metabolism	3-oxoacyl CoA thiolase	3-oxoacyl CoA thiolase (41969)	acetyl-CoA C-acetyltransferase	33.03	25.54	30.43	34.99	46.93	29.75	35.41	38.93	29.63	26.12	37.61	43.07	46.49	29.09	31.32	21.96	32.98	54.96	42.09	29.41	40.98	38.32	39.46	27.93
6578	augustus_masked-8-processed-gene-9.58-mRNA-1	Phatr3_J45947	306012	45947	brown	DaUP	DaUP	0.555631	0.0504968	Fatty Acid Degradation	ACAA3	0	other localisation	"metabolic process||transferase activity, transferring acyl groups other than amino-acyl groups"	hypothetical protein; K07508 acetyl-CoA acyltransferase 2 [EC:2.3.1.16]	acetyl-CoA acyltransferase 2 [EC:2.3.1.16]	"Fatty acid elongation || Fatty acid metabolism || Valine, leucine and isoleucine degradation || Benzoate degradation"	PF00108||PF02803	Thiolase, N-terminal domain||Thiolase, C-terminal domain	KOG1391	METABOLISM	Lipid transport and metabolism	Acetyl-CoA acetyltransferase	Acetyl-CoA acetyltransferase (45947)	acetyl-CoA C-acetyltransferase	19.26	5.19	131.57	134.42	105.19	2.51	3.27	1.8	9.43	15.53	183.59	95.94	85.64	2.34	4.94	6.9	120.96	188.36	110.93	1.96	7.26	1.19	22.62	39.49
1855	augustus_masked-3-processed-gene-13.52-mRNA-1	Phatr3_J25932	311550	25932	lightcyan	DaUP	DaUP	0.79043	0.119322	Fatty Acid Degradation	ACAD (ACD1)	0	signal peptide	"acyl-CoA dehydrogenase activity||metabolic process||oxidoreductase activity||oxidoreductase activity, acting on the CH-CH group of donors||flavin adenine dinucleotide binding||oxidation-reduction process"	ACD1; short chain acyl-coenzyme A dehydrogenase (EC:1.3.99.2); K00248 butyryl-CoA dehydrogenase [EC:1.3.99.2]	butyryl-CoA dehydrogenase [EC:1.3.8.1]	"Fatty acid metabolism || Valine, leucine and isoleucine degradation || Butanoate metabolism"	PF00441||PF02770||PF02771||PF08028	Acyl-CoA dehydrogenase, C-terminal domain||Acyl-CoA dehydrogenase, middle domain||Acyl-CoA dehydrogenase, N-terminal domain||Acyl-CoA dehydrogenase, C-terminal domain	KOG0139	METABOLISM	Lipid transport and metabolism	Short-chain acyl-CoA dehydrogenase	Short-chain acyl-CoA dehydrogenase (25932)		42.05	75.41	379.86	263.01	154.91	5.27	19.99	3.02	24.11	121.59	439.23	250.39	149.82	6.01	20.91	107.46	461.42	250.67	136.51	3.88	32.22	3.46	36.7	140.18
1838	augustus_masked-3-processed-gene-1.21-mRNA-1	Phatr3_J25572	305530	25572	brown	DaUP		0.849125	0.524935	Fatty Acid Degradation	ACAD (put GCDH)	0	mitochondrion	"acyl-CoA dehydrogenase activity||metabolic process||oxidoreductase activity||oxidoreductase activity, acting on the CH-CH group of donors||flavin adenine dinucleotide binding||oxidation-reduction process"	hypothetical protein; K00252 glutaryl-CoA dehydrogenase [EC:1.3.99.7]	glutaryl-CoA dehydrogenase [EC:1.3.8.6]	Fatty acid metabolism || Lysine degradation || Tryptophan metabolism	PF00441||PF02770||PF02771||PF08028	Acyl-CoA dehydrogenase, C-terminal domain||Acyl-CoA dehydrogenase, middle domain||Acyl-CoA dehydrogenase, N-terminal domain||Acyl-CoA dehydrogenase, C-terminal domain	KOG0138	METABOLISM	Amino acid transport and metabolism	Glutaryl-CoA dehydrogenase	Glutaryl-CoA dehydrogenase (25572)		22.13	19.88	32.17	31.14	43.21	3.2	14.01	13.74	20.26	15.09	27.92	35.83	32.22	11.78	15.65	25.64	21.02	41.1	32.6	5.94	15.64	32.85	12.61	14.29
144	augustus_masked-4-processed-gene-3.21-mRNA-1	Phatr3_J11014	309784	11014	brown	DaUP	DaUP	0.819156	0.105113	Fatty Acid Degradation	ACAD (put)	0	mitochondrion	"acyl-CoA dehydrogenase activity||metabolic process||oxidoreductase activity, acting on the CH-CH group of donors||fatty acid beta-oxidation using acyl-CoA dehydrogenase||flavin adenine dinucleotide binding||oxidation-reduction process"	hypothetical protein			PF00441||PF02771||PF09317	Acyl-CoA dehydrogenase, C-terminal domain||Acyl-CoA dehydrogenase, N-terminal domain||Domain of unknown function (DUF1974)	KOG0137	METABOLISM	Lipid transport and metabolism	Very-long-chain acyl-CoA dehydrogenase	Very-long-chain acyl-CoA dehydrogenase (11014)		101.79	39.5	346.4	234.94	244.88	9.71	17.99	18.43	31.93	45.09	266.72	190.89	226.96	24.41	27.87	27.41	340.01	449.27	159.09	10.55	21.53	4.32	124.9	45.8
1226	snap_masked-31-processed-gene-1.217-mRNA-1	Phatr3_J17044	309586	17044	NULL	DaUP		1.40353	0.682427	Fatty Acid Degradation	ACAD (put)	3	signal anchor	"cytoplasm||lipid metabolic process||integral component of membrane||oxidoreductase activity, acting on the CH-CH group of donors"	DET2; de-etiolated 2 like protein; K12343 3-oxo-5-alpha-steroid 4-dehydrogenase 1 [EC:1.3.99.5]	3-oxo-5-alpha-steroid 4-dehydrogenase 1 [EC:1.3.1.22]	Steroid hormone biosynthesis	PF02544	3-oxo-5-alpha-steroid 4-dehydrogenase	KOG1638	METABOLISM	Lipid transport and metabolism	Steroid reductase	Steroid reductase (17044)		7.54	6.37	9.36	11.7	7.99	2.04	9.48	4.71	8.79	11.15	13.98	8.1	16.94	5.8	4.23	8	7.66	13.97	7.16	2.18	9.91	7.62	8.33	11.09
1505	maker-8-snap-gene-7.153-mRNA-1	Phatr3_J20310	311943	20310	blue	DaUP		1.46675	0.59223	Fatty Acid Degradation	ACAD (put)	0	other localisation	"acyl-CoA dehydrogenase activity||metabolic process||oxidoreductase activity||oxidoreductase activity, acting on the CH-CH group of donors||flavin adenine dinucleotide binding||oxidation-reduction process"	hypothetical protein; K09478 short/branched chain acyl-CoA dehydrogenase [EC:1.3.99.12]	short/branched chain acyl-CoA dehydrogenase [EC:1.3.99.12]	"Fatty acid metabolism || Valine, leucine and isoleucine degradation"	PF00441||PF02770||PF02771||PF08028	Acyl-CoA dehydrogenase, C-terminal domain||Acyl-CoA dehydrogenase, middle domain||Acyl-CoA dehydrogenase, N-terminal domain||Acyl-CoA dehydrogenase, C-terminal domain	KOG0139	METABOLISM	Lipid transport and metabolism	Short-chain acyl-CoA dehydrogenase	Short-chain acyl-CoA dehydrogenase (20310)		42.58	22.28	15.74	41.36	30.39	9.58	16.37	12.41	27.96	32.95	47.22	39.8	33.71	7.12	12.69	20.95	16.23	37.12	30.48	6.45	13.95	28.13	19.01	24.8
1624	augustus_masked-15-processed-gene-6.94-mRNA-1	Phatr3_J22019	308667	22019	green	DaUP	DaUP	0.963682	0.428057	Fatty Acid Degradation	ACAD (put)	0	other localisation	"acyl-CoA dehydrogenase activity||metabolic process||oxidoreductase activity||oxidoreductase activity, acting on the CH-CH group of donors||flavin adenine dinucleotide binding||oxidation-reduction process"	hypothetical protein; K00253 isovaleryl-CoA dehydrogenase [EC:1.3.99.10]	isovaleryl-CoA dehydrogenase [EC:1.3.8.4]	"Valine, leucine and isoleucine degradation"	PF00441||PF02770||PF02771||PF08028	Acyl-CoA dehydrogenase, C-terminal domain||Acyl-CoA dehydrogenase, middle domain||Acyl-CoA dehydrogenase, N-terminal domain||Acyl-CoA dehydrogenase, C-terminal domain	KOG0141	METABOLISM	Amino acid transport and metabolism	Isovaleryl-CoA dehydrogenase	Isovaleryl-CoA dehydrogenase (22019)		30.15	17.38	36.08	30.48	32.92	30.11	14.46	22.05	32.33	49.1	112.52	84.98	41	16.81	14.49	17.49	30.48	16.85	46.76	18.81	12.32	60.77	13.35	17.61
4714	augustus_masked-1-processed-gene-15.83-mRNA-1	Phatr3_J42907	300765	42907	red	LiUP	LiUP	0.841145	1.58842	Fatty Acid Degradation	ACAD (put)	0	other localisation	"acyl-CoA dehydrogenase activity||metabolic process||oxidoreductase activity||oxidoreductase activity, acting on the CH-CH group of donors||flavin adenine dinucleotide binding||oxidation-reduction process"	acyl-coenzyme A dehydrogenase (EC:1.3.99.2)			PF00441||PF02770||PF02771||PF08028	Acyl-CoA dehydrogenase, C-terminal domain||Acyl-CoA dehydrogenase, middle domain||Acyl-CoA dehydrogenase, N-terminal domain||Acyl-CoA dehydrogenase, C-terminal domain	KOG1469	POORLY CHARACTERIZED	General function prediction only	Predicted acyl-CoA dehydrogenase	Predicted acyl-CoA dehydrogenase (42907)		21.67	11.84	9.07	10.14	17.21	34.9	14.99	33.99	20.6	13.29	9	23.8	22.61	36.76	16.14	10.85	8.72	13.61	16.32	30.18	22.65	26	22.3	15.01
1485	augustus_masked-7-processed-gene-4.84-mRNA-1	Phatr3_J19979	301799	19979	yellow	DaUP	DaUP	1.0833	0.568738	Fatty Acid Degradation	ACOX (AOX1)	0	other localisation	acyl-CoA dehydrogenase activity||acyl-CoA oxidase activity||peroxisome||fatty acid beta-oxidation||oxidation-reduction process	AOX1; precursor of oxidase acyl-coa oxidase (EC:1.3.3.6); K00232 acyl-CoA oxidase [EC:1.3.3.6]	acyl-CoA oxidase [EC:1.3.3.6]	Fatty acid metabolism || alpha-Linolenic acid metabolism || Biosynthesis of unsaturated fatty acids || PPAR signaling pathway || Peroxisome	PF01756||PF02770||PF14749	Acyl-CoA oxidase||Acyl-CoA dehydrogenase, middle domain||Acyl-coenzyme A oxidase N-terminal	KOG0136	METABOLISM	Lipid transport and metabolism	Acyl-CoA oxidase	Acyl-CoA oxidase (19979)		44.16	14.32	21.99	60.56	55.76	24.87	27.27	36.7	23.25	17.47	28.56	45.95	36.08	30.73	24.99	13.03	36.77	59.93	53.61	32.19	26.4	42.6	21.53	19.22
398	augustus_masked-8-processed-gene-7.25-mRNA-1	Phatr3_J12420	310127	12420	red	LiUP	LiUP	0.973024	1.6171	Fatty Acid Degradation	ACS	0	other localisation	catalytic activity||metabolic process	hypothetical protein; K01897 long-chain acyl-CoA synthetase [EC:6.2.1.3]	long-chain acyl-CoA synthetase [EC:6.2.1.3]	Fatty acid metabolism || PPAR signaling pathway || Peroxisome || Adipocytokine signaling pathway	PF00501	AMP-binding enzyme	KOG1256	METABOLISM	Lipid transport and metabolism	Long-chain acyl-CoA synthetases (AMP-forming)	Long-chain acyl-CoA synthetases (AMP-forming) (12420)		66.82	33.08	36.47	18.32	38.21	38.24	28.96	60.41	66.92	42.43	22.72	44.46	39.35	51.08	37.31	35.77	18.98	15.79	48.93	59.47	34.36	138.03	51.81	42.28
9412	maker-27-augustus-gene-3.122-mRNA-1	Phatr3_J50189	305300	50189	tan		LiUP	1.01459	1.28877	Fatty Acid Degradation	ACS	11	other localisation	ATP:ADP antiporter activity||ATP binding||transport||integral component of membrane	NTT3; nucleotide transporter 3			PF03219	TLC ATP/ADP transporter				hypothetical protein	hypothetical protein (50189)		60.96	76.65	36.88	44.91	35.99	38.32	81.76	54.81	72.66	80.78	83.72	54.87	34.17	49.69	58.07	78.06	22.1	68.56	70.66	43.94	77.52	90.12	42.06	68.96
1317	maker-1-snap-gene-17.187-mRNA-1	Phatr3_J17720	302888	17720	blue	DaUP	DaUP	1.31973	0.289413	Fatty Acid Degradation	ACS (ACL1)	0	other localisation	catalytic activity||metabolic process	ACL1; precursor of ligase long chain acyl-coa ligase; K01897 long-chain acyl-CoA synthetase [EC:6.2.1.3]	long-chain acyl-CoA synthetase [EC:6.2.1.3]	Fatty acid metabolism || PPAR signaling pathway || Peroxisome || Adipocytokine signaling pathway	PF00501	AMP-binding enzyme	KOG1256	METABOLISM	Lipid transport and metabolism	Long-chain acyl-CoA synthetases (AMP-forming)	Long-chain acyl-CoA synthetases (AMP-forming) (17720)		24.03	18.2	18.79	47.1	31.01	3.85	19.26	5.71	13.28	18.54	38.16	53.99	52.12	9.1	11.83	12.67	26.3	45.99	48.81	2.87	13.93	14.59	11.53	18.64
1497	augustus_masked-7-processed-gene-9.102-mRNA-1	Phatr3_J20143	310036	20143	purple			0.930756	1.05218	Fatty Acid Degradation	ACS (ACS1)	1	signal anchor	catalytic activity||metabolic process	ACS1; long chain acyl-coa synthetase (EC:6.2.1.3); K01897 long-chain acyl-CoA synthetase [EC:6.2.1.3]	long-chain acyl-CoA synthetase [EC:6.2.1.3]	Fatty acid metabolism || PPAR signaling pathway || Peroxisome || Adipocytokine signaling pathway	PF00501	AMP-binding enzyme	KOG1180	METABOLISM	Lipid transport and metabolism	Acyl-CoA synthetase	Acyl-CoA synthetase (20143)		179.59	202.26	127.58	155.17	163.82	65.83	155.89	112.14	155.87	179.94	126.17	144.81	115.6	121.51	212.61	200.4	115.36	103.89	116.59	73.34	128.8	314.33	180.08	209.81
9901	augustus_masked-3-processed-gene-0.47-mRNA-1	Phatr3_J54151	311515	54151	brown	DaUP	DaUP	1.02071	0.0378088	Fatty Acid Degradation	ACS (ACS3)	0	mitochondrion	catalytic activity||metabolic process	ACS3; long chain acyl-CoA synthetase (EC:6.2.1.3)			PF00501	AMP-binding enzyme	KOG1256	METABOLISM	Lipid transport and metabolism	Long-chain acyl-CoA synthetases (AMP-forming)	Long-chain acyl-CoA synthetases (AMP-forming) (54151)		39.46	8.47	217.83	285.07	261.44	14.71	10.07	3.64	12.37	35.05	345.77	467.43	270.46	4.41	5.42	16.52	293.78	193.39	576.9	7.94	4.77	4.76	17.92	31.37
6305	maker-7-augustus-gene-4.183-mRNA-1	Phatr3_J45510	301842	45510	red		LiUP	1.10686	1.509	Fatty Acid Degradation	ACS (ACS4)	0	other localisation	catalytic activity||metabolic process	ACS4; long chain acyl-coa synthetase (EC:6.2.1.3); K01897 long-chain acyl-CoA synthetase [EC:6.2.1.3]	long-chain acyl-CoA synthetase [EC:6.2.1.3]	Fatty acid metabolism || PPAR signaling pathway || Peroxisome || Adipocytokine signaling pathway	PF00501	AMP-binding enzyme	KOG1256	METABOLISM	Lipid transport and metabolism	Long-chain acyl-CoA synthetases (AMP-forming)	Long-chain acyl-CoA synthetases (AMP-forming) (45510)		89.5	117.61	50.47	55.14	67.01	103.74	96.97	110.83	90.65	134.44	64.05	112.67	149.81	137.21	66.16	112.49	29.59	44.86	65.88	55.85	60.05	85.49	98.97	87.61
391	augustus_masked-8-processed-gene-8.15-mRNA-1	Phatr3_J12405	310093	12405	black	LoFe-UP		1.56636	0.724212	Fatty Acid Degradation	Carnitine Transport	0	other localisation		"hypothetical protein; K03454 mitochondrial carrier protein, MC family"	"solute carrier family 25 (mitochondrial carnitine/acylcarnitine transporter), member 20/29"		PF00153	Mitochondrial carrier protein	KOG0758	METABOLISM	Energy production and conversion	Mitochondrial carnitine-acylcarnitine carrier protein	Mitochondrial carnitine-acylcarnitine carrier protein (12405)		18.25	8.36	5.6	18.54	7.48	13.88	8.57	15.87	16.07	19.33	26.94	39.26	12.36	9.87	5.87	3.02	6.46	9.52	15.98	8.13	13.92	10.41	11.02	12.58
461	augustus_masked-9-processed-gene-9.64-mRNA-1	Phatr3_J12788	304052	12788	darkturquoise	LiUP	LiUP	1.00643	2.48802	Fatty Acid Degradation	Carnitine Transport	2	signal peptide		hypothetical protein			PF00153	Mitochondrial carrier protein	KOG0758	METABOLISM	Energy production and conversion	Mitochondrial carnitine-acylcarnitine carrier protein	Mitochondrial carnitine-acylcarnitine carrier protein (12788)		47.64	58.43	10.58	11.33	18.93	26.44	31.13	26.99	21.97	30.54	8.89	22.96	29.59	26.88	43.65	59.67	4.65	15.42	17.74	17.12	26.91	49.17	33.78	30.65
1424	augustus_masked-4-processed-gene-4.68-mRNA-1	Phatr3_J18927	303649	18927	brown	DaUP	DaUP	0.577239	0.0255774	Fatty Acid Degradation	Carnitine Transport	3	other localisation		"hypothetical protein; K03454 mitochondrial carrier protein, MC family"	"solute carrier family 25 (mitochondrial carnitine/acylcarnitine transporter), member 20/29"		PF00153	Mitochondrial carrier protein	KOG0758	METABOLISM	Energy production and conversion	Mitochondrial carnitine-acylcarnitine carrier protein	Mitochondrial carnitine-acylcarnitine carrier protein (18927)		29.87	4.91	138.62	303.93	361.24	6.86	3.07	2.43	11.84	10.22	182.68	275.66	347.8	4.03	6.05	4.98	225.22	500.75	437.49	5.98	4.78	4.62	24.62	28.68
1739	augustus_masked-26-processed-gene-3.59-mRNA-1	Phatr3_J23672	307335	23672	grey	HiFe-UP	HiFe-UP	0.614168	0.844579	Fatty Acid Degradation	Carnitine Transport	0	other localisation		"hypothetical protein; K03454 mitochondrial carrier protein, MC family"	"solute carrier family 25 (mitochondrial carnitine/acylcarnitine transporter), member 20/29"		PF00153	Mitochondrial carrier protein	KOG0762	METABOLISM	Energy production and conversion	Mitochondrial carrier protein	Mitochondrial carrier protein (23672)		26.66	43.23	51.57	32.25	39.42	20.24	21.43	23.31	40.73	32.56	47.19	43.71	36.42	27.19	45.11	59.23	42.09	49.52	36.41	29.74	64.6	42.73	48.78	47.48
3318	snap_masked-11-processed-gene-6.100-mRNA-1	Phatr3_J36828	310429	36828	blue	DaUP	DaUP	1.06212	0.411891	Fatty Acid Degradation	Carnitine Transport	0	other localisation		hypothetical protein			PF00153	Mitochondrial carrier protein	KOG0758	METABOLISM	Energy production and conversion	Mitochondrial carnitine-acylcarnitine carrier protein	Mitochondrial carnitine-acylcarnitine carrier protein (36828)		47.85	37.25	50.27	66.54	73.63	16.14	32.29	30.24	26.28	37.59	50.73	73.04	95.01	26.53	24.41	21.56	38.22	65.86	52.06	15.77	23.58	64.95	20.63	43.48
4460	maker-1-augustus-gene-1.116-mRNA-1	Phatr3_J42474	306914	42474	red	LiUP	LiUP	0.785329	6.84061	Fatty Acid Degradation	Carnitine Transport	0	other localisation		hypothetical protein			PF00153	Mitochondrial carrier protein	KOG0758	METABOLISM	Energy production and conversion	Mitochondrial carnitine-acylcarnitine carrier protein	Mitochondrial carnitine-acylcarnitine carrier protein (42474)		16.19	38.73	5.92	6.97	6.29	71.26	13.02	62.97	26.03	15.81	13.81	15.63	7.15	40.97	14.42	37.03	5.34	6.11	5.8	40.06	21.03	440.79	31.95	13.09
6983	maker-10-snap-gene-8.282-mRNA-1	Phatr3_J46607	306243	46607	NULL			1.57922	0.983357	Fatty Acid Degradation	Carnitine Transport	3	signal peptide		hypothetical protein			PF00153	Mitochondrial carrier protein	KOG0758	METABOLISM	Energy production and conversion	Mitochondrial carnitine-acylcarnitine carrier protein	Mitochondrial carnitine-acylcarnitine carrier protein (46607)		3.6	3.18	2.21	2.8	2.23	1.31	2.92	3.26	4.44	2.83	7.31	7.32	5.99	4.95	1.25	1.32	0.9	2.61	1.4	0.64	2.33	14.47	2.09	5.12
7737	augustus_masked-15-processed-gene-3.49-mRNA-1	Phatr3_J47843	306578	47843	grey60	DaUP		0.951928	0.730199	Fatty Acid Degradation	Carnitine Transport	0	other localisation		hypothetical protein			PF00153	Mitochondrial carrier protein	KOG0758	METABOLISM	Energy production and conversion	Mitochondrial carnitine-acylcarnitine carrier protein	Mitochondrial carnitine-acylcarnitine carrier protein (47843)		144.06	191.65	223.35	170.71	139.1	71.27	158.97	120.69	151.15	191.41	273.13	164.38	203.02	117.74	91.71	218.76	223.89	225.18	110.33	98.6	128.65	243.21	89.49	195.14
9537	augustus_masked-29-processed-gene-2.80-mRNA-1	Phatr3_J50408	307423	50408	turquoise		LiUP	0.770142	1.58335	Fatty Acid Degradation	Carnitine Transport	0	other localisation		hypothetical protein			PF00153	Mitochondrial carrier protein	KOG0758	METABOLISM	Energy production and conversion	Mitochondrial carnitine-acylcarnitine carrier protein	Mitochondrial carnitine-acylcarnitine carrier protein (50408)		30.26	18.76	13.74	12.86	19.58	53.17	18.36	49.53	24.54	17.39	19.5	23.76	19.23	57.93	32.77	12.12	29.25	23.02	15.31	29.72	21.23	12.17	31.53	15.65
10365	augustus_masked-14-processed-gene-2.26-mRNA-1	Phatr3_J859	310576	859	magenta	DaUP	DaUP	0.9289	0.506327	Fatty Acid Degradation	Carnitine Transport	0	other localisation	"transferase activity, transferring acyl groups"	hypothetical protein; K00624 carnitine O-acetyltransferase [EC:2.3.1.7]	carnitine O-acetyltransferase [EC:2.3.1.7]	Peroxisome	PF00755	Choline/Carnitine o-acyltransferase	KOG3719	METABOLISM	Lipid transport and metabolism	Carnitine O-acyltransferase CPT2/YAT1	Carnitine O-acyltransferase CPT2/YAT1 (859)		20.43	18.33	16.5	34.79	30.43	6.68	10.51	13.66	13.52	15.2	24.21	34.67	21.05	15.11	11.17	21.45	27.89	38.12	20.25	5.47	7.47	20.91	16.46	20.43
7887	augustus_masked-16-processed-gene-1.73-mRNA-1	Phatr3_J48078	304630	48078	brown	HiFe-UP+DaUP	DaUP+HiFe-UP	0.564816	0.23007	Fatty Acid Degradation	CAT2	0	mitochondrion	"transferase activity, transferring acyl groups"	CAT2; carnitine o-acetyltransferase (EC:2.3.1.7); K00624 carnitine O-acetyltransferase [EC:2.3.1.7]	carnitine O-acetyltransferase [EC:2.3.1.7]	Peroxisome	PF00755	Choline/Carnitine o-acyltransferase	KOG3717	METABOLISM	Lipid transport and metabolism	Carnitine O-acyltransferase CRAT	Carnitine O-acyltransferase CRAT (48078)		25.26	21.83	40.89	45.08	89.7	6.01	8.97	9.9	18.81	17.07	33.73	56.91	35.83	11.44	27.04	27.89	61.44	78.98	83.8	7.28	19.12	13.99	22.61	22.04
2964	augustus_masked-7-processed-gene-4.37-mRNA-1	Phatr3_J35240	307969	35240	green	DaUP	DaUP	1.02159	0.062977	Fatty Acid Degradation	ECH	0	mitochondrion	catalytic activity||3-hydroxyacyl-CoA dehydrogenase activity||fatty acid metabolic process||metabolic process||oxidoreductase activity||oxidation-reduction process	hypothetical protein; K07515 enoyl-CoA hydratase / long-chain 3-hydroxyacyl-CoA dehydrogenase [EC:4.2.1.17 1.1.1.211]	enoyl-CoA hydratase / long-chain 3-hydroxyacyl-CoA dehydrogenase [EC:4.2.1.17 1.1.1.211]	"Fatty acid elongation || Fatty acid metabolism || Valine, leucine and isoleucine degradation || Lysine degradation || Benzoate degradation || Tryptophan metabolism || beta-Alanine metabolism || Aminobenzoate degradation || Propanoate metabolism || Butanoate metabolism || Caprolactam degradation || Biosynthesis of unsaturated fatty acids"	PF00378||PF00725||PF02737	Enoyl-CoA hydratase/isomerase family||3-hydroxyacyl-CoA dehydrogenase, C-terminal domain||3-hydroxyacyl-CoA dehydrogenase, NAD binding domain	KOG1683	METABOLISM	Lipid transport and metabolism	Hydroxyacyl-CoA dehydrogenase/enoyl-CoA hydratase	Hydroxyacyl-CoA dehydrogenase/enoyl-CoA hydratase (35240)		42.37	15.6	84.13	150.13	87.01	7.59	5.79	3.04	14.5	34.71	246.78	301.26	145.98	2.5	5.09	12.89	120.39	70.5	214.06	5.81	3.58	2.12	13.4	38.7
280	augustus_masked-6-processed-gene-9.150-mRNA-1	Phatr3_J11811	311846	11811	brown	DaUP	DaUP	1.14499	0.132327	Fatty Acid Degradation	enoyl-CoA hydratase [EC:4.2.1.17]	0	other localisation	catalytic activity||metabolic process	enoyl-coa hydratase (EC:4.2.1.17); K01692 enoyl-CoA hydratase [EC:4.2.1.17]	enoyl-CoA hydratase [EC:4.2.1.17]	"Fatty acid metabolism || Valine, leucine and isoleucine degradation || Geraniol degradation || Lysine degradation || Phenylalanine metabolism || Benzoate degradation || Tryptophan metabolism || beta-Alanine metabolism || Aminobenzoate degradation || Propanoate metabolism || Butanoate metabolism || Limonene and pinene degradation || Caprolactam degradation"	PF00378	Enoyl-CoA hydratase/isomerase family	KOG1679	METABOLISM	Lipid transport and metabolism	Enoyl-CoA hydratase	Enoyl-CoA hydratase (11811)		14.21	3.3	22.34	60.71	104.41	11.18	7.45	6.77	10.69	10.07	67.71	100	91.8	6.53	7.55	4.27	43.48	54.01	92.67	6.38	2.23	28.06	6.45	2.94
3402	augustus_masked-bd_10x23-processed-gene-0.29-mRNA-1	Phatr3_Jdraft371	306147	371_bd	grey			0.726603	1.04353	Fatty Acid Degradation	enoyl-CoA hydratase [EC:4.2.1.17]	0	other localisation	catalytic activity||metabolic process	hypothetical protein; K01661 naphthoate synthase [EC:4.1.3.36]	naphthoate synthase [EC:4.1.3.36]	Ubiquinone and other terpenoid-quinone biosynthesis	PF00378	Enoyl-CoA hydratase/isomerase family	KOG1680	METABOLISM	Lipid transport and metabolism	Enoyl-CoA hydratase	Enoyl-CoA hydratase (371_bd)		35.29	14.11	3.27	9.02	20.31	0.79	13.24	1.09	14.92	11.01	7.71	16.27	25.13	1.08	28.26	17.98	4.55	9.45	17.57	0.72	21.72	0.91	42.9	18.36
4220	augustus_masked-27-processed-gene-1.74-mRNA-1	Phatr3_J40988	301181	40988	purple	DaUP		1.28829	0.743175	Fatty Acid Degradation	enoyl-CoA hydratase [EC:4.2.1.17]	0	other localisation	catalytic activity||metabolic process	enyol-coa hydratase (EC:4.2.1.17)			PF00378	Enoyl-CoA hydratase/isomerase family	KOG1679	METABOLISM	Lipid transport and metabolism	Enoyl-CoA hydratase	Enoyl-CoA hydratase (40988)		35.6	27.17	14.84	23.34	27.19	7.67	20.33	16.38	19.07	19.67	27.71	36.47	24.34	16.93	14.48	16.62	16.84	24.82	34.68	13.16	21.63	24.84	18.11	21.51
6173	augustus_masked-6-processed-gene-9.64-mRNA-1	Phatr3_J45277	309918	45277	yellow			1.01047	0.783343	Fatty Acid Degradation	enoyl-CoA hydratase [EC:4.2.1.17]	0	mitochondrion		hypothetical protein			PF13766	2-enoyl-CoA Hydratase C-terminal region				hypothetical protein	hypothetical protein (45277)		122.92	88.19	88.2	146.04	115.38	72.41	81.23	91.84	95.81	85.17	106.01	116.52	68.57	78.85	116.4	70.08	137.01	139.44	128.78	108.65	106.59	85.36	84.9	76.87
7283	augustus_masked-12-processed-gene-5.10-mRNA-1	Phatr3_EG02333	306376	47117	lightcyan	DaUP		1.31343	0.700721	Fatty Acid Degradation	enoyl-CoA hydratase [EC:4.2.1.17]	0	signal anchor	catalytic activity||metabolic process	hypothetical protein			PF00378||PF04488	Enoyl-CoA hydratase/isomerase family||Glycosyltransferase sugar-binding region containing DXD motif	KOG1681	METABOLISM	Lipid transport and metabolism	Enoyl-CoA isomerase	Enoyl-CoA isomerase (47117)		80.25	81.4	230.5	73.74	68.29	27.46	40.8	55.26	103.37	114.29	114.64	88.57	48.69	47.38	87.47	55.55	125.48	73.38	65.25	44.56	39.74	54.61	47.67	103.22
9961	augustus_masked-8-processed-gene-6.20-mRNA-1	Phatr3_J54494	301921	54494	magenta	DaUP	DaUP	1.15595	0.315506	Fatty Acid Degradation	enoyl-CoA hydratase [EC:4.2.1.17]	0	mitochondrion	catalytic activity||metabolic process	enoyl-coa hydratase (EC:4.2.1.17)			PF00378||PF13766	Enoyl-CoA hydratase/isomerase family||2-enoyl-CoA Hydratase C-terminal region	KOG1679	METABOLISM	Lipid transport and metabolism	Enoyl-CoA hydratase	Enoyl-CoA hydratase (54494)		55.64	58.29	82.02	105.57	84.59	3.31	34.3	8.6	36.5	43.59	101.67	86.08	101.66	6.53	37.05	50.38	56.09	85.09	68.72	2.78	15.46	54.02	18.24	37.24
10084	snap_masked-23-processed-gene-1.31-mRNA-1	Phatr3_J55069	301053	55069	midnightblue	DaUP		1.27908	0.690995	Fatty Acid Degradation	enoyl-CoA hydratase [EC:4.2.1.17]	0	other localisation	catalytic activity||3-hydroxyacyl-CoA dehydrogenase activity||fatty acid metabolic process||metabolic process||oxidoreductase activity||oxidation-reduction process	FAO1; peroxisomal bifunctional enzyme (EC:1.1.1.35 4.2.1.17 5.3.3.8)			PF00378||PF00725||PF02737	Enoyl-CoA hydratase/isomerase family||3-hydroxyacyl-CoA dehydrogenase, C-terminal domain||3-hydroxyacyl-CoA dehydrogenase, NAD binding domain	KOG1683	METABOLISM	Lipid transport and metabolism	Hydroxyacyl-CoA dehydrogenase/enoyl-CoA hydratase	Hydroxyacyl-CoA dehydrogenase/enoyl-CoA hydratase (55069)		15.59	12.7	11.51	16.87	21.11	4.87	12.95	8.7	9.87	8.87	12.39	13.37	23.18	10.84	9.35	8.13	7.32	25.16	14.93	4.56	12.23	15.74	10.49	9.32
10116	augustus_masked-29-processed-gene-2.43-mRNA-1	Phatr3_J55192	309435	55192	lightgreen	DaUP		0.875266	0.389551	Fatty Acid Degradation	enoyl-CoA hydratase [EC:4.2.1.17]	0	mitochondrion	catalytic activity||metabolic process	hydratase enyol-coa hydratase (EC:4.2.1.17); K01692 enoyl-CoA hydratase [EC:4.2.1.17]	enoyl-CoA hydratase [EC:4.2.1.17]	"Fatty acid metabolism || Valine, leucine and isoleucine degradation || Geraniol degradation || Lysine degradation || Phenylalanine metabolism || Benzoate degradation || Tryptophan metabolism || beta-Alanine metabolism || Aminobenzoate degradation || Propanoate metabolism || Butanoate metabolism || Limonene and pinene degradation || Caprolactam degradation"	PF00378	Enoyl-CoA hydratase/isomerase family	KOG1680	METABOLISM	Lipid transport and metabolism	Enoyl-CoA hydratase	Enoyl-CoA hydratase (55192)		108.58	127.23	170.18	115.97	150.65	4.27	99.08	15.79	85.77	93.64	171.95	141.43	175.49	32.15	96.83	133.81	147.89	181.24	136.61	5.14	72.82	46.57	54.57	113.96
10126	augustus_masked-17-processed-gene-6.51-mRNA-1	Phatr3_J5527	302589	5527	midnightblue			1.36035	0.777226	Fatty Acid Degradation	enoyl-CoA hydratase [EC:4.2.1.17]	0	other localisation	catalytic activity||metabolic process	hypothetical protein			PF00378	Enoyl-CoA hydratase/isomerase family	KOG0016	METABOLISM	Lipid transport and metabolism	Enoyl-CoA hydratase/isomerase	Enoyl-CoA hydratase/isomerase (5527)		44.55	33.47	43.52	28.46	33.21	8.15	48.98	19.4	32.56	31.06	43.49	27.55	59.12	30.74	27.45	22.3	21.76	46.24	29.37	12.73	35.63	36.35	28.89	28.76
9969	augustus_masked-9-processed-gene-5.131-mRNA-1	Phatr3_J54528	308114	54528	blue	LoFe-UP+DaUP	DaUP	1.42481	0.42313	Fatty Acid Degradation	enoyl-CoA hydratase [EC:4.2.1.17] loFe	0	other localisation	catalytic activity||metabolic process	enoyl-coa hydratase (EC:4.2.1.17); K05605 3-hydroxyisobutyryl-CoA hydrolase [EC:3.1.2.4]	3-hydroxyisobutyryl-CoA hydrolase [EC:3.1.2.4]	"Valine, leucine and isoleucine degradation || beta-Alanine metabolism || Propanoate metabolism"	PF00378||PF13766	Enoyl-CoA hydratase/isomerase family||2-enoyl-CoA Hydratase C-terminal region	KOG1684	METABOLISM	Lipid transport and metabolism	Enoyl-CoA hydratase	Enoyl-CoA hydratase (54528)		18.67	31.22	22.01	51.12	31.5	5.45	30.44	10.45	14.01	32.38	48.34	60.12	78.29	12.14	9.03	24.54	23.41	30.01	42.53	4.71	15.35	62.2	14.78	27.86
4393	augustus_masked-5-processed-gene-8.108-mRNA-1	Phatr3_J41886	307814	41886	NULL	LoFe-UP+DaUP		1.58303	0.564187	Fatty Acid Degradation	HAD1 - LoFe	0	signal peptide	metabolic process||oxidoreductase activity	HAD1; 3-hydroxyacyl-coenzyme A dehydrogenase (EC:1.1.1.35)			PF00106||PF08659||PF13561	short chain dehydrogenase||KR domain||Enoyl-(Acyl carrier protein) reductase	KOG1199	METABOLISM	Secondary metabolites biosynthesis, transport and catabolism	Short-chain alcohol dehydrogenase/3-hydroxyacyl-CoA dehydrogenase	Short-chain alcohol dehydrogenase/3-hydroxyacyl-CoA dehydrogenase (41886)		9.04	9.42	6.36	18.56	7.56	2.31	10.53	6.95	7.35	10.58	19.19	17.41	18.29	5.37	3.85	3.61	3.36	13.32	8.91	2.23	10.52	11.06	5.22	9.05
3954	maker-20-snap-gene-5.279-mRNA-1	Phatr3_J39681	300949	39681	magenta	DaUP	DaUP	0.661224	0.354748	Fatty Acid Degradation	HAD2	0	other localisation	3-hydroxyacyl-CoA dehydrogenase activity||fatty acid metabolic process||oxidoreductase activity||oxidation-reduction process	HAD2; 3-hydroxyacyl-coenzyme A dehydrogenase (EC:1.1.1.35); K00022 3-hydroxyacyl-CoA dehydrogenase [EC:1.1.1.35]	3-hydroxyacyl-CoA dehydrogenase [EC:1.1.1.35]	"Fatty acid elongation || Fatty acid metabolism || Valine, leucine and isoleucine degradation || Geraniol degradation || Lysine degradation || Tryptophan metabolism || Butanoate metabolism || Caprolactam degradation"	PF00725||PF02737	3-hydroxyacyl-CoA dehydrogenase, C-terminal domain||3-hydroxyacyl-CoA dehydrogenase, NAD binding domain	KOG2304	METABOLISM	Lipid transport and metabolism	3-hydroxyacyl-CoA dehydrogenase	3-hydroxyacyl-CoA dehydrogenase (39681)		103.39	89.29	108.88	74.36	114.15	5.22	49.8	13.84	71.68	79.84	111.09	131.72	83.79	17.92	70.41	97.24	165.5	158.05	201.99	6.41	54.07	53.45	49.09	112.53
66	augustus_masked-3-processed-gene-10.48-mRNA-1	Phatr3_J10497	307671	10497	grey	LiUP	LiUP	0.94148	1.37521	Fatty Acid Degradation	mitochondrial trans-2-enoyl-CoA reductase [EC:1.3.1.38]	0	mitochondrion	zinc ion binding||oxidoreductase activity||oxidation-reduction process	hypothetical protein; K07512 mitochondrial trans-2-enoyl-CoA reductase [EC:1.3.1.38]	mitochondrial trans-2-enoyl-CoA reductase [EC:1.3.1.38]	Fatty acid elongation	PF00107	Zinc-binding dehydrogenase	KOG0025	INFORMATION STORAGE AND PROCESSING	Transcription	Zn2+-binding dehydrogenase (nuclear receptor binding factor-1)	Zn2+-binding dehydrogenase (nuclear receptor binding factor-1) (10497)		66.07	104.25	38.89	35.63	41.04	49.19	43	45.82	49.6	55.41	43.16	39.03	34.34	48.54	122.74	62.1	37.28	43.39	36.56	44.27	44.51	60.27	33.93	47.68
3445	augustus_masked-12-processed-gene-8.99-mRNA-1	Phatr3_J37372	308475	37372	grey	LiUP	LiUP	1.14814	1.19401	Fatty Acid Degradation	peroxisomal trans-2-enoyl-CoA reductase [EC:1.3.1.38]	0	other localisation	metabolic process||oxidoreductase activity	hypothetical protein; K07753 peroxisomal trans-2-enoyl-CoA reductase [EC:1.3.1.38]	peroxisomal trans-2-enoyl-CoA reductase [EC:1.3.1.38]	Biosynthesis of unsaturated fatty acids || Peroxisome	PF00106||PF08659||PF13561	short chain dehydrogenase||KR domain||Enoyl-(Acyl carrier protein) reductase	KOG0725	POORLY CHARACTERIZED	General function prediction only	Reductases with broad range of substrate specificities	Reductases with broad range of substrate specificities (37372)		117.21	134.39	101.24	74.01	97.93	82.73	127.19	126.51	115.73	92	102.33	73.56	96.94	114.38	148.16	73.01	66.31	92.21	67.3	63.66	128.83	136.35	110.24	91.65
1215	maker-bd_32x35-snap-gene-1.332-mRNA-1	Phatr3_Jdraft1695	310281	1695_bd	yellow	LoFe-UP+DaUP	DaUP	1.31759	0.643063	Fatty Acid Degradation	PhyH	0	other localisation		hypothetical protein			PF05721	Phytanoyl-CoA dioxygenase (PhyH)				hypothetical protein	hypothetical protein (1695_bd)		26.88	16.81	21.28	24.14	19.77	25.22	14.18	21.64	19.03	15.04	21.56	33.34	22.86	18.67	13.01	11.41	16.01	24.64	29.14	19.8	14.04	7.72	15.34	16.13
2044	augustus_masked-16-processed-gene-5.31-mRNA-1	Phatr3_J29381	306643	29381	magenta	DaUP		1.18991	0.769731	Fatty Acid Degradation	PhyH	0	other localisation		hypothetical protein			PF05721	Phytanoyl-CoA dioxygenase (PhyH)	KOG3290	METABOLISM	Lipid transport and metabolism	Peroxisomal phytanoyl-CoA hydroxylase	Peroxisomal phytanoyl-CoA hydroxylase (29381)		13.52	13.72	15.15	15.82	12.59	5.06	12.16	12.83	10.3	15.51	13.97	14.16	15.1	8.83	9.69	13.32	13.06	12.31	13.41	3.89	10.54	22.04	8.97	11.69
2958	maker-7-augustus-gene-3.36-mRNA-1	Phatr3_J35198	305915	35198	blue			1.39208	0.717765	Fatty Acid Degradation	PhyH	1	signal anchor		hypothetical protein			PF05721	Phytanoyl-CoA dioxygenase (PhyH)				hypothetical protein	hypothetical protein (35198)		70.97	22.6	19.25	35.67	42.53	10.91	63.47	34.27	37.45	39.14	39.83	64.66	86.85	33.18	33.23	14.61	20.7	31.76	85.03	19.05	34.15	69.25	41.69	39.41
3396	snap_masked-12-processed-gene-6.192-mRNA-1	Phatr3_J37164	300279	37164	turquoise	LiUP	LiUP	1.06838	2.19532	Fatty Acid Degradation	PhyH	0	other localisation		hypothetical protein			PF05721	Phytanoyl-CoA dioxygenase (PhyH)				hypothetical protein	hypothetical protein (37164)		114.97	124.42	52.39	69.59	87.81	199.45	179.18	163.49	130.11	118.99	50.48	98.6	68.09	161.63	129.94	130.25	42.46	60.93	150.43	200.4	167.53	220.46	112.92	84.83
4352	maker-32-augustus-gene-0.118-mRNA-1	Phatr3_J41583	307572	41583	NULL			1.23637	0.694706	Fatty Acid Degradation	PhyH	0	other localisation		hypothetical protein			PF05721	Phytanoyl-CoA dioxygenase (PhyH)				hypothetical protein	hypothetical protein (41583)		21.46	10.4	7.04	14.63	12.71	6.93	9.97	8.55	12.63	15.84	15.23	28.22	8.29	10.38	9.1	8.25	13	9.87	27.47	7.27	8.85	9.52	7.55	14.17
5228	augustus_masked-2-processed-gene-13.71-mRNA-1	Phatr3_J43737	311419	43737	cyan	LoFe-UP		2.5683	1.53708	Fatty Acid Degradation	PhyH	0	signal peptide		PHYH; phytanoyl-coa dioxygenase			PF05721	Phytanoyl-CoA dioxygenase (PhyH)				hypothetical protein	hypothetical protein (43737)		141.76	131.67	25.84	81.16	59.24	11.76	286.42	34.36	159.1	135.62	19.77	59.24	194.7	36.86	66.85	93.87	10.93	69.1	86.1	12.24	130.84	5	163.46	169.94
6205	augustus_masked-6-processed-gene-9.138-mRNA-1	Phatr3_J45338	311820	45338	NULL	LoFe-UP		1.61255	0.696604	Fatty Acid Degradation	PhyH	2	other localisation		hypothetical protein			PF05721	Phytanoyl-CoA dioxygenase (PhyH)				hypothetical protein	hypothetical protein (45338)		13.58	12.45	13.47	10.68	9.41	2.68	7.18	5.07	6.29	10.64	14.1	14.17	13.29	3.91	7.18	11.99	4.27	9.64	7.86	2.94	2.81	8.87	4.27	8.71
6564	augustus_masked-8-processed-gene-7.38-mRNA-1	Phatr3_J45928	303965	45928	turquoise	LiUP	LiUP	1.34429	1.57574	Fatty Acid Degradation	PhyH	0	other localisation		hypothetical protein			PF05721	Phytanoyl-CoA dioxygenase (PhyH)				hypothetical protein	hypothetical protein (45928)		21.94	12.43	11.18	19.25	9.94	35.35	29.15	35.48	44.83	24.93	20.9	18.78	10.7	32.56	11.73	6.96	12.74	32.71	11.41	22.69	32.43	25.57	32.81	33.51
6716	augustus_masked-9-processed-gene-5.82-mRNA-1	Phatr3_J46163	310191	46163	black	LoFe-UP		1.26947	0.900482	Fatty Acid Degradation	PhyH	0	other localisation		hypothetical protein			PF05721	Phytanoyl-CoA dioxygenase (PhyH)				hypothetical protein	hypothetical protein (46163)		30.57	10.86	9.32	27.54	13.19	32.85	22.93	33.45	28.93	22.88	38.79	39.05	32.92	29.9	9.23	8.58	15.72	16.73	38.85	24	28.56	30.51	28.38	25.95
7042	snap_masked-11-processed-gene-3.175-mRNA-1	Phatr3_J46716	310392	46716	blue	DaUP		1.1889	0.720465	Fatty Acid Degradation	PhyH	0	other localisation		hypothetical protein			PF05721	Phytanoyl-CoA dioxygenase (PhyH)				hypothetical protein	hypothetical protein (46716)		38.14	34.63	29.15	41.55	31.61	5.86	42.3	20.79	31.28	41.25	49.21	26.72	58.22	20.69	18.91	25.75	24.96	50.53	35.5	8.8	26.14	52.42	24.48	47.23
8035	augustus_masked-17-processed-gene-1.8-mRNA-1	Phatr3_J48320	304702	48320	turquoise			1.06493	1.36683	Fatty Acid Degradation	PhyH	0	signal peptide		hypothetical protein			PF05721	Phytanoyl-CoA dioxygenase (PhyH)				hypothetical protein	hypothetical protein (48320)		18.04	24.62	25.85	31.16	30.8	120.34	18.53	67.87	19.12	21.44	32.66	25.95	12.98	55.58	23.1	25.15	40.87	22.55	28.94	90.99	33.65	28.79	25.48	24.91
8304	augustus_masked-19-processed-gene-3.130-mRNA-1	Phatr3_J48742	306805	48742	darkturquoise	LiUP	HiFe-UP+LiUP	0.911309	1.37158	Fatty Acid Degradation	PhyH	1	signal peptide		hypothetical protein			PF05721	Phytanoyl-CoA dioxygenase (PhyH)				hypothetical protein	hypothetical protein (48742)		102.46	103.55	94.02	110.94	103.46	99.9	170.31	114.74	101.92	131.22	91.61	77.7	92.94	102.93	159.53	136.11	88.51	70.75	92.99	106.91	140.08	108.63	167.07	112.15
10262	augustus_masked-3-processed-gene-6.155-mRNA-1	Phatr3_J7544	303515	7544	grey			1.30763	0.910925	Fatty Acid Degradation	PhyH	0	other localisation		hypothetical protein			PF05721	Phytanoyl-CoA dioxygenase (PhyH)				hypothetical protein	hypothetical protein (7544)		66.98	39.07	29.2	44.75	55.85	24.26	54.79	58.46	52.71	43.13	37.95	51.57	67.53	50.37	30.57	21.97	34.13	58.6	43.1	28.16	40.78	60.11	35.34	37.62
11578	augustus_masked-19-processed-gene-4.39-mRNA-1	Phatr3_EG00404	302695		salmon			1.34524	0.971059	Fatty Acid Degradation	PhyH	0	other localisation		hypothetical protein			PF05721	Phytanoyl-CoA dioxygenase (PhyH)				hypothetical protein	hypothetical protein ()		20.37	17.92	9.83	18.89	15.24	23.24	13.01	17.94	13.47	17.31	16.98	16.34	14.22	14.13	14.24	12.39	13.57	14.87	24.38	15.15	14.13	26.32	10.9	9.89
11645	augustus_masked-2-processed-gene-2.82-mRNA-1	Phatr3_EG01494	301370		NULL	LoFe-UP		1.55594	0.757183	Fatty Acid Degradation	PhyH	1	signal peptide		hypothetical protein			PF05721	Phytanoyl-CoA dioxygenase (PhyH)				hypothetical protein	hypothetical protein ()		12.13	10.04	4.68	10.07	6.56	4.76	7.41	7.96	10.27	7.64	13.15	9.07	15.7	7.7	6.77	3.61	7.54	7.86	9.48	2.8	9.46	18.07	4.25	8.16
5060	RICE:10146499	Phatr3_J43463	303351	43463	brown	DaUP	DaUP	1.20845	0.635408	Fatty Acid Degradation	TAG Lipase	0	other localisation	triglyceride lipase activity||lipid metabolic process	hypothetical protein			PF01764	Lipase (class 3)	KOG2088	METABOLISM	Lipid transport and metabolism	Predicted lipase/calmodulin-binding heat-shock protein	Predicted lipase/calmodulin-binding heat-shock protein (43463)		35.54	34.93	30.19	34.73	33.87	11.97	33.23	24.07	23.92	41.94	52.1	39.05	44.52	26.67	33.53	44.02	34.77	17.37	37.79	13.56	18.79	39.39	20.01	29.21
1349	augustus_masked-2-processed-gene-2.46-mRNA-1	Phatr3_J18064	301332	18064	brown	DaUP	DaUP	1.01836	0.180537	Fatty Acid Degradation	trans-enoyl-CoA isomerase	0	other localisation	catalytic activity||metabolic process	"hypothetical protein; K13238 3,2-trans-enoyl-CoA isomerase, mitochondrial [EC:5.3.3.8]"	"3,2-trans-enoyl-CoA isomerase, mitochondrial [EC:5.3.3.8]"	Fatty acid metabolism	PF00378	Enoyl-CoA hydratase/isomerase family	KOG1683	METABOLISM	Lipid transport and metabolism	Hydroxyacyl-CoA dehydrogenase/enoyl-CoA hydratase	Hydroxyacyl-CoA dehydrogenase/enoyl-CoA hydratase (18064)		86.63	38.62	279.04	167.2	220.49	11.31	35.3	21.3	75.07	94.09	148.29	154.25	184.96	14.33	45.62	33.92	226.18	140.81	172.12	31.59	32.04	22	51.87	81.62
1964	snap_masked-10-processed-gene-6.312-mRNA-1	Phatr3_J28009	302140	28009	grey			0.926957	0.841063	Fatty Acid Degradation	very-long-chain enoyl-CoA reductase [EC:1.3.1.93]	2	other localisation	"cytoplasm||lipid metabolic process||integral component of membrane||oxidoreductase activity, acting on the CH-CH group of donors"	hypothetical protein; K10258 enoyl reductase [EC:1.3.1.-]	very-long-chain enoyl-CoA reductase [EC:1.3.1.93]	Fatty acid elongation || Biosynthesis of unsaturated fatty acids	PF02544	3-oxo-5-alpha-steroid 4-dehydrogenase	KOG1638	METABOLISM	Lipid transport and metabolism	Steroid reductase	Steroid reductase (28009)		36.21	49.76	23.96	45.08	70.69	40.08	40.51	29.83	19.61	17.99	15.05	25.04	74.43	29.13	38.1	47.12	24.83	63.55	35.1	15.38	18.77	91.26	42.55	41.21
1191	augustus_masked-29-processed-gene-2.49-mRNA-1	Phatr3_EG02209	307399	16844	green	DaUP		1.20068	0.643682	Glycolysis/Gluconeogenesis	ATP-PFK	0	other localisation	6-phosphofructokinase activity||nuclear pore||6-phosphofructokinase complex||glycolytic process||structural constituent of nuclear pore				PF00365||PF05064	Phosphofructokinase||Nsp1-like C-terminal region	KOG2440	METABOLISM	Carbohydrate transport and metabolism	Pyrophosphate-dependent phosphofructo-1-kinase	Pyrophosphate-dependent phosphofructo-1-kinase (16844)		34.92	27.44	27.79	40.24	36.49	10.29	24.58	22.87	32.01	39.02	53.15	39.79	32.89	18.62	18.85	21.11	25.01	36.83	33.94	10.88	21.93	40.23	23.65	41.22
12127	augustus_masked-29-processed-gene-2.46-mRNA-1	Phatr3_EG00092	309441		green	DaUP	DaUP	1.38706	0.477449	Glycolysis/Gluconeogenesis	ATP-PFK	0	chloroplast	6-phosphofructokinase activity||6-phosphofructokinase complex||glycolytic process				PF00365	Phosphofructokinase	KOG2440	METABOLISM	Carbohydrate transport and metabolism	Pyrophosphate-dependent phosphofructo-1-kinase	Pyrophosphate-dependent phosphofructo-1-kinase ()		32.74	25.38	29.81	37.82	45.37	5.34	26.16	12.89	28.05	35.51	53.92	33.74	33.39	10.3	16.61	9.06	16.72	35.25	34.41	4.07	17.73	25.29	15.1	31.83
724	augustus_masked-14-processed-gene-5.21-mRNA-1	Phatr3_J14284	302463	14284	blue	DaUP		1.29546	0.732275	Glycolysis/Gluconeogenesis	ATP-PFK cyto	1	signal peptide	6-phosphofructokinase activity||6-phosphofructokinase complex||glycolytic process				PF00365	Phosphofructokinase	KOG2440	METABOLISM	Carbohydrate transport and metabolism	Pyrophosphate-dependent phosphofructo-1-kinase	Pyrophosphate-dependent phosphofructo-1-kinase (14284)		26.86	25.58	13.78	29.06	27.55	7.78	22.4	12.37	27.12	24.27	30.97	27.56	36.47	14.65	12.64	22.32	10.76	23.04	31.77	3.12	14.94	67.34	10.6	15.95
4335	augustus_masked-31-processed-gene-1.108-mRNA-1	Phatr3_J41515	307556	41515	green	DaUP		0.738634	0.512776	Glycolysis/Gluconeogenesis	ENO chloro	0	chloroplast	phosphopyruvate hydratase complex||magnesium ion binding||phosphopyruvate hydratase activity||glycolytic process				PF00113||PF03952||PF07476	Enolase, C-terminal TIM barrel domain||Enolase, N-terminal domain||Methylaspartate ammonia-lyase C-terminus	KOG2670	METABOLISM	Carbohydrate transport and metabolism	Enolase	Enolase (41515)	phosphopyruvate hydratase	59.73	141.29	204	94.99	31.2	7.48	31.1	29.32	188.21	238.69	431.53	94.98	68.56	65.88	100.41	91.05	227.52	84.42	43.67	18.79	73.85	5.33	103.27	320.95
994	augustus_masked-bd_10x23-processed-gene-0.27-mRNA-1	Phatr3_Jdraft1572	304097	1572_bd	red	LiUP	HiFe-UP+LiUP	0.431207	3.69424	Glycolysis/Gluconeogenesis	ENO mito	0	mitochondrion	phosphopyruvate hydratase complex||magnesium ion binding||phosphopyruvate hydratase activity||glycolytic process	hypothetical protein; K01689 enolase [EC:4.2.1.11]	enolase [EC:4.2.1.11]	Glycolysis / Gluconeogenesis || Methane metabolism || RNA degradation || HIF-1 signaling pathway	PF00113||PF03952||PF07476	Enolase, C-terminal TIM barrel domain||Enolase, N-terminal domain||Methylaspartate ammonia-lyase C-terminus	KOG2670	METABOLISM	Carbohydrate transport and metabolism	Enolase	Enolase (1572_bd)	phosphopyruvate hydratase	33.95	62.41	19.41	22.27	24.1	84.74	140.2	132.86	59.57	38.96	33.7	34.46	69.52	198.13	73.75	74.23	18.31	30.08	22.55	89.91	142.15	206.61	66.44	73.52
299	maker-bd_11x23-snap-gene-0.26-mRNA-1	Phatr3_Jdraft1192	300005	1192_bd	red	HiFe-UP+LiUP	HiFe-UP+LiUP	0.390285	4.01581	Glycolysis/Gluconeogenesis	Enolase (mito?)	0	mitochondrion	phosphopyruvate hydratase complex||magnesium ion binding||phosphopyruvate hydratase activity||glycolytic process				PF00113||PF03952||PF07476	Enolase, C-terminal TIM barrel domain||Enolase, N-terminal domain||Methylaspartate ammonia-lyase C-terminus	KOG2670	METABOLISM	Carbohydrate transport and metabolism	Enolase	Enolase (1192_bd)	phosphopyruvate hydratase	60.58	105.61	36.05	36.47	43.69	170.46	183.63	203.77	82.55	53.46	44.77	38.5	75.84	261.23	114.31	124.16	37.31	52.66	47.39	176.13	202.43	377.21	96.59	100.48
4447	augustus_masked-1-processed-gene-1.35-mRNA-1	Phatr3_J42447	300847	42447	lightcyan	DaUP	DaUP	0.849077	0.155302	Glycolysis/Gluconeogenesis	FBA4 I cyto	0	other localisation	fructose-bisphosphate aldolase activity||glycolytic process	Fba4; cytosolic aldolase			PF00274	Fructose-bisphosphate aldolase class-I				hypothetical protein	hypothetical protein (42447)		15.33	42.68	179.85	102.38	37.1	2.94	23.19	16.27	21.73	97.66	458.53	91.31	82.51	6.31	12.71	59.22	199.31	91.32	41.45	3.14	10.98	5.86	12.8	75.62
1733	augustus_masked-25-processed-gene-2.78-mRNA-1	Phatr3_J23598	303125	23598	grey		HiFe-UP	0.728269	0.966212	Glycolysis/Gluconeogenesis	GAPDH cyto	0	other localisation	"oxidoreductase activity, acting on the aldehyde or oxo group of donors, NAD or NADP as acceptor||oxidation-reduction process"	GAPDH_3; hypothetical protein; K00134 glyceraldehyde 3-phosphate dehydrogenase [EC:1.2.1.12]	glyceraldehyde 3-phosphate dehydrogenase [EC:1.2.1.12]	Glycolysis / Gluconeogenesis || Carbon fixation in photosynthetic organisms || HIF-1 signaling pathway || Alzheimer's disease	PF00044||PF02800	Glyceraldehyde 3-phosphate dehydrogenase, NAD binding domain||Glyceraldehyde 3-phosphate dehydrogenase, C-terminal domain	KOG0657	METABOLISM	Carbohydrate transport and metabolism	Glyceraldehyde 3-phosphate dehydrogenase	Glyceraldehyde 3-phosphate dehydrogenase (23598)	"glyceraldehyde-3-phosphate dehydrogenase, type I"	55.63	82.52	97.53	63.35	49.29	124.24	42.77	68.83	39.95	77.33	76.15	142.55	41.9	76.54	61	104.39	272.96	81.04	59.74	112.29	41.5	89.34	101.67	52.8
9720	augustus_masked-16-processed-gene-6.63-mRNA-1	Phatr3_J51128	306654	51128	lightcyan	DaUP	DaUP	0.960855	0.181647	Glycolysis/Gluconeogenesis	GAPDH cyto	0	other localisation	"oxidoreductase activity, acting on the aldehyde or oxo group of donors, NAD or NADP as acceptor||oxidation-reduction process"	GapC2a; glyceraldehyde-3-phosphate dehydrogenase; K00134 glyceraldehyde 3-phosphate dehydrogenase [EC:1.2.1.12] || GapC2b; glyceraldehyde-3-phosphate dehydrogenase	glyceraldehyde 3-phosphate dehydrogenase [EC:1.2.1.12]	Glycolysis / Gluconeogenesis || Carbon fixation in photosynthetic organisms || HIF-1 signaling pathway || Alzheimer's disease	PF00044||PF02800	Glyceraldehyde 3-phosphate dehydrogenase, NAD binding domain||Glyceraldehyde 3-phosphate dehydrogenase, C-terminal domain	KOG0657	METABOLISM	Carbohydrate transport and metabolism	Glyceraldehyde 3-phosphate dehydrogenase	Glyceraldehyde 3-phosphate dehydrogenase (51128)	"glyceraldehyde-3-phosphate dehydrogenase, type I"	39.45	162.82	901.77	103.03	75.58	15.59	50.67	10.54	29.89	218.08	857.37	189.99	250.77	11.69	21.01	277.31	954.55	93.86	71	11.71	8.22	8.78	28.13	294.55
9941	augustus_masked-6-processed-gene-7.27-mRNA-1	Phatr3_J54378	309938	54378	lightcyan	LoFe-UP+DaUP		1.52101	0.627284	Glycolysis/Gluconeogenesis	GAPDH cyto	0	other localisation	metabolic process||oxidoreductase activity||oxidation-reduction process	GAPN; glyceraldehyde-3-phosphate dehydrogenase			PF00171	Aldehyde dehydrogenase family	KOG2450	METABOLISM	Energy production and conversion	GAPN; glyceraldehyde-3-phosphate dehydrogenase	GAPN; glyceraldehyde-3-phosphate dehydrogenase (54378)		51.74	43.03	122.54	39.23	37.62	19.12	34.62	33.36	54.93	73.12	76.89	60.21	62.93	36.77	31.28	33.55	52.88	35.34	72.04	36.27	27.36	34.09	32.18	70.55
11425	augustus_masked-16-processed-gene-6.94-mRNA-1	Phatr3_J29456	308724		lightcyan	DaUP	DaUP	0.847705	0.168957	Glycolysis/Gluconeogenesis	GAPDH cyto	0	other localisation	"oxidoreductase activity, acting on the aldehyde or oxo group of donors, NAD or NADP as acceptor||oxidation-reduction process"	GapC2a; glyceraldehyde-3-phosphate dehydrogenase; K00134 glyceraldehyde 3-phosphate dehydrogenase [EC:1.2.1.12] || GapC2b; glyceraldehyde-3-phosphate dehydrogenase	glyceraldehyde 3-phosphate dehydrogenase [EC:1.2.1.12]	Glycolysis / Gluconeogenesis || Carbon fixation in photosynthetic organisms || HIF-1 signaling pathway || Alzheimer's disease	PF00044||PF02800	Glyceraldehyde 3-phosphate dehydrogenase, NAD binding domain||Glyceraldehyde 3-phosphate dehydrogenase, C-terminal domain	KOG0657	METABOLISM	Carbohydrate transport and metabolism	Glyceraldehyde 3-phosphate dehydrogenase	Glyceraldehyde 3-phosphate dehydrogenase ()	"glyceraldehyde-3-phosphate dehydrogenase, type I"	73.66	324.39	2064.08	236.16	185.04	41.83	64.45	10.74	50.45	384.3	1566.87	352.78	308.55	12	43.08	612.57	2152.62	237.18	173.96	17.3	15.01	9.42	40.17	465.9
2414	augustus_masked-2-processed-gene-7.41-mRNA-1	Phatr3_J32747	307486	32747	lightyellow	LiUP	HiFe-UP+LiUP	0.704395	22.5451	Glycolysis/Gluconeogenesis	GAPDH mito	0	other localisation	"oxidoreductase activity, acting on the aldehyde or oxo group of donors, NAD or NADP as acceptor||oxidation-reduction process"	GapC4; hypothetical protein; K00134 glyceraldehyde 3-phosphate dehydrogenase [EC:1.2.1.12]	glyceraldehyde 3-phosphate dehydrogenase [EC:1.2.1.12]	Glycolysis / Gluconeogenesis || Carbon fixation in photosynthetic organisms || HIF-1 signaling pathway || Alzheimer's disease	PF00044||PF02800	Glyceraldehyde 3-phosphate dehydrogenase, NAD binding domain||Glyceraldehyde 3-phosphate dehydrogenase, C-terminal domain	KOG0657	METABOLISM	Carbohydrate transport and metabolism	Glyceraldehyde 3-phosphate dehydrogenase	Glyceraldehyde 3-phosphate dehydrogenase (32747)	"glyceraldehyde-3-phosphate dehydrogenase, type I"	450.63	352.08	41.19	12	20.08	462.77	716.33	929.24	573.22	222.58	7.02	31.8	28.33	1351.99	660.43	422.05	19.38	17.69	25.51	951.83	1043.77	842.88	616.42	360.43
1176	snap_masked-28-processed-gene-2.235-mRNA-1	Phatr3_J16722	305326	16722	blue	DaUP	DaUP	0.982409	0.495775	Glycolysis/Gluconeogenesis	GPI cyto	0	other localisation	glucose-6-phosphate isomerase activity||gluconeogenesis||glycolytic process				PF00342	Phosphoglucose isomerase	KOG2446	METABOLISM	Carbohydrate transport and metabolism	Glucose-6-phosphate isomerase	Glucose-6-phosphate isomerase (16722)		24.81	28.65	13.72	29.46	31.34	5.76	12.91	11.69	15.1	15.07	29.48	42.53	37.11	15.88	14.41	21.95	21.54	29.66	42.16	7.63	7.34	44.32	9.76	16.2
1763	augustus_masked-28-processed-gene-2.114-mRNA-1	Phatr3_J23924	301207	23924	green	DaUP	DaUP	0.923714	0.507251	Glycolysis/Gluconeogenesis	GPI cyto	0	other localisation	glucose-6-phosphate isomerase activity||gluconeogenesis||glycolytic process	GPI_1; isomerase glucose-6-phosphate isomerase			PF00342	Phosphoglucose isomerase	KOG2446	METABOLISM	Carbohydrate transport and metabolism	Glucose-6-phosphate isomerase	Glucose-6-phosphate isomerase (23924)		92.9	113.71	76.87	177.71	85.17	52.13	98.07	71.01	63.15	93.91	200.31	136.01	192.69	73.38	65.14	105.86	75.32	149.47	89.14	34.53	64.1	145.82	61.35	109.78
10153	augustus_masked-2-processed-gene-12.72-mRNA-1	Phatr3_J5857	301304	5857	black			1.09212	0.874132	Glycolysis/Gluconeogenesis	GPI cyto	0	other localisation	glucose-6-phosphate isomerase activity||gluconeogenesis||glycolytic process	hypothetical protein			PF00342	Phosphoglucose isomerase	KOG2446	METABOLISM	Carbohydrate transport and metabolism	Glucose-6-phosphate isomerase	Glucose-6-phosphate isomerase (5857)		27.06	17.2	17.12	12.13	14.66	18	11.45	18.65	15.24	17.4	20.08	28.47	12.99	20	18.06	9.33	20.91	11.72	28.06	31.73	11.94	18.58	13.33	15.08
731	augustus_masked-14-processed-gene-4.124-mRNA-1	Phatr3_J14334	304482	14334	NULL	LoFe-UP+DaUP	LoFe-UP+DaUP			Glycolysis/Gluconeogenesis	PGAM	0	signal peptide		hypothetical protein								phosphoglyceratemutase	phosphoglyceratemutase (14334)		5.53	3.99	27.51	303.33	159.95	1.22	4.23	2.85	3.57	3.43	53.79	106.09	156.96	1.45	1.54	2.31	36.86	157.01	93.07	1.33	0.82	1.04	1.27	1.99
1230	maker-31-augustus-gene-1.231-mRNA-1	Phatr3_J17086	301411	17086	brown	DaUP	DaUP	0.815021	0.358475	Glycolysis/Gluconeogenesis	PGAM chloro	0	chloroplast					PF00300	Histidine phosphatase superfamily (branch 1)	KOG0235	METABOLISM	Carbohydrate transport and metabolism	Phosphoglycerate mutase	Phosphoglycerate mutase (17086)	phosphoglycerate mutase 1 family	68.43	66.39	203.32	185.15	140.42	18.15	120.54	55.58	92.54	105.72	231.24	133.76	263.02	82.28	92.03	79.46	206.59	121.57	112.17	41.02	156.6	27.63	126.99	149.63
9745	augustus_masked-1-processed-gene-14.86-mRNA-1	Phatr3_J51404	300753	51404	black	LoFe-UP		1.36645	0.739129	Glycolysis/Gluconeogenesis	PGAM chloro	0	other localisation					PF00300	Histidine phosphatase superfamily (branch 1)	KOG0235	METABOLISM	Carbohydrate transport and metabolism	Phosphoglycerate mutase	Phosphoglycerate mutase (51404)	phosphoglycerate mutase 1 family||_GAP_	16.25	8.86	7.22	19.28	7.93	8.78	12.45	17.05	13.61	16.87	20.61	22.27	11.37	12.53	8.17	8.63	7.57	11.39	16.4	6.52	9.01	15.08	12.16	10.8
10134	augustus_masked-4-processed-gene-9.7-mRNA-1	Phatr3_J5605	305691	5605	grey	LoFe-UP	LoFe-UP	1.98353	1.75268	Glycolysis/Gluconeogenesis	PGAM cyto	0	other localisation					PF00300	Histidine phosphatase superfamily (branch 1)	KOG0235	METABOLISM	Carbohydrate transport and metabolism	Phosphoglycerate mutase	Phosphoglycerate mutase (5605)	phosphoglycerate mutase 1 family||_GAP_	63.28	39.48	44.15	10.92	8.82	59.36	78.38	35.99	38.22	74.16	33.89	22.63	18.58	28.01	6.59	20.46	26.48	6.02	14.05	31.84	33.37	13.37	53.64	87.29
2646	augustus_masked-4-processed-gene-5.72-mRNA-1	Phatr3_J33839	303596	33839	red	LiUP	HiFe-UP+LiUP	0.822094	1.62225	Glycolysis/Gluconeogenesis	PGAM mito	0	mitochondrion		PGAM_6; hypothetical protein			PF00300	Histidine phosphatase superfamily (branch 1)	KOG0235	METABOLISM	Carbohydrate transport and metabolism	Phosphoglycerate mutase	Phosphoglycerate mutase (33839)	phosphoglycerate mutase 1 family	131.19	132.87	53.13	120.53	117.03	102.01	283.35	208.52	256.97	157.12	125.42	117.5	331.97	300.37	133.29	150.49	76.12	115.5	146.9	122.15	239.07	529.53	170.21	224.89
821	augustus_masked-16-processed-gene-6.51-mRNA-1	Phatr3_J14792	306677	14792	lightcyan	DaUP	DaUP	0.988849	0.192735	Glycolysis/Gluconeogenesis	PGK cyto	0	other localisation	phosphoglycerate kinase activity||glycolytic process				PF00162	Phosphoglycerate kinase	KOG1367	METABOLISM	Carbohydrate transport and metabolism	3-phosphoglycerate kinase	3-phosphoglycerate kinase (14792)		6.02	71.53	381.24	135.13	132.87	21.54	45.57	2.22	11.97	149.77	412.34	126.4	264.4	4.45	4.57	168.34	254.21	159.15	118.26	8.53	4.11	3.42	6.66	129.11
8457	snap_masked-20-processed-gene-2.170-mRNA-1	Phatr3_J48983	307051	48983	darkturquoise	LiUP	HiFe-UP+LiUP	0.618543	6.13986	Glycolysis/Gluconeogenesis	PGK mito	0	other localisation	phosphoglycerate kinase activity||glycolytic process	PGK; hypothetical protein; K00927 phosphoglycerate kinase [EC:2.7.2.3]	phosphoglycerate kinase [EC:2.7.2.3]	Glycolysis / Gluconeogenesis || Carbon fixation in photosynthetic organisms	PF00162	Phosphoglycerate kinase	KOG1367	METABOLISM	Carbohydrate transport and metabolism	3-phosphoglycerate kinase	3-phosphoglycerate kinase (48983)		257.48	378.64	117.36	17.64	43.22	536.43	329.94	332.52	362.89	395.45	59	41.05	30.07	306.66	431.7	314.37	95.57	26.32	48.59	401.42	347.26	388.7	248.54	402.43
3947	maker-20-augustus-gene-3.89-mRNA-1	Phatr3_EG02252	305041	39650	grey		HiFe-UP	0.923342	0.933429	Glycolysis/Gluconeogenesis	Phatr3_EG02252 - PDRP (Phatr2_49027)	0	other localisation	"ATP binding||transferase activity, transferring phosphorus-containing groups"	hypothetical protein			PF03618	Kinase/pyrophosphorylase				hypothetical protein	hypothetical protein (39650)		21.51	19.01	23.49	26.99	28.85	16.43	25.56	27.47	23.35	19.68	28.82	22.53	24.35	23.8	16.39	21.07	20.66	29.65	25.42	16.77	30.58	35.1	18.91	22.85
1281	augustus_masked-1-processed-gene-14.120-mRNA-1	Phatr3_J17495	302835	17495	blue	LoFe-UP+DaUP	DaUP	1.314	0.604788	Glycolysis/Gluconeogenesis	Phatr3_J17495 - P2FK/F2BP cyto (phosphatase/kinase)	0	signal peptide	6-phosphofructo-2-kinase activity||ATP binding||fructose metabolic process	"PF2K1; bifunctional 6-phosphofructo-2-kinase (EC:2.7.1.105 3.1.3.46); K01103 6-phosphofructo-2-kinase / fructose-2,6-bisphosphatase [EC:2.7.1.105 3.1.3.46]"	"6-phosphofructo-2-kinase / fructose-2,6-bisphosphatase [EC:2.7.1.105 3.1.3.46]"	Fructose and mannose metabolism || HIF-1 signaling pathway	PF00300||PF01591||PF13671	Histidine phosphatase superfamily (branch 1)||6-phosphofructo-2-kinase||AAA domain	KOG0234	METABOLISM	Carbohydrate transport and metabolism	Fructose-6-phosphate 2-kinase/fructose-2,6-biphosphatase	Fructose-6-phosphate 2-kinase/fructose-2,6-biphosphatase (17495)		52.01	25.91	30.86	37.15	44.66	28.28	39.68	29.08	41.7	31.03	45.46	64.56	52.51	33.39	19.32	27.81	37.46	37.12	104.08	41.15	37.06	23.2	33.15	34.11
10379	augustus_masked-1-processed-gene-23.90-mRNA-1	Phatr3_J8706	300815	8706	red			0.724317	0.866761	Glycolysis/Gluconeogenesis	Phatr3_J8706 - P2FK/F2BP cyto (inactivated phosphatase)	0	other localisation	6-phosphofructo-2-kinase activity||ATP binding||fructose metabolic process	hypothetical protein			PF00300||PF01591	Histidine phosphatase superfamily (branch 1)||6-phosphofructo-2-kinase	KOG0234	METABOLISM	Carbohydrate transport and metabolism	Fructose-6-phosphate 2-kinase/fructose-2,6-biphosphatase	Fructose-6-phosphate 2-kinase/fructose-2,6-biphosphatase (8706)		17.56	9.49	52.15	36.48	46.25	100.05	10.81	50.29	10.31	6.8	30.98	59.41	43.74	45.84	13.65	10.94	110.41	50.94	31.7	59.1	12.07	109.82	32.06	3.67
1651	augustus_masked-17-processed-gene-3.34-mRNA-1	Phatr3_J22404	300571	22404	grey		HiFe-UP+LiUP	0.466268	1.88483	Glycolysis/Gluconeogenesis	PK chloro	0	chloroplast	magnesium ion binding||pyruvate kinase activity||glycolytic process||potassium ion binding	PK1; pyruvate kinase 1			PF00224||PF02887	Pyruvate kinase, barrel domain||Pyruvate kinase, alpha/beta domain	KOG2323	METABOLISM	Carbohydrate transport and metabolism	Pyruvate kinase	Pyruvate kinase (22404)	pyruvate kinase	52.56	64.37	21.89	192.68	196.92	87.76	91.42	131.61	47.97	26.7	44.32	58.91	169.17	132.79	74.7	139.58	28.78	164.93	107.51	56.8	58.03	787.12	37.52	23.94
8528	augustus_masked-20-processed-gene-5.129-mRNA-1	Phatr3_J49098	311084	49098	red	LiUP	HiFe-UP+LiUP	0.561945	2.81474	Glycolysis/Gluconeogenesis	PK cyto (A - LiUP)	0	other localisation	magnesium ion binding||pyruvate kinase activity||glycolytic process||potassium ion binding	PK2; kinase pyruvate kinase 2; K00873 pyruvate kinase [EC:2.7.1.40]	pyruvate kinase [EC:2.7.1.40]	Glycolysis / Gluconeogenesis || Purine metabolism || Pyruvate metabolism || Carbon fixation in photosynthetic organisms || Type II diabetes mellitus || Viral carcinogenesis	PF00224||PF02887	Pyruvate kinase, barrel domain||Pyruvate kinase, alpha/beta domain	KOG2323	METABOLISM	Carbohydrate transport and metabolism	Pyruvate kinase	Pyruvate kinase (49098)	pyruvate kinase	74.27	137.34	31.27	57.86	89.8	258.62	95.45	221.33	121.03	130.17	72.15	69.27	79.54	307.24	101.72	187.06	78.21	73.47	73.1	207.05	148.05	251.14	119.43	106.56
10071	snap_masked-20-processed-gene-5.137-mRNA-1	Phatr3_J54998	300925	54998	turquoise			1.30971	1.26085	Glycolysis/Gluconeogenesis	PK cyto (A - not in gene group)	0	other localisation	magnesium ion binding||pyruvate kinase activity||glycolytic process||potassium ion binding	PK3; kinase pyruvate kinase 3; K00873 pyruvate kinase [EC:2.7.1.40]	pyruvate kinase [EC:2.7.1.40]	Glycolysis / Gluconeogenesis || Purine metabolism || Pyruvate metabolism || Carbon fixation in photosynthetic organisms || Type II diabetes mellitus || Viral carcinogenesis	PF00224||PF02887	Pyruvate kinase, barrel domain||Pyruvate kinase, alpha/beta domain	KOG2323	METABOLISM	Carbohydrate transport and metabolism	Pyruvate kinase	Pyruvate kinase (54998)	pyruvate kinase||_GAP_	148.89	80.22	30.3	160.1	158.46	358.83	134.06	292.34	172.38	83.8	93.42	132.1	172.03	257.97	93.43	33.71	37.43	190.1	195.57	234.02	181.71	227.24	140.91	92.18
6613	augustus_masked-8-processed-gene-9.107-mRNA-1	Phatr3_J45997	303934	45997	purple			1.0049	0.835938	Glycolysis/Gluconeogenesis	PK cyto (E - not in gene group)	0	other localisation	magnesium ion binding||pyruvate kinase activity||glycolytic process||potassium ion binding	PK4a; kinase pyruvate kinase 4a			PF00224||PF02887	Pyruvate kinase, barrel domain||Pyruvate kinase, alpha/beta domain	KOG2323	METABOLISM	Carbohydrate transport and metabolism	Pyruvate kinase	Pyruvate kinase (45997)	pyruvate kinase	85.98	98.48	104.2	160.68	44.85	13.69	68.26	84.2	85.86	91.8	127.89	113.79	33.66	78.07	82.22	113.36	137.61	158.66	30.66	26.64	74.39	156.76	69.13	99.37
6616	augustus_masked-8-processed-gene-9.50-mRNA-1	Phatr3_J46001	301920	46001	purple			1.05119	0.871594	Glycolysis/Gluconeogenesis	PK cyto (E - not in gene group)	0	other localisation	magnesium ion binding||pyruvate kinase activity||glycolytic process||potassium ion binding	PK4a; kinase pyruvate kinase 4a			PF00224||PF02887	Pyruvate kinase, barrel domain||Pyruvate kinase, alpha/beta domain	KOG2323	METABOLISM	Carbohydrate transport and metabolism	Pyruvate kinase	Pyruvate kinase (46001)	pyruvate kinase	60.73	76.83	68.75	106.35	30.33	12.86	39.61	46.43	65.61	79.93	98.57	56.34	20.82	39.92	60.59	80.5	73.8	99.02	17.75	15.66	60.65	95.85	49.68	61.89
1686	augustus_masked-20-processed-gene-2.76-mRNA-1	Phatr3_J22913	309122	22913	turquoise	LiUP	LiUP	0.924976	1.34154	Glycolysis/Gluconeogenesis	PK mito	0	mitochondrion	magnesium ion binding||pyruvate kinase activity||glycolytic process||potassium ion binding				PF00224||PF02887	Pyruvate kinase, barrel domain||Pyruvate kinase, alpha/beta domain	KOG2323	METABOLISM	Carbohydrate transport and metabolism	Pyruvate kinase	Pyruvate kinase (22913)	pyruvate kinase	48.69	32.59	31.36	32.16	34.64	88.09	55.55	74.96	44.32	44.55	53.26	36.72	48.52	64.27	34.44	43.92	38.59	23.52	47.24	67.3	73.36	60.61	61.17	59.83
10087	augustus_masked-23-processed-gene-3.73-mRNA-1	Phatr3_J55079	307209	55079	turquoise		LiUP	0.771432	1.65165	Glycolysis/Gluconeogenesis	PK mito	0	mitochondrion	magnesium ion binding||pyruvate kinase activity||glycolytic process||potassium ion binding				PF00224||PF02887	Pyruvate kinase, barrel domain||Pyruvate kinase, alpha/beta domain	KOG2323	METABOLISM	Carbohydrate transport and metabolism	Pyruvate kinase	Pyruvate kinase (55079)	pyruvate kinase	69.72	40.71	65.41	56.79	49.25	195.76	87.76	213.69	113.86	83.56	111.22	117.24	24.59	204.14	93.27	33.1	125.66	63.27	46.78	238.8	174.03	75.06	171.21	91.41
1621	maker-15-snap-gene-3.225-mRNA-1	Phatr3_J21988	304572	21988	darkred	DaUP	DaUP	0.7879	0.196711	Glycolysis/Gluconeogenesis	PPDK chloro	0	chloroplast	"ATP binding||kinase activity||phosphorylation||transferase activity, transferring phosphorus-containing groups"	"PPdK; hypothetical protein; K01006 pyruvate,orthophosphate dikinase [EC:2.7.9.1]"	"pyruvate,orthophosphate dikinase [EC:2.7.9.1]"	Pyruvate metabolism || Carbon fixation in photosynthetic organisms	PF00391||PF01326||PF02896	PEP-utilising enzyme, mobile domain||Pyruvate phosphate dikinase, PEP/pyruvate binding domain||PEP-utilising enzyme, TIM barrel domain				hypothetical protein	hypothetical protein (21988)	"pyruvate, phosphate dikinase"	25.12	7.43	8.54	52.28	112.18	17.96	14.76	7.32	13.45	9.65	33.46	37.01	87.27	6.91	11.28	9.26	10.4	64.06	98.61	8.64	13.02	13.88	16.2	4.71
10104	maker-25-augustus-gene-3.215-mRNA-1	Phatr3_J55126	307263	55126	lightcyan	DaUP	DaUP	1.09487	0.277131	Glycolysis/Gluconeogenesis	PPi-PFK	0	other localisation	6-phosphofructokinase activity||6-phosphofructokinase complex||glycolytic process	PFP pyrophosphate dependent phosphofructokinase			PF00365	Phosphofructokinase	KOG2440	METABOLISM	Carbohydrate transport and metabolism	Pyrophosphate-dependent phosphofructo-1-kinase	Pyrophosphate-dependent phosphofructo-1-kinase (55126)		156.22	294.59	1168.05	190.23	128.4	68.71	145.86	18.5	111.28	347.03	673.83	128.48	141.96	27.35	82.94	334.47	1258.59	212.77	120.38	86.6	160.9	7.02	179.82	394.09
10014	augustus_masked-13-processed-gene-6.115-mRNA-1	Phatr3_J54738	308500	54738	lightcyan	DaUP		1.10925	0.491217	Glycolysis/Gluconeogenesis	TPI cyto	0	other localisation	triose-phosphate isomerase activity||metabolic process	TIM_1; isomerase triosephosphate isomerase (EC:5.3.1.1); K01803 triosephosphate isomerase (TIM) [EC:5.3.1.1]	triosephosphate isomerase (TIM) [EC:5.3.1.1]	Glycolysis / Gluconeogenesis || Fructose and mannose metabolism || Inositol phosphate metabolism || Carbon fixation in photosynthetic organisms	PF00121	Triosephosphate isomerase	KOG1643	METABOLISM	Carbohydrate transport and metabolism	Triosephosphate isomerase	Triosephosphate isomerase (54738)	triose-phosphate isomerase	337.61	957.11	2744.02	630.01	732.93	313.75	408.01	183.86	634.58	929.23	936.5	477.13	520.69	259.92	663.84	777.61	2432.02	499.8	693.74	597.86	321.84	295.07	376.94	968.01
1821	maker-2-augustus-gene-7.122-mRNA-1	Phatr3_J25308	301292	25308	lightyellow	LiUP	HiFe-UP+LiUP	0.642305	12.1481	Glycolysis/Gluconeogenesis	TPI/GAPDH mito	0	mitochondrion	"triose-phosphate isomerase activity||metabolic process||oxidoreductase activity, acting on the aldehyde or oxo group of donors, NAD or NADP as acceptor||oxidation-reduction process"	TPI/GapC3; triosephosphate isomerase/glyceraldehyde-3-phosphate dehydrogenase precursor; K00134 glyceraldehyde 3-phosphate dehydrogenase [EC:1.2.1.12]	glyceraldehyde 3-phosphate dehydrogenase [EC:1.2.1.12]	Glycolysis / Gluconeogenesis || Carbon fixation in photosynthetic organisms || HIF-1 signaling pathway || Alzheimer's disease	PF00044||PF00121||PF02800	Glyceraldehyde 3-phosphate dehydrogenase, NAD binding domain||Triosephosphate isomerase||Glyceraldehyde 3-phosphate dehydrogenase, C-terminal domain	KOG0657	METABOLISM	Carbohydrate transport and metabolism	Glyceraldehyde 3-phosphate dehydrogenase	Glyceraldehyde 3-phosphate dehydrogenase (25308)	"triose-phosphate isomerase||glyceraldehyde-3-phosphate dehydrogenase, type I"	400.89	392.95	54.24	22.36	47.04	726.88	457.28	694.68	327.57	201.23	4.54	41.45	25.21	1048.23	602.62	422.94	27.43	42.95	52.74	1149.11	547.62	804.95	381.7	248.82
748	augustus_masked-15-processed-gene-2.38-mRNA-1	Phatr3_J14401	310662	14401	NULL	DaUP	DaUP	0.587965	0.00909998	Glyoxylate Cycle	ICL	0	other localisation	isocitrate lyase activity||carboxylic acid metabolic process				PF00463||PF13714	Isocitrate lyase family||Phosphoenolpyruvate phosphomutase	KOG1260	METABOLISM	Energy production and conversion	Isocitrate lyase	Isocitrate lyase (14401)	isocitrate lyase	5.24	0.99	63.03	135.73	140.25	1.54	1.31	1.05	1.33	2.59	148.51	127.72	173.4	1.06	0.52	0.73	98.97	282.72	147.8	1.84	1.11	1.42	4.5	3.42
1381	RICE:10146777	Phatr3_J18345	301306	18345	magenta			0.997752	0.815674	Glyoxylate Cycle	ICL (PPS?)	0	other localisation	isocitrate lyase activity||carboxylic acid metabolic process	hypothetical protein			PF00463||PF13714	Isocitrate lyase family||Phosphoenolpyruvate phosphomutase	KOG1260	METABOLISM	Energy production and conversion	Isocitrate lyase	Isocitrate lyase (18345)		84.73	61.99	70.78	81.17	107.12	36.77	50.59	42.74	88.07	61.39	70.24	56.91	67.25	46.6	64.49	47.19	51.37	126.17	60.34	35.45	67.89	62.01	61.51	76.51
9958	augustus_masked-8-processed-gene-4.35-mRNA-1	Phatr3_J54478	311995	54478	brown	DaUP	DaUP	0.831628	0.161968	Glyoxylate Cycle	MS perox	0	other localisation	malate synthase activity||glyoxylate cycle	MS; malate synthase			PF01274	Malate synthase	KOG1261	METABOLISM	Energy production and conversion	Malate synthase	Malate synthase (54478)	malate synthase A	105.06	28.26	103.75	235.43	190.41	13.31	36.16	24.18	40.18	40.21	146.14	158.28	110.04	26.19	55.06	34.55	172.05	257.82	258.01	10.43	50.47	4.13	71.79	46.33
5	augustus_masked-2-processed-gene-10.39-mRNA-1	Phatr3_J10025	307437	10025	turquoise	LiUP	LiUP	0.942684	2.22478	KOG Class Amino Acid		0	other localisation	histidine biosynthetic process||magnesium ion binding||ATP phosphoribosyltransferase activity||cytoplasm	hypothetical protein; K00765 ATP phosphoribosyltransferase [EC:2.4.2.17]	ATP phosphoribosyltransferase [EC:2.4.2.17]	Histidine metabolism	PF01634||PF08029	ATP phosphoribosyltransferase||HisG, C-terminal domain	KOG2831	METABOLISM	Amino acid transport and metabolism	ATP phosphoribosyltransferase	ATP phosphoribosyltransferase (10025)	"ATP phosphoribosyltransferase||ATP phosphoribosyltransferase, C-terminal domain"	114.35	67.34	64.79	63.13	51.01	330.82	133.12	337.92	171.99	171.84	135.77	53.12	39.15	350.41	135.74	45.51	145.6	58.59	37.44	315.36	235.04	13.11	227.62	133.98
57	augustus_masked-3-processed-gene-8.13-mRNA-1	Phatr3_J10418	307659	10418	blue			1.17415	0.733744	KOG Class Amino Acid		0	other localisation	biosynthetic process||pyridoxal phosphate binding	hypothetical protein			PF00155	Aminotransferase class I and II	KOG0257	METABOLISM	Amino acid transport and metabolism	Kynurenine aminotransferase, glutamine transaminase K	Kynurenine aminotransferase, glutamine transaminase K (10418)		10.04	7.21	10.08	13.12	11.03	7.88	17.95	19.87	11.64	8.49	18.78	17.67	22.99	14.58	5.17	5.09	6.97	12.27	10.52	5.44	17.34	24.51	14.34	12.88
152	maker-4-snap-gene-2.187-mRNA-1	Phatr3_J11048	303628	11048	purple			1.272	1.23286	KOG Class Amino Acid		0	other localisation		hypothetical protein			PF01188||PF12695||PF12697	Mandelate racemase / muconate lactonizing enzyme, C-terminal domain||Alpha/beta hydrolase family||Alpha/beta hydrolase family	KOG1223	METABOLISM	Amino acid transport and metabolism	Isochorismate synthase	Isochorismate synthase (11048)		190.97	105.23	19.05	38.69	71.23	19.78	55.27	41.59	109.52	79.69	23.45	102.2	31.19	31.57	135.73	68.35	50.1	57.46	76	30.13	49.82	12.6	80.17	59.81
168	augustus_masked-5-processed-gene-3.120-mRNA-1	Phatr3_J11174	301664	11174	grey	LoFe-UP+LiUP	LiUP	1.53755	1.54688	KOG Class Amino Acid		0	other localisation	hydrolase activity	hypothetical protein; K01262 Xaa-Pro aminopeptidase [EC:3.4.11.9]	Xaa-Pro aminopeptidase [EC:3.4.11.9]		PF00557||PF01321	Metallopeptidase family M24||Creatinase/Prolidase N-terminal domain	KOG2413	METABOLISM	Amino acid transport and metabolism	Xaa-Pro aminopeptidase	Xaa-Pro aminopeptidase (11174)		186.49	194.79	116.84	119.42	120.01	206.01	167.31	147.08	164.32	219.68	87.47	109.38	101.55	135.89	199.74	187.28	70.67	98.68	131.86	161.15	139	170.47	151.32	184.72
479	augustus_masked-9-processed-gene-0.19-mRNA-1	Phatr3_J12810	312048	12888	grey		LiUP	1.20964	1.12181	KOG Class Amino Acid		0	other localisation	histidine biosynthetic process||imidazoleglycerol-phosphate dehydratase activity	hypothetical protein; K01693 imidazoleglycerol-phosphate dehydratase [EC:4.2.1.19] || hypothetical protein; K01693 imidazoleglycerol-phosphate dehydratase [EC:4.2.1.19]	imidazoleglycerol-phosphate dehydratase [EC:4.2.1.19]	Histidine metabolism	PF00475	Imidazoleglycerol-phosphate dehydratase	KOG3143	METABOLISM	Amino acid transport and metabolism	Imidazoleglycerol-phosphate dehydratase	Imidazoleglycerol-phosphate dehydratase (12888)		25.21	25.22	38.17	19.7	17.41	21.93	29.39	26.21	28.62	39.34	33.95	19.41	21.55	30.09	33.4	22.65	24.49	12.47	15.89	29.77	30.14	18.03	25.98	36.55
480	augustus_masked-9-processed-gene-2.42-mRNA-1	Phatr3_J12894	310215	12894	green	DaUP	DaUP	1.27597	0.521921	KOG Class Amino Acid		0	other localisation	catalytic activity||Mo-molybdopterin cofactor biosynthetic process||metabolic process	hypothetical protein; K00953 FAD synthetase [EC:2.7.7.2]	FAD synthetase [EC:2.7.7.2]	Riboflavin metabolism	PF00994||PF01507	Probable molybdopterin binding domain||Phosphoadenosine phosphosulfate reductase family	KOG2644	METABOLISM	Amino acid transport and metabolism	3'-phosphoadenosine 5'-phosphosulfate sulfotransferase (PAPS reductase)/FAD synthetase and related enzymes	3'-phosphoadenosine 5'-phosphosulfate sulfotransferase (PAPS reductase)/FAD synthetase and related enzymes (12894)		18.62	17.47	17.84	31.07	28.68	18.73	13.65	16.63	25.66	27.66	70.46	39.94	33.75	20.92	9.96	18.52	20.86	20.18	42.94	17.79	14.47	27.16	14.46	17.51
544	augustus_masked-10-processed-gene-6.96-mRNA-1	Phatr3_J13208	306238	13208	NULL	DaUP	DaUP	1.51692	0.43523	KOG Class Amino Acid		0	other localisation	"N-acetyltransferase activity||transferase activity, transferring acyl groups other than amino-acyl groups"	hypothetical protein			PF00583||PF08445||PF13302||PF13508||PF13523||PF13527||PF13673	Acetyltransferase (GNAT) family||FR47-like protein||Acetyltransferase (GNAT) domain||Acetyltransferase (GNAT) domain||Acetyltransferase (GNAT) domain||Acetyltransferase (GNAT) domain||Acetyltransferase (GNAT) domain	KOG3216	METABOLISM	Amino acid transport and metabolism	Diamine acetyltransferase	Diamine acetyltransferase (13208)		4.41	4.98	2.9	10.08	8.53	0.26	2.49	1.64	2.81	4.19	4.26	6.54	7.52	2.26	2.58	2.1	2.84	5.15	6.42	0.41	4.26	3.22	2.76	2.91
547	RICE:10148945	Phatr3_J13232	300201	13232	red		HiFe-UP	0.614581	1.98596	KOG Class Amino Acid		0	other localisation	proline dehydrogenase activity||calcium ion binding||glutamate biosynthetic process||proline catabolic process||oxidation-reduction process	hypothetical protein			PF00036||PF01619	EF hand||Proline dehydrogenase	KOG0186	METABOLISM	Amino acid transport and metabolism	Proline oxidase	Proline oxidase (13232)		14.63	19.64	3.78	8.03	27.96	17.55	7.27	27.69	6.42	6.48	7.21	11.75	42.61	19.87	13.18	61.51	1.81	1.86	13.62	11.54	4.24	247.34	3.61	2.87
580	augustus_masked-11-processed-gene-5.37-mRNA-1	Phatr3_J13386	308399	13386	grey			1.16002	0.844262	KOG Class Amino Acid		0	other localisation	catalytic activity	spermine/spermidine synthase			PF01564||PF12847||PF13659||PF13847	Spermine/spermidine synthase||Methyltransferase domain||Methyltransferase domain||Methyltransferase domain	KOG1562	METABOLISM	Amino acid transport and metabolism	Spermidine synthase	Spermidine synthase (13386)	spermidine synthase||_GAP_	39.04	33.58	32.3	40.78	40.84	40.53	40.04	30.18	29.49	35.09	30.04	36.95	35.63	41.19	24.26	29.77	41.73	36.7	41.04	50.82	39.25	38.28	28.66	24.7
597	augustus_masked-11-processed-gene-3.39-mRNA-1	Phatr3_J13476	306306	13476	magenta	DaUP	DaUP	0.985647	0.26487	KOG Class Amino Acid		0	signal peptide	cytoplasm||cysteine biosynthetic process from serine||serine O-acetyltransferase activity				PF00132||PF06426	Bacterial transferase hexapeptide (six repeats)||Serine acetyltransferase, N-terminal	KOG4750	METABOLISM	Amino acid transport and metabolism	Serine O-acetyltransferase	Serine O-acetyltransferase (13476)		54.63	33.19	123.37	83.69	101.94	13.33	22.44	21.15	33.83	33.71	92.17	133.82	43.28	28.91	46.3	43.47	188.8	94.16	159.58	35.65	22.62	26.77	31.59	27.21
857	augustus_masked-17-processed-gene-4.28-mRNA-1	Phatr3_J14962	310744	14962	NULL	DaUP		1.36319	0.678459	KOG Class Amino Acid		0	mitochondrion	pyridoxal phosphate binding	cystathionine beta-lyase			PF01053	Cys/Met metabolism PLP-dependent enzyme	KOG0053	METABOLISM	Amino acid transport and metabolism	Cystathionine beta-lyases/cystathionine gamma-synthases	Cystathionine beta-lyases/cystathionine gamma-synthases (14962)		4.37	5.86	4.18	7.32	4.14	1.88	5.56	6.34	4.41	7.06	10.53	6.74	9.3	7.25	1.75	3.72	5.68	4.05	6.68	2.69	2.78	8.14	4.95	4.8
995	augustus_masked-21-processed-gene-3.57-mRNA-1	Phatr3_J15730	305090	15730	brown	DaUP		1.18707	0.62852	KOG Class Amino Acid		1	signal anchor	metabolic process||carboxy-lyase activity||carboxylic acid metabolic process||pyridoxal phosphate binding	hypothetical protein; K01634 sphinganine-1-phosphate aldolase [EC:4.1.2.27]	sphinganine-1-phosphate aldolase [EC:4.1.2.27]	Sphingolipid metabolism	PF00266||PF00282	Aminotransferase class-V||Pyridoxal-dependent decarboxylase conserved domain	KOG1383	METABOLISM	Amino acid transport and metabolism	Glutamate decarboxylase/sphingosine phosphate lyase	Glutamate decarboxylase/sphingosine phosphate lyase (15730)		35.85	29.38	37.81	37.24	30	8.17	23.04	17.96	22.01	33.71	43.12	35.19	45.67	18.21	26.56	25.04	27.87	32.64	25.74	7.67	22.32	34.5	20.45	25.85
1103	maker-25-augustus-gene-3.199-mRNA-1	Phatr3_J16363	305212	16363	midnightblue	DaUP		1.16605	0.713005	KOG Class Amino Acid		0	mitochondrion	"oxidoreductase activity||oxidoreductase activity, acting on paired donors, with incorporation or reduction of molecular oxygen, 2-oxoglutarate as one donor, and incorporation of one atom each of oxygen into both donors||oxidation-reduction process"	hypothetical protein			PF13640	2OG-Fe(II) oxygenase superfamily	KOG1591	METABOLISM	Amino acid transport and metabolism	Prolyl 4-hydroxylase alpha subunit	Prolyl 4-hydroxylase alpha subunit (16363)		26.73	33.4	35.02	47.03	50.83	30.64	43.49	34.48	26.68	28.39	39.98	43.2	47.49	28.29	32.33	25.82	26.85	44.63	41.27	20.61	36.56	44.24	33.6	32.12
1247	augustus_masked-1-processed-gene-4.95-mRNA-1	Phatr3_J17238	311045	17238	yellow	DaUP		0.848484	0.57576	KOG Class Amino Acid		0	chloroplast	glutamine metabolic process||biosynthetic process||hydrolase activity||oxo-acid-lyase activity	anthranilate synthase			PF00117||PF00425||PF04715||PF07722	Glutamine amidotransferase class-I||chorismate binding enzyme||Anthranilate synthase component I, N terminal region||Peptidase C26	KOG0026	METABOLISM	Amino acid transport and metabolism	Anthranilate synthase, beta chain	Anthranilate synthase, beta chain (17238)	anthranilate synthase||_GAP_	72.78	58.8	94.22	88.82	108.76	70.96	42.34	94.48	68.79	71.28	121.35	170.34	48.91	73.59	106.79	78.66	172.99	59.97	175.37	139.25	56.88	44.12	119.67	50.46
1369	maker-2-augustus-gene-9.212-mRNA-1	Phatr3_J18239	305384	18239	black			1.15479	1.20047	KOG Class Amino Acid		0	other localisation		hypothetical protein			PF00557||PF08512||PF08644||PF14826	Metallopeptidase family M24||Histone chaperone Rttp106-like||FACT complex subunit (SPT16/CDC68)||FACT complex subunit SPT16 N-terminal lobe domain	KOG1189	METABOLISM	Amino acid transport and metabolism	Global transcriptional regulator, cell division control protein	Global transcriptional regulator, cell division control protein (18239)		67.11	40.36	16.92	27.18	20.08	49.29	34.98	67.48	41.19	54.46	56.74	56.21	15.88	42.51	41.69	10.85	20.76	31.38	49.1	44.42	42.47	42.51	32.6	35.66
1384	augustus_masked-2-processed-gene-13.55-mRNA-1	Phatr3_J18404	309520	18404	grey	LoFe-UP	LiUP	1.32061	1.25215	KOG Class Amino Acid		0	other localisation	metabolic process||hydrolase activity	hypothetical protein; K08660 cytosolic nonspecific dipeptidase [EC:3.4.13.18 3.4.13.-]			PF01546||PF07687	Peptidase family M20/M25/M40||Peptidase dimerisation domain	KOG2276	METABOLISM	Amino acid transport and metabolism	Metalloexopeptidases	Metalloexopeptidases (18404)		25.31	23.96	16.03	26.39	19.14	29.36	29.23	28.32	27.15	38.02	26.56	27.61	32.54	32.03	26.28	19.82	9.14	14.03	18.93	26.33	32.19	32.3	26.12	31.95
1446	maker-5-augustus-gene-3.448-mRNA-1	Phatr3_J19324	307794	19324	blue	DaUP		1.17091	0.715236	KOG Class Amino Acid		0	other localisation	histidine biosynthetic process||catalytic activity||cobalamin biosynthetic process	hypothetical protein; K01663 glutamine amidotransferase / cyclase [EC:2.4.2.- 4.1.3.-]	glutamine amidotransferase / cyclase [EC:2.4.2.- 4.1.3.-]	Histidine metabolism	PF00117||PF00977||PF01174||PF07685	Glutamine amidotransferase class-I||Histidine biosynthesis protein||SNO glutamine amidotransferase family||CobB/CobQ-like glutamine amidotransferase domain	KOG0623	METABOLISM	Amino acid transport and metabolism	Glutamine amidotransferase/cyclase	Glutamine amidotransferase/cyclase (19324)	"imidazole glycerol phosphate synthase, glutamine amidotransferase subunit||_GAP_"	57.18	41.51	35.87	64.02	47.98	43.14	49.71	62.56	59.31	46.22	78.14	72.84	69.06	41.75	43.75	17.27	32.92	67.84	48.95	36.43	78.02	37.15	65.58	53.13
1455	maker-5-augustus-gene-7.71-mRNA-1	Phatr3_J19482	301675	19482	greenyellow			1.15823	0.941903	KOG Class Amino Acid		1	signal peptide	metabolic process||pyridoxal phosphate binding	sufS; cysteine desulfurase for iron-sulfur cluster formation suf; K11717 cysteine desulfurase / selenocysteine lyase [EC:2.8.1.7 4.4.1.16]	cysteine desulfurase / selenocysteine lyase [EC:2.8.1.7 4.4.1.16]	Selenocompound metabolism || Thiamine metabolism	PF00266||PF01041||PF01053	Aminotransferase class-V||DegT/DnrJ/EryC1/StrS aminotransferase family||Cys/Met metabolism PLP-dependent enzyme	KOG1549	METABOLISM	Amino acid transport and metabolism	Cysteine desulfurase NFS1	Cysteine desulfurase NFS1 (19482)	"cysteine desulfurase, SufS subfamily"	11.01	12.71	11.49	13.56	13.27	10.07	23.05	16.43	13.64	12.96	19.51	10.58	30.93	11.53	8.91	13.12	6.33	16.21	8.38	6.98	19.4	19.64	18.1	19.68
1456	augustus_masked-5-processed-gene-9.115-mRNA-1	Phatr3_J19513	311704	19513	purple	DaUP		1.15765	0.770445	KOG Class Amino Acid		1	other localisation	gamma-glutamyltransferase activity||glutathione metabolic process	hypothetical protein; K00681 gamma-glutamyltranspeptidase [EC:2.3.2.2]	gamma-glutamyltranspeptidase [EC:2.3.2.2]	Taurine and hypotaurine metabolism || Cyanoamino acid metabolism || Glutathione metabolism || Arachidonic acid metabolism	PF01019	Gamma-glutamyltranspeptidase	KOG2410	METABOLISM	Amino acid transport and metabolism	Gamma-glutamyltransferase	Gamma-glutamyltransferase (19513)		24.28	18.45	19.64	16.15	21.55	4.29	11.64	9.4	13.29	17.04	19.32	21.77	12.78	12.55	14.8	22.3	19.98	17.52	16.16	6.47	8.06	18.89	8.18	13.25
1529	maker-9-augustus-gene-9.135-mRNA-1	Phatr3_EG02320	312045	20708	grey	LoFe-UP		2.16821	1.23131	KOG Class Amino Acid		0	other localisation	aminopeptidase activity||proteolysis||zinc ion binding	hypothetical protein; K01267 aspartyl aminopeptidase [EC:3.4.11.21]	aspartyl aminopeptidase [EC:3.4.11.21]		PF00153||PF02127	Mitochondrial carrier protein||Aminopeptidase I zinc metalloprotease (M18)	KOG2596	METABOLISM	Amino acid transport and metabolism	Aminopeptidase I zinc metalloprotease (M18)	Aminopeptidase I zinc metalloprotease (M18) (20708)		56.07	11	15.28	27.07	21.96	25.09	58.17	68.95	66.68	63.94	77.79	43.92	42.34	51.61	12.68	7.92	9.22	25.39	29.54	28.35	56.27	7.87	71.79	36.03
1560	maker-11-augustus-gene-7.156-mRNA-1	Phatr3_J21181	310434	21181	turquoise		LiUP	1.08113	1.43069	KOG Class Amino Acid		0	mitochondrion	metabolic process||oxidoreductase activity	hypothetical protein; K00357 dihydropteridine reductase [EC:1.5.1.34]	dihydropteridine reductase [EC:1.5.1.34]	Folate biosynthesis	PF00106	short chain dehydrogenase	KOG4022	METABOLISM	Amino acid transport and metabolism	Dihydropteridine reductase DHPR/QDPR	Dihydropteridine reductase DHPR/QDPR (21181)		74.87	53.43	58.4	56.49	43.27	171.9	97.35	154.46	123.53	113.94	125.01	58.25	44.54	126.9	84.14	34.95	59.02	32.75	43.79	127.44	163.27	51.27	128.35	119.97
1574	maker-12-snap-gene-6.312-mRNA-1	Phatr3_J21369	308442	21369	NULL			1.24262	0.854563	KOG Class Amino Acid		0	other localisation	"nitrogen compound metabolic process||hydrolase activity, acting on carbon-nitrogen (but not peptide) bonds"	hypothetical protein			PF00795	Carbon-nitrogen hydrolase	KOG0807	METABOLISM	Amino acid transport and metabolism	Carbon-nitrogen hydrolase	Carbon-nitrogen hydrolase (21369)		12.18	10.85	5.59	9.85	7.09	1.68	12.69	3.23	8.61	10.47	9.48	11.23	16.09	3.84	5.29	7.14	4.42	8.95	7.49	0.92	7.99	12.14	5.65	13.07
1635	augustus_masked-5-processed-gene-5.20-mRNA-1	Phatr3_J2217	311772	2217	turquoise	LiUP	LiUP	1.3448	2.40499	KOG Class Amino Acid		0	mitochondrion	metabolic process||carboxy-lyase activity||carboxylic acid metabolic process||pyridoxal phosphate binding	hypothetical protein; K01590 histidine decarboxylase [EC:4.1.1.22]	histidine decarboxylase [EC:4.1.1.22]	Histidine metabolism	PF00266||PF00282	Aminotransferase class-V||Pyridoxal-dependent decarboxylase conserved domain	KOG0629	METABOLISM	Amino acid transport and metabolism	Glutamate decarboxylase and related proteins	Glutamate decarboxylase and related proteins (2217)		35.24	19.63	10.67	19.9	16.4	149.58	30.5	91.09	50.87	58.67	57.27	17.96	12.18	71.42	29.96	13.79	15.82	19.3	25.75	114.59	56.69	14.27	46.49	41.32
1685	augustus_masked-20-processed-gene-3.34-mRNA-1	Phatr3_J22909	305044	22909	turquoise	LiUP	LiUP	0.595928	2.80767	KOG Class Amino Acid		0	chloroplast	biosynthetic process||pyridoxal phosphate binding	hypothetical protein; K10206 LL-diaminopimelate aminotransferase [EC:2.6.1.83]	LL-diaminopimelate aminotransferase [EC:2.6.1.83]	Lysine biosynthesis	PF00155	Aminotransferase class I and II	KOG0257	METABOLISM	Amino acid transport and metabolism	Kynurenine aminotransferase, glutamine transaminase K	Kynurenine aminotransferase, glutamine transaminase K (22909)	LL-diaminopimelate aminotransferase	346.42	63.22	16.2	94.38	134.72	579.73	445.5	623.61	455.86	83.49	15.64	87.52	81.48	652.38	512.92	20.79	23.12	137.83	147.45	829.08	701.08	41.14	724.4	179.51
1721	augustus_masked-23-processed-gene-4.22-mRNA-1	Phatr3_J23399	303063	23399	grey	LiUP	LiUP	0.760675	1.41132	KOG Class Amino Acid		0	other localisation	intracellular||one-carbon metabolic process||methyltransferase activity||methionine synthase activity||homocysteine S-methyltransferase activity||methionine biosynthetic process||cobalamin binding||pteridine-containing compound metabolic process||metal ion binding	METH; methionine synthase; K00548 5-methyltetrahydrofolate--homocysteine methyltransferase [EC:2.1.1.13]	5-methyltetrahydrofolate--homocysteine methyltransferase [EC:2.1.1.13]	Cysteine and methionine metabolism || Selenocompound metabolism || One carbon pool by folate	PF00809||PF02007||PF02310||PF02574||PF02607||PF02965	Pterin binding enzyme||Tetrahydromethanopterin S-methyltransferase MtrH subunit||B12 binding domain||Homocysteine S-methyltransferase||B12 binding domain||Vitamin B12 dependent methionine synthase, activation domain	KOG1579	METABOLISM	Amino acid transport and metabolism	Homocysteine S-methyltransferase	Homocysteine S-methyltransferase (23399)	methionine synthase||_GAP_	74.22	47.5	21.98	21.13	17.9	21.09	29.38	38.19	71.84	55.67	33.97	29.26	10.34	33.19	50.42	30.75	26.22	21.55	38.97	33.74	49.75	24.77	31.88	64.45
1856	augustus_masked-3-processed-gene-13.91-mRNA-1	Phatr3_EG02399	305584	25956	turquoise	LiUP	LiUP	0.751747	1.55498	KOG Class Amino Acid		0	chloroplast	catalytic activity||metabolic process||cell redox homeostasis	phosphoadenosine-phosphosulphate reductase			PF00085||PF01507	Thioredoxin||Phosphoadenosine phosphosulfate reductase family	KOG0189	METABOLISM	Amino acid transport and metabolism	Phosphoadenosine phosphosulfate reductase	Phosphoadenosine phosphosulfate reductase (25956)		226.02	150.89	146.23	251.55	229.85	366.44	441.6	513.31	468.4	275.62	164.91	176.41	224.26	426.32	309.25	124.17	188.71	197.15	305.97	625.2	506.46	456.52	526.74	373.15
1946	augustus_masked-9-processed-gene-6.13-mRNA-1	Phatr3_J27719	306079	27719	green	DaUP	DaUP	1.10274	0.414555	KOG Class Amino Acid		0	other localisation	aminopeptidase activity||proteolysis||zinc ion binding	hypothetical protein; K01267 aspartyl aminopeptidase [EC:3.4.11.21]	aspartyl aminopeptidase [EC:3.4.11.21]		PF02127	Aminopeptidase I zinc metalloprotease (M18)	KOG2596	METABOLISM	Amino acid transport and metabolism	Aminopeptidase I zinc metalloprotease (M18)	Aminopeptidase I zinc metalloprotease (M18) (27719)		16.84	15.28	11.17	19.41	15.75	0.32	6.65	3.03	7.82	10.75	25.51	20.36	12.36	7.01	13.89	9.87	9.33	11.41	14.2	1.39	6.87	4.36	6.78	8.6
1965	maker-10-augustus-gene-8.249-mRNA-1	Phatr3_J28056	300134	28056	NULL	DaUP	DaUP	1.44847	0.321346	KOG Class Amino Acid		0	other localisation	5-methyltetrahydropteroyltriglutamate-homocysteine S-methyltransferase activity||zinc ion binding||cellular amino acid biosynthetic process||methionine biosynthetic process	hypothetical protein			PF01717||PF08267	Cobalamin-independent synthase, Catalytic domain||Cobalamin-independent synthase, N-terminal domain	KOG2263	METABOLISM	Amino acid transport and metabolism	Methionine synthase II (cobalamin-independent)	Methionine synthase II (cobalamin-independent) (28056)		14.01	6.45	8.47	12.98	9.53	4.27	3.4	4.7	5.48	7.78	18.37	34.09	7.08	3.78	2.77	4	16.2	11.28	30.38	4.41	3.24	13.26	2.23	3.75
1986	augustus_masked-12-processed-gene-2.79-mRNA-1	Phatr3_J28431	310438	28431	grey	LoFe-UP		1.25033	0.965549	KOG Class Amino Acid		0	other localisation	methylenetetrahydrofolate reductase (NAD(P)H) activity||methionine metabolic process||oxidation-reduction process	hypothetical protein; K00297 methylenetetrahydrofolate reductase (NADPH) [EC:1.5.1.20]	methylenetetrahydrofolate reductase (NADPH) [EC:1.5.1.20]	One carbon pool by folate || Carbon fixation pathways in prokaryotes	PF02219	Methylenetetrahydrofolate reductase	KOG0564	METABOLISM	Amino acid transport and metabolism	5,10-methylenetetrahydrofolate reductase	5,10-methylenetetrahydrofolate reductase (28431)	methylenetetrahydrofolate reductase||_GAP_	20.93	24.16	24.13	20.17	22.45	25.19	21.52	25.89	19.3	30.83	35.59	22.1	20.1	23.64	26.68	15.88	19.79	16.88	17.41	18.92	27.15	22.7	23.28	24.63
2012	augustus_masked-13-processed-gene-7.239-mRNA-1	Phatr3_J28841	304448	28841	tan			1.2304	1.14971	KOG Class Amino Acid		0	other localisation	acetyltransferase activity	hypothetical protein			PF00132||PF12464||PF14602	Bacterial transferase hexapeptide (six repeats)||Maltose acetyltransferase||Hexapeptide repeat of succinyl-transferase	KOG4750	METABOLISM	Amino acid transport and metabolism	Serine O-acetyltransferase	Serine O-acetyltransferase (28841)		60.9	103.51	47.07	27.36	50.86	23.73	66.7	36.13	52.69	93.65	82.13	37.86	30.99	39.23	76.77	44.8	35.25	44.25	31.91	21.51	74.18	31.15	28.16	77.49
2040	augustus_masked-16-processed-gene-2.28-mRNA-1	Phatr3_J29309	306667	29309	red	LiUP		0.98904	2.25076	KOG Class Amino Acid		0	signal peptide	metallopeptidase activity||zinc ion binding	hypothetical protein; K01256 aminopeptidase N [EC:3.4.11.2]	aminopeptidase N [EC:3.4.11.2]	Glutathione metabolism	PF01433||PF11940||PF13485	Peptidase family M1||Domain of unknown function (DUF3458)||Peptidase MA superfamily	KOG1046	METABOLISM	Amino acid transport and metabolism	Puromycin-sensitive aminopeptidase and related aminopeptidases	Puromycin-sensitive aminopeptidase and related aminopeptidases (29309)	aminopeptidase N	111.63	41.82	1.85	30.06	43.43	262.51	76.81	99.82	75.51	24.48	2.23	56.29	65.36	95.2	103.2	26.42	2.31	21.58	87.07	156.12	80.73	208.57	53.19	38.55
2058	augustus_masked-19-processed-gene-3.66-mRNA-1	Phatr3_J2966	308847	2966	purple			1.03886	1.00766	KOG Class Amino Acid		1	other localisation	metabolic process	CsdB; selenocysteine lyase; K04487 cysteine desulfurase [EC:2.8.1.7]	cysteine desulfurase [EC:2.8.1.7]	Thiamine metabolism || Sulfur relay system	PF00266	Aminotransferase class-V	KOG1549	METABOLISM	Amino acid transport and metabolism	Cysteine desulfurase NFS1	Cysteine desulfurase NFS1 (2966)		39.36	44.05	14.93	35.57	32.07	16.41	33.99	25.29	38.8	33.5	27.59	33.03	29.09	28.95	37.72	27.01	24.3	36.1	50.1	28.55	37.03	32.93	32.96	33.33
2104	augustus_masked-23-processed-gene-3.81-mRNA-1	Phatr3_J30471	301061	30471	grey	LiUP	LiUP	0.74584	1.87296	KOG Class Amino Acid		0	other localisation	methylenetetrahydrofolate reductase (NAD(P)H) activity||methionine metabolic process||oxidation-reduction process	hypothetical protein; K00297 methylenetetrahydrofolate reductase (NADPH) [EC:1.5.1.20]	methylenetetrahydrofolate reductase (NADPH) [EC:1.5.1.20]	One carbon pool by folate || Carbon fixation pathways in prokaryotes	PF02219	Methylenetetrahydrofolate reductase	KOG0564	METABOLISM	Amino acid transport and metabolism	5,10-methylenetetrahydrofolate reductase	5,10-methylenetetrahydrofolate reductase (30471)		32.35	67.16	27.87	13.51	19.63	19.18	54.71	24.17	42.04	47.25	15.53	14.19	14.08	29.02	73.45	41.8	15.24	23.83	21.55	15.37	83.3	13.7	30.58	88.4
2162	augustus_masked-3-processed-gene-3.64-mRNA-1	Phatr3_J3140	309623	3140	brown	LoFe-UP+DaUP	DaUP	1.59492	0.556743	KOG Class Amino Acid		0	other localisation	histidine biosynthetic process||phosphoribosyl-AMP cyclohydrolase activity	hypothetical protein; K14152 phosphoribosyl-ATP pyrophosphohydrolase / phosphoribosyl-AMP cyclohydrolase / histidinol dehydrogenase [EC:3.6.1.31 3.5.4.19 1.1.1.23]	phosphoribosyl-ATP pyrophosphohydrolase / phosphoribosyl-AMP cyclohydrolase / histidinol dehydrogenase [EC:3.6.1.31 3.5.4.19 1.1.1.23]	Histidine metabolism	PF01502||PF01503	Phosphoribosyl-AMP cyclohydrolase||Phosphoribosyl-ATP pyrophosphohydrolase	KOG4311	METABOLISM	Amino acid transport and metabolism	Histidinol dehydrogenase	Histidinol dehydrogenase (3140)	phosphoribosyl-ATP diphosphatase||_GAP_	9	6.45	10.42	22.16	17.24	14.27	13.96	17.05	17.19	9.67	21.31	15.54	20.77	13.5	6.92	4.12	10.34	24.51	14.62	8.61	19.96	2.42	12.05	8.97
2259	snap_masked-1-processed-gene-10.248-mRNA-1	Phatr3_J31846	306885	31846	grey			0.965531	1.01917	KOG Class Amino Acid		0	other localisation		hypothetical protein					KOG1591	METABOLISM	Amino acid transport and metabolism	Prolyl 4-hydroxylase alpha subunit	Prolyl 4-hydroxylase alpha subunit (31846)		9.47	11.43	39.72	20.32	21.7	33.89	21.21	17.96	37.25	24.93	16.87	11.9	15.65	27.66	12.76	10.86	23.67	27.63	16.61	33.63	19.96	13.06	40.04	37.2
2285	maker-1-snap-gene-14.253-mRNA-1	Phatr3_J31975	310930	31975	pink			0.904577	0.80599	KOG Class Amino Acid		0	other localisation	protein binding	hypothetical protein			PF00400	WD domain, G-beta repeat	KOG0280	METABOLISM	Amino acid transport and metabolism	Uncharacterized conserved protein	Uncharacterized conserved protein (31975)		138.78	64.77	74.74	155.76	100.54	151.8	98.1	158.88	106.71	88.33	95.81	156.77	91.89	129.05	100.63	42.43	186.16	162.44	145.34	165.34	108.76	105.83	119.05	101.58
2288	snap_masked-1-processed-gene-14.142-mRNA-1	Phatr3_J31981	307014	31981	turquoise		LiUP	0.868544	1.51264	KOG Class Amino Acid		0	signal peptide	indole-3-glycerol-phosphate synthase activity	hypothetical protein			PF00218	Indole-3-glycerol phosphate synthase	KOG4201	METABOLISM	Amino acid transport and metabolism	Anthranilate synthase component II	Anthranilate synthase component II (31981)		18.87	15.54	14.25	22.82	20.44	60.89	26.64	54.45	22.76	23.2	29.46	21.99	17.73	51.79	25.02	13.25	17.33	17.64	14.49	48.68	39.82	19.55	31.14	23.75
2403	maker-13-augustus-gene-6.278-mRNA-1	Phatr3_J3267	304413	3267	green	DaUP		0.982511	0.670469	KOG Class Amino Acid		0	other localisation	prephenate dehydratase activity||prephenate dehydrogenase (NADP+) activity||tyrosine biosynthetic process||prephenate dehydrogenase activity||L-phenylalanine biosynthetic process||oxidation-reduction process	hypothetical protein			PF00800||PF02153||PF03807	Prephenate dehydratase||Prephenate dehydrogenase||NADP oxidoreductase coenzyme F420-dependent	KOG2797	METABOLISM	Amino acid transport and metabolism	Prephenate dehydratase	Prephenate dehydratase (3267)		18.35	12.32	24.43	34.95	28.1	27.12	21.27	34.28	22.91	24.83	45.78	34.02	29.73	31.27	22.24	11.92	26.07	26.94	21.76	23.28	26.55	12.59	26.53	19.61
2495	augustus_masked-1-processed-gene-2.12-mRNA-1	Phatr3_J3311	304934	3311	green	DaUP	DaUP	1.20927	0.268755	KOG Class Amino Acid		0	mitochondrion		cysK; cysteine synthase			PF00291	Pyridoxal-phosphate dependent enzyme	KOG1252	METABOLISM	Amino acid transport and metabolism	Cystathionine beta-synthase and related enzymes	Cystathionine beta-synthase and related enzymes (3311)	cysteine synthases||_GAP_	5.83	14.56	14.65	26.9	26.06	0.84	10.36	1.61	12.4	17.35	44.69	18.07	30.37	3.52	7.58	11.2	17.28	36.17	19.09	1.06	4.78	4.72	7.19	19.25
2538	augustus_masked-3-processed-gene-6.119-mRNA-1	Phatr3_J33329	305582	33329	grey	LoFe-UP		1.2639	1.0332	KOG Class Amino Acid		0	signal peptide	"oxidoreductase activity||oxidoreductase activity, acting on paired donors, with incorporation or reduction of molecular oxygen, 2-oxoglutarate as one donor, and incorporation of one atom each of oxygen into both donors||oxidation-reduction process"	hypothetical protein			PF03171||PF13640	2OG-Fe(II) oxygenase superfamily||2OG-Fe(II) oxygenase superfamily	KOG1591	METABOLISM	Amino acid transport and metabolism	Prolyl 4-hydroxylase alpha subunit	Prolyl 4-hydroxylase alpha subunit (33329)		59.67	37	30.87	56.73	51	22.45	69.62	71.73	53.9	45.55	48.83	59.41	54.22	64.94	39.39	21.19	39.82	42.71	32.12	36.86	69.5	23.72	48.7	45.93
2645	maker-4-snap-gene-5.166-mRNA-1	Phatr3_J33833	309820	33833	tan		LiUP	1.25419	1.22686	KOG Class Amino Acid		0	other localisation	"metabolic process||oxidoreductase activity, acting on the CH-OH group of donors, NAD or NADP as acceptor||cofactor binding||NAD binding||oxidation-reduction process"	hypothetical protein			PF00389||PF02826	D-isomer specific 2-hydroxyacid dehydrogenase, catalytic domain||D-isomer specific 2-hydroxyacid dehydrogenase, NAD binding domain	KOG0068	METABOLISM	Amino acid transport and metabolism	D-3-phosphoglycerate dehydrogenase, D-isomer-specific 2-hydroxy acid dehydrogenase superfamily	D-3-phosphoglycerate dehydrogenase, D-isomer-specific 2-hydroxy acid dehydrogenase superfamily (33833)		60.45	44.88	27.66	32.89	27.23	23.92	66.74	43.96	61.85	109.5	96	56.17	39.85	42.35	36.98	37.42	18.81	35.04	38.18	27.71	66.45	61.42	35.26	85.63
2703	augustus_masked-4-processed-gene-12.82-mRNA-1	Phatr3_J34119	311683	34119	red	LiUP	LiUP	1.1922	1.45992	KOG Class Amino Acid		0	mitochondrion	cellular amino acid metabolic process||metabolic process||lyase activity	IscS; precursor of desulfurase cysteine desulfurase IscS; K04487 cysteine desulfurase [EC:2.8.1.7]	cysteine desulfurase [EC:2.8.1.7]	Thiamine metabolism || Sulfur relay system	PF00266||PF01041||PF01212	Aminotransferase class-V||DegT/DnrJ/EryC1/StrS aminotransferase family||Beta-eliminating lyase	KOG1549	METABOLISM	Amino acid transport and metabolism	Cysteine desulfurase NFS1	Cysteine desulfurase NFS1 (34119)		62.41	65.93	52.58	58.06	57.67	100.95	117.47	100.46	58.88	47.67	47.95	47.17	116.2	100.95	72.43	64.05	26.87	75.2	45.67	71.19	90.86	127.32	94.69	73.47
2747	snap_masked-5-processed-gene-3.330-mRNA-1	Phatr3_J34321	311773	34321	magenta	DaUP	DaUP	0.955179	0.269387	KOG Class Amino Acid		1	signal peptide	"oxidoreductase activity||oxidoreductase activity, acting on paired donors, with incorporation or reduction of molecular oxygen, 2-oxoglutarate as one donor, and incorporation of one atom each of oxygen into both donors||oxidation-reduction process"	hypothetical protein			PF03171||PF13640	2OG-Fe(II) oxygenase superfamily||2OG-Fe(II) oxygenase superfamily	KOG1591	METABOLISM	Amino acid transport and metabolism	Prolyl 4-hydroxylase alpha subunit	Prolyl 4-hydroxylase alpha subunit (34321)		28.9	28.75	40.17	63.06	104.61	15.45	13.16	8.68	25.95	34.26	85	94.66	50.87	7.66	21.42	32.49	85.22	71.56	86.94	9.87	18.58	5.97	16.53	26.49
2850	snap_masked-6-processed-gene-3.63-mRNA-1	Phatr3_EG02372	307882	34747	grey		LiUP	1.09775	1.24163	KOG Class Amino Acid		0	signal peptide	indole-3-glycerol-phosphate synthase activity||phosphoribosylanthranilate isomerase activity||tryptophan metabolic process	hypothetical protein			PF00218||PF00697	Indole-3-glycerol phosphate synthase||N-(5'phosphoribosyl)anthranilate (PRA) isomerase	KOG4201	METABOLISM	Amino acid transport and metabolism	Anthranilate synthase component II	Anthranilate synthase component II (34747)		42.74	27.67	49.11	20.64	24.02	48.95	23.94	44.44	58.77	45.16	40.13	31.96	22.04	40.9	36.23	22.9	35.29	18.21	39.6	81.09	38.3	54.57	43.26	37.79
2855	augustus_masked-6-processed-gene-4.71-mRNA-1	Phatr3_J34775	301717	34775	brown	DaUP		0.955409	0.719911	KOG Class Amino Acid		0	other localisation		hypothetical protein			PF01488||PF02423	Shikimate / quinate 5-dehydrogenase||Ornithine cyclodeaminase/mu-crystallin family	KOG3007	METABOLISM	Amino acid transport and metabolism	Mu-crystallin	Mu-crystallin (34775)		20.72	27.25	33.27	35.02	40.42	7.65	21.96	14.82	23.77	28.68	28.96	27.51	38.67	28.88	25.23	28.46	35.13	29.2	22.69	13.45	23.95	27.49	24.8	19.85
2926	snap_masked-6-processed-gene-9.306-mRNA-1	Phatr3_J35057	305875	35057	turquoise			0.974411	1.04707	KOG Class Amino Acid		1	chloroplast	indole-3-glycerol-phosphate synthase activity				PF00218	Indole-3-glycerol phosphate synthase	KOG4201	METABOLISM	Amino acid transport and metabolism	Anthranilate synthase component II	Anthranilate synthase component II (35057)		30.44	18.32	43.3	63.15	64.41	152.6	59.82	114.12	43.64	45.17	98.21	50.87	88.01	127.07	45.73	30.38	50.83	39.56	60.46	159.68	125.26	50.73	85.89	31.28
3342	augustus_masked-11-processed-gene-6.25-mRNA-1	Phatr3_J36922	304262	36922	purple	LoFe-UP+DaUP		1.58465	0.689876	KOG Class Amino Acid		0	signal peptide	"monooxygenase activity||copper ion binding||oxidoreductase activity, acting on paired donors, with incorporation or reduction of molecular oxygen, reduced ascorbate as one donor, and incorporation of one atom of oxygen||oxidation-reduction process"	hypothetical protein			PF01082||PF03351||PF03712	Copper type II ascorbate-dependent monooxygenase, N-terminal domain||DOMON domain||Copper type II ascorbate-dependent monooxygenase, C-terminal domain	KOG3568	METABOLISM	Amino acid transport and metabolism	Dopamine beta-monooxygenase	Dopamine beta-monooxygenase (36922)		14.99	17.32	8.94	20.14	10.12	7.59	10.12	8.92	12.94	16	23.09	21.35	17.06	13.75	6.87	6.55	7.89	16.38	19.73	6.41	12.76	11.97	9.29	13.34
3423	augustus_masked-12-processed-gene-6.100-mRNA-1	Phatr3_J37254	300249	37254	turquoise			0.814923	1.42455	KOG Class Amino Acid		0	other localisation	serine-type endopeptidase activity||proteolysis	hypothetical protein			PF00089	Trypsin	KOG3627	METABOLISM	Amino acid transport and metabolism	Trypsin	Trypsin (37254)		17.96	10.15	15.24	16.44	10.93	44.69	14.14	35.55	20.66	19.93	22.6	16.56	13.92	27.57	13.52	7.66	17.75	10.96	14.21	45.62	23.2	10.12	26.25	18.25
3566	augustus_masked-14-processed-gene-3.8-mRNA-1	Phatr3_J37885	304517	37885	greenyellow	LoFe-UP		1.40799	1.01112	KOG Class Amino Acid		0	other localisation	metabolic process||methyltransferase activity	hypothetical protein			PF08241||PF12847||PF13847	Methyltransferase domain||Methyltransferase domain||Methyltransferase domain	KOG2352	METABOLISM	Amino acid transport and metabolism	Predicted spermine/spermidine synthase	Predicted spermine/spermidine synthase (37885)		23.76	18.87	17.81	12.87	16.39	12.4	35.91	26.83	25.48	29.94	26.77	24.81	33.72	26.84	17.58	9.94	14.2	15.23	23	15.62	24.2	19.41	21.03	30.59
3730	augustus_masked-16-processed-gene-6.97-mRNA-1	Phatr3_J38702	308697	38702	magenta	DaUP	DaUP	1.14949	0.512415	KOG Class Amino Acid		0	other localisation	"oxidoreductase activity||oxidoreductase activity, acting on paired donors, with incorporation or reduction of molecular oxygen, 2-oxoglutarate as one donor, and incorporation of one atom each of oxygen into both donors||oxidation-reduction process"	hypothetical protein			PF13640||PF13661	2OG-Fe(II) oxygenase superfamily||2OG-Fe(II) oxygenase superfamily	KOG1591	METABOLISM	Amino acid transport and metabolism	Prolyl 4-hydroxylase alpha subunit	Prolyl 4-hydroxylase alpha subunit (38702)		25.74	20.59	42.32	51.84	53.12	13.56	26.46	23.01	32.31	26.79	36.12	38.31	35.56	26.81	17.97	28.14	53.76	47.06	56.23	29.81	28.65	14.15	23.93	21.9
3775	augustus_masked-17-processed-gene-5.11-mRNA-1	Phatr3_J38917	300554	38917	yellow			1.11072	0.797174	KOG Class Amino Acid		0	other localisation		hypothetical protein			PF03959||PF12695	Serine hydrolase (FSH1)||Alpha/beta hydrolase family	KOG2551	METABOLISM	Amino acid transport and metabolism	Phospholipase/carboxyhydrolase	Phospholipase/carboxyhydrolase (38917)		20.14	14.95	10.69	15.45	12.27	9.66	14.37	11.78	10.59	10.97	19.13	24.34	14.17	9.22	11.02	15.86	14.05	9.78	30.97	13.52	9.77	21.67	10.19	15.83
3780	augustus_masked-17-processed-gene-6.38-mRNA-1	Phatr3_J38930	304704	38930	turquoise	LiUP	LiUP	1.27749	1.32018	KOG Class Amino Acid		0	other localisation	"nitrogen compound metabolic process||hydrolase activity, acting on carbon-nitrogen (but not peptide) bonds"	hypothetical protein			PF00795	Carbon-nitrogen hydrolase	KOG0806	METABOLISM	Amino acid transport and metabolism	Carbon-nitrogen hydrolase	Carbon-nitrogen hydrolase (38930)		36.39	27.72	28.83	25.17	32.07	73.44	44.72	70.92	55.68	53.33	42.16	43.13	38.82	60.39	20.93	19.05	28.42	25.94	37.97	51.21	50.36	50.14	45.72	40.54
3819	augustus_masked-18-processed-gene-3.53-mRNA-1	Phatr3_J39093	304744	39093	green	DaUP	DaUP	1.1268	0.424769	KOG Class Amino Acid		0	other localisation	biosynthetic process||pyridoxal phosphate binding	hypothetical protein			PF00155	Aminotransferase class I and II	KOG0257	METABOLISM	Amino acid transport and metabolism	Kynurenine aminotransferase, glutamine transaminase K	Kynurenine aminotransferase, glutamine transaminase K (39093)		43.92	35.39	55.98	57.2	67.58	10.41	19.52	24.53	25.33	44.26	100.73	90.83	42.09	21.53	32.39	46.58	88.93	56.23	83.88	21.75	15.05	44.93	21.4	24.1
3998	augustus_masked-21-processed-gene-3.40-mRNA-1	Phatr3_J39914	300977	39914	grey			1.0596	1.22039	KOG Class Amino Acid		0	other localisation	homocysteine S-methyltransferase activity	hypothetical protein			PF02574	Homocysteine S-methyltransferase	KOG1579	METABOLISM	Amino acid transport and metabolism	Homocysteine S-methyltransferase	Homocysteine S-methyltransferase (39914)		36.3	23.15	11.8	15.06	18.5	10.07	17.61	27.75	31.11	20.73	15	14.34	16.26	18.13	23.39	11.48	10.12	18.99	11.35	12.01	31.01	5.92	25.22	24.19
4105	snap_masked-23-processed-gene-4.104-mRNA-1	Phatr3_J40462	309238	40462	orange			1.08986	0.638376	KOG Class Amino Acid		0	signal peptide	serine-type endopeptidase activity||proteolysis	hypothetical protein			PF00089	Trypsin	KOG3627	METABOLISM	Amino acid transport and metabolism	Trypsin	Trypsin (40462)		7.66	20.87	26.73	18.71	18.08	6.36	3.47	14.83	10.01	18.66	28.1	30.92	20.83	11.35	5.79	39.07	8.18	9.55	8.46	10.89	6.52	33.44	9.94	12.58
4281	maker-28-exonerate_est2genome-gene-2.73-mRNA-1	Phatr3_J41265	305316	41265	blue	LoFe-UP		1.40196	0.960811	KOG Class Amino Acid		0	other localisation	magnesium ion binding||holo-[acyl-carrier-protein] synthase activity||macromolecule biosynthetic process	hypothetical protein; K06133 4'-phosphopantetheinyl transferase [EC:2.7.8.-]	4'-phosphopantetheinyl transferase [EC:2.7.8.-]	Pantothenate and CoA biosynthesis	PF01648	4'-phosphopantetheinyl transferase superfamily	KOG0945	METABOLISM	Amino acid transport and metabolism	Alpha-aminoadipic semialdehyde dehydrogenase-phosphopantetheinyl transferase	Alpha-aminoadipic semialdehyde dehydrogenase-phosphopantetheinyl transferase (41265)		48.91	48.63	29.01	43.25	32.86	20.34	55.82	30.84	28.62	35.25	38.54	38.34	50.84	34.09	33.11	22.45	23.85	48.86	31.04	16.61	36.95	49.7	28.03	32.52
4326	maker-30-snap-gene-2.342-mRNA-1	Phatr3_J41496	305461	41496	NULL		LiUP	0.755871	1.25622	KOG Class Amino Acid		0	other localisation		hypothetical protein					KOG0975	METABOLISM	Amino acid transport and metabolism	Branched chain aminotransferase BCAT1, pyridoxal phosphate enzymes type IV superfamily	Branched chain aminotransferase BCAT1, pyridoxal phosphate enzymes type IV superfamily (41496)		3.4	4.66	0.76	5.53	7.01	3.57	1.54	3.77	1.35	3.46	3.73	3.21	3.8	1.68	2.46	1.92	0.33	3.57	1.04	1.56	1.92	9.11	1.53	2.25
4419	RICE:10150243	Phatr3_J42276	309159	42276	blue	DaUP		1.40709	0.633111	KOG Class Amino Acid		0	other localisation	catalytic activity||hydrolase activity	hypothetical protein; K01469 5-oxoprolinase (ATP-hydrolysing) [EC:3.5.2.9]	5-oxoprolinase (ATP-hydrolysing) [EC:3.5.2.9]	Glutathione metabolism	PF01968||PF02538||PF05378	Hydantoinase/oxoprolinase||Hydantoinase B/oxoprolinase||Hydantoinase/oxoprolinase N-terminal region	KOG1939	METABOLISM	Amino acid transport and metabolism	Oxoprolinase	Oxoprolinase (42276)		31.83	22.47	24.89	72.62	48.51	18.25	31.79	33.87	32.27	20.91	43.61	40.61	37.11	22.08	23.1	18.56	16.93	65.97	38.28	10.06	35.76	47.3	25.5	21.14
4434	augustus_masked-1-processed-gene-0.46-mRNA-1	Phatr3_J42426	302863	42426	grey60			1.28017	1.03602	KOG Class Amino Acid		0	signal peptide		hypothetical protein					KOG1591	METABOLISM	Amino acid transport and metabolism	Prolyl 4-hydroxylase alpha subunit	Prolyl 4-hydroxylase alpha subunit (42426)		80.77	141.64	113.24	59.34	40.48	29.35	98.1	71.87	137.29	216.73	274.04	69.05	71.22	62.37	133.89	135.96	57.65	38.58	37.83	28.53	90.61	60.32	84.52	194.13
4641	augustus_masked-1-processed-gene-12.19-mRNA-1	Phatr3_J42788	306856	42788	purple			1.03813	1.17244	KOG Class Amino Acid		0	signal peptide	catalytic activity||protein binding	hypothetical protein			PF00856||PF01564	SET domain||Spermine/spermidine synthase	KOG1562	METABOLISM	Amino acid transport and metabolism	Spermidine synthase	Spermidine synthase (42788)		215.55	229.47	103.06	74.66	92.47	29.63	78.85	39.84	72.68	135.49	140.03	112.01	48.41	42.81	238.98	287.68	54.14	68.78	166.18	59.11	115.08	87.38	36.49	88.39
4705	augustus_masked-1-processed-gene-14.90-mRNA-1	Phatr3_J42893	300912	42893	NULL			1.15596	0.938113	KOG Class Amino Acid		0	other localisation	cellular protein modification process||metabolic process	hypothetical protein			PF00266||PF03133	Aminotransferase class-V||Tubulin-tyrosine ligase family	KOG1549	METABOLISM	Amino acid transport and metabolism	Cysteine desulfurase NFS1	Cysteine desulfurase NFS1 (42893)		8.91	9.59	5.43	7.82	8.5	7.41	7.81	7.14	6.53	8.89	10.78	12.07	7.33	8.73	8.75	6.5	6.92	6.53	14.5	9.48	7.61	10.33	5.88	4.23
4936	augustus_masked-1-processed-gene-24.64-mRNA-1	Phatr3_J43271	309049	43271	magenta	DaUP	DaUP	1.16828	0.264121	KOG Class Amino Acid		0	other localisation	oxidoreductase activity||oxidation-reduction process	hypothetical protein			PF01266	FAD dependent oxidoreductase	KOG3923	METABOLISM	Amino acid transport and metabolism	D-aspartate oxidase	D-aspartate oxidase (43271)		29.62	14.67	36.52	44.94	51.4	5.64	19.25	9.64	13.66	19.12	50.95	53.57	46.76	8.89	10.5	10.5	34.57	44.61	41.15	5.94	18.47	19.96	12.94	11.17
4945	maker-2-snap-gene-0.60-mRNA-1	Phatr3_J43288	309492	43288	turquoise			0.905153	1.30066	KOG Class Amino Acid		1	chloroplast	prephenate dehydrogenase (NADP+) activity||tyrosine biosynthetic process||prephenate dehydrogenase activity||oxidation-reduction process	prephenate dehydrogenase			PF02153||PF03807	Prephenate dehydrogenase||NADP oxidoreductase coenzyme F420-dependent	KOG2380	METABOLISM	Amino acid transport and metabolism	Prephenate dehydrogenase (NADP+)	Prephenate dehydrogenase (NADP+) (43288)		69.17	46.39	44.83	46.75	32.5	113.91	60.25	110	77.24	80.86	84.42	55.39	25.78	104.61	64.7	27.76	65.33	32.53	61.02	112.6	88.25	17.62	98.93	68.94
4966	maker-2-snap-gene-1.74-mRNA-1	Phatr3_J43315	303368	43315	NULL		HiFe-UP	0.647368	0.957414	KOG Class Amino Acid		0	other localisation	biosynthetic process||pyridoxal phosphate binding	hypothetical protein			PF00155	Aminotransferase class I and II	KOG0257	METABOLISM	Amino acid transport and metabolism	Kynurenine aminotransferase, glutamine transaminase K	Kynurenine aminotransferase, glutamine transaminase K (43315)		11.17	3.77	4.33	5.12	13.52	4.64	4.94	6.1	9.2	1.43	9.23	7.45	18.08	7.76	14.05	5.27	1.79	7.27	12.87	4.45	9.32	9.7	10.26	2.01
5468	augustus_masked-3-processed-gene-12.52-mRNA-1	Phatr3_J44137	311522	44137	greenyellow	LoFe-UP		1.53698	0.901217	KOG Class Amino Acid		0	other localisation	"oxidoreductase activity||oxidoreductase activity, acting on paired donors, with incorporation or reduction of molecular oxygen, 2-oxoglutarate as one donor, and incorporation of one atom each of oxygen into both donors||oxidation-reduction process"	hypothetical protein			PF03171	2OG-Fe(II) oxygenase superfamily	KOG1591	METABOLISM	Amino acid transport and metabolism	Prolyl 4-hydroxylase alpha subunit	Prolyl 4-hydroxylase alpha subunit (44137)		27.41	21.25	18.48	28.42	18.62	15.99	28.43	37.05	28.87	30.97	49.46	28.3	36.65	29.75	16.84	18.26	15.63	19.48	23.61	14.33	27.04	60.38	24.08	26.98
5862	snap_masked-5-abinit-gene-3.351-mRNA-1	Phatr3_EG02648	312088	44775	brown	DaUP	DaUP	1.09415	0.378567	KOG Class Amino Acid		0	other localisation	gamma-glutamyltransferase activity||glutathione metabolic process	hypothetical protein; K00681 gamma-glutamyltranspeptidase [EC:2.3.2.2]	gamma-glutamyltranspeptidase [EC:2.3.2.2]	Taurine and hypotaurine metabolism || Cyanoamino acid metabolism || Glutathione metabolism || Arachidonic acid metabolism	PF01019	Gamma-glutamyltranspeptidase	KOG2410	METABOLISM	Amino acid transport and metabolism	Gamma-glutamyltransferase	Gamma-glutamyltransferase (44775)		38.01	21.41	32.04	61.31	54.15	4.34	25.81	22.82	31.44	22.89	47.07	57.4	56.2	25.29	21.14	17.17	46.61	78.98	44.01	6.1	28.55	33.1	31.37	23.78
5947	augustus_masked-5-processed-gene-6.12-mRNA-1	Phatr3_J44920	309850	44920	NULL	LoFe-UP+DaUP	DaUP	1.3009	0.413868	KOG Class Amino Acid		0	signal peptide		hypothetical protein					KOG1591	METABOLISM	Amino acid transport and metabolism	Prolyl 4-hydroxylase alpha subunit	Prolyl 4-hydroxylase alpha subunit (44920)		11.13	6.89	11.56	16.62	19.45	4.84	6.83	6.44	5.62	5.12	21.74	23.18	17.07	9.17	7.97	3.04	14.26	17.33	15.97	2.72	4.18	6.72	7.71	4.97
6275	augustus_masked-7-processed-gene-2.47-mRNA-1	Phatr3_J45451	310005	45451	NULL		HiFe-UP	0.68659	1.99374	KOG Class Amino Acid		0	other localisation	"nitrogen compound metabolic process||hydrolase activity, acting on carbon-nitrogen (but not peptide) bonds"	formamidase			PF00795	Carbon-nitrogen hydrolase	KOG0806	METABOLISM	Amino acid transport and metabolism	Carbon-nitrogen hydrolase	Carbon-nitrogen hydrolase (45451)		0.58	2.77	0.78	1.81	1.46	0.48	1.75	1.82	2.3	1.45	1.47	2.19	3.26	2.07	1.12	10.35	0.3	1.34	1.58	0.44	1.05	35.34	0.9	0.92
6389	augustus_masked-7-processed-gene-9.62-mRNA-1	Phatr3_J45639	301863	45639	blue	LoFe-UP+DaUP	DaUP	1.44183	0.587434	KOG Class Amino Acid		0	other localisation	metabolic process||methyltransferase activity	hypothetical protein			PF08241||PF13847	Methyltransferase domain||Methyltransferase domain	KOG2352	METABOLISM	Amino acid transport and metabolism	Predicted spermine/spermidine synthase	Predicted spermine/spermidine synthase (45639)		22.48	10.02	17.81	28.92	24.63	13.03	14.33	18.72	17.85	18.69	22.08	30.14	40.32	17.79	10.91	7.68	17.05	14.77	40.51	13.64	20.19	25.51	21.68	13.3
6403	augustus_masked-7-processed-gene-8.21-mRNA-1	Phatr3_J45667	305933	45667	grey			1.19335	1.01301	KOG Class Amino Acid		0	other localisation	translation elongation factor activity||eukaryotic translation elongation factor 1 complex||translational elongation	hypothetical protein			PF00736	EF-1 guanine nucleotide exchange domain	KOG2352	METABOLISM	Amino acid transport and metabolism	Predicted spermine/spermidine synthase	Predicted spermine/spermidine synthase (45667)		5.39	6.15	3.89	20.06	5.76	16.83	19.23	18.63	13.27	16.01	16.98	13.42	12.99	15.09	3.67	3.38	3.53	10.97	9.57	9.35	17.62	23.92	16.27	19.97
6587	maker-8-augustus-gene-8.44-mRNA-1	Phatr3_J45961	301932	45961	blue	DaUP	DaUP	1.05072	0.447141	KOG Class Amino Acid		1	signal peptide	serine-type endopeptidase activity||proteolysis	hypothetical protein			PF00089	Trypsin	KOG3627	METABOLISM	Amino acid transport and metabolism	Trypsin	Trypsin (45961)		30.26	16.84	20	85.3	62.95	11.56	24.68	51.3	27.5	15.51	43.13	73.41	48.44	39.68	20.99	9.15	30.2	66.31	41.24	17.78	34.26	66.45	38.23	21.88
6684	snap_masked-9-processed-gene-3.63-mRNA-1	Phatr3_J46105	310155	46105	green	LoFe-UP+DaUP	DaUP	1.39379	0.587996	KOG Class Amino Acid		0	mitochondrion	metabolic process	hypothetical protein			PF00266	Aminotransferase class-V	KOG1549	METABOLISM	Amino acid transport and metabolism	Cysteine desulfurase NFS1	Cysteine desulfurase NFS1 (46105)		48.78	27.67	36.36	36.17	35.25	9.94	20.24	28.2	27.9	30.7	60.1	56.16	37.79	26.07	23.33	22.32	38.17	35.04	44.38	10.83	22.05	49.73	20.03	21.79
6842	maker-10-augustus-gene-3.176-mRNA-1	Phatr3_EG02292	308331	46384	darkgreen	DaUP		1.28511	0.476313	KOG Class Amino Acid		0	chloroplast	aminomethyltransferase activity||cytoplasm||glycine catabolic process||oxidoreductase activity||oxidation-reduction process				PF01062||PF01266||PF01571||PF08669	Bestrophin, RFP-TM, chloride channel||FAD dependent oxidoreductase||Aminomethyltransferase folate-binding domain||Glycine cleavage T-protein C-terminal barrel domain	KOG2844	METABOLISM	Amino acid transport and metabolism	Dimethylglycine dehydrogenase precursor	Dimethylglycine dehydrogenase precursor (46384)		15.05	19.02	20.89	40.03	22.94	17.62	7.92	11.34	10.23	30	47.15	56.47	23.79	9.31	5.42	17.56	27.15	24.83	39.82	7.47	5.33	64.48	11.53	19.27
7298	augustus_masked-12-processed-gene-6.57-mRNA-1	Phatr3_J47148	302346	47148	yellow	DaUP		1.04384	0.744028	KOG Class Amino Acid		12	other localisation	transporter activity||transport||membrane	"hypothetical protein; K03305 proton-dependent oligopeptide transporter, POT family"	"proton-dependent oligopeptide transporter, POT family"		PF00854	POT family	KOG1237	METABOLISM	Amino acid transport and metabolism	H+/oligopeptide symporter	H+/oligopeptide symporter (47148)		14.83	9.94	10.72	16.16	19.11	10.1	9.89	12.53	13.65	11.84	21.95	16.52	14.3	11.01	10.09	9.7	17.44	20.77	19.3	13.17	13.19	14.38	10.21	12.79
7347	augustus_masked-12-processed-gene-8.88-mRNA-1	Phatr3_J47218	308463	47218	NULL			1.10324	0.966573	KOG Class Amino Acid		10	other localisation	transporter activity||transport||membrane||integral component of membrane||transmembrane transport	"hypothetical protein; K03305 proton-dependent oligopeptide transporter, POT family"	"proton-dependent oligopeptide transporter, POT family"		PF00854||PF07690	POT family||Major Facilitator Superfamily	KOG1237	METABOLISM	Amino acid transport and metabolism	H+/oligopeptide symporter	H+/oligopeptide symporter (47218)		9.72	10.78	6.21	7.09	7.41	5.86	8.9	7.7	6.49	6.84	11.32	9.45	7.27	8.31	9.12	9.38	4.23	8.72	9.68	6.65	8.98	12.51	6.58	5.88
7953	augustus_masked-16-processed-gene-5.30-mRNA-1	Phatr3_J48186	310679	48186	magenta	DaUP	DaUP	1.01149	0.42432	KOG Class Amino Acid		0	signal peptide	indole-3-glycerol-phosphate synthase activity	hypothetical protein			PF00218||PF08495	Indole-3-glycerol phosphate synthase||FIST N domain	KOG4201	METABOLISM	Amino acid transport and metabolism	Anthranilate synthase component II	Anthranilate synthase component II (48186)		19.45	14.92	15.98	45.95	41.92	7.08	20.96	12.79	15.67	18.41	29.65	40.6	27.65	17.15	12.68	20.46	25.58	53.14	30.6	6.4	15.13	19.63	12.9	14.94
8025	augustus_masked-17-processed-gene-1.9-mRNA-1	Phatr3_J48307	308752	48307	NULL	DaUP	DaUP	0.825687	0.101753	KOG Class Amino Acid		0	other localisation	homocysteine S-methyltransferase activity	hypothetical protein			PF02574	Homocysteine S-methyltransferase	KOG1579	METABOLISM	Amino acid transport and metabolism	Homocysteine S-methyltransferase	Homocysteine S-methyltransferase (48307)		3.13	4.35	7.16	17.33	23.02	1.19	2.42	2.79	3.18	2.04	21.24	20.06	24.29	1.59	2.65	2.2	29.09	26.62	14.64	1.4	0.69	2.22	3.92	1.11
8300	maker-19-augustus-gene-3.286-mRNA-1	Phatr3_J48732	300691	48732	green			1.21743	0.881251	KOG Class Amino Acid		0	other localisation	"oxidoreductase activity||oxidoreductase activity, acting on paired donors, with incorporation or reduction of molecular oxygen, 2-oxoglutarate as one donor, and incorporation of one atom each of oxygen into both donors||oxidation-reduction process"	hypothetical protein			PF01549||PF13640	ShK domain-like||2OG-Fe(II) oxygenase superfamily	KOG1591	METABOLISM	Amino acid transport and metabolism	Prolyl 4-hydroxylase alpha subunit	Prolyl 4-hydroxylase alpha subunit (48732)		46.15	45.23	26.62	51.88	39.19	36.59	39.1	34.1	28.73	39.62	45.92	44.06	32.43	27.51	40.77	28.34	22.1	42.87	48.89	32.24	47.55	58.17	32.92	29.56
8388	augustus_masked-19-processed-gene-5.66-mRNA-1	Phatr3_J48887	302703	48887	grey60	LoFe-UP		1.62088	1.07236	KOG Class Amino Acid		1	signal peptide	"oxidoreductase activity||oxidoreductase activity, acting on paired donors, with incorporation or reduction of molecular oxygen, 2-oxoglutarate as one donor, and incorporation of one atom each of oxygen into both donors||oxidation-reduction process"	hypothetical protein			PF01549||PF03171||PF13640	ShK domain-like||2OG-Fe(II) oxygenase superfamily||2OG-Fe(II) oxygenase superfamily	KOG1591	METABOLISM	Amino acid transport and metabolism	Prolyl 4-hydroxylase alpha subunit	Prolyl 4-hydroxylase alpha subunit (48887)		17.57	18.72	12.77	14.93	12.73	12.28	13.76	17.27	17.48	31.93	24.42	20.66	17.46	17.6	12.93	14.61	8.85	8.79	12.41	10.76	13.11	18.21	16.88	18.97
8391	maker-19-augustus-gene-5.195-mRNA-1	Phatr3_EG02237	300664	48892	NULL	DaUP	DaUP	1.04754	0.162776	KOG Class Amino Acid		5	signal peptide	membrane||transmembrane transport	hypothetical protein			PF00924||PF01549	Mechanosensitive ion channel||ShK domain-like	KOG1591	METABOLISM	Amino acid transport and metabolism	Prolyl 4-hydroxylase alpha subunit	Prolyl 4-hydroxylase alpha subunit (48892)		5.95	6.78	17.65	20.54	12.2	0.63	2.71	1.87	4.03	10.9	44.4	17.12	28.82	1.3	2.51	7.48	18.37	14.9	13.29	0.75	2.24	1.22	4	8.39
8524	augustus_masked-20-processed-gene-5.43-mRNA-1	Phatr3_J49091	300917	49091	darkred			1.10596	0.722537	KOG Class Amino Acid		0	other localisation	metallocarboxypeptidase activity||proteolysis||zinc ion binding	hypothetical protein			PF00246	Zinc carboxypeptidase	KOG3641	METABOLISM	Amino acid transport and metabolism	Zinc carboxypeptidase	Zinc carboxypeptidase (49091)		55.02	30.77	33.82	34.48	43.02	16.92	46.4	24.52	54.27	39.2	63.6	32.33	50.1	29.81	51.02	16.51	48.8	48.37	60.41	24.29	65.77	12.12	54.92	49.03
8538	augustus_masked-20-processed-gene-5.99-mRNA-1	Phatr3_J49112	311056	49112	NULL	DaUP	DaUP	1.78179	0.269185	KOG Class Amino Acid		0	other localisation	"homogentisate 1,2-dioxygenase activity||L-phenylalanine catabolic process||tyrosine metabolic process||oxidation-reduction process"	"hypothetical protein; K00451 homogentisate 1,2-dioxygenase [EC:1.13.11.5]"	"homogentisate 1,2-dioxygenase [EC:1.13.11.5]"	Tyrosine metabolism || Styrene degradation	PF04209	homogentisate 1,2-dioxygenase	KOG1417	METABOLISM	Amino acid transport and metabolism	Homogentisate 1,2-dioxygenase	Homogentisate 1,2-dioxygenase (49112)	"homogentisate 1,2-dioxygenase"	15.65	9.83	22.84	28.98	35.59	2.07	8.97	1.89	9.03	12.01	18.26	21.14	35.78	2.02	4.86	8.39	9.58	31.92	21.62	1.38	5.08	6.18	8.87	7.65
8743	RICE:10150457	Phatr3_J49409	305147	49409	yellow	DaUP	DaUP	1.18782	0.60282	KOG Class Amino Acid		0	signal peptide	"oxidoreductase activity||oxidoreductase activity, acting on paired donors, with incorporation or reduction of molecular oxygen, 2-oxoglutarate as one donor, and incorporation of one atom each of oxygen into both donors||oxidation-reduction process"	hypothetical protein			PF13640	2OG-Fe(II) oxygenase superfamily	KOG1591	METABOLISM	Amino acid transport and metabolism	Prolyl 4-hydroxylase alpha subunit	Prolyl 4-hydroxylase alpha subunit (49409)		72.05	58.23	53.44	66.96	63.89	24.24	47.72	34.67	45.24	50.61	67.04	87.38	53.38	28.02	55.72	42.73	58.42	58.75	99.54	26.67	36.11	33.01	41.31	40.4
8818	augustus_masked-22-processed-gene-4.107-mRNA-1	Phatr3_J49523	309211	49523	purple			1.11031	0.958663	KOG Class Amino Acid		0	signal peptide	"oxidoreductase activity||oxidoreductase activity, acting on paired donors, with incorporation or reduction of molecular oxygen, 2-oxoglutarate as one donor, and incorporation of one atom each of oxygen into both donors||oxidation-reduction process"	hypothetical protein			PF01549||PF03171||PF13640	ShK domain-like||2OG-Fe(II) oxygenase superfamily||2OG-Fe(II) oxygenase superfamily	KOG1591	METABOLISM	Amino acid transport and metabolism	Prolyl 4-hydroxylase alpha subunit	Prolyl 4-hydroxylase alpha subunit (49523)		54.88	50.37	24.34	54.8	39.46	17.02	65.31	24.85	46.68	51.29	49.87	44	50.81	28.94	39.24	45.21	24.02	83.28	49.53	19.32	44.01	38.76	32.38	62.22
8873	augustus_masked-23-processed-gene-2.27-mRNA-1	Phatr3_J49602	305181	49602	black			1.31379	1.08711	KOG Class Amino Acid		1	signal peptide	serine-type endopeptidase activity||proteolysis	hypothetical protein			PF00089	Trypsin	KOG3627	METABOLISM	Amino acid transport and metabolism	Trypsin	Trypsin (49602)		23.31	13.75	6.57	18.09	14.32	14.57	18.24	18.02	22.33	20.96	23.53	16.39	10.42	13.45	11.17	7.5	7.27	21.77	14.6	8.43	25.17	22.46	12.46	18.69
8942	maker-24-augustus-gene-0.32-mRNA-1	Phatr3_J49707	307230	49707	green	LoFe-UP+DaUP	DaUP	1.29635	0.550923	KOG Class Amino Acid		0	other localisation	metalloendopeptidase activity||proteolysis	hypothetical protein			PF01431||PF05649	Peptidase family M13||Peptidase family M13	KOG3624	METABOLISM	Amino acid transport and metabolism	M13 family peptidase	M13 family peptidase (49707)		31.48	22.22	26.02	33.26	34.07	11.55	22.46	28.62	23.39	24.32	44.26	43.69	50.11	27.06	21.06	14.72	25.49	34.42	32.65	12.45	20.25	23.81	23.44	23.91
8987	augustus_masked-24-processed-gene-2.21-mRNA-1	Phatr3_J49772	309278	49772	NULL			1.15845	0.714243	KOG Class Amino Acid		0	signal peptide	serine-type endopeptidase activity||proteolysis	hypothetical protein			PF00089	Trypsin	KOG3627	METABOLISM	Amino acid transport and metabolism	Trypsin	Trypsin (49772)		5.72	2.54	1.62	6.98	2.31	0.75	3.19	2.08	4.73	5.63	9.25	6.44	6.49	1.17	1.14	1.39	1.76	4.8	6.68	0.73	3.49	2.6	2.99	5.95
9068	augustus_masked-25-processed-gene-2.72-mRNA-1	Phatr3_J49902	301124	49902	yellow	DaUP		1.04996	0.679747	KOG Class Amino Acid		0	other localisation	asparagine synthase (glutamine-hydrolyzing) activity||asparagine biosynthetic process	hypothetical protein			PF00733	Asparagine synthase	KOG0573	METABOLISM	Amino acid transport and metabolism	Asparagine synthase	Asparagine synthase (49902)		51.99	30.14	17.56	33.72	42.6	17.5	15.37	20.92	25.15	15.28	21.18	43.66	17.7	14.28	26.87	14.79	24.51	58.34	39.53	16.03	14.93	28.39	15.92	14.7
9069	augustus_masked-25-processed-gene-2.74-mRNA-1	Phatr3_J49903	309335	49903	grey		LiUP	1.18504	1.26966	KOG Class Amino Acid		0	mitochondrion	pyridoxal phosphate binding	hypothetical protein; K01739 cystathionine gamma-synthase [EC:2.5.1.48]	cystathionine gamma-synthase [EC:2.5.1.48]	Cysteine and methionine metabolism || Selenocompound metabolism || Sulfur metabolism	PF01053	Cys/Met metabolism PLP-dependent enzyme	KOG0053	METABOLISM	Amino acid transport and metabolism	Cystathionine beta-lyases/cystathionine gamma-synthases	Cystathionine beta-lyases/cystathionine gamma-synthases (49903)		41.63	31.63	18.85	30.93	29.16	24.6	22.45	31.29	28.51	19.9	19.12	26.03	19.43	34.79	25.16	21.39	29.32	26.18	23.9	32.48	23.17	43.39	25.91	22.14
9562	snap_masked-30-abinit-gene-2.189-mRNA-1	Phatr3_EG02614	302038	50453	grey			1.22767	1.11888	KOG Class Amino Acid		0	other localisation	histidine biosynthetic process	hypothetical protein; K01814 phosphoribosylformimino-5-aminoimidazole carboxamide ribotide isomerase [EC:5.3.1.16]	phosphoribosylformimino-5-aminoimidazole carboxamide ribotide isomerase [EC:5.3.1.16]	Histidine metabolism	PF00977	Histidine biosynthesis protein	KOG3055	METABOLISM	Amino acid transport and metabolism	Phosphoribosylformimino-5-aminoimidazole carboxamide ribonucleotide (ProFAR) isomerase	Phosphoribosylformimino-5-aminoimidazole carboxamide ribonucleotide (ProFAR) isomerase (50453)	phosphoribosylformimino-5-aminoimidazole carboxamide ribotide isomerase	272.6	176.93	194.6	112.58	248.07	150.97	225.34	89.25	162.76	112.65	93.38	86.56	116.62	110.96	145.14	138.24	82.2	172.42	148.47	101.46	172.56	66.35	94.84	108.45
9700	maker-10-snap-gene-2.76-mRNA-1	Phatr3_J50964	300089	50964	brown	DaUP	DaUP	1.00098	0.390924	KOG Class Amino Acid		0	other localisation	metabolic process||biosynthetic process||pyridoxal phosphate binding	o-acetylhomoserine			PF00155||PF00266||PF01053	Aminotransferase class I and II||Aminotransferase class-V||Cys/Met metabolism PLP-dependent enzyme	KOG0053	METABOLISM	Amino acid transport and metabolism	Cystathionine beta-lyases/cystathionine gamma-synthases	Cystathionine beta-lyases/cystathionine gamma-synthases (50964)	O-acetylhomoserine aminocarboxypropyltransferase/cysteine synthase	87.6	127.94	96.75	155.22	149.21	13.82	103.31	17.53	70.05	107.24	198.4	138.24	160.76	31.3	111.09	104.42	128.67	157.48	144.54	8.15	72.18	35.53	49.89	97.4
9767	maker-3-augustus-gene-10.133-mRNA-1	Phatr3_J51609	309645	51609	NULL	DaUP		1.1036	0.509752	KOG Class Amino Acid		0	other localisation	biosynthetic process||pyridoxal phosphate binding	hypothetical protein; K00815 tyrosine aminotransferase [EC:2.6.1.5]	tyrosine aminotransferase [EC:2.6.1.5]	"Ubiquinone and other terpenoid-quinone biosynthesis || Cysteine and methionine metabolism || Tyrosine metabolism || Phenylalanine metabolism || Phenylalanine, tyrosine and tryptophan biosynthesis || Novobiocin biosynthesis || Isoquinoline alkaloid biosynthesis || Tropane, piperidine and pyridine alkaloid biosynthesis"	PF00155	Aminotransferase class I and II	KOG0259	METABOLISM	Amino acid transport and metabolism	Tyrosine aminotransferase	Tyrosine aminotransferase (51609)	tyrosine/nicotianamine aminotransferases	13.84	10.08	10.55	12.77	15.63	3.11	4.41	2.02	4.81	5.57	7.17	16.06	10.99	2.58	7.48	6.59	7.05	5.87	18.97	3.79	4.07	14	2.12	2.98
9926	augustus_masked-bd_32x35-processed-gene-1.134-mRNA-1	Phatr3_Jdraft542	310276	542_bd	lightgreen	DaUP		0.802653	0.433985	KOG Class Amino Acid		0	chloroplast		CysK; hypothetical protein; K01738 cysteine synthase A [EC:2.5.1.47]	cysteine synthase A [EC:2.5.1.47]	Cysteine and methionine metabolism || Sulfur metabolism	PF00291	Pyridoxal-phosphate dependent enzyme	KOG1252	METABOLISM	Amino acid transport and metabolism	Cystathionine beta-synthase and related enzymes	Cystathionine beta-synthase and related enzymes (542_bd)	cysteine synthase A	122.86	208.19	293.2	159.97	205.63	23.6	77.89	34.43	126.91	166.98	305.5	158.3	199.9	47.86	132.54	364.46	343.96	176.39	118.51	18.53	86	33.92	95.93	137.98
9929	augustus_masked-5-processed-gene-8.112-mRNA-1	Phatr3_J54319	309828	54319	darkred	DaUP	DaUP	1.4029	0.351628	KOG Class Amino Acid		0	signal peptide	serine-type endopeptidase activity||proteolysis	hypothetical protein			PF00089	Trypsin	KOG3627	METABOLISM	Amino acid transport and metabolism	Trypsin	Trypsin (54319)		53.84	57.5	60.1	199.31	72.41	32.45	68.9	31.92	63.41	56.55	161.26	108.91	382.71	30.84	28.28	40.88	61.56	85.96	59.22	11.62	47.18	55.06	82.77	59.63
9943	augustus_masked-6-processed-gene-9.87-mRNA-1	Phatr3_EG02101	303777	54394	NULL	LoFe-UP		1.37894	1.24385	KOG Class Amino Acid		0	other localisation	oxidoreductase activity||oxidation-reduction process	LKRSDH; saccharopine dehydrogenase; K14157 alpha-aminoadipic semialdehyde synthase [EC:1.5.1.8 1.5.1.9]	alpha-aminoadipic semialdehyde synthase [EC:1.5.1.8 1.5.1.9]	Lysine degradation	PF03435||PF04455||PF05222	Saccharopine dehydrogenase||LOR/SDH bifunctional enzyme conserved region||Alanine dehydrogenase/PNT, N-terminal domain	KOG0172	METABOLISM	Amino acid transport and metabolism	Lysine-ketoglutarate reductase/saccharopine dehydrogenase	Lysine-ketoglutarate reductase/saccharopine dehydrogenase (54394)		14.15	4.71	1.8	4.24	3.51	8.97	4.45	5.99	7.8	6.16	4.1	7.54	6.21	5.85	2.19	1.07	1.41	3.94	5.71	3.93	4.84	5.69	7.13	6.78
10050	snap_masked-17-processed-gene-6.137-mRNA-1	Phatr3_J54915	302591	54915	grey			1.26145	0.98372	KOG Class Amino Acid		1	signal peptide		CysK; eukaryotic cysteine synthase; K01738 cysteine synthase A [EC:2.5.1.47]	cysteine synthase A [EC:2.5.1.47]	Cysteine and methionine metabolism || Sulfur metabolism	PF00291	Pyridoxal-phosphate dependent enzyme	KOG1481	METABOLISM	Amino acid transport and metabolism	Cysteine synthase	Cysteine synthase (54915)		45.35	60.85	43.31	61.72	73.02	70.84	64.38	72.87	34.78	45.75	58.19	81.09	61.46	66.98	44.49	59.46	42.75	65.58	70.92	71.05	50.95	153.42	40.06	39.41
10060	augustus_masked-20-processed-gene-1.53-mRNA-1	Phatr3_J54969	302919	54969	blue	DaUP		0.894152	0.676498	KOG Class Amino Acid		0	other localisation	"nitrogen compound metabolic process||hydrolase activity, acting on carbon-nitrogen (but not peptide) bonds"	aliphatic amidase			PF00795	Carbon-nitrogen hydrolase	KOG0806	METABOLISM	Amino acid transport and metabolism	Carbon-nitrogen hydrolase	Carbon-nitrogen hydrolase (54969)		41.89	131.04	30.67	147.78	107.88	15.2	51.26	57.81	51.32	62.8	80.51	154.99	214.06	68.65	54.47	284.61	24.21	59.05	77.32	7.31	40.97	495.8	23.99	29.09
10114	augustus_masked-28-processed-gene-2.90-mRNA-1	Phatr3_J55177	309404	55177	brown	DaUP		0.843293	0.675373	KOG Class Amino Acid		0	other localisation	catalytic activity	spermine/spermidine synthase; K00797 spermidine synthase [EC:2.5.1.16]	spermidine synthase [EC:2.5.1.16]	Cysteine and methionine metabolism || Arginine and proline metabolism || beta-Alanine metabolism || Glutathione metabolism	PF01564	Spermine/spermidine synthase	KOG1562	METABOLISM	Amino acid transport and metabolism	Spermidine synthase	Spermidine synthase (55177)	spermidine synthase	38.75	17.8	24.37	50.78	44.13	58.93	44.98	41.3	54.05	32.83	76.03	59.93	72.2	46.61	27.13	15.1	38.56	67.52	41.99	33.66	71.85	30.12	38.65	39.16
10213	augustus_masked-22-processed-gene-0.48-mRNA-1	Phatr3_J6807	301011	6807	grey		LiUP	1.00894	1.01214	KOG Class Amino Acid		1	signal peptide					PF01202||PF13238||PF13671	Shikimate kinase||AAA domain||AAA domain	KOG0692	METABOLISM	Amino acid transport and metabolism	Pentafunctional AROM protein	Pentafunctional AROM protein (6807)		97.58	120.68	142.87	151.31	137.07	151.78	177.77	138.32	100.87	129.45	114.15	134.92	149.08	161.77	112.77	116.02	135.97	126.29	164.51	205.58	151.62	195.55	116.37	116.67
10266	maker-1-augustus-gene-17.151-mRNA-1	Phatr3_EG02410	300750	7617	green			1.14396	0.88988	KOG Class Amino Acid		1	signal anchor	catalytic activity||adenosylmethionine decarboxylase activity||spermidine biosynthetic process	hypothetical protein			PF01564||PF02675	Spermine/spermidine synthase||S-adenosylmethionine decarboxylase	KOG1562	METABOLISM	Amino acid transport and metabolism	Spermidine synthase	Spermidine synthase (7617)	S-adenosylmethionine decarboxylase proenzyme||_GAP_	152.32	97.53	59.19	113.92	81.35	47.33	46.09	65	83.95	96.41	129.05	146.54	33.98	49.86	85.1	88.79	72.32	94.88	144.45	77.42	70.69	117.03	49.76	68.86
10267	augustus_masked-6-processed-gene-6.120-mRNA-1	Phatr3_EG02365	311812	7621	grey60			1.15987	0.883988	KOG Class Amino Acid		1	signal peptide	catalytic activity||adenosylmethionine decarboxylase activity||spermidine biosynthetic process	hypothetical protein			PF01564||PF02675	Spermine/spermidine synthase||S-adenosylmethionine decarboxylase	KOG1562	METABOLISM	Amino acid transport and metabolism	Spermidine synthase	Spermidine synthase (7621)		18.79	29.12	21.16	20.2	16.37	10.98	12.99	14.62	12.29	28.18	34.94	24	15.47	11.98	27.04	35.16	10.26	12.97	23.48	14.99	22.11	25.07	7.74	16.89
10273	augustus_masked-13-processed-gene-2.68-mRNA-1	Phatr3_J7649	310514	7649	blue	DaUP	DaUP	1.03623	0.457692	KOG Class Amino Acid		0	other localisation	N-acetyltransferase activity	hypothetical protein			PF00583	Acetyltransferase (GNAT) family	KOG3216	METABOLISM	Amino acid transport and metabolism	Diamine acetyltransferase	Diamine acetyltransferase (7649)		20.49	16.66	39.62	76.79	31.75	27.31	25.03	25.53	21.04	24.54	36.04	32.46	19.7	25.53	37.48	14.07	51.8	52.18	52.78	37.04	19.33	12.27	16.22	18.87
10280	augustus_masked-23-processed-gene-4.43-mRNA-1	Phatr3_J7679	307206	7679	green	LoFe-UP+DaUP	LoFe-UP	2.34247	0.558019	KOG Class Amino Acid		1	signal peptide	serine-type endopeptidase activity||proteolysis	hypothetical protein			PF00089	Trypsin	KOG3627	METABOLISM	Amino acid transport and metabolism	Trypsin	Trypsin (7679)		34.74	21.73	26.75	41.02	40.83	18.57	10.89	12.28	27.48	54.25	86.6	62.61	26.26	20.86	8.94	12.91	23.01	23.83	20.9	7.22	3.29	9.45	9.06	20.45
10447	snap_masked-1-processed-gene-14.167-mRNA-1	Phatr3_J9147	304906	9147	NULL			1.54913	0.932087	KOG Class Amino Acid		0	other localisation	"oxidoreductase activity||oxidoreductase activity, acting on paired donors, with incorporation or reduction of molecular oxygen, 2-oxoglutarate as one donor, and incorporation of one atom each of oxygen into both donors||oxidation-reduction process"	hypothetical protein			PF03171||PF13640	2OG-Fe(II) oxygenase superfamily||2OG-Fe(II) oxygenase superfamily	KOG1591	METABOLISM	Amino acid transport and metabolism	Prolyl 4-hydroxylase alpha subunit	Prolyl 4-hydroxylase alpha subunit (9147)		7.53	3.42	2.33	4.69	2.51	2.79	3.59	6.02	4	4.97	10.86	7.89	3.22	4.64	2.85	2.73	2.83	3.38	8.52	6.82	1.3	8.71	2.14	2.48
10530	augustus_masked-1-processed-gene-15.89-mRNA-1	Phatr3_J9654	302827	9654	turquoise			1.04311	1.46344	KOG Class Amino Acid		0	signal peptide	histidine biosynthetic process||histidinol dehydrogenase activity||zinc ion binding||NAD binding||oxidation-reduction process	hypothetical protein			PF00815	Histidinol dehydrogenase	KOG2697	METABOLISM	Amino acid transport and metabolism	Histidinol dehydrogenase	Histidinol dehydrogenase (9654)	histidinol dehydrogenase	70.59	46.54	52.28	67.44	75.93	189.24	96.52	195.9	112.55	105.88	69.68	64.32	98.82	141.02	58.79	29.96	51.41	65.09	87.35	168.93	124.58	94.49	139.5	128.42
10613	augustus_masked-bd_20x24-processed-gene-0.6-mRNA-1	Phatr3_Jdraft417	306157		brown	DaUP	DaUP	1.02111	0.540419	KOG Class Amino Acid		0	other localisation		probable chorismate mutase					KOG0795	METABOLISM	Amino acid transport and metabolism	Chorismate mutase	Chorismate mutase ()	chorismate mutase	55.26	44.86	34	57.26	55.65	11.94	43.27	22.45	24.95	31.04	43.46	42.79	54.69	24.79	41.46	32.25	55.14	47.99	58.85	16.75	33.92	35.08	27.48	22.86
10709	maker-bd_41x36-snap-gene-0.7-mRNA-1	Phatr3_Jdraft1517	300071		NULL			0.872901	1.12527	KOG Class Amino Acid		0	other localisation		hypothetical protein					KOG0975	METABOLISM	Amino acid transport and metabolism	Branched chain aminotransferase BCAT1, pyridoxal phosphate enzymes type IV superfamily	Branched chain aminotransferase BCAT1, pyridoxal phosphate enzymes type IV superfamily ()		3.6	1.86	1.18	5.61	6.57	2.61	4.51	4.9	1.98	4.78	2.23	3.32	3.2	1.86	4.3	3.08	0.54	4.49	3.59	0.61	2.65	7.25	4.86	3.57
10714	augustus_masked-bd_48x36-processed-gene-0.2-mRNA-1	Phatr3_Jdraft976	308259		NULL		DaUP	1.02868	0.212922	KOG Class Amino Acid		0	mitochondrion	ligase activity	hypothetical protein			PF01039	Carboxyl transferase domain	KOG0540	METABOLISM	Amino acid transport and metabolism	3-Methylcrotonyl-CoA carboxylase, non-biotin containing subunit/Acetyl-CoA carboxylase carboxyl transferase, subunit beta	3-Methylcrotonyl-CoA carboxylase, non-biotin containing subunit/Acetyl-CoA carboxylase carboxyl transferase, subunit beta ()		0.28	0.39	0.41	2.23	0.49	0.23	0.21	0.36	0	0.43	13.51	2.42	2.38	0.45	0.26	0.2	0.18	0.17	0.19	0.31	0.41	0.33	0.33	2.54
10751	maker-1-augustus-gene-1.111-mRNA-1	Phatr3_EG01815	300844		green	DaUP	DaUP	1.19661	0.592299	KOG Class Amino Acid		0	signal peptide	cytoplasm||cysteine biosynthetic process from serine||serine O-acetyltransferase activity	SAT2; serine acetyltransferase (EC:2.3.1.30); K00640 serine O-acetyltransferase [EC:2.3.1.30]	serine O-acetyltransferase [EC:2.3.1.30]	Cysteine and methionine metabolism || Sulfur metabolism	PF06426	Serine acetyltransferase, N-terminal	KOG4750	METABOLISM	Amino acid transport and metabolism	Serine O-acetyltransferase	Serine O-acetyltransferase ()		90.98	68.29	86.8	98.34	91.07	54.8	74.93	72.52	75.68	85.44	128	118.81	61.78	64.79	38.14	44.37	139.17	72.61	125.23	58.66	66.25	97.13	49.12	70.33
11247	maker-14-snap-gene-4.312-mRNA-1	Phatr3_EG00666	300378		yellow	LoFe-UP		1.25281	0.815745	KOG Class Amino Acid		0	other localisation	metabolic process||methyltransferase activity	hypothetical protein			PF08241||PF12847||PF13489||PF13649||PF13847	Methyltransferase domain||Methyltransferase domain||Methyltransferase domain||Methyltransferase domain||Methyltransferase domain	KOG2352	METABOLISM	Amino acid transport and metabolism	Predicted spermine/spermidine synthase	Predicted spermine/spermidine synthase ()		21.87	24.15	17.12	19.72	22.86	12.08	19.58	17.02	16.51	25.24	18.43	27.73	21.63	16.62	19.14	9.32	15.22	22.6	24.35	10.81	15.34	16.13	18.63	14.92
11566	augustus_masked-19-processed-gene-4.49-mRNA-1	Phatr3_EG00359	300680		grey		LiUP	1.05087	1.52338	KOG Class Amino Acid		0	signal peptide	metabolic process||methyltransferase activity	hypothetical protein			PF08241	Methyltransferase domain	KOG2352	METABOLISM	Amino acid transport and metabolism	Predicted spermine/spermidine synthase	Predicted spermine/spermidine synthase ()		84.23	182.24	119.73	62.03	102.21	93.84	91.32	146.99	70.63	86.7	67.53	88.41	71.53	81.23	105.84	163.55	35.24	70.42	44.72	57.83	68.25	363.14	64.21	53.39
11697	augustus_masked-2-processed-gene-8.11-mRNA-1	Phatr3_EG01483	309475		blue	LoFe-UP+DaUP		1.39899	0.69801	KOG Class Amino Acid		0	other localisation	metallocarboxypeptidase activity||proteolysis||zinc ion binding	hypothetical protein			PF00246	Zinc carboxypeptidase	KOG3641	METABOLISM	Amino acid transport and metabolism	Zinc carboxypeptidase	Zinc carboxypeptidase ()		51.19	19.6	27.83	32.88	32.82	16.01	31.68	24.72	29.51	33.41	44.33	38.6	33.47	25.94	22.7	22.5	39.53	26.33	50.47	14.85	30.23	24.74	22.83	28.66
11814	augustus_masked-21-processed-gene-3.35-mRNA-1	Phatr3_EG00336	309180		NULL			1.34934	0.912561	KOG Class Amino Acid		1	signal peptide	metabolic process||methyltransferase activity	GL18513 gene product from transcript GL18513-RA			PF08241||PF12847||PF13847	Methyltransferase domain||Methyltransferase domain||Methyltransferase domain	KOG2352	METABOLISM	Amino acid transport and metabolism	Predicted spermine/spermidine synthase	Predicted spermine/spermidine synthase ()		10.58	7.52	4.37	11.03	6.63	11.81	7.27	14.16	5.67	13.38	14.11	8.16	16.21	13.14	3.97	2.97	4.54	8.5	8.81	7.32	12.25	7.48	16.81	12.49
12599	maker-6-snap-gene-9.397-mRNA-1	Phatr3_EG02102	309948		NULL			1.02749	1.17389	KOG Class Amino Acid		0	other localisation	oxidoreductase activity||oxidation-reduction process	LKRSDH; saccharopine dehydrogenase; K14157 alpha-aminoadipic semialdehyde synthase [EC:1.5.1.8 1.5.1.9]	alpha-aminoadipic semialdehyde synthase [EC:1.5.1.8 1.5.1.9]	Lysine degradation	PF03435	Saccharopine dehydrogenase	KOG0172	METABOLISM	Amino acid transport and metabolism	Lysine-ketoglutarate reductase/saccharopine dehydrogenase	Lysine-ketoglutarate reductase/saccharopine dehydrogenase ()		25.98	9.86	5.04	5.41	10.02	11.87	4.92	6.94	8.71	5.81	4.36	13.85	5.4	8.23	7.31	7.85	10.03	5.97	17.91	12.3	5.64	12.23	7.32	8.85
12836	augustus_masked-9-processed-gene-0.33-mRNA-1	Phatr3_J12888	308126		grey			1.2031	1.12262	KOG Class Amino Acid		0	other localisation	histidine biosynthetic process||imidazoleglycerol-phosphate dehydratase activity	hypothetical protein; K01693 imidazoleglycerol-phosphate dehydratase [EC:4.2.1.19] || hypothetical protein; K01693 imidazoleglycerol-phosphate dehydratase [EC:4.2.1.19]	imidazoleglycerol-phosphate dehydratase [EC:4.2.1.19]	Histidine metabolism	PF00475	Imidazoleglycerol-phosphate dehydratase	KOG3143	METABOLISM	Amino acid transport and metabolism	Imidazoleglycerol-phosphate dehydratase	Imidazoleglycerol-phosphate dehydratase ()		53.51	63.01	100.19	47.26	45.12	66.65	72.67	47.41	67.96	105.51	77.33	46.06	33.14	49.17	90.17	57.07	48.32	30.05	45.75	68.72	66.67	34.56	65.15	92
94	augustus_masked-4-processed-gene-1.32-mRNA-1	Phatr3_J10693	305666	10693	orange			1.02258	1.00629	KOG Class Carbohydrate		0	other localisation	mannose-6-phosphate isomerase activity||carbohydrate metabolic process||zinc ion binding				PF01238	Phosphomannose isomerase type I	KOG2757	METABOLISM	Carbohydrate transport and metabolism	Mannose-6-phosphate isomerase	Mannose-6-phosphate isomerase (10693)	"mannose-6-phosphate isomerase, class I||_GAP_"	25.88	39.13	28.31	21.86	26.61	13.59	14.65	11.47	21.01	21.88	28.43	24.94	15.96	15.93	20.11	45.29	24.61	28.07	23.55	20.54	13.15	21.59	14.05	21.05
103	augustus_masked-4-processed-gene-8.30-mRNA-1	Phatr3_J10747	311630	10747	cyan	LiUP	LiUP	0.709633	2.14451	KOG Class Carbohydrate		0	chloroplast	catalytic activity||cellular metabolic process||coenzyme binding	hypothetical protein			PF01370||PF05368||PF13460	D dependent epimerase/dehydratase family||NmrA-like family||NADH(P)-binding	KOG1203	METABOLISM	Carbohydrate transport and metabolism	Predicted dehydrogenase	Predicted dehydrogenase (10747)		610.83	348.49	16.88	207.99	280.11	193.02	484.72	206.75	570.99	288.83	29.49	140.71	223.88	134.27	547.81	166.35	13.31	295.01	160.28	88.49	585.07	254.28	428.47	274.27
113	augustus_masked-4-processed-gene-8.23-mRNA-1	Phatr3_J10799	303637	10799	magenta	DaUP		1.29644	0.649496	KOG Class Carbohydrate		0	other localisation	fatty acid biosynthetic process||malonyl-CoA decarboxylase activity	malonyl-coa decarboxylase (EC:4.1.1.9); K01578 malonyl-CoA decarboxylase [EC:4.1.1.9]	malonyl-CoA decarboxylase [EC:4.1.1.9]	beta-Alanine metabolism || Propanoate metabolism || Peroxisome	PF05292	Malonyl-CoA decarboxylase (MCD)	KOG3018	METABOLISM	Carbohydrate transport and metabolism	Malonyl-CoA decarboxylase	Malonyl-CoA decarboxylase (10799)		27.91	22.8	31.15	27.8	29.47	8.85	19.1	14.58	20.97	21.87	34.42	27.42	23.14	16.64	20.47	27.32	28.4	22.32	26.03	8.09	11.16	29.01	13.39	14.03
139	augustus_masked-4-processed-gene-6.24-mRNA-1	Phatr3_J10976	301592	10976	greenyellow			1.30246	1.01435	KOG Class Carbohydrate		8	other localisation	"endoplasmic reticulum||integral component of membrane||transferase activity, transferring hexosyl groups"	"mannosyltransferase; K03845 alpha-1,3-mannosyltransferase [EC:2.4.1.130]"	"alpha-1,3-mannosyltransferase [EC:2.4.1.258]"	N-Glycan biosynthesis || Various types of N-glycan biosynthesis	PF05208	ALG3 protein	KOG2762	METABOLISM	Carbohydrate transport and metabolism	Mannosyltransferase	Mannosyltransferase (10976)		40.71	31.95	19.94	46.08	20.77	17.02	50.11	30.69	36.91	37.52	39.21	24.57	70.81	31.53	29.94	12.55	12.13	44.93	16.76	10.33	55.52	25.07	48.1	46.22
183	augustus_masked-5-processed-gene-5.48-mRNA-1	Phatr3_J11259	307858	11259	yellow	DaUP		1.10204	0.777148	KOG Class Carbohydrate		0	other localisation	"transferase activity, transferring hexosyl groups||intrinsic component of endoplasmic reticulum membrane"	hypothetical protein; K02367 glucuronyl/N-acetylglucosaminyl transferase EXT2 [EC:2.4.1.224 2.4.1.225]	glucuronyl/N-acetylglucosaminyl transferase EXT2 [EC:2.4.1.224 2.4.1.225]	Glycosaminoglycan biosynthesis - heparan sulfate / heparin	PF09258	Glycosyl transferase family 64 domain	KOG1022	METABOLISM	Carbohydrate transport and metabolism	Acetylglucosaminyltransferase EXT2/exostosin 2	Acetylglucosaminyltransferase EXT2/exostosin 2 (11259)		14.31	12.41	11.14	11.86	19.1	10.63	10.65	15.22	14.06	12.48	19.93	23.5	14.55	16.45	11.25	13.05	15.09	17.41	21.03	13.79	11.9	22.98	9.58	13.34
266	augustus_masked-17-processed-gene-3.84-mRNA-1	Phatr3_J1174	300585	1174	NULL	LoFe-UP+DaUP		1.24772	0.597019	KOG Class Carbohydrate		2	other localisation	"carbohydrate metabolic process||metabolic process||transferase activity, transferring hexosyl groups||lipid glycosylation"	hypothetical protein			PF00201||PF03033	UDP-glucoronosyl and UDP-glucosyl transferase||Glycosyltransferase family 28 N-terminal domain	KOG1192	METABOLISM	Carbohydrate transport and metabolism	UDP-glucuronosyl and UDP-glucosyl transferase	UDP-glucuronosyl and UDP-glucosyl transferase (1174)		8.86	11.74	13.67	11.69	10.35	5.82	5.94	9.55	6.57	13.15	21.84	16.3	13.83	9.03	5.88	10.92	9.9	9.41	14.25	6.17	4.32	15.63	7.28	9.67
270	snap_masked-6-processed-gene-4.128-mRNA-1	Phatr3_J11759	307944	11759	cyan			1.1713	1.10597	KOG Class Carbohydrate		0	other localisation		hypothetical protein			PF00300	Histidine phosphatase superfamily (branch 1)	KOG4754	METABOLISM	Carbohydrate transport and metabolism	Predicted phosphoglycerate mutase	Predicted phosphoglycerate mutase (11759)		27.2	37.82	34.51	25.51	25.29	27.83	42.56	31.88	44.6	48.45	44.91	22.65	21.85	27.92	41.41	31.76	24.08	27.66	26.02	20.51	33.29	31.4	34.85	39.43
302	augustus_masked-7-processed-gene-2.55-mRNA-1	Phatr3_J11943	305940	11943	NULL			1.07302	0.683566	KOG Class Carbohydrate		0	mitochondrion					PF00300	Histidine phosphatase superfamily (branch 1)	KOG0235	METABOLISM	Carbohydrate transport and metabolism	Phosphoglycerate mutase	Phosphoglycerate mutase (11943)	phosphoglycerate mutase 1 family||_GAP_	8.2	9.61	10.09	8.74	2.88	0.18	7.2	0.39	6.24	8.24	11.7	6.29	2.11	1.62	4.43	10.49	7.47	9.15	2.57	0.3	5.02	3.57	4	8.62
317	augustus_masked-7-processed-gene-2.88-mRNA-1	Phatr3_J12031	307960	12031	brown	DaUP	DaUP	0.696231	0.0639405	KOG Class Carbohydrate		0	other localisation	"biosynthetic process||hydroxymethyl-, formyl- and related transferase activity"	hypothetical protein			PF00551||PF13740	Formyl transferase||ACT domain	KOG3076	METABOLISM	Carbohydrate transport and metabolism	5'-phosphoribosylglycinamide formyltransferase	5'-phosphoribosylglycinamide formyltransferase (12031)	formyltetrahydrofolate deformylase	30.34	15.01	149.67	186.94	263.72	10.87	14.49	10.34	28.22	28.73	287.3	276.94	207.01	7.06	40.36	20.26	316.01	184.64	425.23	9.75	8.64	5.58	22.74	26
374	snap_masked-8-processed-gene-9.183-mRNA-1	Phatr3_J12331	303955	12331	grey	DaUP		1.01932	0.648151	KOG Class Carbohydrate		0	signal peptide	hydrolase activity	hypothetical protein			PF00149||PF14008	Calcineurin-like phosphoesterase||Iron/zinc purple acid phosphatase-like protein C	KOG1378	METABOLISM	Carbohydrate transport and metabolism	Purple acid phosphatase	Purple acid phosphatase (12331)		14.13	14.24	24.55	17.58	20.29	3.55	8.77	13.65	9.88	11.62	22.41	21.7	25.05	14.07	8.39	28.46	27.28	17.29	19.32	4.73	5.43	34	11.05	11.56
442	snap_masked-9-processed-gene-4.37-mRNA-1	Phatr3_J12663	308155	12663	brown	DaUP		1.14678	0.595978	KOG Class Carbohydrate		0	other localisation		GLXI; lactyolglutathione lyase (EC:4.4.1.5); K01759 lactoylglutathione lyase [EC:4.4.1.5]	lactoylglutathione lyase [EC:4.4.1.5]	Pyruvate metabolism || MAPK signaling pathway - yeast	PF00903||PF12681||PF13669	Glyoxalase/Bleomycin resistance protein/Dioxygenase superfamily||Glyoxalase-like domain||Glyoxalase/Bleomycin resistance protein/Dioxygenase superfamily	KOG2944	METABOLISM	Carbohydrate transport and metabolism	Glyoxalase	Glyoxalase (12663)		142.05	152.12	141.31	214.57	154.51	37.71	182.67	69.67	140.95	162.56	198.78	168.23	241.4	88.48	118.17	143.98	124.67	200.31	154.58	41.7	139.31	110.72	106.04	154.7
728	maker-bd_32x35-snap-gene-1.349-mRNA-1	Phatr3_Jdraft1431	308230	1431_bd	purple			1.16251	0.806859	KOG Class Carbohydrate		0	other localisation	"transferase activity, transferring phosphorus-containing groups"	hypothetical protein; K05305 fucokinase [EC:2.7.1.52]	fucokinase [EC:2.7.1.52]	Fructose and mannose metabolism || Amino sugar and nucleotide sugar metabolism	PF07959||PF08544	L-fucokinase||GHMP kinases C terminal	KOG4644	METABOLISM	Carbohydrate transport and metabolism	L-fucose kinase	L-fucose kinase (1431_bd)		25.44	16.96	9.14	17.03	20.27	3.62	15.5	13.2	19.99	13.64	17.96	24.69	9.26	10	13.65	7.73	14.74	34.55	24.87	10.69	14.98	13.05	10.82	15.01
888	augustus_masked-18-processed-gene-1.32-mRNA-1	Phatr3_J15125	300631	15125	royalblue	DaUP		0.9792	0.559581	KOG Class Carbohydrate		0	other localisation	catalytic activity||dTDP-4-dehydrorhamnose reductase activity||cellular metabolic process||extracellular polysaccharide biosynthetic process||coenzyme binding	hypothetical protein; K02377 GDP-L-fucose synthase [EC:1.1.1.271]	GDP-L-fucose synthase [EC:1.1.1.271]	Fructose and mannose metabolism || Amino sugar and nucleotide sugar metabolism	PF01370||PF04321	D dependent epimerase/dehydratase family||RmlD substrate binding domain	KOG1431	METABOLISM	Carbohydrate transport and metabolism	GDP-L-fucose synthetase	GDP-L-fucose synthetase (15125)		53.57	83.87	91.13	79.99	65.75	13.39	69.09	27.67	59.27	93.47	172.39	77.48	162.39	41.07	58.88	147.21	51.64	68.04	95.14	23.11	78.98	41.53	61.42	117.88
894	augustus_masked-18-processed-gene-6.24-mRNA-1	Phatr3_J15140	302677	15140	yellow	DaUP	DaUP	1.26282	0.389236	KOG Class Carbohydrate		0	other localisation	catalytic activity||trehalose biosynthetic process				PF00982||PF02358	Glycosyltransferase family 20||Trehalose-phosphatase	KOG1050	METABOLISM	Carbohydrate transport and metabolism	Trehalose-6-phosphate synthase component TPS1 and related subunits	Trehalose-6-phosphate synthase component TPS1 and related subunits (15140)	trehalose-phosphatase	60.4	23.68	23.87	53.15	54.89	9.78	19.5	21.18	29.06	23.1	52.56	95.47	40.6	19.09	24.43	18.52	40.23	52.07	89.07	15.02	19.96	36.19	19.83	19
1202	augustus_masked-bd_32x35-processed-gene-0.6-mRNA-1	Phatr3_Jdraft1689	302101	1689_bd	turquoise		LiUP	0.943454	1.41034	KOG Class Carbohydrate		0	signal peptide	catalytic activity||metabolic process||1-deoxy-D-xylulose-5-phosphate synthase activity||terpenoid biosynthetic process	DXS; precursor of synthase DXS 1-deoxy-d-xylulose-5-phosphate synthase; K01662 1-deoxy-D-xylulose-5-phosphate synthase [EC:2.2.1.7]	1-deoxy-D-xylulose-5-phosphate synthase [EC:2.2.1.7]	Thiamine metabolism || Terpenoid backbone biosynthesis	PF00456||PF02779||PF02780||PF13292	Transketolase, thiamine diphosphate binding domain||Transketolase, pyrimidine binding domain||Transketolase, C-terminal domain||1-deoxy-D-xylulose-5-phosphate synthase	KOG0523	METABOLISM	Carbohydrate transport and metabolism	Transketolase	Transketolase (1689_bd)	1-deoxy-D-xylulose-5-phosphate synthase	112.6	46.79	12.25	42.07	53.47	121.74	50.64	82.55	71.06	43.32	50.82	56.58	112.97	62.95	57.34	37.86	15.21	35.68	47.64	65.74	58.81	89.64	113.26	61.65
1208	maker-bd_32x35-augustus-gene-1.246-mRNA-1	Phatr3_Jdraft1692	306185	1692_bd	brown	DaUP	DaUP	1.0035	0.0959139	KOG Class Carbohydrate		7	other localisation	transporter activity||transport||membrane	hypothetical protein			PF00230	Major intrinsic protein	KOG0224	METABOLISM	Carbohydrate transport and metabolism	Aquaporin (major intrinsic protein family)	Aquaporin (major intrinsic protein family) (1692_bd)		32.65	11.87	59.99	55.37	62.73	1.39	5.82	1.85	8.09	7.23	43.72	55.27	130.79	2.02	5.14	16.21	49.09	69.89	40.68	2.29	2	2.5	5.51	7.39
1245	augustus_masked-1-processed-gene-3.55-mRNA-1	Phatr3_J17226	300761	17226	greenyellow			1.41725	0.964844	KOG Class Carbohydrate		1	signal peptide	phosphatidylinositol phosphorylation	hypothetical protein			PF00459	Inositol monophosphatase family	KOG2951	METABOLISM	Carbohydrate transport and metabolism	Inositol monophosphatase	Inositol monophosphatase (17226)		90.13	56.5	34.95	81.62	44.49	30.52	71	65.26	75.21	87.74	80.74	66.82	100.04	56.53	42.16	24.6	25.74	69.06	58.13	28.22	79.35	94.72	53.61	74.36
1334	augustus_masked-1-processed-gene-23.70-mRNA-1	Phatr3_J17895	305009	17895	darkgrey			0.881677	1.28773	KOG Class Carbohydrate		0	chloroplast	carbohydrate metabolic process||isomerase activity	hypothetical protein			PF01263	Aldose 1-epimerase	KOG1594	METABOLISM	Carbohydrate transport and metabolism	Uncharacterized enzymes related to aldose 1-epimerase	Uncharacterized enzymes related to aldose 1-epimerase (17895)		146.67	65.53	17.43	142.84	138.3	190.33	292.19	377.69	301.21	67	38.11	84.24	283.5	351.05	386.4	24.86	16.81	156.26	98.82	203.29	570.62	21.99	531.91	103.05
1376	snap_masked-2-processed-gene-12.207-mRNA-1	Phatr3_J18303	303355	18303	midnightblue	DaUP		1.23251	0.706269	KOG Class Carbohydrate		8	other localisation	"endoplasmic reticulum membrane||GPI anchor biosynthetic process||integral component of membrane||transferase activity, transferring hexosyl groups"	"mannosyl transferase; K05284 phosphatidylinositol glycan, class M [EC:2.4.1.-]"	"phosphatidylinositol glycan, class M [EC:2.4.1.-]"	Glycosylphosphatidylinositol(GPI)-anchor biosynthesis	PF05007||PF06728	Mannosyltransferase (PIG-M)||GPI transamidase subunit PIG-U	KOG3893	METABOLISM	Carbohydrate transport and metabolism	Mannosyltransferase	Mannosyltransferase (18303)		40.14	35.49	34.17	76.45	40.17	18.92	39.44	34.39	33.74	38.87	47.86	42.76	66.87	33.69	29.76	27.33	33.22	68.44	29.12	14.41	38	50	30.28	39.24
1378	augustus_masked-2-processed-gene-12.136-mRNA-1	Phatr3_J18323	305374	18323	midnightblue	DaUP		0.808629	0.608039	KOG Class Carbohydrate		0	other localisation	phosphatidylinositol phosphorylation	hypothetical protein; K01092 myo-inositol-1(or 4)-monophosphatase [EC:3.1.3.25]	myo-inositol-1(or 4)-monophosphatase [EC:3.1.3.25]	Streptomycin biosynthesis || Inositol phosphate metabolism || Phosphatidylinositol signaling system	PF00459	Inositol monophosphatase family	KOG2951	METABOLISM	Carbohydrate transport and metabolism	Inositol monophosphatase	Inositol monophosphatase (18323)		40.96	41.21	74.56	73.62	47.38	7.59	63.5	22.75	69.66	58.67	74.1	45.23	73.47	32.65	42.68	36.53	57.64	83.35	50.88	28.63	59.46	10.59	41.28	78.99
1413	augustus_masked-3-processed-gene-12.35-mRNA-1	Phatr3_J18769	301520	18769	cyan	LiUP	LiUP	1.01963	3.09165	KOG Class Carbohydrate		0	chloroplast		hypothetical protein			PF13460	DH(P)-binding	KOG1203	METABOLISM	Carbohydrate transport and metabolism	Predicted dehydrogenase	Predicted dehydrogenase (18769)		376.73	413.91	54.5	108.27	131.09	175.49	388.01	313.5	439.67	355.64	54.64	92.06	149.74	214.21	456.74	249.04	49.36	120.22	106.14	177.91	436.81	206.29	410.1	356.64
1478	augustus_masked-6-processed-gene-9.96-mRNA-1	Phatr3_J19831	303795	19831	NULL	DaUP	DaUP	1.01383	0.194487	KOG Class Carbohydrate		0	chloroplast		hypothetical protein			PF01256	Carbohydrate kinase	KOG3974	METABOLISM	Carbohydrate transport and metabolism	Predicted sugar kinase	Predicted sugar kinase (19831)	"YjeF homolog, C-terminus"	3.38	3.88	12.58	14.22	14.1	1.41	4.5	0.79	2.51	4.53	18.34	13.2	18.25	1.91	4.54	5.48	12.12	11.43	12.29	1.04	5.99	1.97	2.01	4.86
1519	maker-9-augustus-gene-4.63-mRNA-1	Phatr3_J20504	312037	20504	salmon			1.52306	0.912039	KOG Class Carbohydrate		0	other localisation	catalytic activity||trehalose biosynthetic process				PF00982||PF02358	Glycosyltransferase family 20||Trehalose-phosphatase	KOG1050	METABOLISM	Carbohydrate transport and metabolism	Trehalose-6-phosphate synthase component TPS1 and related subunits	Trehalose-6-phosphate synthase component TPS1 and related subunits (20504)	trehalose-phosphatase||_GAP_	36.49	16.79	11.58	38.81	23.89	72.31	27.9	45.56	23.34	23.4	28.58	59.85	44.51	41.09	13.67	9.11	9.54	21.57	70.18	53.2	25.71	73.91	22.69	16.92
1532	augustus_masked-10-processed-gene-1.13-mRNA-1	Phatr3_J20755	308284	20755	brown	DaUP	DaUP	1.21498	0.168674	KOG Class Carbohydrate		6	other localisation	transporter activity||transport||membrane	hypothetical protein			PF00230	Major intrinsic protein	KOG0224	METABOLISM	Carbohydrate transport and metabolism	Aquaporin (major intrinsic protein family)	Aquaporin (major intrinsic protein family) (20755)		86.84	76.96	147.22	215.02	240.68	5.79	44.71	12.13	30.65	54.9	149.16	149.12	258	6.5	38.43	46.46	129.04	264.01	155.6	3.31	21.21	70.16	18.49	35.45
1680	augustus_masked-19-processed-gene-5.39-mRNA-1	Phatr3_J22821	310841	22821	grey	LoFe-UP	LiUP	1.43267	1.14298	KOG Class Carbohydrate		0	mitochondrion		hypothetical protein			PF00300	Histidine phosphatase superfamily (branch 1)	KOG4754	METABOLISM	Carbohydrate transport and metabolism	Predicted phosphoglycerate mutase	Predicted phosphoglycerate mutase (22821)		42.08	39.35	33.76	32.97	33.14	41.61	42.39	40.4	54.41	67.03	74.06	44.94	35.24	43.01	35.5	36.78	26.85	35.15	36.46	39.51	57.77	27.06	49.54	47.92
1711	RICE:10150363	Phatr3_J23281	311174	23281	tan			0.964442	0.955768	KOG Class Carbohydrate		0	other localisation	catalytic activity||dTDP-4-dehydrorhamnose reductase activity||cellular metabolic process||extracellular polysaccharide biosynthetic process||coenzyme binding	hypothetical protein			PF01370||PF04321	D dependent epimerase/dehydratase family||RmlD substrate binding domain	KOG0747	METABOLISM	Carbohydrate transport and metabolism	Putative NAD+-dependent epimerases	Putative NAD+-dependent epimerases (23281)		292.43	551.43	436.14	253.35	292.95	208.38	225.55	166.68	231.62	388.54	488.6	321.82	253.65	172.14	472.02	1024.13	240.54	222.08	309.93	274.91	266.3	238.6	130.49	374.75
1828	RICE:10146757	Phatr3_J25417	301349	25417	grey60			1.02665	0.884928	KOG Class Carbohydrate		0	other localisation	catalytic activity||cellular metabolic process||coenzyme binding	"GMD1; gdp-mannose 4,6-dehydratase (EC:4.2.1.47); K01711 GDPmannose 4,6-dehydratase [EC:4.2.1.47]"	"GDPmannose 4,6-dehydratase [EC:4.2.1.47]"	Fructose and mannose metabolism || Amino sugar and nucleotide sugar metabolism	PF01370	D dependent epimerase/dehydratase family	KOG1372	METABOLISM	Carbohydrate transport and metabolism	GDP-mannose 4,6 dehydratase	GDP-mannose 4,6 dehydratase (25417)	"GDP-mannose 4,6-dehydratase"	241.72	447.17	348.9	352.76	258.8	82.57	205.3	123.13	209.68	380.97	503.77	268.27	316.88	114.53	332.05	788.65	178.25	240.15	175.55	141.8	274.36	481.07	96.22	303.26
1831	augustus_masked-2-processed-gene-12.56-mRNA-1	Phatr3_J25422	307455	25422	purple			1.12423	0.888616	KOG Class Carbohydrate		0	other localisation	oxidoreductase activity	hypothetical protein; K00078 dihydrodiol dehydrogenase / D-xylose 1-dehydrogenase (NADP) [EC:1.3.1.20 1.1.1.179]	dihydrodiol dehydrogenase / D-xylose 1-dehydrogenase (NADP) [EC:1.3.1.20 1.1.1.179]	Pentose and glucuronate interconversions || Metabolism of xenobiotics by cytochrome P450	PF01408	Oxidoreductase family, NAD-binding Rossmann fold	KOG2741	METABOLISM	Carbohydrate transport and metabolism	Dimeric dihydrodiol dehydrogenase	Dimeric dihydrodiol dehydrogenase (25422)		86.84	82.35	55.98	55.26	62.44	34.84	70.93	56.91	57.89	81.88	72.8	67.14	66.16	57.05	73.87	51.44	62.28	55.88	67.81	44.23	60.17	62.53	46.89	65.2
1876	augustus_masked-5-processed-gene-3.151-mRNA-1	Phatr3_J26382	303737	26382	grey			0.698404	1.12852	KOG Class Carbohydrate		0	chloroplast	"catalytic activity||3-beta-hydroxy-delta5-steroid dehydrogenase activity||steroid biosynthetic process||oxidoreductase activity, acting on the CH-OH group of donors, NAD or NADP as acceptor||cellular metabolic process||coenzyme binding||oxidation-reduction process"	hypothetical protein			PF01073||PF01370||PF05368||PF13460	3-beta hydroxysteroid dehydrogenase/isomerase family||NAD dependent epimerase/dehydratase family||NmrA-like family||NADH(P)-binding	KOG1203	METABOLISM	Carbohydrate transport and metabolism	Predicted dehydrogenase	Predicted dehydrogenase (26382)		180.89	73.96	51.68	106.45	129.65	109.55	198.73	159.1	215.36	106.68	120.14	112.3	208.07	165.85	186.01	60.77	109.16	106.63	120.83	143.74	297.13	61.05	250.25	166.95
1939	snap_masked-1-processed-gene-20.176-mRNA-1	Phatr3_J2761	308916	2761	royalblue	DaUP		1.14859	0.669113	KOG Class Carbohydrate		1	signal peptide	hydrolase activity	hypothetical protein			PF00149||PF12850||PF14008	Calcineurin-like phosphoesterase||Calcineurin-like phosphoesterase superfamily domain||Iron/zinc purple acid phosphatase-like protein C	KOG1378	METABOLISM	Carbohydrate transport and metabolism	Purple acid phosphatase	Purple acid phosphatase (2761)		15.77	32.78	40.85	38.32	33.75	42.39	24.26	33.45	18.14	32.15	61.03	42.27	73.35	35.36	15.05	51.87	20.69	25	16.25	21.9	22.77	39.92	33.42	31.36
2019	augustus_masked-14-processed-gene-6.61-mRNA-1	Phatr3_J29004	302448	29004	NULL		HiFe-UP	0.760318	1.05843	KOG Class Carbohydrate		0	other localisation	phosphatidylinositol phosphorylation	hypothetical protein			PF00459	Inositol monophosphatase family	KOG2951	METABOLISM	Carbohydrate transport and metabolism	Inositol monophosphatase	Inositol monophosphatase (29004)		5.41	5.53	6.79	7.26	7.42	3.57	7.75	7.4	9.92	6.36	8.6	6.47	7.47	8.11	5.94	3.93	4.03	16.55	4.85	3.97	17.38	2.99	10.83	8.6
2035	maker-15-snap-gene-7.224-mRNA-1	Phatr3_J29223	302515	29223	greenyellow	LoFe-UP		1.7363	0.725312	KOG Class Carbohydrate		0	other localisation	protein kinase activity||ATP binding||protein phosphorylation	hypothetical protein; K03083 glycogen synthase kinase 3 beta [EC:2.7.11.26]	glycogen synthase kinase 3 beta [EC:2.7.11.26]	ErbB signaling pathway || Chemokine signaling pathway || Cell cycle || PI3K-Akt signaling pathway || Wnt signaling pathway || Hedgehog signaling pathway || Axon guidance || Hippo signaling pathway || Focal adhesion || T cell receptor signaling pathway || B cell receptor signaling pathway || Circadian rhythm - fly || Neurotrophin signaling pathway || Dopaminergic synapse || Insulin signaling pathw…	PF00069||PF07714	Protein kinase domain||Protein tyrosine kinase	KOG0658	METABOLISM	Carbohydrate transport and metabolism	Glycogen synthase kinase-3	Glycogen synthase kinase-3 (29223)		29.72	21.22	15	26.35	13.61	5.85	21.95	16.75	27.36	36.08	64.36	30.73	30.37	13.74	9.6	12.98	10.11	15.07	13.15	5.39	16.74	29.74	22.07	30.04
2050	augustus_masked-17-processed-gene-4.39-mRNA-1	Phatr3_J29551	308775	29551	NULL	DaUP		1.31813	0.696406	KOG Class Carbohydrate		0	other localisation	hydrolase activity	hypothetical protein			PF00149||PF14008	Calcineurin-like phosphoesterase||Iron/zinc purple acid phosphatase-like protein C	KOG1378	METABOLISM	Carbohydrate transport and metabolism	Purple acid phosphatase	Purple acid phosphatase (29551)		2.32	3.07	5.89	6.53	5.04	3.19	4.9	3.18	4.79	7.9	13.71	6.32	6.84	3.96	4.24	2.43	2.95	4.68	3.52	2.54	8.1	0.74	7.91	5.37
2068	augustus_masked-19-processed-gene-1.12-mRNA-1	Phatr3_J29821	302681	29821	green	DaUP		1.28313	0.732283	KOG Class Carbohydrate		0	signal peptide	alpha-L-fucosidase activity||carbohydrate metabolic process	hypothetical protein; K01206 alpha-L-fucosidase [EC:3.2.1.51]	alpha-L-fucosidase [EC:3.2.1.51]	Other glycan degradation	PF01120	Alpha-L-fucosidase	KOG3340	METABOLISM	Carbohydrate transport and metabolism	Alpha-L-fucosidase	Alpha-L-fucosidase (29821)		40.97	31.2	24.23	37.03	30.24	8.9	32.27	22.2	23.57	38.49	42.88	48.7	32.43	21.35	21.76	34.32	29.39	24.08	32.5	14.47	16.29	46.36	25.07	27.74
2126	augustus_masked-25-processed-gene-2.34-mRNA-1	Phatr3_J30690	303130	30690	cyan			1.21662	1.53792	KOG Class Carbohydrate		0	signal peptide	"catalytic activity||3-beta-hydroxy-delta5-steroid dehydrogenase activity||steroid biosynthetic process||metabolic process||oxidoreductase activity||oxidoreductase activity, acting on the CH-OH group of donors, NAD or NADP as acceptor||cellular metabolic process||coenzyme binding||oxidation-reduction process"	hypothetical protein			PF00106||PF01073||PF01370||PF05368||PF08659||PF13460	short chain dehydrogenase||3-beta hydroxysteroid dehydrogenase/isomerase family||NAD dependent epimerase/dehydratase family||NmrA-like family||KR domain||NADH(P)-binding	KOG1203	METABOLISM	Carbohydrate transport and metabolism	Predicted dehydrogenase	Predicted dehydrogenase (30690)		36.33	52.06	11.48	5.98	8.49	4.01	52.02	1.77	89.24	98.38	59.28	19.03	32.41	3.08	18.34	18.91	5.01	5.68	8.55	0.54	36.05	2.15	89.53	98.67
2442	augustus_masked-2-processed-gene-10.43-mRNA-1	Phatr3_J32851	311375	32851	blue	DaUP	DaUP	1.29314	0.602483	KOG Class Carbohydrate		1	signal anchor		hypothetical protein					KOG2246	METABOLISM	Carbohydrate transport and metabolism	Galactosyltransferases	Galactosyltransferases (32851)		47.85	26.07	25.67	42.96	43.9	10.91	36.26	28.62	29.77	32.31	41.23	55.82	59.99	33.25	23.58	20.96	28.22	34.33	62.93	19.41	36.73	37.04	24.02	23.88
2619	augustus_masked-16-processed-gene-4.44-mRNA-1	Phatr3_J3369	306645	3369	magenta	DaUP		1.02864	0.489302	KOG Class Carbohydrate		0	other localisation	ATP binding	GALK1; galactokinase (EC:2.7.1.6); K00849 galactokinase [EC:2.7.1.6]	galactokinase [EC:2.7.1.6]	Galactose metabolism || Amino sugar and nucleotide sugar metabolism	PF00288||PF08544||PF10509	GHMP kinases N terminal domain||GHMP kinases C terminal||Galactokinase galactose-binding signature	KOG0631	METABOLISM	Carbohydrate transport and metabolism	Galactokinase	Galactokinase (3369)	galactokinase	90.4	80.17	49.22	80.25	108.12	3.11	49.68	18.51	60.28	72.36	80.2	113.22	71.85	35.83	51.79	110.63	106.91	78.75	102.95	9.62	26.42	40.55	45.12	80.5
2620	augustus_masked-4-processed-gene-1.21-mRNA-1	Phatr3_J33692	309801	33692	magenta	DaUP	DaUP	1.17632	0.520138	KOG Class Carbohydrate		0	other localisation		hypothetical protein			PF07942	N2227-like protein	KOG2798	METABOLISM	Carbohydrate transport and metabolism	Putative trehalase	Putative trehalase (33692)		25.27	17.83	23.98	25.19	33.38	4.8	11.04	14.56	13.6	14.42	20.15	23.29	13.33	12.68	20.73	12.3	27.24	29.96	27.87	5.95	17.06	11.02	13.92	10.74
2632	augustus_masked-4-processed-gene-4.21-mRNA-1	Phatr3_J33757	311634	33757	tan			1.04297	0.990668	KOG Class Carbohydrate		0	signal peptide	"integral component of membrane||transferase activity, transferring hexosyl groups"	hypothetical protein			PF03314||PF05637	Protein of unknown function, DUF273||galactosyl transferase GMA12/MNN10 family	KOG4748	METABOLISM	Carbohydrate transport and metabolism	Subunit of Golgi mannosyltransferase complex	Subunit of Golgi mannosyltransferase complex (33757)		70.3	93.25	79.68	60.48	53.77	24.87	124.93	38.23	75.94	103.7	81.64	52.08	42.44	36.23	86.22	40.94	41.21	61.98	65.37	22.93	79.4	45.01	42.06	94.41
2724	augustus_masked-5-processed-gene-3.176-mRNA-1	Phatr3_J34217	311705	34217	lightcyan			1.13781	0.763153	KOG Class Carbohydrate		0	other localisation		hypothetical protein			PF00300	Histidine phosphatase superfamily (branch 1)	KOG3734	METABOLISM	Carbohydrate transport and metabolism	Predicted phosphoglycerate mutase	Predicted phosphoglycerate mutase (34217)		75.91	98.64	75.81	34.67	53.49	26.78	40.45	34.5	61.65	77.73	62.76	58.06	33.03	31.35	51.95	61.69	102.61	50.71	86.93	50.88	31.23	17.13	39.16	70.13
2742	augustus_masked-5-processed-gene-3.153-mRNA-1	Phatr3_J34301	311726	34301	grey			1.26855	1.05757	KOG Class Carbohydrate		0	other localisation	N-acetyltransferase activity	hypothetical protein			PF00583||PF13302||PF13523	Acetyltransferase (GNAT) family||Acetyltransferase (GNAT) domain||Acetyltransferase (GNAT) domain	KOG4135	METABOLISM	Carbohydrate transport and metabolism	Predicted phosphoglucosamine acetyltransferase	Predicted phosphoglucosamine acetyltransferase (34301)		68.45	58.98	35.22	57.8	46.03	57.8	59.22	69.8	53.56	66.81	57.45	61.28	67.5	52.24	45.14	23.19	23.24	47.47	33.07	34.52	57.09	77.17	66.64	61.25
2925	augustus_masked-6-processed-gene-9.132-mRNA-1	Phatr3_J35055	309928	35055	NULL		HiFe-UP	0.725772	0.780259	KOG Class Carbohydrate		0	other localisation		hypothetical protein					KOG2246	METABOLISM	Carbohydrate transport and metabolism	Galactosyltransferases	Galactosyltransferases (35055)		3.8	5.25	5.34	5.56	6.28	1.31	3.76	1.72	3.48	6.35	7.57	3.69	4.55	1.4	4.24	6.26	2.69	8.5	4.58	1.46	4.08	8.96	1.45	5.62
3222	augustus_masked-11-processed-gene-3.40-mRNA-1	Phatr3_J3639	302225	3639	grey			1.5785	1.00419	KOG Class Carbohydrate		0	signal peptide	metabolic process||oxidoreductase activity||oxidation-reduction process	myo-inositol 2-dehydrogenase putative (EC:1.1.1.18)			PF01408||PF02894	Oxidoreductase family, NAD-binding Rossmann fold||Oxidoreductase family, C-terminal alpha/beta domain	KOG2741	METABOLISM	Carbohydrate transport and metabolism	Dimeric dihydrodiol dehydrogenase	Dimeric dihydrodiol dehydrogenase (3639)	TIGR04380||_GAP_	157.23	166.78	104.2	124.53	133.11	86.11	203.61	30.71	158.21	203.37	40.81	76.47	252.78	27.37	68.95	248.73	47.14	116.3	153.74	39.49	50	110.97	64.8	177.15
3302	augustus_masked-11-processed-gene-3.81-mRNA-1	Phatr3_J36726	302194	36726	magenta	DaUP	DaUP	0.930231	0.351021	KOG Class Carbohydrate		0	chloroplast	cytoplasm||glycolipid transporter activity||glycolipid transport||glycolipid binding	hypothetical protein			PF08718	Glycolipid transfer protein (GLTP)	KOG3221	METABOLISM	Carbohydrate transport and metabolism	Glycolipid transfer protein	Glycolipid transfer protein (36726)		32.96	8.86	26.28	24.38	31	2.77	14.45	2.74	10.15	5.76	19.08	29.91	32.59	3.47	20.35	9.9	23.91	20.92	22.3	5.72	16.4	12.01	11.65	5.79
3324	augustus_masked-11-processed-gene-6.24-mRNA-1	Phatr3_J36846	300174	36846	grey60	DaUP		1.1842	0.673045	KOG Class Carbohydrate		0	signal peptide		hypothetical protein			PF08547	Complex I intermediate-associated protein 30 (CIA30)	KOG1203	METABOLISM	Carbohydrate transport and metabolism	Predicted dehydrogenase	Predicted dehydrogenase (36846)		56.39	96.34	104.46	63.95	105.35	31.81	54.41	42.43	71.36	80.54	131.03	68.22	92.33	49.15	82.79	59.68	63.62	93.34	52.89	20.25	76.18	43.72	62.12	97.49
3360	augustus_masked-bd_32x35-processed-gene-1.49-mRNA-1	Phatr3_EG02374	308228	36_bd	tan	LoFe-UP	LiUP	1.17835	1.13796	KOG Class Carbohydrate		1	signal anchor	"mannosyl-oligosaccharide 1,2-alpha-mannosidase activity||calcium ion binding||membrane"	"hypothetical protein; K01230 mannosyl-oligosaccharide alpha-1,2-mannosidase [EC:3.2.1.113]"	"mannosyl-oligosaccharide alpha-1,2-mannosidase [EC:3.2.1.113]"	N-Glycan biosynthesis || Various types of N-glycan biosynthesis || Protein processing in endoplasmic reticulum	PF01532	Glycosyl hydrolase family 47	KOG2204	METABOLISM	Carbohydrate transport and metabolism	Mannosyl-oligosaccharide alpha-1,2-mannosidase and related glycosyl hydrolases	Mannosyl-oligosaccharide alpha-1,2-mannosidase and related glycosyl hydrolases (36_bd)		27.31	38.02	34.7	26.52	23.04	19	28.77	26.72	30.62	44.36	45.95	26.35	28.33	23.76	29.04	36.39	16.56	21.04	19.7	14.43	24.6	53.29	18.78	30.6
3416	maker-12-snap-gene-6.288-mRNA-1	Phatr3_J37232	308465	37232	yellow			1.27995	0.832711	KOG Class Carbohydrate		0	mitochondrion		hypothetical protein					KOG0450	METABOLISM	Carbohydrate transport and metabolism	2-oxoglutarate dehydrogenase, E1 subunit	2-oxoglutarate dehydrogenase, E1 subunit (37232)		22.83	10.68	9.27	20.77	20.08	13.54	15.34	19.39	17.82	18.03	12.82	31.08	18.26	17.75	8.53	9.98	21.02	15.86	25.79	14.12	12.9	42.72	11.93	13.3
3438	augustus_masked-12-processed-gene-8.79-mRNA-1	Phatr3_J37328	310478	37328	NULL	LoFe-UP	LoFe-UP	1.79236	0.757191	KOG Class Carbohydrate		0	mitochondrion	"metabolic process||oxidoreductase activity, acting on the aldehyde or oxo group of donors, disulfide as acceptor"	hypothetical protein			PF00676	Dehydrogenase E1 component	KOG0450	METABOLISM	Carbohydrate transport and metabolism	2-oxoglutarate dehydrogenase, E1 subunit	2-oxoglutarate dehydrogenase, E1 subunit (37328)		4.7	3.9	2.85	7.13	4.66	4.46	4.04	4.49	4.17	6.19	4.29	6.98	10.45	5.94	3.2	2.47	2.51	2.91	4.42	2.12	2.01	6.6	4.93	4.72
3477	augustus_masked-13-processed-gene-6.65-mRNA-1	Phatr3_J37519	306479	37519	red	LiUP	LiUP	0.837261	2.61695	KOG Class Carbohydrate		0	other localisation		hypothetical protein			PF00300	Histidine phosphatase superfamily (branch 1)	KOG4754	METABOLISM	Carbohydrate transport and metabolism	Predicted phosphoglycerate mutase	Predicted phosphoglycerate mutase (37519)		39.1	34.54	9.17	15.83	22.79	60.02	65.2	67.66	32.64	22.65	10.89	19.38	29.41	90.13	61.91	17.7	13.62	21.55	23.02	54.99	40.37	109.21	29.86	27.94
3558	augustus_masked-14-processed-gene-4.55-mRNA-1	Phatr3_J37855	308609	37855	grey			0.984414	0.861342	KOG Class Carbohydrate		1	other localisation		hypothetical protein			PF13896	Glycosyl-transferase for dystroglycan	KOG3765	METABOLISM	Carbohydrate transport and metabolism	Predicted glycosyltransferase	Predicted glycosyltransferase (37855)		17.8	15.94	14.07	15.47	19.24	6.34	9.31	10.09	13.94	9.92	14.18	12.23	9.35	9.61	11.39	14.33	11.55	23.23	11.36	4.98	8.62	14.15	9.99	12.09
3622	augustus_masked-15-processed-gene-1.35-mRNA-1	Phatr3_J38120	304560	38120	NULL			0.910113	0.811573	KOG Class Carbohydrate		1	signal anchor	"transferase activity, transferring glycosyl groups"	hypothetical protein			PF01501	Glycosyl transferase family 8	KOG1950	METABOLISM	Carbohydrate transport and metabolism	Glycosyl transferase, family 8 - glycogenin	Glycosyl transferase, family 8 - glycogenin (38120)		24.41	14.75	5.11	5.39	16.15	0.43	7.76	0.34	8.55	6.19	3.5	10.7	6.45	0.46	8.58	11.78	10.73	9.7	8.27	0.57	7.4	0.38	8.56	9.28
3669	snap_masked-10-processed-gene-2.58-mRNA-1	Phatr3_J46387	308336	38407	midnightblue	DaUP		1.24674	0.727145	KOG Class Carbohydrate		6	signal peptide	"metabolic process||oxidoreductase activity, acting on the aldehyde or oxo group of donors, disulfide as acceptor"	hypothetical protein			PF00676	Dehydrogenase E1 component	KOG0450	METABOLISM	Carbohydrate transport and metabolism	2-oxoglutarate dehydrogenase, E1 subunit	2-oxoglutarate dehydrogenase, E1 subunit (46387)		21.22	26.03	25.42	26.75	18.76	8.21	15.38	14.75	17.98	19.65	25.49	21.03	28.01	14.66	19.81	22.91	23.61	27.06	17.15	6.39	15.35	23.29	17.32	19.67
3863	augustus_masked-19-processed-gene-3.121-mRNA-1	Phatr3_J39281	302719	39281	NULL	DaUP		0.880187	0.473992	KOG Class Carbohydrate		0	other localisation		hypothetical protein					KOG2246	METABOLISM	Carbohydrate transport and metabolism	Galactosyltransferases	Galactosyltransferases (39281)		7.47	6.02	4.61	8.78	13.47	2.29	3.05	3.09	4.14	5.24	9.1	16.31	10.55	2.44	5.06	11.34	8.82	5.74	23.57	2.42	2.41	19.07	4.14	3.44
3864	snap_masked-19-processed-gene-1.39-mRNA-1	Phatr3_J39282	308854	39282	green	DaUP		1.19414	0.563598	KOG Class Carbohydrate		0	other localisation	alpha-L-fucosidase activity||carbohydrate metabolic process	hypothetical protein			PF01120	Alpha-L-fucosidase	KOG3340	METABOLISM	Carbohydrate transport and metabolism	Alpha-L-fucosidase	Alpha-L-fucosidase (39282)		55.31	43.95	30.11	90.37	58.14	16.18	32.46	40.46	36.42	58.15	67.76	108.04	94.77	30.37	26.03	61.18	45.45	40.11	79.27	15.82	19.77	186.02	31.14	38.83
4002	RICE:10150141	Phatr3_J39942	311102	39942	blue	DaUP	DaUP+HiFe-UP	0.755366	0.28943	KOG Class Carbohydrate		0	other localisation	carbohydrate metabolic process||isomerase activity	hypothetical protein; K01792 glucose-6-phosphate 1-epimerase [EC:5.1.3.15]	glucose-6-phosphate 1-epimerase [EC:5.1.3.15]	Glycolysis / Gluconeogenesis	PF01263	Aldose 1-epimerase	KOG1594	METABOLISM	Carbohydrate transport and metabolism	Uncharacterized enzymes related to aldose 1-epimerase	Uncharacterized enzymes related to aldose 1-epimerase (39942)		233.92	150.06	146.51	271.7	315.86	68.22	79.44	50.43	63.27	61.1	149.78	482.2	492.9	67.8	60.42	109.39	195.86	311.2	358.19	49.7	46.79	377.49	97.17	141.31
4014	augustus_masked-21-processed-gene-5.55-mRNA-1	Phatr3_J40022	300969	40022	NULL			1.6274	0.931005	KOG Class Carbohydrate		0	other localisation		hypothetical protein					KOG2246	METABOLISM	Carbohydrate transport and metabolism	Galactosyltransferases	Galactosyltransferases (40022)		2.05	3.31	2.52	7.27	3.08	5.05	4.11	5.74	4.14	5.43	5.96	3.53	8.33	2.89	1.75	1.97	0.72	2	3.03	2.11	2.73	13.05	4.21	5.31
4080	augustus_masked-23-processed-gene-3.77-mRNA-1	Phatr3_J40325	309259	40325	NULL			0.865287	1.00845	KOG Class Carbohydrate		0	other localisation	protein kinase activity||ATP binding||protein phosphorylation	hypothetical protein			PF00069||PF04802||PF07714	Protein kinase domain||Component of IIS longevity pathway SMK-1||Protein tyrosine kinase	KOG2175	METABOLISM	Carbohydrate transport and metabolism	Protein predicted to be involved in carbohydrate metabolism	Protein predicted to be involved in carbohydrate metabolism (40325)		13.4	7.54	7.15	10.59	9.91	12.61	4.95	12.62	9.47	9.25	9.66	13.29	5.71	9.96	9.09	6.01	16.44	10.76	10.16	11.9	7.88	13.53	8.58	7.08
4183	augustus_masked-25-processed-gene-3.64-mRNA-1	Phatr3_J40785	309302	40785	NULL	LoFe-UP	LoFe-UP	2.13608	0.757282	KOG Class Carbohydrate		0	signal peptide		hypothetical protein					KOG2246	METABOLISM	Carbohydrate transport and metabolism	Galactosyltransferases	Galactosyltransferases (40785)		7.65	5.44	2.32	8.56	4.48	3.37	7.06	3.96	5.25	7.16	10.92	7.95	7.92	3.45	3.1	1.72	1.25	4.02	7.66	2.15	6.64	5.92	2.24	4.25
4238	augustus_masked-27-processed-gene-2.34-mRNA-1	Phatr3_J41063	309379	41063	darkturquoise	LiUP	LiUP	0.878721	6.52922	KOG Class Carbohydrate		0	signal peptide		hypothetical protein			PF00300	Histidine phosphatase superfamily (branch 1)	KOG0235	METABOLISM	Carbohydrate transport and metabolism	Phosphoglycerate mutase	Phosphoglycerate mutase (41063)		69.78	97.31	13.28	10.67	14.8	20.85	83.5	38.52	60.74	76.8	4.25	17.52	8.03	56.01	64.47	133.77	5.77	12.61	15.66	74.86	60.93	72.21	47.13	67.28
4244	augustus_masked-27-processed-gene-3.34-mRNA-1	Phatr3_J41088	303211	41088	blue	LoFe-UP+DaUP		1.4254	0.811631	KOG Class Carbohydrate		0	signal peptide		hypothetical protein					KOG0747	METABOLISM	Carbohydrate transport and metabolism	Putative NAD+-dependent epimerases	Putative NAD+-dependent epimerases (41088)		44.16	42.09	20.97	51.33	42.21	13.85	45.38	25.08	34.22	37.45	50.31	45.26	37.32	30.92	24.56	27.81	36.46	33.15	34.98	18.34	36.02	38.34	26.47	31.03
4291	maker-29-augustus-gene-1.97-mRNA-1	Phatr3_EG02210	301234	41294	NULL	DaUP	DaUP	0.891217	0.145712	KOG Class Carbohydrate		0	other localisation	"hydrolase activity, hydrolyzing O-glycosyl compounds||carbohydrate metabolic process"	hypothetical protein			PF00232||PF07727	Glycosyl hydrolase family 1||Reverse transcriptase (RNA-dependent DNA polymerase)	KOG0626	METABOLISM	Carbohydrate transport and metabolism	Beta-glucosidase, lactase phlorizinhydrolase, and related proteins	Beta-glucosidase, lactase phlorizinhydrolase, and related proteins (41294)	beta-galactosidase||_GAP_	9.4	2.58	9.87	22.59	21.78	0.77	3.18	1.46	3.4	2.43	12.88	16.76	16.56	1.66	5.18	2.83	12.52	17.84	23	0.87	3.06	1.66	3.33	2.16
4413	augustus_masked-15-processed-gene-3.38-mRNA-1	Phatr3_J42169	306612	42169	lightyellow	LoFe-UP		2.0579	1.324	KOG Class Carbohydrate		0	other localisation	hydrolase activity	hypothetical protein; K01090 protein phosphatase [EC:3.1.3.16]	serine/threonine-protein phosphatase 4 catalytic subunit [EC:3.1.3.16]		PF00149	Calcineurin-like phosphoesterase	KOG0372	METABOLISM	Carbohydrate transport and metabolism	Serine/threonine specific protein phosphatase involved in glycogen accumulation, PP2A-related	Serine/threonine specific protein phosphatase involved in glycogen accumulation, PP2A-related (42169)		40.6	30.29	12.37	39.79	42.97	65.06	99.38	73.21	36.2	29.46	33.65	29.58	57.49	69.69	16.59	7.5	8.46	40.49	35.99	37.69	55.73	31.32	45.65	35.07
4465	augustus_masked-1-processed-gene-3.30-mRNA-1	Phatr3_J42483	300783	42483	darkorange			0.775577	1.25473	KOG Class Carbohydrate		0	other localisation	catalytic activity||metabolic process||oxidoreductase activity||cellular metabolic process||coenzyme binding	hypothetical protein			PF00106||PF01370||PF05368||PF13460	short chain dehydrogenase||NAD dependent epimerase/dehydratase family||NmrA-like family||NADH(P)-binding	KOG1203	METABOLISM	Carbohydrate transport and metabolism	Predicted dehydrogenase	Predicted dehydrogenase (42483)		92.39	90.98	11.32	17.68	35.42	1.92	40.89	3.37	47.32	54.98	29.12	28.31	52.54	1.94	48.99	108.65	16.01	20.89	26.45	0.69	33.42	12.48	42.16	66.47
4491	augustus_masked-1-processed-gene-3.28-mRNA-1	Phatr3_J42527	302746	42527	magenta	DaUP		0.890729	0.590563	KOG Class Carbohydrate		0	other localisation	"carbohydrate metabolic process||phosphotransferase activity, alcohol group as acceptor"	hypothetical protein			PF00370||PF02782	FGGY family of carbohydrate kinases, N-terminal domain||FGGY family of carbohydrate kinases, C-terminal domain	KOG2517	METABOLISM	Carbohydrate transport and metabolism	Ribulose kinase and related carbohydrate kinases	Ribulose kinase and related carbohydrate kinases (42527)		74.57	77.73	87.83	109.51	154.72	43.12	49.54	39.9	50.45	47.52	51.11	95.08	57.53	53.17	80.15	75.29	190.06	118.92	115.87	70.52	40.87	74.18	53.05	46.6
4499	maker-1-augustus-gene-3.103-mRNA-1	Phatr3_J42538	302753	42538	yellow			1.312	0.691914	KOG Class Carbohydrate		6	other localisation	transporter activity||transport||membrane	hypothetical protein			PF00230	Major intrinsic protein	KOG0223	METABOLISM	Carbohydrate transport and metabolism	Aquaporin (major intrinsic protein family)	Aquaporin (major intrinsic protein family) (42538)		27.85	8.63	8.94	18.46	19.3	6.77	14.09	17.54	9.44	6.28	14.97	38.31	10.71	12.7	7.47	8.74	13.41	10.55	60.59	14.14	7.23	47.63	6.65	8.71
4570	maker-1-augustus-gene-7.119-mRNA-1	Phatr3_J42659	302838	42659	cyan			0.895183	0.95499	KOG Class Carbohydrate		0	signal peptide	catalytic activity||cellular metabolic process||coenzyme binding	hypothetical protein			PF01370||PF05368||PF13460	D dependent epimerase/dehydratase family||NmrA-like family||NADH(P)-binding	KOG1203	METABOLISM	Carbohydrate transport and metabolism	Predicted dehydrogenase	Predicted dehydrogenase (42659)		190.68	192.94	187.31	148.83	147.3	103.35	250.08	138.56	249.08	200.88	178.34	117.85	199.6	169.32	269.65	124.23	173.78	136.97	83.1	88.08	216.85	125.34	200.65	204.69
4669	RICE:10144857	Phatr3_J42835	302777	42835	red	LiUP	LiUP	1.29046	3.72212	KOG Class Carbohydrate		0	chloroplast	metabolic process||oxidoreductase activity	hypothetical protein			PF00106||PF05368||PF13460	short chain dehydrogenase||NmrA-like family||NADH(P)-binding	KOG1203	METABOLISM	Carbohydrate transport and metabolism	Predicted dehydrogenase	Predicted dehydrogenase (42835)		53.04	49.92	3.57	22.41	17.85	129.2	91.01	84.44	57.71	56.49	6.97	23.36	45.36	78.71	48.44	50.88	1.86	17.96	21.31	40.61	67.26	113.51	43.69	46.44
4748	augustus_masked-1-processed-gene-17.28-mRNA-1	Phatr3_J42962	310927	42962	magenta	DaUP	DaUP	1.30133	0.33045	KOG Class Carbohydrate		0	other localisation	glycerone kinase activity||glycerol metabolic process				PF02733||PF02734	Dak1 domain||DAK2 domain	KOG2426	METABOLISM	Carbohydrate transport and metabolism	Dihydroxyacetone kinase/glycerone kinase	Dihydroxyacetone kinase/glycerone kinase (42962)		23.2	17.11	20.42	29.34	22.81	0.98	11.89	2.76	14.61	17.54	50.5	30.64	26.73	2.63	8.37	14.24	22.52	21.65	25.38	1.01	7.31	10.21	10.19	13.73
4874	augustus_masked-1-processed-gene-22.25-mRNA-1	Phatr3_J43169	304852	43169	red	LiUP		0.885454	2.00191	KOG Class Carbohydrate		0	chloroplast	catalytic activity||cellular metabolic process||coenzyme binding	hypothetical protein			PF01370||PF13460	D dependent epimerase/dehydratase family||NADH(P)-binding	KOG0747	METABOLISM	Carbohydrate transport and metabolism	Putative NAD+-dependent epimerases	Putative NAD+-dependent epimerases (43169)		88.76	68	3.36	35.95	57.77	72.09	115.36	122.89	136.99	60.23	3.07	26.21	117.45	154.72	120.69	58.28	1.93	47.79	37.11	66.65	125.81	113.94	136.67	70.48
4950	augustus_masked-2-processed-gene-1.28-mRNA-1	Phatr3_J43298	301259	43298	turquoise			0.929488	1.20148	KOG Class Carbohydrate		0	other localisation		hypothetical protein			PF00300	Histidine phosphatase superfamily (branch 1)	KOG3734	METABOLISM	Carbohydrate transport and metabolism	Predicted phosphoglycerate mutase	Predicted phosphoglycerate mutase (43298)		8.87	3.46	13.46	3.52	4.18	23.02	4.61	19.22	16.26	23.21	34.64	4.86	3.3	14.59	8.99	6.41	10.52	3.23	6.51	13.58	15.62	11.36	21.15	32.49
5034	augustus_masked-2-processed-gene-5.43-mRNA-1	Phatr3_J43422	305448	43422	grey	LoFe-UP		1.45764	0.837057	KOG Class Carbohydrate		0	other localisation	protein binding||identical protein binding	hypothetical protein			PF00515||PF07719||PF07721||PF10602||PF12895||PF13174||PF13176||PF13181||PF13374||PF13414||PF13424||PF13428||PF13429||PF13431||PF13432||PF14559||PF14938	Tetratricopeptide repeat||Tetratricopeptide repeat||Tetratricopeptide repeat||26S proteasome subunit RPN7||Anaphase-promoting complex, cyclosome, subunit 3||Tetratricopeptide repeat||Tetratricopeptide repeat||Tetratricopeptide repeat||Tetratricopeptide repeat||TPR repeat||Tetratricopeptide repeat||Tetratricopeptide repeat||Tetratricopeptide repeat||Tetratricopeptide repeat||Tetratricopeptide repe…	KOG4626	METABOLISM	Carbohydrate transport and metabolism	O-linked N-acetylglucosamine transferase OGT	O-linked N-acetylglucosamine transferase OGT (43422)		34.62	40.42	27.26	52.96	63.25	41.29	53.81	28.45	30.93	33.86	38.24	48.16	34.69	24.28	28.98	29.82	21	65.7	52.51	24.95	35.19	42.81	21.92	27.65
5151	augustus_masked-2-processed-gene-10.55-mRNA-1	Phatr3_J43615	305419	43615	blue	LoFe-UP+DaUP		1.30841	0.774679	KOG Class Carbohydrate		1	signal peptide	acetylglucosaminyltransferase activity||membrane	hypothetical protein			PF02485	Core-2/I-Branching enzyme	KOG0799	METABOLISM	Carbohydrate transport and metabolism	Branching enzyme	Branching enzyme (43615)		26.05	26.2	24.17	50.54	41.5	17.53	40.7	31.12	25.47	24.62	31.53	33.73	32.43	29	22.5	23.29	27.19	38.32	30.96	22.85	24.63	42.82	24.77	18.96
5194	augustus_masked-2-processed-gene-12.111-mRNA-1	Phatr3_J43685	309550	43685	magenta	DaUP	DaUP	1.24698	0.404356	KOG Class Carbohydrate		0	other localisation	oxidoreductase activity	hypothetical protein			PF01408	Oxidoreductase family, NAD-binding Rossmann fold	KOG2741	METABOLISM	Carbohydrate transport and metabolism	Dimeric dihydrodiol dehydrogenase	Dimeric dihydrodiol dehydrogenase (43685)		228.99	93.82	146.99	105.72	147.73	5.4	35.61	5.08	54.08	82.41	78.8	120.26	107.85	6.26	27.81	120.54	138.68	116.05	128.13	7.09	19.86	6.31	73.07	116.57
5411	augustus_masked-3-processed-gene-8.28-mRNA-1	Phatr3_J44040	309641	44040	NULL	HiFe-UP	HiFe-UP	0.685172	0.967084	KOG Class Carbohydrate		1	signal peptide		UDP-N-acetylglucosamine--peptide N-acetylglucosaminyltransferase (EC:2.4.1.-); K09667 polypeptide N-acetylglucosaminyltransferase [EC:2.4.1.-]	polypeptide N-acetylglucosaminyltransferase [EC:2.4.1.-]	Other types of O-glycan biosynthesis	PF13844	Glycosyl transferase family 41	KOG4626	METABOLISM	Carbohydrate transport and metabolism	O-linked N-acetylglucosamine transferase OGT	O-linked N-acetylglucosamine transferase OGT (44040)		6.18	6.74	11.54	8.29	11.07	11.21	5.75	7.45	8.53	6.95	9.35	5.54	7.69	8.96	7.55	13.06	7.09	15.11	5.79	6.34	9.87	3.59	10.8	8.97
5455	augustus_masked-3-processed-gene-10.51-mRNA-1	Phatr3_J44117	305509	44117	grey		HiFe-UP+LiUP	0.920716	1.30618	KOG Class Carbohydrate		10	signal peptide	"endoplasmic reticulum membrane||transferase activity, transferring hexosyl groups"	"dolichyl pyrophosphate Glc1Man9GlcNAc2 alpha-1,3-glucosyltransferase (EC:2.4.1.-); K03848 alpha-1,3-glucosyltransferase [EC:2.4.1.-]"	"alpha-1,3-glucosyltransferase [EC:2.4.1.267]"	N-Glycan biosynthesis	PF03155	ALG6, ALG8 glycosyltransferase family	KOG2575	METABOLISM	Carbohydrate transport and metabolism	Glucosyltransferase - Alg6p	Glucosyltransferase - Alg6p (44117)		78.35	75.69	38.87	69.16	48.3	29.44	47.49	45.97	57.59	62.61	50.44	42.75	34.89	45.67	72.6	74.8	50.94	71.19	41.28	41.03	52.68	77.58	36.53	52.7
5602	augustus_masked-4-processed-gene-4.53-mRNA-1	Phatr3_J44338	301552	44338	purple			1.1004	1.05594	KOG Class Carbohydrate		0	other localisation	"integral component of membrane||transferase activity, transferring hexosyl groups"	hypothetical protein			PF03314||PF05637	Protein of unknown function, DUF273||galactosyl transferase GMA12/MNN10 family	KOG4748	METABOLISM	Carbohydrate transport and metabolism	Subunit of Golgi mannosyltransferase complex	Subunit of Golgi mannosyltransferase complex (44338)		122.63	142.18	89.63	117.38	85.32	39.06	81.16	49.3	90.53	103.83	128.65	72.19	45.02	62.98	135.9	84.14	80.82	136.65	85.17	59.79	88.02	56.64	58.8	101.9
5603	snap_masked-4-processed-gene-4.92-mRNA-1	Phatr3_J44339	301546	44339	grey	LoFe-UP+LiUP	LiUP	1.55844	1.77405	KOG Class Carbohydrate		1	other localisation	"integral component of membrane||transferase activity, transferring hexosyl groups"	hypothetical protein			PF03314||PF05637	Protein of unknown function, DUF273||galactosyl transferase GMA12/MNN10 family	KOG4748	METABOLISM	Carbohydrate transport and metabolism	Subunit of Golgi mannosyltransferase complex	Subunit of Golgi mannosyltransferase complex (44339)		18.57	25.26	9.36	19.1	11.97	52.18	25.49	37.95	30.38	33.36	40.31	21.8	25.14	36.81	18.08	12.94	3.5	11.47	10.32	25.79	25.45	50.12	19.79	23.54
5710	augustus_masked-4-processed-gene-7.45-mRNA-1	Phatr3_J44517	303631	44517	yellow	DaUP		1.09478	0.603345	KOG Class Carbohydrate		0	other localisation		hypothetical protein			PF13896	Glycosyl-transferase for dystroglycan	KOG3765	METABOLISM	Carbohydrate transport and metabolism	Predicted glycosyltransferase	Predicted glycosyltransferase (44517)		21.59	10.7	7.36	16.49	14.38	3.93	6.85	9.99	9.84	12.47	12.3	24.32	19.19	8.04	10.82	6.22	17.62	11.79	26.88	4	6.84	16.18	8.04	9.12
5727	augustus_masked-4-processed-gene-8.21-mRNA-1	Phatr3_J44537	307719	44537	NULL		LiUP	1.28282	1.08297	KOG Class Carbohydrate		1	signal peptide		hypothetical protein			PF13896	Glycosyl-transferase for dystroglycan	KOG3765	METABOLISM	Carbohydrate transport and metabolism	Predicted glycosyltransferase	Predicted glycosyltransferase (44537)		5.12	13.46	3.38	5.69	4.65	4.06	9.52	6.61	5.28	9.8	5.01	5.34	3.1	6.52	3.75	9.32	2.16	5.89	7.24	4.64	5.5	6.88	4.5	7.48
5740	snap_masked-4-processed-gene-11.164-mRNA-1	Phatr3_EG02392	305737	44564	royalblue	DaUP		1.19825	0.725046	KOG Class Carbohydrate		0	other localisation		hypothetical protein			PF13896||PF14033	Glycosyl-transferase for dystroglycan||Protein of unknown function (DUF4246)	KOG3765	METABOLISM	Carbohydrate transport and metabolism	Predicted glycosyltransferase	Predicted glycosyltransferase (44564)		34.72	39.91	44.82	55.9	54.63	34.83	46.75	28.81	32.14	41.56	62.08	53.05	74.53	34.45	25.97	42.19	33.67	44.51	52.68	30.66	51.3	43.41	28.64	44.32
5914	augustus_masked-5-processed-gene-5.54-mRNA-1	Phatr3_J44871	305811	44871	grey		LiUP	0.905874	1.08676	KOG Class Carbohydrate		6	signal peptide	transporter activity||transport||membrane	hypothetical protein			PF00230	Major intrinsic protein	KOG0224	METABOLISM	Carbohydrate transport and metabolism	Aquaporin (major intrinsic protein family)	Aquaporin (major intrinsic protein family) (44871)		85.44	59.34	48.33	34.06	52.63	24.1	32.54	34.98	58.3	43.44	47.77	57.94	70.48	35.72	34.44	51.37	30.31	43.47	33.36	14.48	21.02	53.64	60.98	60.52
5923	augustus_masked-5-processed-gene-5.23-mRNA-1	Phatr3_J44884	311732	44884	grey	LoFe-UP		1.45861	1.01413	KOG Class Carbohydrate		1	signal peptide	"hydrolase activity, hydrolyzing O-glycosyl compounds||carbohydrate metabolic process"	chitinase glycoside hydrolase family 1 (EC:3.2.1.14)			PF00704	Glycosyl hydrolases family 18	KOG2806	METABOLISM	Carbohydrate transport and metabolism	Chitinase	Chitinase (44884)		92.1	63.21	48.64	38.84	55.82	24.28	49.37	56.78	74.2	80.22	74.66	48.63	60.97	43.2	49.33	20.92	33.84	46.56	53.28	28.3	45.82	87.66	41.91	65.96
5940	augustus_masked-5-processed-gene-8.35-mRNA-1	Phatr3_J44906	311775	44906	blue	DaUP	DaUP	1.16673	0.55842	KOG Class Carbohydrate		0	other localisation	"biosynthetic process||hydroxymethyl-, formyl- and related transferase activity"	formyltetrahydrofolate deformylase (EC:3.5.1.10)			PF00551	Formyl transferase	KOG3076	METABOLISM	Carbohydrate transport and metabolism	5'-phosphoribosylglycinamide formyltransferase	5'-phosphoribosylglycinamide formyltransferase (44906)	formyltetrahydrofolate deformylase	58.6	36.02	42.89	48.54	37.26	4.26	36.77	23.72	40.24	39.51	45.53	57.79	55.91	24.22	27.19	28.65	59.69	50.9	43.43	11.52	26.11	25.68	29.49	45.87
5961	augustus_masked-5-processed-gene-8.58-mRNA-1	Phatr3_J44936	307807	44936	darkgrey			0.993939	1.29974	KOG Class Carbohydrate		0	signal peptide		hypothetical protein			PF08547	Complex I intermediate-associated protein 30 (CIA30)	KOG1203	METABOLISM	Carbohydrate transport and metabolism	Predicted dehydrogenase	Predicted dehydrogenase (44936)		21	12.95	12.73	11.87	8.51	22.7	30.67	24.22	22.27	17.24	21.52	11.6	14.99	29.9	19.21	4.7	12.82	8.58	17.88	23.18	34.58	4.6	27.08	17.4
6051	augustus_masked-6-processed-gene-1.29-mRNA-1	Phatr3_J45073	311852	45073	grey	DaUP		0.966166	0.700456	KOG Class Carbohydrate		1	signal peptide	"hydrolase activity, hydrolyzing O-glycosyl compounds||carbohydrate metabolic process"	hypothetical protein			PF00728	Glycosyl hydrolase family 20, catalytic domain	KOG2499	METABOLISM	Carbohydrate transport and metabolism	Beta-N-acetylhexosaminidase	Beta-N-acetylhexosaminidase (45073)		28.25	20.7	25.56	25.57	30.67	19.3	11.82	20.46	27.03	19.17	36.15	39.29	21.82	15.78	14.68	21.65	18.24	28.83	26.78	11.97	21.06	19.86	15.36	20.02
6164	snap_masked-6-processed-gene-6.170-mRNA-1	Phatr3_J45258	305879	45258	turquoise		LiUP	1.18001	1.16269	KOG Class Carbohydrate		0	signal peptide	sulfotransferase activity	hypothetical protein			PF00685	Sulfotransferase domain	KOG4157	METABOLISM	Carbohydrate transport and metabolism	beta-1,6-N-acetylglucosaminyltransferase, contains WSC domain	beta-1,6-N-acetylglucosaminyltransferase, contains WSC domain (45258)		27.18	25.46	21.25	25.42	29.07	42.12	22.01	38.18	20.25	23.07	18.33	28.6	27.1	37.08	34.57	19.46	21	23.93	36.58	33.35	31.86	38.13	24.62	23.4
6189	augustus_masked-6-processed-gene-9.89-mRNA-1	Phatr3_J45308	307906	45308	green	LoFe-UP+DaUP	DaUP	1.36345	0.583413	KOG Class Carbohydrate		0	signal peptide		ribokinase			PF00294||PF01261||PF08543	pfkB family carbohydrate kinase||Xylose isomerase-like TIM barrel||Phosphomethylpyrimidine kinase	KOG2855	METABOLISM	Carbohydrate transport and metabolism	Ribokinase	Ribokinase (45308)		20.62	13.39	21.84	26.89	22.72	10.97	18.25	18.82	13.84	19.31	32.07	30.61	28.14	16.92	11.35	18.11	19.26	18.59	29.54	15.19	12.9	26.13	14.95	13.73
6266	augustus_masked-7-processed-gene-2.79-mRNA-1	Phatr3_J45434	305972	45434	cyan			0.932945	1.02845	KOG Class Carbohydrate		0	other localisation	"catalytic activity||3-beta-hydroxy-delta5-steroid dehydrogenase activity||steroid biosynthetic process||oxidoreductase activity, acting on the CH-OH group of donors, NAD or NADP as acceptor||cellular metabolic process||coenzyme binding||oxidation-reduction process"	nad-dependent epimerase/dehydratase			PF01073||PF01370||PF07993	3-beta hydroxysteroid dehydrogenase/isomerase family||NAD dependent epimerase/dehydratase family||Male sterility protein	KOG1429	METABOLISM	Carbohydrate transport and metabolism	dTDP-glucose 4-6-dehydratase/UDP-glucuronic acid decarboxylase	dTDP-glucose 4-6-dehydratase/UDP-glucuronic acid decarboxylase (45434)		305.37	242.58	185.2	172.13	166.06	55.31	395.51	108.67	261.53	174.76	221.7	176.99	174.6	150.44	360.94	241.55	149.44	284.27	135.08	80.17	387.61	37.76	171.52	261.98
6685	augustus_masked-9-processed-gene-5.59-mRNA-1	Phatr3_J46109	304000	46109	cyan		LiUP	1.20102	1.38923	KOG Class Carbohydrate		0	other localisation	protein glycosylation||fucosyltransferase activity||membrane	hypothetical protein			PF00852	Glycosyltransferase family 10 (fucosyltransferase)	KOG2619	METABOLISM	Carbohydrate transport and metabolism	Fucosyltransferase	Fucosyltransferase (46109)		57.93	42.13	13.74	24.37	24.8	8.53	48.42	22.44	39.01	40.26	27.48	36.79	22.45	32.73	30.68	34.35	15.98	29.58	42.69	13.53	26.3	26.63	23.59	37.79
6686	maker-9-snap-gene-5.323-mRNA-1	Phatr3_J46110	310207	46110	blue			1.19212	0.935177	KOG Class Carbohydrate		0	other localisation	protein glycosylation||fucosyltransferase activity||membrane	core alphafucosyltransferase			PF00852	Glycosyltransferase family 10 (fucosyltransferase)	KOG2619	METABOLISM	Carbohydrate transport and metabolism	Fucosyltransferase	Fucosyltransferase (46110)		12.68	11.47	6.44	15.61	9.61	7.91	14.66	16.38	11.28	12.65	15.6	19.11	17.45	12.23	9.49	6.35	6.9	11.8	12.11	6.48	11.9	35.84	11.14	10.73
6704	augustus_masked-9-processed-gene-4.16-mRNA-1	Phatr3_J46140	312050	46140	blue	DaUP		1.20524	0.692791	KOG Class Carbohydrate		0	other localisation	protein binding	galactosyl transferase			PF00397||PF02709||PF10111||PF13733	WW domain||N-terminal domain of galactosyltransferase||Glycosyltransferase like family 2||N-terminal region of glycosyl transferase group 7	KOG3916	METABOLISM	Carbohydrate transport and metabolism	UDP-Gal:glucosylceramide beta-1,4-galactosyltransferase	UDP-Gal:glucosylceramide beta-1,4-galactosyltransferase (46140)		31.66	27.34	19.13	36.72	27.81	13.59	37.61	18.74	27.81	36.85	40.94	41.36	43.28	15.9	18.24	20.72	15.6	23.75	26.88	12.9	19.68	26.43	29.26	43.4
6778	augustus_masked-9-processed-gene-9.33-mRNA-1	Phatr3_J46289	306072	46289	darkred	LoFe-UP+DaUP	LoFe-UP+DaUP	1.72694	0.617116	KOG Class Carbohydrate		0	other localisation	protein binding	"hypothetical protein; K07199 5'-AMP-activated protein kinase, regulatory beta subunit"	"5'-AMP-activated protein kinase, regulatory beta subunit"	Circadian rhythm || Insulin signaling pathway || Adipocytokine signaling pathway || Hypertrophic cardiomyopathy (HCM)	PF04739	5'-AMP-activated protein kinase beta subunit, interation domain	KOG1616	METABOLISM	Carbohydrate transport and metabolism	Protein involved in Snf1 protein kinase complex assembly	Protein involved in Snf1 protein kinase complex assembly (46289)		41.7	29.44	39.37	78.11	79.3	26.61	81.03	46.96	61.17	51.85	65.46	59.38	102.83	60.71	20.61	24.86	43.61	44.78	63.95	44.68	75.06	23.24	44.48	43.03
7019	maker-11-snap-gene-4.315-mRNA-1	Phatr3_EG02011	302218	46672	yellow	DaUP		1.06549	0.742791	KOG Class Carbohydrate		0	mitochondrion		hypothetical protein			PF13896	Glycosyl-transferase for dystroglycan	KOG3765	METABOLISM	Carbohydrate transport and metabolism	Predicted glycosyltransferase	Predicted glycosyltransferase (46672)		22.43	13.63	17.17	11.48	17.45	8.64	11.38	12.52	12.69	14.99	18.18	24.3	13.82	14.5	16.39	12.63	24.71	12.69	16.87	12.09	8.03	11.32	13.64	14.43
7046	augustus_masked-11-processed-gene-4.113-mRNA-1	Phatr3_J46720	302245	46720	green	LoFe-UP+DaUP	DaUP	1.31832	0.41857	KOG Class Carbohydrate		1	signal peptide		hypothetical protein			PF05368||PF13460	NmrA-like family||NADH(P)-binding	KOG1203	METABOLISM	Carbohydrate transport and metabolism	Predicted dehydrogenase	Predicted dehydrogenase (46720)		36.92	15.95	27.03	35.94	34.48	12.71	17.25	28.7	25.99	27.93	70.81	56.05	37.18	25.43	16.04	13.71	34.02	26.09	56.78	12.5	19.03	13.71	26.56	25.11
7301	augustus_masked-12-processed-gene-8.113-mRNA-1	Phatr3_J47152	304393	47152	grey60			1.34405	1.06174	KOG Class Carbohydrate		0	other localisation	"catalytic activity||3-beta-hydroxy-delta5-steroid dehydrogenase activity||steroid biosynthetic process||dTDP-4-dehydrorhamnose reductase activity||biosynthetic process||oxidoreductase activity, acting on the CH-OH group of donors, NAD or NADP as acceptor||cellular metabolic process||extracellular polysaccharide biosynthetic process||coenzyme binding||oxidation-reduction process"	hypothetical protein			PF01073||PF01370||PF02719||PF04321||PF07993	3-beta hydroxysteroid dehydrogenase/isomerase family||NAD dependent epimerase/dehydratase family||Polysaccharide biosynthesis protein||RmlD substrate binding domain||Male sterility protein	KOG0747	METABOLISM	Carbohydrate transport and metabolism	Putative NAD+-dependent epimerases	Putative NAD+-dependent epimerases (47152)		102.55	173.04	109.67	87.73	56.81	55.25	156.79	49.78	117.73	200.76	259.15	80.95	123.26	64.57	125.15	185.21	36.29	70.78	95.53	76.98	225.82	69.1	61.23	165.72
7410	augustus_masked-13-processed-gene-2.53-mRNA-1	Phatr3_J47316	302369	47316	grey			1.12344	0.916779	KOG Class Carbohydrate		0	signal anchor	"transferase activity, transferring hexosyl groups||intrinsic component of endoplasmic reticulum membrane"	hypothetical protein			PF09258	Glycosyl transferase family 64 domain	KOG1022	METABOLISM	Carbohydrate transport and metabolism	Acetylglucosaminyltransferase EXT2/exostosin 2	Acetylglucosaminyltransferase EXT2/exostosin 2 (47316)		23.24	21.42	22.75	22.61	34.09	17.95	22.11	20.27	20.46	12.32	18.98	19.55	35.22	26.16	17.64	17.88	20.59	35.83	16.67	13.85	22.94	22.53	21.67	14.79
7444	augustus_masked-13-processed-gene-6.96-mRNA-1	Phatr3_J47367	300301	47367	greenyellow		DaUP	1.30467	0.730136	KOG Class Carbohydrate		0	signal peptide	"catalytic activity||3-beta-hydroxy-delta5-steroid dehydrogenase activity||steroid biosynthetic process||oxidoreductase activity, acting on the CH-OH group of donors, NAD or NADP as acceptor||cellular metabolic process||coenzyme binding||oxidation-reduction process"	hypothetical protein			PF01073||PF01370||PF05368||PF13460	3-beta hydroxysteroid dehydrogenase/isomerase family||NAD dependent epimerase/dehydratase family||NmrA-like family||NADH(P)-binding	KOG1203	METABOLISM	Carbohydrate transport and metabolism	Predicted dehydrogenase	Predicted dehydrogenase (47367)		61.55	39.08	48.95	86.48	54.26	54.2	59.65	84.22	80.57	147.77	148.3	86.65	71.04	67.4	63.04	26.24	44.49	35.12	68.5	48.86	96.09	73.28	78.21	103.86
7529	maker-13-snap-gene-7.507-mRNA-1	Phatr3_J47517	306450	47517	orange			0.963715	0.707578	KOG Class Carbohydrate		1	signal peptide		hypothetical protein			PF13896	Glycosyl-transferase for dystroglycan	KOG3765	METABOLISM	Carbohydrate transport and metabolism	Predicted glycosyltransferase	Predicted glycosyltransferase (47517)		46.67	69.96	60.41	44.03	27.3	12.41	18.11	13.96	20.76	45.87	67.28	71.37	47.15	14.73	49.82	86.56	32.65	29.55	54.45	27.55	34.27	60.65	17.12	43.37
7739	augustus_masked-15-processed-gene-2.19-mRNA-1	Phatr3_J47845	304535	47845	brown	DaUP		1.1222	0.616292	KOG Class Carbohydrate		1	signal anchor	catalytic activity||metabolic process||sulfuric ester hydrolase activity	hypothetical protein			PF00884||PF01663	Sulfatase||Type I phosphodiesterase / nucleotide pyrophosphatase	KOG3731	METABOLISM	Carbohydrate transport and metabolism	Sulfatases	Sulfatases (47845)		76.45	64.74	60.48	106.21	116.94	25.87	71.95	58.3	43.42	47.51	60.47	86.61	80.36	51.77	81.88	64.05	64.59	104.03	124.92	30.88	60.93	111.6	47.29	49.46
8113	augustus_masked-17-processed-gene-4.30-mRNA-1	Phatr3_J48444	306737	48444	NULL	LoFe-UP		2.19721	0.900482	KOG Class Carbohydrate		0	other localisation	"metabolic process||oxidoreductase activity, acting on the aldehyde or oxo group of donors, disulfide as acceptor"	hypothetical protein			PF00676	Dehydrogenase E1 component	KOG0450	METABOLISM	Carbohydrate transport and metabolism	2-oxoglutarate dehydrogenase, E1 subunit	2-oxoglutarate dehydrogenase, E1 subunit (48444)		4.13	2	1.92	5.6	3.65	6.8	8.96	10.11	7.34	9.17	8.31	7.48	17.31	9.22	0.33	0.69	1.02	6.27	2.81	2.27	4.67	12.83	11.46	9.11
8369	augustus_masked-19-processed-gene-5.71-mRNA-1	Phatr3_J48863	310844	48863	purple			1.28426	1.00791	KOG Class Carbohydrate		0	other localisation		hypothetical protein			PF00903||PF12681	Glyoxalase/Bleomycin resistance protein/Dioxygenase superfamily||Glyoxalase-like domain	KOG2943	METABOLISM	Carbohydrate transport and metabolism	Predicted glyoxalase	Predicted glyoxalase (48863)		95	64.51	52.29	34.34	50.48	21.48	50.25	41.39	62.69	50.96	54	55.15	37.03	51.15	55.16	50.44	60.33	40.39	58.81	44.19	35.2	45.34	41.83	54.14
8371	augustus_masked-19-processed-gene-5.77-mRNA-1	Phatr3_J48865	304799	48865	brown	DaUP	DaUP	1.11174	0.373509	KOG Class Carbohydrate		0	signal peptide	alpha-L-fucosidase activity||carbohydrate metabolic process	hypothetical protein; K01206 alpha-L-fucosidase [EC:3.2.1.51]	alpha-L-fucosidase [EC:3.2.1.51]	Other glycan degradation	PF01120	Alpha-L-fucosidase	KOG3340	METABOLISM	Carbohydrate transport and metabolism	Alpha-L-fucosidase	Alpha-L-fucosidase (48865)		39.79	27.18	28.47	44.24	55.5	2.57	22.98	7.46	26.96	25.3	37.55	41.78	57.23	16.63	16.29	28.32	51.56	49.94	43.7	4.22	13.27	19.05	13.14	21.35
8699	augustus_masked-21-processed-gene-5.62-mRNA-1	Phatr3_J49337	311111	49337	NULL		LiUP	1.21424	1.08781	KOG Class Carbohydrate		0	other localisation		hypothetical protein					KOG2246	METABOLISM	Carbohydrate transport and metabolism	Galactosyltransferases	Galactosyltransferases (49337)		4.27	5.7	3.34	4.91	4.78	6.69	5.9	7.82	5.41	6.43	6.57	5.02	12.59	6.08	4.61	6.24	1.33	4.41	4.92	3.8	3.6	15.49	5.74	4.6
8765	augustus_masked-22-processed-gene-2.56-mRNA-1	Phatr3_J49437	309197	49437	darkorange		LiUP	0.858027	1.33918	KOG Class Carbohydrate		1	signal peptide	catalytic activity||oxidoreductase activity||cellular metabolic process||coenzyme binding||oxidation-reduction process	nucleoside-diphosphate-sugar epimerases-like protein			PF01370||PF03435||PF05368||PF13460	D dependent epimerase/dehydratase family||Saccharopine dehydrogenase||NmrA-like family||NADH(P)-binding	KOG1203	METABOLISM	Carbohydrate transport and metabolism	Predicted dehydrogenase	Predicted dehydrogenase (49437)		16.98	29.95	19.44	13.44	16.95	7.34	27.56	12.66	21.09	24.75	17.83	8.91	18.32	12.5	24.68	23.8	8.94	18.55	12.6	9.15	27.32	11.54	17.84	28.6
8846	maker-23-snap-gene-3.272-mRNA-1	Phatr3_J49563	303090	49563	NULL	LoFe-UP+DaUP	DaUP	1.52295	0.4335	KOG Class Carbohydrate		0	other localisation	"hydrolase activity, hydrolyzing O-glycosyl compounds||carbohydrate metabolic process"	hypothetical protein; K12373 hexosaminidase [EC:3.2.1.52]	hexosaminidase [EC:3.2.1.52]	Other glycan degradation || Amino sugar and nucleotide sugar metabolism || Glycosaminoglycan degradation || Glycosphingolipid biosynthesis - globo series || Glycosphingolipid biosynthesis - ganglio series || Lysosome	PF00728||PF14845	Glycosyl hydrolase family 20, catalytic domain||beta-acetyl hexosaminidase like	KOG2499	METABOLISM	Carbohydrate transport and metabolism	Beta-N-acetylhexosaminidase	Beta-N-acetylhexosaminidase (49563)		5.69	5.83	7.23	12.79	9.87	1.44	6.71	3.27	6.15	5.42	7.89	9.97	16.66	4.29	3.28	3.84	6.4	12.32	6.38	1.34	5.78	4.48	6.93	6.98
8859	snap_masked-23-processed-gene-1.26-mRNA-1	Phatr3_J49580	303074	49580	brown	DaUP		1.20401	0.458655	KOG Class Carbohydrate		0	signal peptide		hypothetical protein			PF08547	Complex I intermediate-associated protein 30 (CIA30)	KOG1203	METABOLISM	Carbohydrate transport and metabolism	Predicted dehydrogenase	Predicted dehydrogenase (49580)		37.37	58.06	107.17	70.13	61.45	31	61.67	16.19	21.2	41.89	58.5	34.53	115.61	27.87	50.56	43.9	63.39	67.22	54.5	14.59	38.14	27.21	24.34	31.95
8893	maker-23-snap-gene-3.299-mRNA-1	Phatr3_J49631	311178	49631	purple			1.18995	0.776736	KOG Class Carbohydrate		0	other localisation	mannosyltransferase activity||protein glycosylation||membrane	hypothetical protein			PF01793	Glycolipid 2-alpha-mannosyltransferase	KOG4472	METABOLISM	Carbohydrate transport and metabolism	Glycolipid 2-alpha-mannosyltransferase (alpha-1,2-mannosyltransferase)	Glycolipid 2-alpha-mannosyltransferase (alpha-1,2-mannosyltransferase) (49631)		25.41	23.66	20.28	18.54	24.06	5.94	16.56	14.08	12.13	15.39	15.84	23.76	12.17	13.27	19.19	20.45	18.65	17.98	27.54	7.83	9.06	27.08	7.98	10.48
8998	augustus_masked-24-processed-gene-4.115-mRNA-1	Phatr3_J49787	301108	49787	NULL	LoFe-UP		1.56799	0.82125	KOG Class Carbohydrate		0	signal peptide	"metabolic process||oxidoreductase activity, acting on the aldehyde or oxo group of donors, disulfide as acceptor"	hypothetical protein			PF00676	Dehydrogenase E1 component	KOG0450	METABOLISM	Carbohydrate transport and metabolism	2-oxoglutarate dehydrogenase, E1 subunit	2-oxoglutarate dehydrogenase, E1 subunit (49787)		4.21	8.35	5.38	8.93	7.92	12.61	10.13	8.54	4.95	12.14	12.34	11.06	8.12	10.07	2.99	7.79	4.51	2.66	12.64	5.63	6.61	12.2	10.07	7.51
9034	augustus_masked-25-processed-gene-0.13-mRNA-1	Phatr3_J49844	305226	49844	NULL	LoFe-UP+DaUP	LoFe-UP+DaUP	1.7098	0.573592	KOG Class Carbohydrate		0	other localisation	catalytic activity||cellular metabolic process||coenzyme binding	hypothetical protein			PF01370||PF05368||PF07993||PF13460	D dependent epimerase/dehydratase family||NmrA-like family||Male sterility protein||NADH(P)-binding	KOG1203	METABOLISM	Carbohydrate transport and metabolism	Predicted dehydrogenase	Predicted dehydrogenase (49844)		14.05	4.91	6.94	10.22	14.1	19.98	14.29	7.98	9.03	9.9	12.88	27.58	11.57	13.35	5.9	3.44	15.95	11.26	30.2	15.86	9.12	9.32	4.38	3.7
9102	augustus_masked-25-processed-gene-3.89-mRNA-1	Phatr3_J49954	307287	49954	grey		HiFe-UP+LiUP	0.871995	1.09555	KOG Class Carbohydrate		1	signal anchor		hypothetical protein					KOG2246	METABOLISM	Carbohydrate transport and metabolism	Galactosyltransferases	Galactosyltransferases (49954)		27.28	20.42	20.37	15.9	22.77	22.56	15.93	19.43	18.35	20.07	17.17	21.26	14.24	19.41	17.3	19.33	26.98	16.01	21.43	24.85	15.9	28.22	17.43	18.91
9112	snap_masked-25-processed-gene-3.197-mRNA-1	Phatr3_J49965	309316	49965	NULL	DaUP		1.41171	0.519889	KOG Class Carbohydrate		1	signal anchor		hypothetical protein					KOG2246	METABOLISM	Carbohydrate transport and metabolism	Galactosyltransferases	Galactosyltransferases (49965)		18.9	6.84	10.48	10.52	7.31	2.46	9.04	3.02	11.34	10.69	26.93	15.38	8.01	2.87	4.71	4.93	14.51	10.28	17.12	2.19	5.88	3.63	5.77	13.05
9121	augustus_masked-25-processed-gene-3.85-mRNA-1	Phatr3_J49980	311250	49980	tan			1.12988	0.898839	KOG Class Carbohydrate		0	other localisation		hypothetical protein					KOG2246	METABOLISM	Carbohydrate transport and metabolism	Galactosyltransferases	Galactosyltransferases (49980)		49.61	43.68	18.06	33.87	31.07	26.14	33.57	18.8	39.86	48.22	40.09	37.74	44.42	17.92	17.57	45.51	22.44	24.49	46.04	10.88	27.07	30.78	32.36	44.13
9407	maker-27-snap-gene-3.163-mRNA-1	Phatr3_J50182	301190	50182	black	LoFe-UP		1.47661	0.860436	KOG Class Carbohydrate		0	other localisation	"carbohydrate metabolic process||phosphotransferase activity, alcohol group as acceptor"	hypothetical protein			PF00370||PF02782	FGGY family of carbohydrate kinases, N-terminal domain||FGGY family of carbohydrate kinases, C-terminal domain	KOG2517	METABOLISM	Carbohydrate transport and metabolism	Ribulose kinase and related carbohydrate kinases	Ribulose kinase and related carbohydrate kinases (50182)		59.68	32.84	21.95	48.14	30.58	40.44	30.69	48.61	39.47	45.25	54.74	74.44	48.99	35.02	17.91	13.8	26.96	30.72	63.77	37.31	29.74	88.91	28.54	38.95
9454	maker-28-augustus-gene-2.381-mRNA-1	Phatr3_J50257	303242	50257	purple	LoFe-UP		1.45722	0.826209	KOG Class Carbohydrate		1	other localisation		hypothetical protein					KOG2246	METABOLISM	Carbohydrate transport and metabolism	Galactosyltransferases	Galactosyltransferases (50257)		24.77	29.85	17.51	30.38	31.05	8.61	26.23	11.98	22.75	29.75	23.9	25.46	19.88	17.91	17.72	29.13	17.78	25.08	29.4	9.96	16.61	15.49	11.65	21.4
9533	augustus_masked-29-processed-gene-2.88-mRNA-1	Phatr3_J50392	301233	50392	blue			1.51466	0.730368	KOG Class Carbohydrate		0	other localisation	"metabolic process||oxidoreductase activity, acting on the aldehyde or oxo group of donors, disulfide as acceptor"	hypothetical protein			PF00676	Dehydrogenase E1 component	KOG0450	METABOLISM	Carbohydrate transport and metabolism	2-oxoglutarate dehydrogenase, E1 subunit	2-oxoglutarate dehydrogenase, E1 subunit (50392)		11.09	8.96	8.77	16.25	16.07	9.99	11.7	13.51	12.36	13.18	16.63	15.01	21.45	9.8	4.55	6.24	9.14	10.27	14.13	6.57	10.85	22.25	17.54	15.27
9687	augustus_masked-3-processed-gene-10.35-mRNA-1	Phatr3_J50770	309655	50770	green	LoFe-UP+DaUP	DaUP	1.27905	0.358273	KOG Class Carbohydrate		0	other localisation	"carbohydrate metabolic process||phosphotransferase activity, alcohol group as acceptor"	hypothetical protein			PF00370||PF02782	FGGY family of carbohydrate kinases, N-terminal domain||FGGY family of carbohydrate kinases, C-terminal domain	KOG2517	METABOLISM	Carbohydrate transport and metabolism	Ribulose kinase and related carbohydrate kinases	Ribulose kinase and related carbohydrate kinases (50770)	glycerol kinase	10.66	6.21	9.11	25.07	14.72	3.17	10.56	10.59	11.55	10.3	38.53	29.7	29.37	10.69	6.69	6.91	17.46	14.11	30.96	6.24	12.28	15.08	13.34	10.85
9692	augustus_masked-5-processed-gene-3.90-mRNA-1	Phatr3_EG02351	303704	50836	purple			1.22258	0.943474	KOG Class Carbohydrate		1	signal peptide	"hydrolase activity, hydrolyzing O-glycosyl compounds||carbohydrate metabolic process"	"alpha subunit of glucosidase; K05546 alpha 1,3-glucosidase [EC:3.2.1.84]"	"alpha 1,3-glucosidase [EC:3.2.1.84]"	N-Glycan biosynthesis || Protein processing in endoplasmic reticulum	PF01055||PF13802	Glycosyl hydrolases family 31||Galactose mutarotase-like	KOG1066	METABOLISM	Carbohydrate transport and metabolism	Glucosidase II catalytic (alpha) subunit and related enzymes, glycosyl hydrolase family 31	Glucosidase II catalytic (alpha) subunit and related enzymes, glycosyl hydrolase family 31 (50836)		71.09	49.65	38.45	48.69	43.44	28.83	45.74	40.68	42.6	41.63	49.13	49.98	42.12	47.69	51.42	45.1	33.86	49.68	55.02	31.81	43.19	40.24	29.88	35.49
9731	augustus_masked-25-processed-gene-3.55-mRNA-1	Phatr3_J51242	311252	51242	cyan	LiUP	LiUP	0.914802	2.36852	KOG Class Carbohydrate		0	other localisation		hypothetical protein; K00856 adenosine kinase [EC:2.7.1.20]	adenosine kinase [EC:2.7.1.20]	Purine metabolism	PF00294	pfkB family carbohydrate kinase	KOG2854	METABOLISM	Carbohydrate transport and metabolism	Possible pfkB family carbohydrate kinase	Possible pfkB family carbohydrate kinase (51242)		472.31	696.09	226.07	142.29	110.5	54.59	788.43	158.82	860.04	654.36	113.78	83.07	79.37	184.61	545.62	269.43	172.8	260.25	105.76	152.83	672.91	124.91	238.03	1019.34
9762	augustus_masked-2-processed-gene-13.119-mRNA-1	Phatr3_J51570	309467	51570	turquoise	LiUP	LiUP	0.890608	1.85486	KOG Class Carbohydrate		0	other localisation	"cytoplasm||DNA repair||DNA recombination||cellular response to DNA damage stimulus||hydrolase activity, acting on ester bonds"	RNAse-H; hypothetical protein; K07447 putative holliday junction resolvase [EC:3.1.-.-]	putative holliday junction resolvase [EC:3.1.-.-]		PF03652	Uncharacterised protein family (UPF0081)	KOG0228	METABOLISM	Carbohydrate transport and metabolism	Beta-fructofuranosidase (invertase)	Beta-fructofuranosidase (invertase) (51570)	RNAse H-fold protein YqgF||_GAP_	71.24	47.52	16.51	34.6	27.77	193.17	65.38	110.22	60.57	70.81	56.61	62.97	22.75	77.84	60.08	26.04	48.31	21.58	112.53	212.26	140.05	45.09	76.49	75.1
9801	augustus_masked-11-processed-gene-3.31-mRNA-1	Phatr3_J52108	306358	52108	brown	DaUP	DaUP	1.22743	0.414539	KOG Class Carbohydrate		1	signal peptide	"hydrolase activity, hydrolyzing O-glycosyl compounds||alpha-mannosidase activity||carbohydrate metabolic process||mannose metabolic process||zinc ion binding||mannosidase activity"	glycosyl hydrolase/mannosidase; K01191 alpha-mannosidase [EC:3.2.1.24]	alpha-mannosidase [EC:3.2.1.24]	Other glycan degradation	PF01074||PF07748||PF09261	Glycosyl hydrolases family 38 N-terminal domain||Glycosyl hydrolases family 38 C-terminal domain||Alpha mannosidase, middle domain	KOG1959	METABOLISM	Carbohydrate transport and metabolism	Glycosyl hydrolase, family 38 - alpha-mannosidase	Glycosyl hydrolase, family 38 - alpha-mannosidase (52108)		11.09	12.71	17.37	20.64	19.46	2	11.03	6.58	11.41	13.73	25.39	22.81	23.53	8.24	7.2	13.93	12.87	20.36	20.12	1.59	5.53	16.63	7.25	9.75
9815	augustus_masked-14-processed-gene-0.41-mRNA-1	Phatr3_J52248	310596	52248	NULL		LiUP	1.30106	1.18884	KOG Class Carbohydrate		1	mitochondrion	"hydrolase activity, hydrolyzing O-glycosyl compounds||alpha-mannosidase activity||Golgi stack||carbohydrate metabolic process||mannose metabolic process||zinc ion binding||alpha-1,6-mannosylglycoprotein 2-beta-N-acetylglucosaminyltransferase activity||oligosaccharide biosynthetic process||mannosidase activity||integral component of membrane"	GI24010 gene product from transcript GI24010-RA; K01231 alpha-mannosidase II [EC:3.2.1.114]	alpha-mannosidase II [EC:3.2.1.114]	N-Glycan biosynthesis || Various types of N-glycan biosynthesis	PF01074||PF05060||PF07748||PF09261	Glycosyl hydrolases family 38 N-terminal domain||N-acetylglucosaminyltransferase II (MGAT2)||Glycosyl hydrolases family 38 C-terminal domain||Alpha mannosidase, middle domain	KOG1958	METABOLISM	Carbohydrate transport and metabolism	Glycosyl hydrolase, family 38 - alpha-mannosidase	Glycosyl hydrolase, family 38 - alpha-mannosidase (52248)		9.14	7.81	4.4	8.55	5.47	11.27	6.89	13.81	9	11.06	14.94	12.19	5.43	8.28	5.02	4.96	3.74	6.62	7.36	7.52	5.68	15.13	8.58	9.74
9972	snap_masked-9-processed-gene-6.46-mRNA-1	Phatr3_J54536	306107	54536	brown	DaUP	DaUP	1.04654	0.389408	KOG Class Carbohydrate		0	signal anchor	glucosylceramidase activity||sphingolipid metabolic process	hypothetical protein; K01201 glucosylceramidase [EC:3.2.1.45]	glucosylceramidase [EC:3.2.1.45]	Other glycan degradation || Sphingolipid metabolism || Lysosome	PF02055	O-Glycosyl hydrolase family 30	KOG2566	METABOLISM	Carbohydrate transport and metabolism	Beta-glucocerebrosidase	Beta-glucocerebrosidase (54536)		18.64	12.65	31.7	19.88	26.92	3.74	11.23	10.26	13.32	15.9	38.7	27.13	26.26	11.31	18.75	8.38	28	20.77	22.13	5.96	18.45	1.06	23.36	18.47
9987	snap_masked-10-processed-gene-7.32-mRNA-1	Phatr3_J54599	304187	54599	NULL	LoFe-UP		1.44386	0.786997	KOG Class Carbohydrate		1	signal anchor	protein glycosylation||fucosyltransferase activity||membrane	Alpha--fucosyltransferase; hypothetical protein			PF00852	Glycosyltransferase family 10 (fucosyltransferase)	KOG2619	METABOLISM	Carbohydrate transport and metabolism	Fucosyltransferase	Fucosyltransferase (54599)		10.4	9.4	6.14	11.52	12.45	6.88	7.22	8.11	8.67	7.59	7.65	14.65	13.18	10.31	6.21	7.21	4.65	9.14	13.01	2.4	9.94	13.75	7.97	7.42
10026	maker-14-augustus-gene-6.162-mRNA-1	Phatr3_J54787	308560	54787	yellow			1.17429	0.788672	KOG Class Carbohydrate		0	other localisation	"UDP-glucose:glycoprotein glucosyltransferase activity||protein glycosylation||transferase activity, transferring glycosyl groups"	udp-glucose glycoprotein:glucosyltransferase ; K11718 UDP-glucose:glycoprotein glucosyltransferase [EC:2.4.1.-]	UDP-glucose:glycoprotein glucosyltransferase [EC:2.4.1.-]	Protein processing in endoplasmic reticulum	PF01501||PF06427	Glycosyl transferase family 8||UDP-glucose:Glycoprotein Glucosyltransferase	KOG1879	METABOLISM	Carbohydrate transport and metabolism	UDP-glucose:glycoprotein glucosyltransferase	UDP-glucose:glycoprotein glucosyltransferase (54787)		22.95	21.62	16.71	35.28	26.42	12.84	19.76	28.12	18.04	22.49	25.68	32.21	13.53	20.8	19.85	12.58	20.04	39.08	23.6	15.81	19.73	27.64	19.98	16.37
10037	augustus_masked-16-processed-gene-1.31-mRNA-1	Phatr3_J54844	308691	54844	NULL			1.28664	1.18229	KOG Class Carbohydrate		1	signal anchor	Golgi membrane||protein glycosylation||acetylglucosaminyltransferase activity	"alpha-1,3-mannosyl-glycoprotein beta-1,2-N-acetylglucosaminyltransferase; K00726 alpha-1,3-mannosyl-glycoprotein beta-1,2-N-acetylglucosaminyltransferase [EC:2.4.1.101]"	"alpha-1,3-mannosyl-glycoprotein beta-1,2-N-acetylglucosaminyltransferase [EC:2.4.1.101]"	N-Glycan biosynthesis || Various types of N-glycan biosynthesis	PF03071	GNT-I family	KOG1413	METABOLISM	Carbohydrate transport and metabolism	N-acetylglucosaminyltransferase I	N-acetylglucosaminyltransferase I (54844)		6.73	6.53	3.46	4.06	4.11	4.63	7.41	6.46	5.67	10.46	9.41	7.76	4.36	6.08	4.72	4.96	3.51	4.53	7.77	5.91	11.3	5.25	7.02	8.43
10138	maker-3-augustus-gene-0.105-mRNA-1	Phatr3_J5629	305518	5629	black	LoFe-UP	LoFe-UP+LiUP	1.9629	1.20602	KOG Class Carbohydrate		1	signal peptide					PF00300	Histidine phosphatase superfamily (branch 1)	KOG0235	METABOLISM	Carbohydrate transport and metabolism	Phosphoglycerate mutase	Phosphoglycerate mutase (5629)	phosphoglycerate mutase 1 family||_GAP_	53.66	34.29	16.88	28.21	24.18	15.68	28.54	33.88	32.07	28.75	26.51	41.05	28.36	26.95	15.24	22.03	12.13	21.04	25.95	15.91	25.73	67.9	17.86	19.63
10424	maker-1-snap-gene-24.272-mRNA-1	Phatr3_J8982	307024	8982	red			1.20919	0.990671	KOG Class Carbohydrate		0	mitochondrion					PF00300	Histidine phosphatase superfamily (branch 1)	KOG0235	METABOLISM	Carbohydrate transport and metabolism	Phosphoglycerate mutase	Phosphoglycerate mutase (8982)	phosphoglycerate mutase 1 family||_GAP_	15.39	10.15	10.3	31.36	16.09	47.1	15.44	48.84	21.12	15.7	37.79	38.11	33.89	33.59	11.9	8.83	13.74	17.32	38.54	25.01	19.62	135.61	18.25	16.49
10441	snap_masked-1-processed-gene-15.151-mRNA-1	Phatr3_J9115	307000	9115	NULL	DaUP		1.00961	0.670966	KOG Class Carbohydrate		0	other localisation	carbohydrate metabolic process||methyltransferase activity||isomerase activity	hypothetical protein			PF01263||PF05891	Aldose 1-epimerase||AdoMet dependent proline di-methyltransferase	KOG1604	METABOLISM	Carbohydrate transport and metabolism	Predicted mutarotase	Predicted mutarotase (9115)		14.95	12.18	6.69	15.78	14.2	4.79	9.4	8.45	9.99	9.51	15.76	18.27	9.72	7.22	12.92	9.13	9.57	20.83	14.32	7.68	9.96	11.73	7.11	9.87
10517	augustus_masked-1-processed-gene-24.88-mRNA-1	Phatr3_J9570	309077	9570	brown			1.04996	0.845032	KOG Class Carbohydrate		0	other localisation	hydrolase activity	hypothetical protein			PF00149||PF12850	Calcineurin-like phosphoesterase||Calcineurin-like phosphoesterase superfamily domain	KOG1378	METABOLISM	Carbohydrate transport and metabolism	Purple acid phosphatase	Purple acid phosphatase (9570)		47.02	35.71	39.32	35.67	42.34	5.61	40.44	21.56	34.62	25.65	29.48	28.04	34.8	28.09	27.57	25.35	36.93	52.36	27.34	12.17	33.53	34.56	33.33	35.27
10537	augustus_masked-2-processed-gene-10.24-mRNA-1	Phatr3_J9724	307512	9724	grey		HiFe-UP+LiUP	0.890763	1.29328	KOG Class Carbohydrate		9	signal anchor	phospho-N-acetylmuramoyl-pentapeptide-transferase activity||integral component of membrane	hypothetical protein; K01001 UDP-N-acetylglucosamine--dolichyl-phosphate N-acetylglucosaminephosphotransferase [EC:2.7.8.15]	UDP-N-acetylglucosamine--dolichyl-phosphate N-acetylglucosaminephosphotransferase [EC:2.7.8.15]	N-Glycan biosynthesis	PF00953	Glycosyl transferase family 4	KOG2788	METABOLISM	Carbohydrate transport and metabolism	Glycosyltransferase	Glycosyltransferase (9724)		61.56	82.05	41.67	45.74	41.19	20.32	62.19	26.05	40.31	47.42	39.13	30.31	32.7	38.83	58.12	54.47	27.21	67.17	45.85	33.65	49.87	32.41	31.57	63.36
10571	snap_masked-2-processed-gene-2.189-mRNA-1	Phatr3_J9956	307426	9956	cyan			1.38724	1.10314	KOG Class Carbohydrate		0	other localisation		hypothetical protein			PF00300	Histidine phosphatase superfamily (branch 1)	KOG4754	METABOLISM	Carbohydrate transport and metabolism	Predicted phosphoglycerate mutase	Predicted phosphoglycerate mutase (9956)		77.21	65.23	52.72	37.36	28.87	13.63	62.27	38.58	83.77	85.13	66.94	28.69	38.4	41.16	54.03	51.95	31.24	42.25	32.47	20.01	77.75	38.82	49.46	88.88
10816	RICE:10144877	Phatr3_EG01765	304965		NULL	DaUP		1.26334	0.597281	KOG Class Carbohydrate		0	other localisation		phosphoglycerate mutase (EC:5.4.2.1)			PF00300	Histidine phosphatase superfamily (branch 1)	KOG0235	METABOLISM	Carbohydrate transport and metabolism	Phosphoglycerate mutase	Phosphoglycerate mutase ()		7.37	2.81	6.63	9.16	7.85	4.38	6.95	11.89	9.44	7.06	16.92	11.41	26.05	11.57	2.57	2.43	6.44	7.08	10.44	5.11	11.1	11.54	12.62	8.94
11136	augustus_masked-12-processed-gene-2.78-mRNA-1	Phatr3_EG01219	308457		brown	DaUP		1.14882	0.564925	KOG Class Carbohydrate		1	other localisation	"cell wall macromolecule catabolic process||glucan endo-1,3-beta-glucanase activity, C-3 substituted reducing group||glucan endo-1,4-beta-glucanase activity, C-3 substituted reducing group"	hypothetical protein			PF03639	Glycosyl hydrolase family 81	KOG2254	METABOLISM	Carbohydrate transport and metabolism	Predicted endo-1,3-beta-glucanase	Predicted endo-1,3-beta-glucanase ()		20.11	14.74	17.12	29.94	32.94	8.81	18.49	18.78	12.67	18.08	23.63	32.71	36.02	17.02	15.95	16.74	16.67	21.66	27.06	9.8	9.26	28.93	12.22	11.15
11598	augustus_masked-19-processed-gene-1.21-mRNA-1	Phatr3_EG00407	306797		blue	LoFe-UP		1.38332	0.790346	KOG Class Carbohydrate		1	signal anchor	"integral component of membrane||transferase activity, transferring hexosyl groups"	hypothetical protein			PF03314||PF05637	Protein of unknown function, DUF273||galactosyl transferase GMA12/MNN10 family	KOG4748	METABOLISM	Carbohydrate transport and metabolism	Subunit of Golgi mannosyltransferase complex	Subunit of Golgi mannosyltransferase complex ()		19.02	10.02	15.11	31.45	18.23	21.94	16.57	29.02	18.83	16.45	32.61	23.69	29.91	26.9	10.25	8.27	14.04	22.24	15.95	15.1	20.89	23.14	21.51	17.49
11962	augustus_masked-25-processed-gene-3.61-mRNA-1	Phatr3_J49948	303148		NULL			1.22846	0.746913	KOG Class Carbohydrate		1	signal anchor		hypothetical protein					KOG2246	METABOLISM	Carbohydrate transport and metabolism	Galactosyltransferases	Galactosyltransferases ()		10.22	7.87	6.53	9.64	7.34	4.85	5.13	2.76	5.8	8.14	10.92	9.52	6.63	3.3	8.37	12.71	4.69	3.77	14.18	5.06	7.63	8.66	1.91	5.93
12133	snap_masked-29-processed-gene-2.189-mRNA-1	Phatr3_EG00115	311350		NULL	LoFe-UP		1.82051	1.20208	KOG Class Carbohydrate		0	other localisation	"protein glycosylation||galactosyltransferase activity||membrane||transferase activity, transferring glycosyl groups"	"galactosyltransferase, putative (EC:2.4.1.62)"			PF01762||PF02434	Galactosyltransferase||Fringe-like	KOG2287	METABOLISM	Carbohydrate transport and metabolism	Galactosyltransferases	Galactosyltransferases ()		9.17	6.97	1.85	8.94	2.81	10.44	10.32	12.43	9.18	11.92	16.25	11.24	10.43	8.65	3.25	2.12	1.13	2.53	5.66	4.93	10	21.21	8.27	10.67
12342	augustus_masked-31-processed-gene-1.62-mRNA-1	Phatr3_EG00041	311488		grey			1.00767	0.96675	KOG Class Carbohydrate		1	signal anchor	"catalytic activity||3-beta-hydroxy-delta5-steroid dehydrogenase activity||steroid biosynthetic process||dTDP-4-dehydrorhamnose reductase activity||biosynthetic process||oxidoreductase activity, acting on the CH-OH group of donors, NAD or NADP as acceptor||cellular metabolic process||extracellular polysaccharide biosynthetic process||coenzyme binding||oxidation-reduction process"	"DGD2; dtdp-glucose 4,6-dehydratase (EC:4.2.1.46); K08678 UDP-glucuronate decarboxylase [EC:4.1.1.35]"	UDP-glucuronate decarboxylase [EC:4.1.1.35]	Starch and sucrose metabolism || Amino sugar and nucleotide sugar metabolism	PF01073||PF01370||PF02719||PF04321||PF07993	3-beta hydroxysteroid dehydrogenase/isomerase family||NAD dependent epimerase/dehydratase family||Polysaccharide biosynthesis protein||RmlD substrate binding domain||Male sterility protein	KOG1429	METABOLISM	Carbohydrate transport and metabolism	dTDP-glucose 4-6-dehydratase/UDP-glucuronic acid decarboxylase	dTDP-glucose 4-6-dehydratase/UDP-glucuronic acid decarboxylase ()		51.44	49.78	45.86	48.27	52.14	30.9	80.71	31.99	54.91	52.29	64.93	35.78	85.27	38.07	43.98	53.76	24.96	53.52	30.97	17.07	58.83	37.81	22.61	38.54
[truncated: 608 more rows]
[truncated: 61 more columns]

## Sheet: Sheet1
Org_rowNr_countsheet				Org_rowNr_countsheet
5			1	1761
8			2	1691
9			3	10196
17			4	9957
22			5	9813
[truncated: 1,182 more rows]
