# Supplementary material for: Transcriptional Orchestration of the Global Cellular Response of a Model Pennate Diatom to Diel Light Cycling under Iron Limitation
Source: PLoS Genet. 2016 Dec 14;12(12):e1006490. doi: 10.1371/journal.pgen.1006490 (PMC5156380; doi:10.1371/journal.pgen.1006490)
Supplement: S5 Dataset — (XLSX) [file pgen.1006490.s005.xlsx]

## Sheet: S5 Dataset
S5 Dataset. Phatr3 and Phatr2 comparison.
Column A: Unique identifier (consistent between Datasets S1, S2, S4, and S5)
Columns B-E: Gene model identifiers Phatr3 gene model used to map reads for RPKM calculations (pt3_ensemble_id), Phatr3 protein identifier (Phatr3 PID), alternate Phatr3 protein ID (Phatr3_AltID), corresponding Phatr2 protein identifer (Phatr2 PID).
Column F: Status of Phatr2 models in Phatr3
Columns G-AD: Phatr2 annotations and localization predictions
Columns AE-BP: Phatr3 annotations and localization predictions
Columns BR-BT: Phatr2 coordinates
Columns BU-BX: Phatr3 coordinates
Columns BY-DH: Replicate-averaged RPKM and standard devation (reads mapped to Phatr2)
Columns DJ-ES: Replicate-averaged PRKM and standard deviation (reads mapped to Phatr3)
Columns EU-GQ: RPKM per time point (reads mapped to Phatr2)
Columns GS-IO: RPKM per time point (reads mapped to Phatr3)
	pt3_ensembl_id	Phatr3 PID	Phatr3 Alt ID	Phatr2 PID	status	pt2_kegg_id	pt2_kegg_annotation	pt2_KO	pt2_KO_description	pt2_pathway	pt2_EC	pt2_uniprotID	pt2_tmtFID	pt2_mtSubstrate	pt2_transcription_factor	pt2_lhc_subfamily	pt2_lhc_hmm_e-value	pt2_gos_core_cluster	pt2_tigrfam	pt2_tigrfam_description	pt2_predicted_targeting_category	pt2_signal_peptide_score	pt2_type_II_signal_anchor_score	pt2_chloroplast_score	pt2_mitochondrion_score	pt2_GO	pt2_GO_Description	pt2_pfam	pt2_pfam_desc	pt3_kegg_hit	pt3_kegg_desc	pt3_kegg_pathway	pt3_KO	pt3_KO_desc	pt3_KO_pathway	pt3_EC	pt3_uniprot	pt3_KOG_id	pt3_KOG_desc	pt3_KOG_class	pt3_KOG_group	pt3_organelle	pt3_organelle_id	pt3_organelle_species	pt3_organelle_evalue	pt3_best_hit	pt3_best_hit_percent_identity	pt3_best_hit_annotation	pt3_best_hit_GOS_core_cluster
1	augustus_masked-2-processed-gene-7.70-mRNA-1	Phatr3_J10005	303306	10005	modified	pti:PHATRDRAFT_10005	hypothetical protein					B7FSH7						CAM_CRCL_33141367			other localisation	0.0827	0.0275	0	0.1344			PF04127	DNA / pantothenate metabolism flavoprotein	pti:PHATRDRAFT_10005	hypothetical protein						B7FSH7	KOG2728	Uncharacterized conserved protein with similarity to phosphopantothenoylcysteine synthetase/decarboxylase	General function prediction only	POORLY CHARACTERIZED					Phatr10005-2Phatr2	100	Predicted protein Fragment	CAM_CRCL_33141367
2				1000_bd	deleted	pti:PHATRDRAFT_bd1611||pti:PHATRDRAFT_bd1000	hypothetical protein|| phospholipase; K05857 phospholipase C, delta [EC:3.1.4.11]					B7S3T2						CAM_CRCL_26928846			other localisation	0.0554	0.0219	0	0.1071	GO:0004435||GO:0006629||GO:0007165||GO:0035556	phosphatidylinositol phospholipase C activity||lipid metabolic process||signal transduction||intracellular signal transduction	PF00387||PF00388	Phosphatidylinositol-specific phospholipase C, Y domain||Phosphatidylinositol-specific phospholipase C, X domain
3	augustus_masked-2-processed-gene-12.152-mRNA-1	Phatr3_J10011	309535	10011	modified	pti:PHATRDRAFT_10011	hypothetical protein					B7FSZ4						CAM_CRCL_14408223			other localisation	0.0584	0.0225	0	0.1164	GO:0000902	cell morphogenesis	PF00012||PF06723	Hsp70 protein||MreB/Mbl protein	pti:PHATRDRAFT_10011	hypothetical protein						B7FSZ4	KOG0100	Molecular chaperones GRP78/BiP/KAR2, HSP70 superfamily	Posttranslational modification, protein turnover, chaperones	CELLULAR PROCESSES AND SIGNALING					contig_25623_1_1230-NitzIllumina	52		CAM_CRCL_4031228
4	maker-2-snap-gene-6.270-mRNA-1	Phatr3_J10024	301250	10024	modified	pti:PHATRDRAFT_10024	hypothetical protein; K12898 heterogeneous nuclear ribonucleoprotein F/H	K12898	heterogeneous nuclear ribonucleoprotein F/H			B7FSD8						CAM_CRCL_4088118			other localisation	0.2356	0.0663	0	0.1563	GO:0003676	nucleic acid binding	PF00076||PF14259	RNA recognition motif. (a.k.a. RRM, RBD, or RNP domain)||RNA recognition motif (a.k.a. RRM, RBD, or RNP domain)	pti:PHATRDRAFT_10024	hypothetical protein; K12898 heterogeneous nuclear ribonucleoprotein F/H		K12898	heterogeneous nuclear ribonucleoprotein F/H			B7FSD8	KOG1365	RNA-binding protein Fusilli, contains RRM domain	RNA processing and modification	INFORMATION STORAGE AND PROCESSING					Phatr10024-2Phatr2	99	Predicted protein Fragment	CAM_CRCL_4088118
5	augustus_masked-2-processed-gene-10.39-mRNA-1	Phatr3_J10025	307437	10025	kept	pti:PHATRDRAFT_10025	hypothetical protein; K00765 ATP phosphoribosyltransferase [EC:2.4.2.17]	K00765	ATP phosphoribosyltransferase [EC:2.4.2.17]	pti01100||pti00340||pti01110	2.4.2.17	B7FST0						CAM_CRCL_32791314	TIGR00070||TIGR03455	ATP phosphoribosyltransferase||ATP phosphoribosyltransferase, C-terminal domain	other localisation	0.0831	0.0331	0	0.1317	GO:0000105||GO:0000287||GO:0003879||GO:0005737	histidine biosynthetic process||magnesium ion binding||ATP phosphoribosyltransferase activity||cytoplasm	PF01634||PF08029	ATP phosphoribosyltransferase||HisG, C-terminal domain	pti:PHATRDRAFT_10025	hypothetical protein; K00765 ATP phosphoribosyltransferase [EC:2.4.2.17]	pti01100||pti00340||pti01110	K00765	ATP phosphoribosyltransferase [EC:2.4.2.17]	Histidine metabolism	2.4.2.17	B7FST0	KOG2831	ATP phosphoribosyltransferase	Amino acid transport and metabolism	METABOLISM					Phatr10025-2Phatr2	100	Predicted protein	CAM_CRCL_32791314
6	augustus_masked-2-processed-gene-13.58-mRNA-1	Phatr3_J10029	307510	10029	modified	pti:PHATRDRAFT_10029	hypothetical protein					B7FT80						CAM_CRCL_31517947			other localisation	0.0744	0.0259	0	0.0906	GO:0003676	nucleic acid binding	PF00076||PF13893||PF14259	RNA recognition motif. (a.k.a. RRM, RBD, or RNP domain)||RNA recognition motif. (a.k.a. RRM, RBD, or RNP domain)||RNA recognition motif (a.k.a. RRM, RBD, or RNP domain)	pti:PHATRDRAFT_10029	hypothetical protein						B7FT80	KOG0120	Splicing factor U2AF, large subunit (RRM superfamily)	RNA processing and modification	INFORMATION STORAGE AND PROCESSING					contig_10018_1_1166-NitzIllumina	71		CAM_CRCL_18892
7	augustus_masked-2-processed-gene-7.32-mRNA-1	Phatr3_J10054	301264	10054	modified	pti:PHATRDRAFT_10054	hypothetical protein					B7FSH9						CAM_CRCL_33079518	TIGR00297	conserved hypothetical protein TIGR00297	other localisation	0.4133	0.1343	0	0.3287	GO:0016021	integral component of membrane	PF01940	Integral membrane protein DUF92	pti:PHATRDRAFT_10054	hypothetical protein						B7FSH9									Phatr10054-2Phatr2	84	Predicted protein	CAM_CRCL_33079518
8	augustus_masked-2-processed-gene-5.17-mRNA-1	Phatr3_J10068	301328	10068	modified	pti:PHATRDRAFT_10068	FABI; enoyl-acp reductase; K00208 enoyl-[acyl-carrier protein] reductase I [EC:1.3.1.9]	K00208	enoyl-[acyl-carrier protein] reductase I [EC:1.3.1.9]	pti01100||pti00061	1.3.1.9	B7FS72						CAM_CRCL_14489471			other localisation	0.1158	0.0297	0	0.1193			PF13561	Enoyl-(Acyl carrier protein) reductase	pti:PHATRDRAFT_10068	FABI; enoyl-acp reductase; K00208 enoyl-[acyl-carrier protein] reductase I [EC:1.3.1.9]	pti01100||pti00061	K00208	enoyl-[acyl-carrier protein] reductase I [EC:1.3.1.9 1.3.1.10]	Fatty acid biosynthesis || Biotin metabolism	1.3.1.9	B7FS72	KOG0725	Reductases with broad range of substrate specificities	General function prediction only	POORLY CHARACTERIZED					Phatr10068-2Phatr2	90	Enoyl-acp reductase	CAM_CRCL_14489471
9	augustus_masked-2-processed-gene-6.55-mRNA-1	Phatr3_J10073	309454	10073	modified	pti:PHATRDRAFT_10073	hypothetical protein; K00816 kynurenine---oxoglutarate transaminase / cysteine-S-conjugate beta-lyase / glutamine---phenylpyruvate transaminase [EC:2.6.1.7 4.4.1.13 2.6.1.64]	K00816	kynurenine---oxoglutarate transaminase / cysteine-S-conjugate beta-lyase / glutamine---phenylpyruvate transaminase [EC:2.6.1.7 4.4.1.13 2.6.1.64]	pti01100||pti00450||pti00380	2.6.1.7||2.6.1.64||4.4.1.13	B7FSG4						CAM_CRCL_32663956			other localisation	0.049	0.0224	0	0.1076	GO:0009058||GO:0030170	biosynthetic process||pyridoxal phosphate binding	PF00155	Aminotransferase class I and II	pti:PHATRDRAFT_10073	hypothetical protein; K00816 kynurenine---oxoglutarate transaminase / cysteine-S-conjugate beta-lyase / glutamine---phenylpyruvate transaminase [EC:2.6.1.7 4.4.1.13 2.6.1.64]	pti01100||pti00450||pti00380	K00816	kynurenine---oxoglutarate transaminase / cysteine-S-conjugate beta-lyase / glutamine---phenylpyruvate transaminase [EC:2.6.1.7 4.4.1.13 2.6.1.64]	Tryptophan metabolism || Selenocompound metabolism || Chemical carcinogenesis	2.6.1.7||2.6.1.64||4.4.1.13	B7FSG4	KOG0257	Kynurenine aminotransferase, glutamine transaminase K	Amino acid transport and metabolism	METABOLISM					Phatr10073-2Phatr2	97	Predicted protein Fragment	CAM_CRCL_32663956
10	augustus_masked-2-processed-gene-12.151-mRNA-1	Phatr3_J10089	301319	10089	modified	pti:PHATRDRAFT_10089	hypothetical protein					B7FT21						CAM_CRCL_32747506			other localisation	0.2092	0.0447	0	0.1032	GO:0003824	catalytic activity	PF02441	Flavoprotein	pti:PHATRDRAFT_10089	hypothetical protein						B7FT21	KOG0672	Halotolerance protein HAL3 (contains flavoprotein domain)	Inorganic ion transport and metabolism	METABOLISM					Phatr10089-2Phatr2	100	Predicted protein Fragment	CAM_CRCL_32747506
11	augustus_masked-2-processed-gene-6.41-mRNA-1	Phatr3_J10100	303288	10100	modified													CAM_CRCL_32326317			other localisation	0.1013	0.0305	0	0.1199	GO:0009058||GO:0016851	biosynthetic process||magnesium chelatase activity	PF02514||PF11965	CobN/Magnesium Chelatase||Domain of unknown function (DUF3479)																	estExt_fgenesh2_pg.C_410072-Fracy_scaffold_41	62		CAM_CRCL_7687
12	augustus_masked-2-processed-gene-5.24-mRNA-1	Phatr3_J10102	311432	10102	modified	pti:PHATRDRAFT_10102	hypothetical protein; K10643 CCR4-NOT transcription complex subunit 4 [EC:6.3.2.19]	K10643	CCR4-NOT transcription complex subunit 4 [EC:6.3.2.19]	pti03018	6.3.2.19	B7FS97						CAM_CRCL_14347620			other localisation	0.0702	0.025	0	0.1021			PF14259||PF14570	RNA recognition motif (a.k.a. RRM, RBD, or RNP domain)||RING/Ubox like zinc-binding domain	pti:PHATRDRAFT_10102	hypothetical protein; K10643 CCR4-NOT transcription complex subunit 4 [EC:6.3.2.19]	pti03018	K10643	CCR4-NOT transcription complex subunit 4 [EC:6.3.2.19]	RNA degradation	6.3.2.19	B7FS97	KOG2068	MOT2 transcription factor	Transcription	INFORMATION STORAGE AND PROCESSING					Phatr10102-2Phatr2	100	Predicted protein Fragment	CAM_CRCL_14347620
13	augustus_masked-2-processed-gene-13.42-mRNA-1	Phatr3_J10104	301297	10104	modified	pti:PHATRDRAFT_10104	hypothetical protein					B7FTG2						CAM_CRCL_27309630			other localisation	0.0615	0.0231	0	0.1149	GO:0004672||GO:0005524||GO:0006468	protein kinase activity||ATP binding||protein phosphorylation	PF00069||PF07714	Protein kinase domain||Protein tyrosine kinase	pti:PHATRDRAFT_47036	hypothetical protein						B7G286	KOG0583	Serine/threonine protein kinase	Signal transduction mechanisms	CELLULAR PROCESSES AND SIGNALING					contig_25706_255_1619-NitzIllumina	62		CAM_CRCL_4031279
14	augustus_masked-2-processed-gene-10.44-mRNA-1	Phatr3_J10122	303330	10122	modified	pti:PHATRDRAFT_10122	hypothetical protein; K12872 pre-mRNA-splicing factor RBM22/SLT11	K12872	pre-mRNA-splicing factor RBM22/SLT11	pti03040		B7FSX4			Pt_CCCH3			CAM_CRCL_32231			other localisation	0.0684	0.0242	0	0.0869	GO:0003676	nucleic acid binding	PF00076||PF13893||PF14259	RNA recognition motif. (a.k.a. RRM, RBD, or RNP domain)||RNA recognition motif. (a.k.a. RRM, RBD, or RNP domain)||RNA recognition motif (a.k.a. RRM, RBD, or RNP domain)	pti:PHATRDRAFT_10122	hypothetical protein; K12872 pre-mRNA-splicing factor RBM22/SLT11	pti03040	K12872	pre-mRNA-splicing factor RBM22/SLT11	Spliceosome		B7FSX4	KOG0153	Predicted RNA-binding protein (RRM superfamily)	General function prediction only	POORLY CHARACTERIZED					Phatr10122-2Phatr2	95	Predicted protein Fragment	CAM_CRCL_32231
15	augustus_masked-2-processed-gene-6.88-mRNA-1	Phatr3_J10128	309489	10128	modified	pti:PHATRDRAFT_10128	hypothetical protein					B7FSE3						CAM_CRCL_4055886			other localisation	0.348	0.057	0	0.3428			PF08571	Yos1-like	pti:PHATRDRAFT_10128	hypothetical protein						B7FSE3									Phatr10128-2Phatr2	98	Predicted protein Fragment	CAM_CRCL_4055886
16	augustus_masked-2-processed-gene-4.32-mRNA-1	Phatr3_J10148	303404	10148	modified	pti:PHATRDRAFT_10148	hypothetical protein; K03014 DNA-directed RNA polymerases I, II, and III subunit RPABC2	K03014	DNA-directed RNA polymerases I, II, and III subunit RPABC2	pti01100||pti00240||pti00230||pti03020		B7FS37						CAM_CRCL_19274686			other localisation	0.049	0.021	0	0.1046	GO:0003677||GO:0003899||GO:0006351	DNA binding||DNA-directed RNA polymerase activity||transcription, DNA-templated	PF01192	RNA polymerase Rpb6	pti:PHATRDRAFT_10148	hypothetical protein; K03014 DNA-directed RNA polymerases I, II, and III subunit RPABC2	pti01100||pti00240||pti00230||pti03020	K03014	DNA-directed RNA polymerases I, II, and III subunit RPABC2	Purine metabolism || Pyrimidine metabolism || RNA polymerase || Cytosolic DNA-sensing pathway || Huntington\'s disease || Epstein-Barr virus infection		B7FS37	KOG3405	RNA polymerase subunit K	Transcription	INFORMATION STORAGE AND PROCESSING					Phatr10148-2Phatr2	100	Predicted protein Fragment	CAM_CRCL_19274686
17	snap_masked-2-processed-gene-10.92-mRNA-1	Phatr3_J10151	303349	10151	modified	pti:PHATRDRAFT_10151	hypothetical protein					B7FSU2	ABC	multidrug				CAM_CRCL_26823758			signal anchor	0.104	0.5973	0	0	GO:0005524||GO:0006810||GO:0016021||GO:0016887||GO:0042626||GO:0055085	ATP binding||transport||integral component of membrane||ATPase activity||ATPase activity, coupled to transmembrane movement of substances||transmembrane transport	PF00005||PF00664||PF02463||PF13191||PF13304||PF13555	ABC transporter||ABC transporter transmembrane region||RecF/RecN/SMC N terminal domain||AAA ATPase domain||AAA domain||P-loop containing region of AAA domain	pti:PHATRDRAFT_10151	hypothetical protein						B7FSU2	KOG0054	Multidrug resistance-associated protein/mitoxantrone resistance protein, ABC superfamily	Secondary metabolites biosynthesis, transport and catabolism	METABOLISM					Phatr10151-2Phatr2	93	Predicted protein Fragment	CAM_CRCL_26823758
18	augustus_masked-2-processed-gene-7.61-mRNA-1	Phatr3_J10160	307473	10160	kept	pti:PHATRDRAFT_10160	CDKD1; hypothetical protein; K02202 cyclin-dependent kinase 7 [EC:2.7.11.22]	K02202	cyclin-dependent kinase 7 [EC:2.7.11.22 2.7.11.23]	pti03420||pti03022	2.7.11.22	B7FSJ7						CAM_CRCL_27263240			other localisation	0.0764	0.0259	0	0.1111	GO:0004672||GO:0005524||GO:0006468	protein kinase activity||ATP binding||protein phosphorylation	PF00069||PF07714	Protein kinase domain||Protein tyrosine kinase	pti:PHATRDRAFT_10160	CDKD1; hypothetical protein; K02202 cyclin-dependent kinase 7 [EC:2.7.11.22]	pti03420||pti03022	K02202	cyclin-dependent kinase 7 [EC:2.7.11.22 2.7.11.23]	Basal transcription factors || Nucleotide excision repair || Cell cycle	2.7.11.22	B7FSJ7	KOG0659	Cdk activating kinase (CAK)/RNA polymerase II transcription initiation/nucleotide excision repair factor TFIIH/TFIIK, kinase subunit CDK7	Cell cycle control, cell division, chromosome partitioning	CELLULAR PROCESSES AND SIGNALING					Phatr10160-2Phatr2	100	Predicted protein	CAM_CRCL_27263240
19	augustus_masked-3-processed-gene-3.52-mRNA-1	Phatr3_J10187	305593	10187	modified	pti:PHATR_10187	hypothetical protein					B5Y4M4						CAM_CRCL_4060581			other localisation	0.073	0.0256	0	0.1008	GO:0008152||GO:0008168	metabolic process||methyltransferase activity	PF08241||PF12847||PF13649||PF13847	Methyltransferase domain||Methyltransferase domain||Methyltransferase domain||Methyltransferase domain	pti:PHATR_10187	hypothetical protein						B5Y4M4	KOG2352	Predicted spermine/spermidine synthase	Amino acid transport and metabolism	METABOLISM					Phatr10187-3Phatr2	100	Predicted protein Fragment	CAM_CRCL_4060581
20				10196	deleted	pti:PHATR_10196	hypothetical protein; K02922 large subunit ribosomal protein L37e	K02922	large subunit ribosomal protein L37e	pti03010		B5Y5F8						CAM_CRCL_6168226			other localisation	0.0574	0.0224	0	0.1546	GO:0003735||GO:0005622||GO:0005840||GO:0006412	structural constituent of ribosome||intracellular||ribosome||translation	PF01907	Ribosomal protein L37e
21	augustus_masked-3-processed-gene-3.76-mRNA-1	Phatr3_J10199	303511	10199	modified	pti:PHATR_10199	hypothetical protein; K03120 transcription initiation factor TFIID TATA-box-binding protein	K03120	transcription initiation factor TFIID TATA-box-binding protein	pti03022		B5Y4M9						CAM_CRCL_31647114			other localisation	0.086	0.0284	0	0.4224	GO:0003677||GO:0006352	DNA binding||DNA-templated transcription, initiation	PF00352	Transcription factor TFIID (or TATA-binding protein, TBP)	pti:PHATR_10199	hypothetical protein; K03120 transcription initiation factor TFIID TATA-box-binding protein	pti03022	K03120	transcription initiation factor TFIID TATA-box-binding protein	Basal transcription factors || Huntington\'s disease || HTLV-I infection || Herpes simplex infection || Epstein-Barr virus infection || Viral carcinogenesis		B5Y4M9	KOG3302	TATA-box binding protein (TBP), component of TFIID and TFIIIB	Transcription	INFORMATION STORAGE AND PROCESSING					Phatr10199-3Phatr2	100	Predicted protein	CAM_CRCL_31647114
22	augustus_masked-3-processed-gene-12.61-mRNA-1	Phatr3_J10208	307589	10208	modified													CAM_CRCL_33730410			other localisation	0.0746	0.026	0	0.1191	GO:0005524||GO:0008152||GO:0016301	ATP binding||metabolic process||kinase activity	PF00485	Phosphoribulokinase / Uridine kinase family									KOG4203	Armadillo/beta-Catenin/plakoglobin	Signal transduction mechanisms	CELLULAR PROCESSES AND SIGNALING					Phatr10208-3Phatr2	91	Phosphoribulokinase (EC 2.7.1.19)	CAM_CRCL_33730410
23	snap_masked-3-processed-gene-6.280-mRNA-1	Phatr3_J10209	307667	10209	modified	pti:PHATR_10209	COPgamma; hypothetical protein					B5Y4T4						CAM_CRCL_10003			other localisation	0.0633	0.0237	0	0.115	GO:0005198||GO:0005515||GO:0006886||GO:0016192||GO:0030117||GO:0030126	structural molecule activity||protein binding||intracellular protein transport||vesicle-mediated transport||membrane coat||COPI vesicle coat	PF01602||PF02985||PF08752||PF13646	Adaptin N terminal region||HEAT repeat||Coatomer gamma subunit appendage platform subdomain||HEAT repeats	pti:PHATR_10209	COPgamma; hypothetical protein						B5Y4T4	KOG1078	Vesicle coat complex COPI, gamma subunit	Intracellular trafficking, secretion, and vesicular transport	CELLULAR PROCESSES AND SIGNALING					estExt_Genemark1.C_20770004-Psemu1_scaffold_2077	70		CAM_CRCL_10003
24	augustus_masked-3-processed-gene-2.53-mRNA-1	Phatr3_J10213	305588	10213	modified	pti:PHATR_10213	hypothetical protein					B5Y4L9						CAM_CRCL_33148042			other localisation	0.1329	0.0353	0	0.3976	GO:0008152||GO:0016491	metabolic process||oxidoreductase activity	PF00106||PF08659	short chain dehydrogenase||KR domain	pti:PHATR_10213	hypothetical protein						B5Y4L9	KOG1014	17 beta-hydroxysteroid dehydrogenase type 3, HSD17B3	Lipid transport and metabolism	METABOLISM					Phatr10213-3Phatr2	100	Predicted protein Fragment	CAM_CRCL_33148042
25				10216	deleted	pti:PHATR_10216	hypothetical protein					B5Y5Q5						CAM_CRCL_4773985			other localisation	0.0751	0.026	0	0.1005	GO:0004672||GO:0005524||GO:0006468	protein kinase activity||ATP binding||protein phosphorylation	PF00069||PF07714	Protein kinase domain||Protein tyrosine kinase
26	augustus_masked-3-processed-gene-9.41-mRNA-1	Phatr3_J10239	307596	10239	modified	pti:PHATR_10239	hypothetical protein					B5Y598						CAM_CRCL_32061416			other localisation	0.1327	0.0359	0	0.1361			PF02492||PF07683	CobW/HypB/UreG, nucleotide-binding domain||Cobalamin synthesis protein cobW C-terminal domain	pti:PHATR_10239	hypothetical protein						B5Y598	KOG2743	Cobalamin synthesis protein	Coenzyme transport and metabolism	METABOLISM					Phatr10239-3Phatr2	94	Predicted protein Fragment	CAM_CRCL_32061416
27	augustus_masked-bd_32x35-processed-gene-1.52-mRNA-1	Phatr3_Jdraft1023	302104	1023_bd	modified	pti:PHATRDRAFT_bd1023	hypothetical protein; K00428 cytochrome c peroxidase [EC:1.11.1.5]	K00428	cytochrome c peroxidase [EC:1.11.1.5]		1.11.1.5	B7S491						CAM_CRCL_14687181			other localisation	0.0914	0.0289	0	0.1065	GO:0004601||GO:0006979||GO:0020037||GO:0055114	peroxidase activity||response to oxidative stress||heme binding||oxidation-reduction process	PF00141	Peroxidase	pti:PHATRDRAFT_bd1023	hypothetical protein; K00428 cytochrome c peroxidase [EC:1.11.1.5]		K00428	cytochrome c peroxidase [EC:1.11.1.5]		1.11.1.5	B7S491									Phatrdraft1023-bd_32x35Phatr2_bd	100	Predicted protein	CAM_CRCL_14687181
28	augustus_masked-3-processed-gene-3.77-mRNA-1	Phatr3_J10243	309647	10243	modified											lhcz	2.8e-46	CAM_CRCL_26939975			other localisation	0.1561	0.0578	0	0.1198			PF00504	Chlorophyll A-B binding protein																	Phatr10243-3Phatr2	100	Fucoxanthin chlorophyll a/c protein, lhcr type	CAM_CRCL_26939975
29	augustus_masked-3-processed-gene-3.83-mRNA-1	Phatr3_J10247	305511	10247	modified	pti:PHATR_10247	hypothetical protein; K12386 cystinosin	K12386	cystinosin			B5Y4N2	LCT					CAM_CRCL_4791988	TIGR00951	Lysosomal Cystine Transporter	other localisation	0.1875	0.169	0	0.2738			PF04193	PQ loop repeat	pti:PHATR_10247	hypothetical protein; K12386 cystinosin		K12386	cystinosin	Lysosome		B5Y4N2	KOG3145	Cystine transporter Cystinosin	Amino acid transport and metabolism	METABOLISM					Phatr10247-3Phatr2	93	Predicted protein Fragment	CAM_CRCL_4791988
30	augustus_masked-bd_32x35-processed-gene-1.57-mRNA-1	Phatr3_Jdraft1024	300045	1024_bd	kept	pti:PHATRDRAFT_bd1024	ODC3; ornithine decarboxylase					B7S493						CAM_CRCL_6801			other localisation	0.0782	0.0266	0	0.0989	GO:0003824	catalytic activity	PF00278	Pyridoxal-dependent decarboxylase, C-terminal sheet domain	pti:PHATRDRAFT_bd1024	ODC3; ornithine decarboxylase						B7S493	KOG0622	Ornithine decarboxylase	Amino acid transport and metabolism	METABOLISM					Phatrdraft1024-bd_32x35Phatr2_bd	100	Ornithine decarboxylase	CAM_CRCL_6801
31	maker-3-augustus-gene-6.359-mRNA-1	Phatr3_J10251	303492	10251	modified	pti:PHATR_10251	hypothetical protein					B5Y521						CAM_CRCL_31529378			other localisation	0.0643	0.0239	0	0.1043	GO:0003676||GO:0004386||GO:0005524	nucleic acid binding||helicase activity||ATP binding	PF00271	Helicase conserved C-terminal domain	pti:PHATR_10251	hypothetical protein						B5Y521	KOG0953	Mitochondrial RNA helicase SUV3, DEAD-box superfamily	RNA processing and modification	INFORMATION STORAGE AND PROCESSING					fgenesh2_pg.1_#_121-Fracy_scaffold_1	56		CAM_CRCL_4021731
32	augustus_masked-3-processed-gene-13.68-mRNA-1	Phatr3_J10257	309690	10257	modified	pti:PHATR_10257	hypothetical protein; K00816 kynurenine---oxoglutarate transaminase / cysteine-S-conjugate beta-lyase / glutamine---phenylpyruvate transaminase [EC:2.6.1.7 4.4.1.13 2.6.1.64]	K00816	kynurenine---oxoglutarate transaminase / cysteine-S-conjugate beta-lyase / glutamine---phenylpyruvate transaminase [EC:2.6.1.7 4.4.1.13 2.6.1.64]	pti01100||pti00450||pti00380	2.6.1.7||2.6.1.64||4.4.1.13	B5Y5T2						CAM_CRCL_32663956			signal peptide	0.7475	0.0556	0.0392	0	GO:0009058||GO:0030170	biosynthetic process||pyridoxal phosphate binding	PF00155	Aminotransferase class I and II	pti:PHATR_10257	hypothetical protein; K00816 kynurenine---oxoglutarate transaminase / cysteine-S-conjugate beta-lyase / glutamine---phenylpyruvate transaminase [EC:2.6.1.7 4.4.1.13 2.6.1.64]	pti01100||pti00450||pti00380	K00816	kynurenine---oxoglutarate transaminase / cysteine-S-conjugate beta-lyase / glutamine---phenylpyruvate transaminase [EC:2.6.1.7 4.4.1.13 2.6.1.64]	Tryptophan metabolism || Selenocompound metabolism || Chemical carcinogenesis	2.6.1.7||2.6.1.64||4.4.1.13	B5Y5T2	KOG0257	Kynurenine aminotransferase, glutamine transaminase K	Amino acid transport and metabolism	METABOLISM					Phatr10257-3Phatr2	91	Predicted protein	CAM_CRCL_32663956
33	augustus_masked-bd_32x35-processed-gene-1.60-mRNA-1	Phatr3_Jdraft1025	306194	1025_bd	modified	pti:PHATRDRAFT_bd1025	VTE1; tocopherol cyclase; K09834 tocopherol cyclase	K09834	tocopherol cyclase	pti01100||pti00130||pti01110		B7S494						CAM_CRCL_32393696			signal peptide	0.6911	0.0554	0.1931	0	GO:0009976	tocopherol cyclase activity	PF14249	Tocopherol cyclase	pti:PHATRDRAFT_bd1025	VTE1; tocopherol cyclase; K09834 tocopherol cyclase	pti01100||pti00130||pti01110	K09834	tocopherol cyclase	Ubiquinone and other terpenoid-quinone biosynthesis		B7S494									Phatrdraft1025-bd_32x35Phatr2_bd	100	Tocopherol cyclase	CAM_CRCL_32393696
34				10260	deleted	pti:PHATR_10260	hypothetical protein					B5Y5A6						CAM_CRCL_14245266			signal peptide	0.655	0.1147	0.0317	0	GO:0008750||GO:0016021||GO:0050661||GO:0055114	NAD(P)+ transhydrogenase (AB-specific) activity||integral component of membrane||NADP binding||oxidation-reduction process	PF02233	D(P) transhydrogenase beta subunit
35	augustus_masked-3-processed-gene-12.45-mRNA-1	Phatr3_J10261	303550	10261	modified	pti:PHATR_10261	hypothetical protein					B5Y5J0						CAM_CRCL_32713963			other localisation	0.0699	0.0249	0	0.1285			PF02469	Fasciclin domain	pti:PHATR_10261	hypothetical protein						B5Y5J0	KOG1437	Fasciclin and related adhesion glycoproteins	Cell wall/membrane/envelope biogenesis	CELLULAR PROCESSES AND SIGNALING					Phatr10261-3Phatr2	100	Predicted protein Fragment	CAM_CRCL_32713963
36	augustus_masked-3-processed-gene-2.59-mRNA-1	Phatr3_J10271	303491	10271	modified	pti:PHATR_10271	APC11; hypothetical protein; K03358 anaphase-promoting complex subunit 11	K03358	anaphase-promoting complex subunit 11	pti04120		B5Y4F3						CAM_CRCL_14699606			other localisation	0.1646	0.04	0	0.1217	GO:0004842||GO:0005515||GO:0005680||GO:0008270||GO:0046872	ubiquitin-protein ligase activity||protein binding||anaphase-promoting complex||zinc ion binding||metal ion binding	PF00097||PF12678||PF12861||PF13639||PF13920||PF13923	Zinc finger, C3HC4 type (RING finger)||RING-H2 zinc finger||Anaphase-promoting complex subunit 11 RING-H2 finger||Ring finger domain||Zinc finger, C3HC4 type (RING finger)||Zinc finger, C3HC4 type (RING finger)	pti:PHATR_10271	APC11; hypothetical protein; K03358 anaphase-promoting complex subunit 11	pti04120	K03358	anaphase-promoting complex subunit 11	Cell cycle || Cell cycle - yeast || Meiosis - yeast || Oocyte meiosis || Ubiquitin mediated proteolysis || Progesterone-mediated oocyte maturation || HTLV-I infection		B5Y4F3	KOG1493	Anaphase-promoting complex (APC), subunit 11	Cell cycle control, cell division, chromosome partitioning	CELLULAR PROCESSES AND SIGNALING					Phatr10271-3Phatr2	100	Predicted protein Fragment	CAM_CRCL_14699606
37	augustus_masked-3-processed-gene-13.83-mRNA-1	Phatr3_J10282	303551	10282	modified	pti:PHATR_10282	hypothetical protein; K11273 chromosome transmission fidelity protein 1 [EC:3.6.4.13]	K11273	chromosome transmission fidelity protein 1 [EC:3.6.4.13]		3.6.4.13	B5Y5T5						CAM_CRCL_31976985	TIGR00604	DNA repair helicase (rad3)	other localisation	0.0958	0.0299	0	0.3792	GO:0003676||GO:0003677||GO:0004003||GO:0005524||GO:0006139||GO:0008026||GO:0016818	nucleic acid binding||DNA binding||ATP-dependent DNA helicase activity||ATP binding||nucleobase-containing compound metabolic process||ATP-dependent helicase activity||hydrolase activity, acting on acid anhydrides, in phosphorus-containing anhydrides	PF06733||PF13307	DEAD_2||Helicase C-terminal domain	pti:PHATR_10282	hypothetical protein; K11273 chromosome transmission fidelity protein 1 [EC:3.6.4.13]		K11273	chromosome transmission fidelity protein 1 [EC:3.6.4.13]		3.6.4.13	B5Y5T5	KOG1133	Helicase of the DEAD superfamily	Replication, recombination and repair	INFORMATION STORAGE AND PROCESSING					Phatr10282-3Phatr2	96	Predicted protein Fragment	CAM_CRCL_31976985
38	maker-3-augustus-gene-10.134-mRNA-1	Phatr3_EG02137	303565	10284	modified	pti:PHATR_10284	hypothetical protein					B5Y592						CAM_CRCL_33178214			other localisation	0.059	0.0226	0	0.1088	GO:0001522||GO:0003723||GO:0009451||GO:0009982	pseudouridine synthesis||RNA binding||RNA modification||pseudouridine synthase activity	PF00849	RNA pseudouridylate synthase	pti:PHATR_10284	hypothetical protein						B5Y592	KOG1919	RNA pseudouridylate synthases	RNA processing and modification	INFORMATION STORAGE AND PROCESSING					contig_12246_106_1236-NitzIllumina	50		CAM_CRCL_9290
39				10286	deleted	pti:PHATR_10286	hypothetical protein					B5Y549									other localisation	0.0774	0.0271	0	0.198			PF04886	PT repeat
40	augustus_masked-3-processed-gene-6.139-mRNA-1	Phatr3_J10291	305552	10291	modified	pti:PHATR_10291	hypothetical protein					B5Y4S9						CAM_CRCL_31752658			other localisation	0.1344	0.0352	0	0.1431	GO:0004672||GO:0005524||GO:0006468	protein kinase activity||ATP binding||protein phosphorylation	PF00069||PF07714	Protein kinase domain||Protein tyrosine kinase	pti:PHATR_10291	hypothetical protein						B5Y4S9	KOG0192	Tyrosine kinase specific for activated (GTP-bound) p21cdc42Hs	Signal transduction mechanisms	CELLULAR PROCESSES AND SIGNALING					contig_25868_1_3566-NitzIllumina	71		CAM_CRCL_4021918
41	augustus_masked-3-processed-gene-6.70-mRNA-1	Phatr3_J10293	305548	10293	modified	pti:PHATR_10293	hypothetical protein					B5Y518						CAM_CRCL_31553369			signal peptide	0.6068	0.1161	0.0509	0			PF03619	Organic solute transporter Ostalpha	pti:PHATR_10293	hypothetical protein						B5Y518	KOG2641	Predicted seven transmembrane receptor - rhodopsin family	Signal transduction mechanisms	CELLULAR PROCESSES AND SIGNALING					Phatr10293-3Phatr2	100	Predicted protein Fragment	CAM_CRCL_31553369
42	augustus_masked-3-processed-gene-10.39-mRNA-1	Phatr3_J10299	307666	10299	modified	pti:PHATR_10299	hypothetical protein					B5Y575						CAM_CRCL_28176983			signal anchor	0.2299	0.4768	0	0			PF10507	Protein of unknown function (DUF2453)	pti:PHATR_10299	hypothetical protein						B5Y575	KOG4619	Uncharacterized conserved protein	Function unknown	POORLY CHARACTERIZED					Phatr10299-3Phatr2	90	Predicted protein Fragment	CAM_CRCL_28176983
43	augustus_masked-3-processed-gene-2.22-mRNA-1	Phatr3_J10306	301512	10306	kept	pti:PHATR_10306	hypothetical protein					B5Y4G0						CAM_CRCL_32816431			other localisation	0.1035	0.031	0	0.164	GO:0008152||GO:0016491	metabolic process||oxidoreductase activity	PF00106||PF08659||PF13561	short chain dehydrogenase||KR domain||Enoyl-(Acyl carrier protein) reductase	pti:PHATR_10306	hypothetical protein						B5Y4G0	KOG0725	Reductases with broad range of substrate specificities	General function prediction only	POORLY CHARACTERIZED					Phatr10306-3Phatr2	100	Predicted protein	CAM_CRCL_32816431
44	snap_masked-3-processed-gene-13.219-mRNA-1	Phatr3_J10310	307679	10310	kept	pti:PHATR_10310	hypothetical protein; K03000 DNA-directed RNA polymerase I subunit RPA12	K03000	DNA-directed RNA polymerase I subunit RPA12	pti01100||pti00240||pti00230||pti03020		B5Y5Q6						CAM_CRCL_10644			other localisation	0.0743	0.0254	0	0.0874	GO:0003676||GO:0006351||GO:0008270	nucleic acid binding||transcription, DNA-templated||zinc ion binding	PF01096	Transcription factor S-II (TFIIS)	pti:PHATR_10310	hypothetical protein; K03000 DNA-directed RNA polymerase I subunit RPA12	pti01100||pti00240||pti00230||pti03020	K03000	DNA-directed RNA polymerase I subunit RPA12	Purine metabolism || Pyrimidine metabolism || RNA polymerase		B5Y5Q6	KOG2907	RNA polymerase I transcription factor TFIIS, subunit A12.2/RPA12	Transcription	INFORMATION STORAGE AND PROCESSING					Phatr10310-3Phatr2	100	Predicted protein	CAM_CRCL_10644
45	augustus_masked-3-processed-gene-4.6-mRNA-1	Phatr3_J10319	309654	10319	modified	pti:PHATR_10319	hypothetical protein					B5Y4R1						CAM_CRCL_4921796			other localisation	0.0711	0.0249	0	0.1168			PF00675||PF05193	Insulinase (Peptidase family M16)||Peptidase M16 inactive domain	pti:PHATR_10319	hypothetical protein						B5Y4R1	KOG0959	N-arginine dibasic convertase NRD1 and related Zn2+-dependent endopeptidases, insulinase superfamily	Posttranslational modification, protein turnover, chaperones	CELLULAR PROCESSES AND SIGNALING					contig_5570_1_3500-ChaeIllumina	70		CAM_CRCL_4015425
46	augustus_masked-3-processed-gene-6.112-mRNA-1	Phatr3_J10321	303546	10321	modified													CAM_CRCL_10639			other localisation	0.0791	0.0265	0	0.0983			PF13519	von Willebrand factor type A domain									KOG2884	26S proteasome regulatory complex, subunit RPN10/PSMD4	Posttranslational modification, protein turnover, chaperones	CELLULAR PROCESSES AND SIGNALING					Phatr10321-3Phatr2	92	Regulatory proteasome non-atpase subunit 10	CAM_CRCL_10639
47	augustus_masked-3-processed-gene-3.53-mRNA-1	Phatr3_J10350	303493	10350	modified	pti:PHATR_10350	hypothetical protein					B5Y4P6						CAM_CRCL_14388578			other localisation	0.2238	0.046	0	0.121	GO:0003755||GO:0006457	peptidyl-prolyl cis-trans isomerase activity||protein folding	PF00160	Cyclophilin type peptidyl-prolyl cis-trans isomerase/CLD	pti:PHATR_10350	hypothetical protein						B5Y4P6	KOG0865	Cyclophilin type peptidyl-prolyl cis-trans isomerase	Posttranslational modification, protein turnover, chaperones	CELLULAR PROCESSES AND SIGNALING					estExt_Genewise1Plus.C_310190-Fracy_scaffold_31	48		CAM_CRCL_4004278
48	augustus_masked-3-processed-gene-12.47-mRNA-1	Phatr3_EG02394	309680	10354	modified	pti:PHATR_10354	hypothetical protein; K12604 CCR4-NOT transcription complex subunit 1	K12604	CCR4-NOT transcription complex subunit 1	pti03018		B5Y5J2						CAM_CRCL_14049944			other localisation	0.1598	0.0393	0	0.1242			PF04054	CCR4-Not complex component, Not1	pti:PHATR_10354	hypothetical protein; K12604 CCR4-NOT transcription complex subunit 1	pti03018	K12604	CCR4-NOT transcription complex subunit 1	RNA degradation		B5Y5J2	KOG1831	Negative regulator of transcription	Transcription	INFORMATION STORAGE AND PROCESSING					contig_8670_1_2873-NitzIllumina	63		CAM_CRCL_4962129
49	augustus_masked-3-processed-gene-6.75-mRNA-1	Phatr3_J10356	307639	10356	modified													CAM_CRCL_34694618	TIGR02970	succinate dehydrogenase, cytochrome b556 subunit	other localisation	0.2755	0.1055	0	0.1955	GO:0016627	oxidoreductase activity, acting on the CH-CH group of donors	PF01127	Succinate dehydrogenase/Fumarate reductase transmembrane subunit									KOG0449	Succinate dehydrogenase, cytochrome b subunit	Carbohydrate transport and metabolism	METABOLISM					Phatr10356-3Phatr2	83	Succinate dehydrogenase cytochrome b subunit	CAM_CRCL_34694618
50	augustus_masked-3-processed-gene-12.54-mRNA-1	Phatr3_J10362	305517	10362	modified	pti:PHATR_10362	hypothetical protein; K06889	K06889				B5Y5J5						CAM_CRCL_32584376		3.20673	other localisation	0.1055	0.0315	0	0.2133	GO:0008152||GO:0016787	metabolic process||hydrolase activity	PF02230||PF07859||PF12695||PF12697	Phospholipase/Carboxylesterase||alpha/beta hydrolase fold||Alpha/beta hydrolase family||Alpha/beta hydrolase family	pti:PHATR_10362	hypothetical protein; K06889		K06889				B5Y5J5	KOG4391	Predicted alpha/beta hydrolase BEM46	General function prediction only	POORLY CHARACTERIZED					Phatr10362-3Phatr2	97	Predicted protein Fragment	CAM_CRCL_32584376
51	augustus_masked-3-processed-gene-10.49-mRNA-1	Phatr3_J10363	311541	10363	modified	pti:PHATR_10363	hypothetical protein					B5Y5B0						CAM_CRCL_30921317			no signal peptide or anchor	0.0908	0.0289	0	0	GO:0003735||GO:0005622||GO:0005840||GO:0006412	structural constituent of ribosome||intracellular||ribosome||translation	PF01084	Ribosomal protein S18	pti:PHATR_10363	hypothetical protein						B5Y5B0									contig_16556_14_1158-NitzIllumina	48
52	augustus_masked-3-processed-gene-0.33-mRNA-1	Phatr3_J10367	301497	10367	modified	pti:PHATR_10367	hypothetical protein; K06158 ATP-binding cassette, sub-family F, member 3	K06158	ATP-binding cassette, subfamily F, member 3			B5Y4C4	ABC	? (Uup homolog/duplicated ATPase)				CAM_CRCL_32340429			other localisation	0.0646	0.0243	0	0.1226	GO:0003924||GO:0005524||GO:0005525||GO:0005622||GO:0007264||GO:0016887	GTPase activity||ATP binding||GTP binding||intracellular||small GTPase mediated signal transduction||ATPase activity	PF00004||PF00005||PF02463||PF03193||PF08477||PF12848||PF13175||PF13191||PF13207||PF13238||PF13304||PF13401||PF13476||PF13481||PF13555	ATPase family associated with various cellular activities (AAA)||ABC transporter||RecF/RecN/SMC N terminal domain||Protein of unknown function, DUF258||Miro-like protein||ABC transporter||AAA ATPase domain||AAA ATPase domain||AAA domain||AAA domain||AAA domain||AAA domain||AAA domain||AAA domain||P-loop containing region of AAA domain	pti:PHATR_10367	hypothetical protein; K06158 ATP-binding cassette, sub-family F, member 3		K06158	ATP-binding cassette, subfamily F, member 3			B5Y4C4	KOG0062	ATPase component of ABC transporters with duplicated ATPase domains/Translation elongation factor EF-3b	Amino acid transport and metabolism	METABOLISM					Phatr10367-3Phatr2	93	Predicted protein Fragment	CAM_CRCL_32340429
53	maker-3-augustus-gene-3.158-mRNA-1	Phatr3_J10378	307672	10378	modified	pti:PHATR_10378	hypothetical protein; K00654 serine palmitoyltransferase [EC:2.3.1.50]	K00654	serine palmitoyltransferase [EC:2.3.1.50]	pti01100||pti00600	2.3.1.50	B5Y4P0						CAM_CRCL_14260461			other localisation	0.3582	0.1382	0	0.3684	GO:0006520||GO:0009058||GO:0016829||GO:0030170	cellular amino acid metabolic process||biosynthetic process||lyase activity||pyridoxal phosphate binding	PF00155||PF01212	Aminotransferase class I and II||Beta-eliminating lyase	pti:PHATR_10378	hypothetical protein; K00654 serine palmitoyltransferase [EC:2.3.1.50]	pti01100||pti00600	K00654	serine palmitoyltransferase [EC:2.3.1.50]	Sphingolipid metabolism	2.3.1.50	B5Y4P0	KOG1357	Serine palmitoyltransferase	Posttranslational modification, protein turnover, chaperones	CELLULAR PROCESSES AND SIGNALING					Phatr10378-3Phatr2	99	Predicted protein	CAM_CRCL_14260461
54	snap_masked-3-processed-gene-13.206-mRNA-1	Phatr3_J10391	303466	10391	modified	pti:PHATR_10391	hypothetical protein					B5Y5S7						CAM_CRCL_6033220			other localisation	0.0687	0.0241	0	0.1244	GO:0016811	hydrolase activity, acting on carbon-nitrogen (but not peptide) bonds, in linear amides	PF09764	N-terminal glutamine amidase	pti:PHATR_10391	hypothetical protein						B5Y5S7	KOG3261	Uncharacterized conserved protein	Function unknown	POORLY CHARACTERIZED					Phatr10391-3Phatr2	100	Predicted protein Fragment	CAM_CRCL_6033220
55	maker-3-augustus-gene-13.233-mRNA-1	Phatr3_J10398	305534	10398	kept	pti:PHATR_10398	hypothetical protein					B5Y5S8						CAM_CRCL_33390073	TIGR00235	uridine kinase	other localisation	0.0871	0.0283	0	0.1561	GO:0005524||GO:0008152||GO:0016301	ATP binding||metabolic process||kinase activity	PF00485||PF13207||PF13238	Phosphoribulokinase / Uridine kinase family||AAA domain||AAA domain	pti:PHATR_10398	hypothetical protein						B5Y5S8	KOG4203	Armadillo/beta-Catenin/plakoglobin	Signal transduction mechanisms	CELLULAR PROCESSES AND SIGNALING					Phatr10398-3Phatr2	100	Uridine kinase (EC 2.7.1.48)	CAM_CRCL_33390073
56	augustus_masked-3-processed-gene-3.43-mRNA-1	Phatr3_J10409	311576	10409	modified	pti:PHATR_10409	hypothetical protein					B5Y4P1	CPA1	sodium ion:proton antiporter				CAM_CRCL_31965025			signal peptide	0.4635	0.2025	0.0291	0	GO:0006812||GO:0015299||GO:0016021||GO:0055085	cation transport||solute:hydrogen antiporter activity||integral component of membrane||transmembrane transport	PF00999	Sodium/hydrogen exchanger family	pti:PHATRDRAFT_48886	hypothetical protein						B7G8Q6	KOG1965	Sodium/hydrogen exchanger protein	Inorganic ion transport and metabolism	METABOLISM					estExt_Genewise1Plus.C_2600019-Psemu1_scaffold_260	44		CAM_CRCL_6151918
57	augustus_masked-3-processed-gene-8.13-mRNA-1	Phatr3_J10418	307659	10418	modified	pti:PHATR_10418	hypothetical protein					B5Y568						CAM_CRCL_27033343			other localisation	0.0777	0.0269	0	0.107	GO:0009058||GO:0030170	biosynthetic process||pyridoxal phosphate binding	PF00155	Aminotransferase class I and II	pti:PHATR_10418	hypothetical protein						B5Y568	KOG0257	Kynurenine aminotransferase, glutamine transaminase K	Amino acid transport and metabolism	METABOLISM					Phatr10418-3Phatr2	100	Predicted protein	CAM_CRCL_27033343
58	augustus_masked-bd_1x2-processed-gene-0.12-mRNA-1	Phatr3_Jdraft1042	306156	1042_bd	kept	pti:PHATRDRAFT_bd1042	hypothetical protein					B7S3J6									other localisation	0.2395	0.0485	0	0.2947					pti:PHATRDRAFT_bd1042	hypothetical protein						B7S3J6									Phatrdraft1042-bd_1x2Phatr2_bd	56	Predicted protein
59	augustus_masked-3-processed-gene-0.19-mRNA-1	Phatr3_J10437	309704	10437	modified	pti:PHATR_10437	hypothetical protein					B5Y4D4						CAM_CRCL_33456357	TIGR00104	probable methyltransferase, YaeB/AF_0241 family	mitochondrion	0.1123	0.0328	0	0.6577			PF01980	Uncharacterised protein family UPF0066	pti:PHATR_10437	hypothetical protein						B5Y4D4	KOG2942	Uncharacterized conserved protein	Function unknown	POORLY CHARACTERIZED					Phatr10437-3Phatr2	100	Predicted protein Fragment	CAM_CRCL_33456357
60	augustus_masked-3-processed-gene-6.66-mRNA-1	Phatr3_J10438	301438	10438	modified	pti:PHATR_10438	PDS-like1; PDS-like 1, phytoene desaturase-like protein, phytoene dehydrogenase-like protein					B5Y509						CAM_CRCL_35497116			other localisation	0.2798	0.0531	0	0.1268			PF13450	D(P)-binding Rossmann-like domain	pti:PHATR_10438	PDS-like1; PDS-like 1, phytoene desaturase-like protein, phytoene dehydrogenase-like protein						B5Y509									Phatr10438-3Phatr2	99	PDS-like 1, phytoene desaturase-like protein, phytoene dehydrogenase-like protein	CAM_CRCL_35497116
61	augustus_masked-3-processed-gene-6.149-mRNA-1	Phatr3_J10454	309713	10454	modified	pti:PHATR_10454	hypothetical protein; K01074 palmitoyl-protein thioesterase [EC:3.1.2.22]	K01074	palmitoyl-protein thioesterase [EC:3.1.2.22]	pti01100||pti00062	3.1.2.22	B5Y506						CAM_CRCL_17433			other localisation	0.0709	0.0251	0	0.1173	GO:0006464||GO:0008474	cellular protein modification process||palmitoyl-(protein) hydrolase activity	PF02089	Palmitoyl protein thioesterase	pti:PHATR_10454	hypothetical protein; K01074 palmitoyl-protein thioesterase [EC:3.1.2.22]	pti01100||pti00062	K01074	palmitoyl-protein thioesterase [EC:3.1.2.22]	Fatty acid elongation || Lysosome	3.1.2.22	B5Y506	KOG2541	Palmitoyl protein thioesterase	Lipid transport and metabolism	METABOLISM					Phatr10454-3Phatr2	100	Predicted protein Fragment	CAM_CRCL_17433
62	augustus_masked-3-processed-gene-6.145-mRNA-1	Phatr3_J10458	311504	10458	kept	pti:PHATR_10458	hypothetical protein; K01522 bis(5\'-adenosyl)-triphosphatase [EC:3.6.1.29]	K01522	bis(5\'-adenosyl)-triphosphatase [EC:3.6.1.29]	pti00230	3.6.1.29	B5Y4T2						CAM_CRCL_33970226			other localisation	0.0895	0.0264	0	0.1303			PF01230||PF11969	HIT domain||Scavenger mRNA decapping enzyme C-term binding	pti:PHATR_10458	hypothetical protein; K01522 bis(5\'-adenosyl)-triphosphatase [EC:3.6.1.29]	pti00230	K01522	bis(5\'-adenosyl)-triphosphatase [EC:3.6.1.29]	Purine metabolism || Small cell lung cancer || Non-small cell lung cancer	3.6.1.29	B5Y4T2	KOG3379	Diadenosine polyphosphate hydrolase and related proteins of the histidine triad (HIT) family	Nucleotide transport and metabolism	METABOLISM					Phatr10458-3Phatr2	100	Predicted protein	CAM_CRCL_33970226
63	augustus_masked-3-processed-gene-10.42-mRNA-1	Phatr3_J10479	303558	10479	modified	pti:PHATR_10479	hypothetical protein					B5Y5D9						CAM_CRCL_31564334			other localisation	0.0921	0.0293	0	0.1074	GO:0005097||GO:0032313	Rab GTPase activator activity||regulation of Rab GTPase activity	PF00566	Rab-GTPase-TBC domain	pti:PHATR_10479	hypothetical protein						B5Y5D9	KOG1102	Rab6 GTPase activator GAPCenA and related TBC domain proteins	General function prediction only	POORLY CHARACTERIZED					Phatr10479-3Phatr2	97	Predicted protein Fragment	CAM_CRCL_31564334
64				1048_bd	deleted													CAM_CRCL_22828			other localisation	0.1964	0.1814	0	0.2397
65	augustus_masked-3-processed-gene-13.42-mRNA-1	Phatr3_J10494	307684	10494	modified	pti:PHATR_10494	hypothetical protein; K12621 U6 snRNA-associated Sm-like protein LSm2	K12621	U6 snRNA-associated Sm-like protein LSm2	pti03018||pti03040		B5Y5S5						CAM_CRCL_14576215			other localisation	0.1352	0.0358	0	0.133			PF01423||PF14438	LSM domain||Ataxin 2 SM domain	pti:PHATR_10494	hypothetical protein; K12621 U6 snRNA-associated Sm-like protein LSm2	pti03018||pti03040	K12621	U6 snRNA-associated Sm-like protein LSm2	RNA degradation || Spliceosome		B5Y5S5	KOG3448	Predicted snRNP core protein	RNA processing and modification	INFORMATION STORAGE AND PROCESSING					Phatr10494-3Phatr2	100	Predicted protein Fragment	CAM_CRCL_14576215
66	augustus_masked-3-processed-gene-10.48-mRNA-1	Phatr3_J10497	307671	10497	modified	pti:PHATR_10497	hypothetical protein; K07512 mitochondrial trans-2-enoyl-CoA reductase [EC:1.3.1.38]	K07512	mitochondrial trans-2-enoyl-CoA reductase [EC:1.3.1.38]	pti01100||pti00062	1.3.1.38	B5Y5E0						CAM_CRCL_32630075			other localisation	0.1193	0.0337	0	0.1064	GO:0008270||GO:0016491||GO:0055114	zinc ion binding||oxidoreductase activity||oxidation-reduction process	PF00107	Zinc-binding dehydrogenase	pti:PHATR_10497	hypothetical protein; K07512 mitochondrial trans-2-enoyl-CoA reductase [EC:1.3.1.38]	pti01100||pti00062	K07512	mitochondrial trans-2-enoyl-CoA reductase [EC:1.3.1.38]	Fatty acid elongation	1.3.1.38	B5Y5E0	KOG0025	Zn2+-binding dehydrogenase (nuclear receptor binding factor-1)	Transcription	INFORMATION STORAGE AND PROCESSING					Phatr10497-3Phatr2	84	Predicted protein Fragment	CAM_CRCL_32630075
67	maker-3-augustus-gene-6.336-mRNA-1	Phatr3_J10499	305603	10499	modified	pti:PHATR_10499	hypothetical protein; K08864 tousled-like kinase [EC:2.7.11.1]	K08864	tousled-like kinase [EC:2.7.11.1]		2.7.11.1	B5Y4R9						CAM_CRCL_31968420			other localisation	0.0666	0.0243	0	0.0984	GO:0004672||GO:0005524||GO:0006468	protein kinase activity||ATP binding||protein phosphorylation	PF00069||PF07714||PF14531	Protein kinase domain||Protein tyrosine kinase||Kinase-like	pti:PHATR_10499	hypothetical protein; K08864 tousled-like kinase [EC:2.7.11.1]		K08864	tousled-like kinase [EC:2.7.11.1]		2.7.11.1	B5Y4R9	KOG1151	Tousled-like protein kinase	Signal transduction mechanisms	CELLULAR PROCESSES AND SIGNALING					Phatr10499-3Phatr2	100	Predicted protein Fragment	CAM_CRCL_31968420
68	snap_masked-3-processed-gene-11.29-mRNA-1	Phatr3_J10508	311508	10508	modified	pti:PHATR_10508	hypothetical protein					B5Y5F2						CAM_CRCL_4027263			other localisation	0.0746	0.0253	0	0.1136			PF07059	Protein of unknown function (DUF1336)	pti:PHATR_10508	hypothetical protein						B5Y5F2									Phatr10508-3Phatr2	100	Predicted protein Fragment	CAM_CRCL_4027263
69				10518	deleted	pti:PHATR_10518	hypothetical protein					B5Y5U2						CAM_CRCL_7885			other localisation	0.0779	0.027	0	0.0836	GO:0045454	cell redox homeostasis	PF00085	Thioredoxin
70	maker-3-augustus-gene-0.92-mRNA-1	Phatr3_J10524	301487	10524	modified	pti:PHATR_10524	hypothetical protein					B5Y5W2						CAM_CRCL_32340638			other localisation	0.0681	0.0252	0	0.1086	GO:0005524||GO:0016887	ATP binding||ATPase activity	PF00004||PF07728	ATPase family associated with various cellular activities (AAA)||AAA domain (dynein-related subfamily)	pti:PHATR_10524	hypothetical protein						B5Y5W2	KOG0731	AAA+-type ATPase containing the peptidase M41 domain	Posttranslational modification, protein turnover, chaperones	CELLULAR PROCESSES AND SIGNALING					contig_7986_141_1790-NitzIllumina	65		CAM_CRCL_4010470
71	maker-3-snap-gene-9.166-mRNA-1	Phatr3_J10531	303490	10531	modified	pti:PHATR_10531	hypothetical protein					B5Y5B3						CAM_CRCL_26995998			other localisation	0.0801	0.0247	0	0.1237	GO:0004672||GO:0005524||GO:0006468	protein kinase activity||ATP binding||protein phosphorylation	PF00069||PF07714	Protein kinase domain||Protein tyrosine kinase	pti:PHATR_10531	hypothetical protein						B5Y5B3	KOG1290	Serine/threonine protein kinase	Signal transduction mechanisms	CELLULAR PROCESSES AND SIGNALING					Phatr10531-3Phatr2	92	Predicted protein	CAM_CRCL_26995998
72	maker-3-snap-gene-13.305-mRNA-1	Phatr3_J10532	305508	10532	modified	pti:PHATR_10532	hypothetical protein					B5Y5U8						CAM_CRCL_34247425	TIGR00581	molybdenum cofactor biosynthesis protein C	other localisation	0.0636	0.0242	0	0.1278	GO:0006777	Mo-molybdopterin cofactor biosynthetic process	PF01967	MoaC family	pti:PHATR_10532	hypothetical protein						B5Y5U8	KOG2876	Molybdenum cofactor biosynthesis pathway protein	Coenzyme transport and metabolism	METABOLISM					estExt_Genewise1.C_310116-Fracy_scaffold_31	60		CAM_CRCL_37203
73	augustus_masked-3-processed-gene-9.63-mRNA-1	Phatr3_J10539	305513	10539	modified	pti:PHATR_10539	hypothetical protein					B5Y5A3						CAM_CRCL_31751797			other localisation	0.0725	0.0256	0	0.1221	GO:0004672||GO:0005524||GO:0006468	protein kinase activity||ATP binding||protein phosphorylation	PF00069||PF07714||PF14531	Protein kinase domain||Protein tyrosine kinase||Kinase-like	pti:PHATR_10539	hypothetical protein						B5Y5A3	KOG0598	Ribosomal protein S6 kinase and related proteins	General function prediction only	POORLY CHARACTERIZED					Phatr10539-3Phatr2	95	Predicted protein Fragment	CAM_CRCL_31751797
74	augustus_masked-3-processed-gene-2.35-mRNA-1	Phatr3_J10544	301515	10544	modified	pti:PHATR_10544	hypothetical protein					B5Y4I3						CAM_CRCL_31508291			other localisation	0.1028	0.0311	0	0.1017	GO:0005634	nucleus	PF06862	Protein of unknown function (DUF1253)	pti:PHATR_10544	hypothetical protein						B5Y4I3	KOG2340	Uncharacterized conserved protein	Function unknown	POORLY CHARACTERIZED					Phatr10544-3Phatr2	94	Predicted protein Fragment	CAM_CRCL_31508291
75	augustus_masked-3-processed-gene-12.59-mRNA-1	ND	307595	10546	modified	pti:PHATR_10546	hypothetical protein; K00852 ribokinase [EC:2.7.1.15]	K00852	ribokinase [EC:2.7.1.15]	pti00030	2.7.1.15	B5Y5L0						CAM_CRCL_32534810			other localisation	0.063	0.0237	0	0.1275			PF00294||PF08543	pfkB family carbohydrate kinase||Phosphomethylpyrimidine kinase	pti:PHATR_10546	hypothetical protein; K00852 ribokinase [EC:2.7.1.15]	pti00030	K00852	ribokinase [EC:2.7.1.15]	Pentose phosphate pathway	2.7.1.15	B5Y5L0	KOG3222	Inosine triphosphate pyrophosphatase	Nucleotide transport and metabolism	METABOLISM					Phatr10546-3Phatr2	92	Predicted protein Fragment	CAM_CRCL_32534810
76	augustus_masked-3-processed-gene-12.96-mRNA-1	Phatr3_J10566	301538	10566	kept	pti:PHATR_10566	hypothetical protein; K12832 splicing factor 3B subunit 5	K12832	splicing factor 3B subunit 5	pti03040		B5Y5M4						CAM_CRCL_4026636			other localisation	0.0569	0.0224	0	0.0914			PF07189	Splicing factor 3B subunit 10 (SF3b10)	pti:PHATR_10566	hypothetical protein; K12832 splicing factor 3B subunit 5	pti03040	K12832	splicing factor 3B subunit 5	Spliceosome		B5Y5M4	KOG3485	Uncharacterized conserved protein	Function unknown	POORLY CHARACTERIZED					Phatr10566-3Phatr2	100	Predicted protein	CAM_CRCL_4026636
77	augustus_masked-3-processed-gene-6.179-mRNA-1	Phatr3_J10567	303562	10567	modified	pti:PHATR_10567	hypothetical protein					B5Y4W1						CAM_CRCL_32981324			other localisation	0.0813	0.0276	0	0.1362	GO:0003824||GO:0008152||GO:0016491||GO:0044237||GO:0050662	catalytic activity||metabolic process||oxidoreductase activity||cellular metabolic process||coenzyme binding	PF00106||PF01370||PF08659||PF13561	short chain dehydrogenase||NAD dependent epimerase/dehydratase family||KR domain||Enoyl-(Acyl carrier protein) reductase	pti:PHATR_10567	hypothetical protein						B5Y4W1	KOG1208	Dehydrogenases with different specificities (related to short-chain alcohol dehydrogenases)	Secondary metabolites biosynthesis, transport and catabolism	METABOLISM					Phatr10567-3Phatr2	99	Predicted protein Fragment	CAM_CRCL_32981324
78	augustus_masked-3-processed-gene-7.3-mRNA-1	Phatr3_J10571	303555	10571	modified	pti:PHATR_10571	hypothetical protein					B5Y530						CAM_CRCL_14388578			other localisation	0.0836	0.0272	0	0.1046	GO:0003755||GO:0006457	peptidyl-prolyl cis-trans isomerase activity||protein folding	PF00160	Cyclophilin type peptidyl-prolyl cis-trans isomerase/CLD	pti:PHATR_10571	hypothetical protein						B5Y530	KOG0865	Cyclophilin type peptidyl-prolyl cis-trans isomerase	Posttranslational modification, protein turnover, chaperones	CELLULAR PROCESSES AND SIGNALING					Phatr10571-3Phatr2	93	Predicted protein	CAM_CRCL_14388578
79	augustus_masked-3-processed-gene-9.20-mRNA-1	Phatr3_EG02401	301531	10581	modified	pti:PHATR_10581	hypothetical protein					B5Y5A5						CAM_CRCL_31911057	TIGR00561	D(P)(+) transhydrogenase (AB-specific), alpha subunit	other localisation	0.0569	0.0223	0	0.1598			PF01262||PF05222||PF12769	Alanine dehydrogenase/PNT, C-terminal domain||Alanine dehydrogenase/PNT, N-terminal domain||Domain of unknown function (DUF3814)	pti:PHATR_10581	hypothetical protein						B5Y5A5									contig_25466_130_2907-NitzIllumina	63		CAM_CRCL_4010156
80	maker-3-snap-gene-6.441-mRNA-1	Phatr3_J10583	309684	10583	kept	pti:PHATR_10583	hypothetical protein; K12624 U6 snRNA-associated Sm-like protein LSm5	K12624	U6 snRNA-associated Sm-like protein LSm5	pti03018||pti03040		B5Y511						CAM_CRCL_13105			other localisation	0.1081	0.0313	0	0.101			PF01423	LSM domain	pti:PHATR_10583	hypothetical protein; K12624 U6 snRNA-associated Sm-like protein LSm5	pti03018||pti03040	K12624	U6 snRNA-associated Sm-like protein LSm5	RNA degradation || Spliceosome		B5Y511	KOG1775	U6 snRNA-associated Sm-like protein	RNA processing and modification	INFORMATION STORAGE AND PROCESSING					Phatr10583-3Phatr2	100	Predicted protein	CAM_CRCL_13105
81	maker-3-snap-gene-6.414-mRNA-1	Phatr3_J10584	311520	10584	modified													CAM_CRCL_8267			other localisation	0.0768	0.0257	0	0.1067	GO:0009055||GO:0015035||GO:0045454	electron carrier activity||protein disulfide oxidoreductase activity||cell redox homeostasis	PF00462	Glutaredoxin									KOG1752	Glutaredoxin and related proteins	Posttranslational modification, protein turnover, chaperones	CELLULAR PROCESSES AND SIGNALING					Phatr10584-3Phatr2	100	Predicted protein	CAM_CRCL_8267
82	maker-3-augustus-gene-13.242-mRNA-1	Phatr3_J10585	311560	10585	modified	pti:PHATR_10585	hypothetical protein					B5Y5R3						CAM_CRCL_6407076			other localisation	0.068	0.0248	0	0.1009	GO:0003910||GO:0005524||GO:0006281||GO:0006310	DNA ligase (ATP) activity||ATP binding||DNA repair||DNA recombination	PF01068||PF04679	ATP dependent DNA ligase domain||ATP dependent DNA ligase C terminal region	pti:PHATR_10585	hypothetical protein						B5Y5R3	KOG0967	ATP-dependent DNA ligase I	Replication, recombination and repair	INFORMATION STORAGE AND PROCESSING					Phatr10585-3Phatr2	99	Predicted protein Fragment	CAM_CRCL_6407076
83	augustus_masked-3-processed-gene-2.33-mRNA-1	Phatr3_J10593	305601	10593	modified	pti:PHATR_10593	hypothetical protein					B5Y4I2						CAM_CRCL_31870356			other localisation	0.2711	0.1276	0	0.1539			PF00574	Clp protease	pti:PHATR_10593	hypothetical protein						B5Y4I2	KOG0840	ATP-dependent Clp protease, proteolytic subunit	Posttranslational modification, protein turnover, chaperones	CELLULAR PROCESSES AND SIGNALING					contig_39480_2587_3411-NitzIllumina	88		CAM_CRCL_4018744
84	augustus_masked-3-processed-gene-12.49-mRNA-1	Phatr3_J10595	309661	10595	modified	pti:PHATR_10595	hypothetical protein					B5Y5M1						CAM_CRCL_4174289			other localisation	0.0743	0.0259	0	0.0962	GO:0008080||GO:0016747	N-acetyltransferase activity||transferase activity, transferring acyl groups other than amino-acyl groups	PF00583||PF08445||PF13508||PF13523	Acetyltransferase (GNAT) family||FR47-like protein||Acetyltransferase (GNAT) domain||Acetyltransferase (GNAT) domain	pti:PHATR_10595	hypothetical protein						B5Y5M1	KOG3138	Predicted N-acetyltransferase	General function prediction only	POORLY CHARACTERIZED					Phatr10595-3Phatr2	100	Predicted protein Fragment	CAM_CRCL_4174289
85	augustus_masked-3-processed-gene-2.48-mRNA-1	Phatr3_J10617	307616	10617	modified	pti:PHATR_10617	hypothetical protein					B5Y4K4						CAM_CRCL_33537243	TIGR03625	50S ribosomal protein L3	other localisation	0.0785	0.0263	0	0.0936	GO:0003735||GO:0005622||GO:0005840||GO:0006412	structural constituent of ribosome||intracellular||ribosome||translation	PF00297	Ribosomal protein L3	pti:PHATR_10617	hypothetical protein						B5Y4K4	KOG3141	Mitochondrial/chloroplast ribosomal protein L3	Translation, ribosomal structure and biogenesis	INFORMATION STORAGE AND PROCESSING					Phatr10617-3Phatr2	100	Predicted protein Fragment	CAM_CRCL_33537243
86	maker-3-augustus-gene-6.351-mRNA-1	Phatr3_J10628	309696	10628	modified	pti:PHATR_10628	hypothetical protein; K06631 polo-like kinase 1 [EC:2.7.11.21]	K06631	polo-like kinase 1 [EC:2.7.11.21]		2.7.11.21	B5Y4Z1						CAM_CRCL_31927429			other localisation	0.1082	0.0311	0	0.3202	GO:0004672||GO:0005515||GO:0005524||GO:0006468	protein kinase activity||protein binding||ATP binding||protein phosphorylation	PF00069||PF00659||PF07714||PF14531	Protein kinase domain||POLO box duplicated region||Protein tyrosine kinase||Kinase-like	pti:PHATR_10628	hypothetical protein; K06631 polo-like kinase 1 [EC:2.7.11.21]		K06631	polo-like kinase 1 [EC:2.7.11.21]	Cell cycle || Oocyte meiosis || Progesterone-mediated oocyte maturation	2.7.11.21	B5Y4Z1	KOG0575	Polo-like serine/threonine protein kinase	Cell cycle control, cell division, chromosome partitioning	CELLULAR PROCESSES AND SIGNALING					Phatr10628-3Phatr2	100	Predicted protein Fragment	CAM_CRCL_31927429
87	maker-3-augustus-gene-13.230-mRNA-1	Phatr3_J10640	309724	10640	modified	pti:PHATR_10640	HemF_2; coproporphyrinogen oxidase. coproporphyrinogen III oxidase. coproporphyrinogenase; K00228 coproporphyrinogen III oxidase [EC:1.3.3.3]	K00228	coproporphyrinogen III oxidase [EC:1.3.3.3]	pti01100||pti00860||pti01110	1.3.3.3	B5Y5R4						CAM_CRCL_32884382			other localisation	0.0683	0.0246	0	0.0957	GO:0004109||GO:0006779||GO:0055114	coproporphyrinogen oxidase activity||porphyrin-containing compound biosynthetic process||oxidation-reduction process	PF01218	Coproporphyrinogen III oxidase	pti:PHATR_10640	HemF_2; coproporphyrinogen oxidase. coproporphyrinogen III oxidase. coproporphyrinogenase; K00228 coproporphyrinogen III oxidase [EC:1.3.3.3]	pti01100||pti00860||pti01110	K00228	coproporphyrinogen III oxidase [EC:1.3.3.3]	Porphyrin and chlorophyll metabolism	1.3.3.3	B5Y5R4	KOG1518	Coproporphyrinogen III oxidase CPO/HEM13	Coenzyme transport and metabolism	METABOLISM					Phatr10640-3Phatr2	100	Coproporphyrinogen oxidase. coproporphyrinogen III oxidase. coproporphyrinogenase	CAM_CRCL_32884382
88	augustus_masked-3-processed-gene-10.28-mRNA-1	Phatr3_J10655	309651	10655	modified	pti:PHATR_10655	hypothetical protein; K00472 prolyl 4-hydroxylase [EC:1.14.11.2]	K00472	prolyl 4-hydroxylase [EC:1.14.11.2]	pti01100||pti00330	1.14.11.2	B5Y5D0						CAM_CRCL_31634758			other localisation	0.0721	0.0262	0	0.0914	GO:0016491||GO:0016706||GO:0055114	oxidoreductase activity||oxidoreductase activity, acting on paired donors, with incorporation or reduction of molecular oxygen, 2-oxoglutarate as one donor, and incorporation of one atom each of oxygen into both donors||oxidation-reduction process	PF03171||PF13640	2OG-Fe(II) oxygenase superfamily||2OG-Fe(II) oxygenase superfamily	pti:PHATR_10655	hypothetical protein; K00472 prolyl 4-hydroxylase [EC:1.14.11.2]	pti01100||pti00330	K00472	prolyl 4-hydroxylase [EC:1.14.11.2]	Arginine and proline metabolism	1.14.11.2	B5Y5D0	KOG1591	Prolyl 4-hydroxylase alpha subunit	Amino acid transport and metabolism	METABOLISM					contig_7313_1517_3052-NitzIllumina	57		CAM_CRCL_4055536
89	augustus_masked-3-processed-gene-3.81-mRNA-1	Phatr3_J10659	309659	10659	modified	pti:PHATR_10659	hypothetical protein					B5Y4N1						CAM_CRCL_27132712			other localisation	0.0844	0.028	0	0.1077	GO:0003824	catalytic activity	PF00481	Protein phosphatase 2C	pti:PHATR_10659	hypothetical protein						B5Y4N1	KOG0698	Serine/threonine protein phosphatase	Signal transduction mechanisms	CELLULAR PROCESSES AND SIGNALING					contig_6031_116_3541-ChaeIllumina	30		CAM_CRCL_22418
90	augustus_masked-4-processed-gene-6.30-mRNA-1	Phatr3_J10666	311656	10666	modified	pti:PHATRDRAFT_10666	hypothetical protein					B7FU61						CAM_CRCL_28924535			other localisation	0.1291	0.0343	0	0.1012	GO:0000049	tRNA binding	PF01588	Putative tRNA binding domain	tps:THAPSDRAFT_263630	MTS; probable methionyl-trna synthetase						B8C932	KOG2241	tRNA-binding protein	Translation, ribosomal structure and biogenesis	INFORMATION STORAGE AND PROCESSING					contig_27588_135_1565-ChaeIllumina	68		CAM_CRCL_4147893
91	maker-4-snap-gene-3.88-mRNA-1	Phatr3_J10670	305655	10670	modified	pti:PHATRDRAFT_10670	hypothetical protein					B7FTT1						CAM_CRCL_4003222			other localisation	0.1709	0.0409	0	0.3914	GO:0005622||GO:0005801||GO:0006888	intracellular||cis-Golgi network||ER to Golgi vesicle-mediated transport	PF04099||PF04628	Sybindin-like family||Sedlin, N-terminal conserved region	pti:PHATRDRAFT_10670	hypothetical protein						B7FTT1	KOG3369	Transport protein particle (TRAPP) complex subunit	Intracellular trafficking, secretion, and vesicular transport	CELLULAR PROCESSES AND SIGNALING					Phatr10670-4Phatr2	97	Predicted protein	CAM_CRCL_4003222
92	augustus_masked-4-processed-gene-12.51-mRNA-1	Phatr3_J10674	311645	10674	modified	pti:PHATRDRAFT_10674	hypothetical protein; K03239 translation initiation factor eIF-2B subunit alpha	K03239	translation initiation factor eIF-2B subunit alpha	pti03013		B7FUW0						CAM_CRCL_32626629			other localisation	0.2242	0.0438	0	0.3024	GO:0044237	cellular metabolic process	PF01008	Initiation factor 2 subunit family	pti:PHATRDRAFT_10674	hypothetical protein; K03239 translation initiation factor eIF-2B subunit alpha	pti03013	K03239	translation initiation factor eIF-2B subunit alpha	RNA transport		B7FUW0	KOG1466	Translation initiation factor 2B, alpha subunit (eIF-2Balpha/GCN3)	Translation, ribosomal structure and biogenesis	INFORMATION STORAGE AND PROCESSING					Phatr10674-4Phatr2	100	Predicted protein Fragment	CAM_CRCL_32626629
93	RICE:10147161	Phatr3_J10677	303632	10677	modified	pti:PHATRDRAFT_10677	ATPase1-1B; P1B, P type ATPase; K01533 Cu2+-exporting ATPase [EC:3.6.3.4]	K01533	Cu2+-exporting ATPase [EC:3.6.3.4]		3.6.3.4	B7FU10	P-ATPase	copper ion				CAM_CRCL_32333147	_GAP_||TIGR01525||TIGR00003	_GAP_||heavy metal translocating P-type ATPase||copper ion binding protein	other localisation	0.0726	0.0259	0	0.1532	GO:0000166||GO:0030001||GO:0046872	nucleotide binding||metal ion transport||metal ion binding	PF00122||PF00403||PF00702||PF12710	E1-E2 ATPase||Heavy-metal-associated domain||haloacid dehalogenase-like hydrolase||haloacid dehalogenase-like hydrolase	pti:PHATRDRAFT_10677	ATPase1-1B; P1B, P type ATPase; K01533 Cu2+-exporting ATPase [EC:3.6.3.4]		K01533	Cu2+-exporting ATPase [EC:3.6.3.4]		3.6.3.4	B7FU10	KOG0207	Cation transport ATPase	Inorganic ion transport and metabolism	METABOLISM					contig_36910_1_3300-NitzIllumina	51		CAM_CRCL_4007900
94	augustus_masked-4-processed-gene-1.32-mRNA-1	Phatr3_J10693	305666	10693	modified													CAM_CRCL_32383051	TIGR00218	mannose-6-phosphate isomerase, class I	other localisation	0.0871	0.0282	0	0.1091	GO:0004476||GO:0005975||GO:0008270	mannose-6-phosphate isomerase activity||carbohydrate metabolic process||zinc ion binding	PF01238	Phosphomannose isomerase type I									KOG2757	Mannose-6-phosphate isomerase	Carbohydrate transport and metabolism	METABOLISM					Phatr10693-4Phatr2	97	Mannose-6-phosphate isomerase (EC 5.3.1.8)	CAM_CRCL_32383051
95	augustus_masked-1-processed-gene-19.52-mRNA-1	Phatr3_J107	304877	107	modified	pti:PHATRDRAFT_107	hypothetical protein					B7FQB6						CAM_CRCL_14288899			other localisation	0.0926	0.0292	0	0.1233	GO:0005515	protein binding	PF00560||PF12799||PF13504||PF13516||PF13855	Leucine Rich Repeat||Leucine Rich repeats (2 copies)||Leucine rich repeat||Leucine Rich repeat||Leucine rich repeat	pti:PHATRDRAFT_107	hypothetical protein						B7FQB6	KOG0619	FOG: Leucine rich repeat	General function prediction only	POORLY CHARACTERIZED					contig_4225_1_4554-ChaeIllumina	38		CAM_CRCL_21659
96	augustus_masked-4-processed-gene-11.86-mRNA-1	Phatr3_J10704	301560	10704	modified	pti:PHATRDRAFT_10704	CDKC1; hypothetical protein; K08819 Cdc2-related kinase, arginine/serine-rich [EC:2.7.11.22]	K08819	cyclin-dependent kinase 12/13 [EC:2.7.11.22 2.7.11.23]		2.7.11.22	B7FUF9						CAM_CRCL_7038148			other localisation	0.057	0.0223	0	0.1112	GO:0004672||GO:0005524||GO:0006468	protein kinase activity||ATP binding||protein phosphorylation	PF00069||PF07714||PF14531	Protein kinase domain||Protein tyrosine kinase||Kinase-like	pti:PHATRDRAFT_10704	CDKC1; hypothetical protein; K08819 Cdc2-related kinase, arginine/serine-rich [EC:2.7.11.22]		K08819	cyclin-dependent kinase 12/13 [EC:2.7.11.22 2.7.11.23]		2.7.11.22	B7FUF9	KOG0600	Cdc2-related protein kinase	Cell cycle control, cell division, chromosome partitioning	CELLULAR PROCESSES AND SIGNALING					Phatr10704-4Phatr2	93	Predicted protein Fragment	CAM_CRCL_7038148
97	augustus_masked-4-processed-gene-4.67-mRNA-1	Phatr3_J10718	307694	10718	modified	pti:PHATRDRAFT_10718	hypothetical protein; K07019	K07019				B7FTW8						CAM_CRCL_32602006			other localisation	0.064	0.0239	0	0.12			PF00561||PF12695||PF12697	alpha/beta hydrolase fold||Alpha/beta hydrolase family||Alpha/beta hydrolase family	pti:PHATRDRAFT_10718	hypothetical protein; K07019		K07019				B7FTW8	KOG1838	Alpha/beta hydrolase	General function prediction only	POORLY CHARACTERIZED					Phatr10718-4Phatr2	100	Predicted protein Fragment	CAM_CRCL_32602006
98	augustus_masked-4-processed-gene-7.80-mRNA-1	Phatr3_J10722	305658	10722	modified	pti:PHATRDRAFT_10722	hypothetical protein					B7FUC7						CAM_CRCL_27059416			other localisation	0.0779	0.0277	0	0.1081	GO:0003676||GO:0005524	nucleic acid binding||ATP binding	PF00270	DEAD/DEAH box helicase	pti:PHATRDRAFT_10722	hypothetical protein						B7FUC7	KOG0327	Translation initiation factor 4F, helicase subunit (eIF-4A) and related helicases	Translation, ribosomal structure and biogenesis	INFORMATION STORAGE AND PROCESSING					contig_8051_1_2053-NitzIllumina	62		CAM_CRCL_20260
99	augustus_masked-4-processed-gene-7.52-mRNA-1	Phatr3_J10723	301547	10723	modified	pti:PHATRDRAFT_10723	hypothetical protein					B7FUA7						CAM_CRCL_27018059			other localisation	0.0656	0.0253	0	0.1405	GO:0004672||GO:0005524||GO:0006468	protein kinase activity||ATP binding||protein phosphorylation	PF00069||PF03109	Protein kinase domain||ABC1 family	pti:PHATRDRAFT_10723	hypothetical protein						B7FUA7	KOG1235	Predicted unusual protein kinase	General function prediction only	POORLY CHARACTERIZED					Phatr10723-4Phatr2	100	Predicted protein Fragment	CAM_CRCL_27018059
100	augustus_masked-4-processed-gene-12.70-mRNA-1	Phatr3_J10724	307730	10724	modified	pti:PHATRDRAFT_10724	hypothetical protein; K10688 ubiquitin-conjugating enzyme E2 W [EC:6.3.2.19]	K10688	ubiquitin-conjugating enzyme E2 W [EC:6.3.2.19]	pti04120	6.3.2.19	B7FUS1						CAM_CRCL_14331242			other localisation	0.0608	0.024	0	0.2833	GO:0016881	acid-amino acid ligase activity	PF00179||PF14461	Ubiquitin-conjugating enzyme||Prokaryotic E2 family B	pti:PHATRDRAFT_10724	hypothetical protein; K10688 ubiquitin-conjugating enzyme E2 W [EC:6.3.2.19]	pti04120	K10688	ubiquitin-conjugating enzyme E2 W [EC:6.3.2.19]	Ubiquitin mediated proteolysis	6.3.2.19	B7FUS1	KOG0427	Ubiquitin conjugating enzyme	Posttranslational modification, protein turnover, chaperones	CELLULAR PROCESSES AND SIGNALING					Phatr10724-4Phatr2	88	Predicted protein	CAM_CRCL_14331242
101	augustus_masked-bd_31x35-processed-gene-0.52-mRNA-1	Phatr3_EG02362	300037	1073_bd	modified	pti:PHATRDRAFT_bd1073	POLA; catalytic subunit p180; K02320 DNA polymerase alpha subunit A [EC:2.7.7.7]	K02320	DNA polymerase alpha subunit A [EC:2.7.7.7]	pti01100||pti03030||pti00240||pti00230	2.7.7.7	B7S420						CAM_CRCL_26812161	TIGR00592	DNA polymerase (pol2)	other localisation	0.0471	0.0205	0	0.0957	GO:0000166||GO:0001882||GO:0003677||GO:0003887||GO:0006260	nucleotide binding||nucleoside binding||DNA binding||DNA-directed DNA polymerase activity||DNA replication	PF00136||PF03104||PF08996	DNA polymerase family B||DNA polymerase family B, exonuclease domain||DNA Polymerase alpha zinc finger	pti:PHATRDRAFT_bd1073	POLA; catalytic subunit p180; K02320 DNA polymerase alpha subunit A [EC:2.7.7.7]	pti01100||pti03030||pti00240||pti00230	K02320	DNA polymerase alpha subunit A [EC:2.7.7.7]	Purine metabolism || Pyrimidine metabolism || DNA replication	2.7.7.7	B7S420	KOG0970	DNA polymerase alpha, catalytic subunit	Replication, recombination and repair	INFORMATION STORAGE AND PROCESSING					Phatrdraft1073-bd_31x35Phatr2_bd	97	DNA polymerase Fragment (EC 2.7.7.7)	CAM_CRCL_26812161
102	augustus_masked-4-processed-gene-6.39-mRNA-1	Phatr3_EG02387	309790	10742	modified	pti:PHATRDRAFT_10742	hypothetical protein					B7FU53						CAM_CRCL_6444273			other localisation	0.0875	0.0277	0	0.125					pti:PHATRDRAFT_10742	hypothetical protein						B7FU53	KOG0519	Sensory transduction histidine kinase	Signal transduction mechanisms	CELLULAR PROCESSES AND SIGNALING					Phatr10742-4Phatr2	100	Predicted protein Fragment	CAM_CRCL_6444273
103	augustus_masked-4-processed-gene-8.30-mRNA-1	Phatr3_J10747	311630	10747	modified	pti:PHATRDRAFT_10747	hypothetical protein					B7FUD8						CAM_CRCL_27110516			other localisation	0.0606	0.0234	0	0.1166	GO:0003824||GO:0003854||GO:0006694||GO:0016616||GO:0044237||GO:0050662||GO:0055114	catalytic activity||3-beta-hydroxy-delta5-steroid dehydrogenase activity||steroid biosynthetic process||oxidoreductase activity, acting on the CH-OH group of donors, NAD or NADP as acceptor||cellular metabolic process||coenzyme binding||oxidation-reduction process	PF01073||PF01370||PF05368||PF13460	3-beta hydroxysteroid dehydrogenase/isomerase family||NAD dependent epimerase/dehydratase family||NmrA-like family||NADH(P)-binding	pti:PHATRDRAFT_10747	hypothetical protein						B7FUD8	KOG1203	Predicted dehydrogenase	Carbohydrate transport and metabolism	METABOLISM					Phatr10747-4Phatr2	98	Predicted protein Fragment	CAM_CRCL_27110516
104	maker-4-snap-gene-3.89-mRNA-1	Phatr3_J10752	309786	10752	modified	pti:PHATRDRAFT_10752	hypothetical protein; K12627 U6 snRNA-associated Sm-like protein LSm8	K12627	U6 snRNA-associated Sm-like protein LSm8	pti03018||pti03040		B7FTU4						CAM_CRCL_14463888			other localisation	0.0809	0.0272	0	0.1192			PF01423	LSM domain	pti:PHATRDRAFT_10752	hypothetical protein; K12627 U6 snRNA-associated Sm-like protein LSm8	pti03018||pti03040	K12627	U6 snRNA-associated Sm-like protein LSm8	RNA degradation || Spliceosome		B7FTU4	KOG1784	Small Nuclear ribonucleoprotein splicing factor	RNA processing and modification	INFORMATION STORAGE AND PROCESSING					Phatr10752-4Phatr2	98	Predicted protein Fragment	CAM_CRCL_14463888
105	augustus_masked-4-processed-gene-12.92-mRNA-1	Phatr3_J10757	301587	10757	modified	pti:PHATRDRAFT_10757	hypothetical protein					B7FUX7						CAM_CRCL_32394124	TIGR01296	aspartate-semialdehyde dehydrogenase	other localisation	0.1164	0.0318	0	0.1285	GO:0003942||GO:0005737||GO:0008652||GO:0016620||GO:0046983||GO:0051287||GO:0055114	N-acetyl-gamma-glutamyl-phosphate reductase activity||cytoplasm||cellular amino acid biosynthetic process||oxidoreductase activity, acting on the aldehyde or oxo group of donors, NAD or NADP as acceptor||protein dimerization activity||NAD binding||oxidation-reduction process	PF01118||PF02774	Semialdehyde dehydrogenase, NAD binding domain||Semialdehyde dehydrogenase, dimerisation domain	pti:PHATRDRAFT_10757	hypothetical protein						B7FUX7	KOG4777	Aspartate-semialdehyde dehydrogenase	Amino acid transport and metabolism	METABOLISM					Phatr10757-4Phatr2	93	Predicted protein	CAM_CRCL_32394124
106	augustus_masked-4-processed-gene-2.45-mRNA-1	Phatr3_J10768	305710	10768	modified	pti:PHATRDRAFT_10768	hypothetical protein					B7FTM7						CAM_CRCL_4096793			other localisation	0.0795	0.0272	0	0.4662	GO:0001522||GO:0003723||GO:0009451||GO:0009982	pseudouridine synthesis||RNA binding||RNA modification||pseudouridine synthase activity	PF00849||PF01479	RNA pseudouridylate synthase||S4 domain	pti:PHATRDRAFT_10768	hypothetical protein						B7FTM7									Phatr10768-4Phatr2	100	Predicted protein	CAM_CRCL_4096793
107	snap_masked-4-processed-gene-10.36-mRNA-1	Phatr3_J10769	307738	10769	kept	pti:PHATRDRAFT_10769	hypothetical protein; K02983 small subunit ribosomal protein S30e	K02983	small subunit ribosomal protein S30e	pti03010		B7FUK5						CAM_CRCL_26888506			other localisation	0.0688	0.025	0	0.3321	GO:0003735||GO:0005622||GO:0005840||GO:0006412	structural constituent of ribosome||intracellular||ribosome||translation	PF04758	Ribosomal protein S30	pti:PHATRDRAFT_10769	hypothetical protein; K02983 small subunit ribosomal protein S30e	pti03010	K02983	small subunit ribosomal protein S30e	Ribosome		B7FUK5	KOG0009	Ubiquitin-like/40S ribosomal S30 protein fusion	Translation, ribosomal structure and biogenesis	INFORMATION STORAGE AND PROCESSING					Phatr10769-4Phatr2	100	Predicted protein	CAM_CRCL_26888506
108	augustus_masked-4-processed-gene-3.35-mRNA-1	Phatr3_J10774	301612	10774	modified	pti:PHATRDRAFT_10774	hypothetical protein					B7FTV7						CAM_CRCL_33604163	TIGR01071	ribosomal protein L15	other localisation	0.0429	0.0202	0	0.0869			PF00828	Ribosomal protein L18e/L15	pti:PHATRDRAFT_10774	hypothetical protein						B7FTV7	KOG0846	Mitochondrial/chloroplast ribosomal protein L15/L10	Translation, ribosomal structure and biogenesis	INFORMATION STORAGE AND PROCESSING					Phatr10774-4Phatr2	100	Predicted protein Fragment	CAM_CRCL_33604163
109	augustus_masked-4-processed-gene-5.54-mRNA-1	Phatr3_J10779	311621	10779	modified													CAM_CRCL_14601253	_GAP_||TIGR01123	_GAP_||branched-chain amino acid aminotransferase	other localisation	0.0704	0.0248	0	0.1065	GO:0003824||GO:0008152	catalytic activity||metabolic process	PF01063	Aminotransferase class IV									KOG0975	Branched chain aminotransferase BCAT1, pyridoxal phosphate enzymes type IV superfamily	Amino acid transport and metabolism	METABOLISM					Phatr10779-4Phatr2	96	Predicted protein	CAM_CRCL_14601253
110	augustus_masked-4-processed-gene-6.19-mRNA-1	Phatr3_J10781	305738	10781	modified	pti:PHATRDRAFT_10781	hypothetical protein					B7FU67						CAM_CRCL_32697745			other localisation	0.059	0.0226	0	0.0933			PF02493	MORN repeat	pti:PHATRDRAFT_10781	hypothetical protein						B7FU67	KOG0229	Phosphatidylinositol-4-phosphate 5-kinase	Signal transduction mechanisms	CELLULAR PROCESSES AND SIGNALING					Phatr10781-4Phatr2	100	Predicted protein	CAM_CRCL_32697745
111	augustus_masked-4-processed-gene-11.112-mRNA-1	Phatr3_J10782	301555	10782	modified	pti:PHATRDRAFT_10782	hypothetical protein; K14811 ATP-dependent RNA helicase DBP3 [EC:3.6.4.13]	K14811	ATP-dependent RNA helicase DBP3 [EC:3.6.4.13]		3.6.4.13	B7FUP8						CAM_CRCL_14294458			other localisation	0.0784	0.0281	0	0.1225	GO:0003676||GO:0004386||GO:0005524	nucleic acid binding||helicase activity||ATP binding	PF00270||PF00271	DEAD/DEAH box helicase||Helicase conserved C-terminal domain	pti:PHATRDRAFT_10782	hypothetical protein; K14811 ATP-dependent RNA helicase DBP3 [EC:3.6.4.13]		K14811	ATP-dependent RNA helicase DBP3 [EC:3.6.4.13]		3.6.4.13	B7FUP8	KOG0331	ATP-dependent RNA helicase	RNA processing and modification	INFORMATION STORAGE AND PROCESSING					Phatr10782-4Phatr2	96	Predicted protein Fragment	CAM_CRCL_14294458
112	augustus_masked-4-processed-gene-9.9-mRNA-1	Phatr3_J10788	311635	10788	modified	pti:PHATRDRAFT_10788	hypothetical protein					B7FUI3						CAM_CRCL_33197947			other localisation	0.1248	0.0353	0	0.1417	GO:0045454	cell redox homeostasis	PF00085||PF13098||PF13899	Thioredoxin||Thioredoxin-like domain||Thioredoxin-like	pti:PHATRDRAFT_10788	hypothetical protein						B7FUI3	KOG0910	Thioredoxin-like protein	Posttranslational modification, protein turnover, chaperones	CELLULAR PROCESSES AND SIGNALING					Phatr10788-4Phatr2	100	Predicted protein Fragment	CAM_CRCL_33197947
113	augustus_masked-4-processed-gene-8.23-mRNA-1	Phatr3_J10799	303637	10799	modified	pti:PHATRDRAFT_10799	malonyl-coa decarboxylase (EC:4.1.1.9); K01578 malonyl-CoA decarboxylase [EC:4.1.1.9]	K01578	malonyl-CoA decarboxylase [EC:4.1.1.9]	pti01100||pti00410||pti00640||pti04146	4.1.1.9	B7FUG2						CAM_CRCL_32763404			other localisation	0.2046	0.046	0	0.1931	GO:0006633||GO:0050080	fatty acid biosynthetic process||malonyl-CoA decarboxylase activity	PF05292	Malonyl-CoA decarboxylase (MCD)	pti:PHATRDRAFT_10799	malonyl-coa decarboxylase (EC:4.1.1.9); K01578 malonyl-CoA decarboxylase [EC:4.1.1.9]	pti01100||pti00410||pti00640||pti04146	K01578	malonyl-CoA decarboxylase [EC:4.1.1.9]	beta-Alanine metabolism || Propanoate metabolism || Peroxisome	4.1.1.9	B7FUG2	KOG3018	Malonyl-CoA decarboxylase	Carbohydrate transport and metabolism	METABOLISM					Phatr10799-4Phatr2	100	Malonyl-coa decarboxylase Fragment (EC 4.1.1.9)	CAM_CRCL_32763404
114	augustus_masked-4-processed-gene-7.50-mRNA-1	Phatr3_J10800	307785	10800	kept	pti:PHATRDRAFT_10800	hypothetical protein					B7FUA6						CAM_CRCL_34585662			signal peptide	0.4917	0.1441	0.0498	0			PF05684	Protein of unknown function (DUF819)	pti:PHATRDRAFT_10800	hypothetical protein						B7FUA6									Phatr10800-4Phatr2	92	Predicted protein	CAM_CRCL_34585662
115	augustus_masked-4-processed-gene-5.76-mRNA-1	Phatr3_J10805	303581	10805	modified	pti:PHATRDRAFT_10805	hypothetical protein					B7FU08						CAM_CRCL_14463805			other localisation	0.0922	0.0287	0	0.1224			PF02138	Beige/BEACH domain	pti:PHATRDRAFT_10805	hypothetical protein						B7FU08	KOG1787	Kinase A-anchor protein Neurobeachin and related BEACH and WD40 repeat proteins	Intracellular trafficking, secretion, and vesicular transport	CELLULAR PROCESSES AND SIGNALING					contig_8426_1_2716-NitzIllumina	70		CAM_CRCL_14119574
116	maker-4-snap-gene-5.201-mRNA-1	Phatr3_J10821	305674	10821	kept	pti:PHATRDRAFT_10821	hypothetical protein; K03007 DNA-directed RNA polymerases I, II, and III subunit RPABC5	K03007	DNA-directed RNA polymerases I, II, and III subunit RPABC5	pti01100||pti00240||pti00230||pti03020		B7FTZ0						CAM_CRCL_4517			other localisation	0.0939	0.0293	0	0.1445	GO:0003677||GO:0003899||GO:0006351	DNA binding||DNA-directed RNA polymerase activity||transcription, DNA-templated	PF01194	RNA polymerases N / 8 kDa subunit	pti:PHATRDRAFT_10821	hypothetical protein; K03007 DNA-directed RNA polymerases I, II, and III subunit RPABC5	pti01100||pti00240||pti00230||pti03020	K03007	DNA-directed RNA polymerases I, II, and III subunit RPABC5	Purine metabolism || Pyrimidine metabolism || RNA polymerase || Cytosolic DNA-sensing pathway || Huntington\'s disease || Epstein-Barr virus infection		B7FTZ0	KOG3497	DNA-directed RNA polymerase, subunit RPB10	Transcription	INFORMATION STORAGE AND PROCESSING					Phatr10821-4Phatr2	100	Predicted protein	CAM_CRCL_4517
117	augustus_masked-4-processed-gene-5.37-mRNA-1	Phatr3_J10824	311694	10824	modified	pti:PHATRDRAFT_10824	hypothetical protein; K00559 sterol 24-C-methyltransferase [EC:2.1.1.41]	K00559	sterol 24-C-methyltransferase [EC:2.1.1.41]	pti01100||pti00100||pti01110	2.1.1.41	B7FU36						CAM_CRCL_33088890			other localisation	0.0716	0.0249	0	0.1019	GO:0006694||GO:0008152||GO:0008168||GO:0008610	steroid biosynthetic process||metabolic process||methyltransferase activity||lipid biosynthetic process	PF01209||PF02353||PF08241||PF08242||PF08498||PF12847||PF13489||PF13649||PF13659||PF13847	ubiE/COQ5 methyltransferase family||Mycolic acid cyclopropane synthetase||Methyltransferase domain||Methyltransferase domain||Sterol methyltransferase C-terminal||Methyltransferase domain||Methyltransferase domain||Methyltransferase domain||Methyltransferase domain||Methyltransferase domain	pti:PHATRDRAFT_10824	hypothetical protein; K00559 sterol 24-C-methyltransferase [EC:2.1.1.41]	pti01100||pti00100||pti01110	K00559	sterol 24-C-methyltransferase [EC:2.1.1.41]	Steroid biosynthesis	2.1.1.41	B7FU36	KOG1269	SAM-dependent methyltransferases	Lipid transport and metabolism	METABOLISM					Phatr10824-4Phatr2	100	Predicted protein Fragment	CAM_CRCL_33088890
118	augustus_masked-4-processed-gene-4.46-mRNA-1	Phatr3_J10830	309738	10830	modified	pti:PHATRDRAFT_10830	hypothetical protein					B7FTT9						CAM_CRCL_4656940			other localisation	0.0607	0.0235	0	0.0972	GO:0010024||GO:0016636||GO:0050897||GO:0055114	phytochromobilin biosynthetic process||oxidoreductase activity, acting on the CH-CH group of donors, iron-sulfur protein as acceptor||cobalt ion binding||oxidation-reduction process	PF05996	Ferredoxin-dependent bilin reductase	pti:PHATRDRAFT_10830	hypothetical protein						B7FTT9									Phatr10830-4Phatr2	100	Predicted protein Fragment	CAM_CRCL_4656940
119	augustus_masked-4-processed-gene-7.92-mRNA-1	Phatr3_J10835	307778	10835	modified	pti:PHATRDRAFT_10835	hypothetical protein					B7FU83						CAM_CRCL_32347436	TIGR00487	translation initiation factor IF-2	other localisation	0.0994	0.0309	0	0.1198	GO:0003743||GO:0003924||GO:0005525||GO:0005622||GO:0006413||GO:0007264||GO:0015093||GO:0015684||GO:0016021	translation initiation factor activity||GTPase activity||GTP binding||intracellular||translational initiation||small GTPase mediated signal transduction||ferrous iron transmembrane transporter activity||ferrous iron transport||integral component of membrane	PF00009||PF00071||PF01926||PF02421||PF03144||PF04760||PF08477||PF09439||PF11987	Elongation factor Tu GTP binding domain||Ras family||50S ribosome-binding GTPase||Ferrous iron transport protein B||Elongation factor Tu domain 2||Translation initiation factor IF-2, N-terminal region||Miro-like protein||Signal recognition particle receptor beta subunit||Translation-initiation factor 2	pti:PHATRDRAFT_10835	hypothetical protein						B7FU83	KOG1145	Mitochondrial translation initiation factor 2 (IF-2; GTPase)	Translation, ribosomal structure and biogenesis	INFORMATION STORAGE AND PROCESSING					Phatr10835-4Phatr2	100	Translation initiation factor IF-2	CAM_CRCL_32347436
120	augustus_masked-4-processed-gene-6.26-mRNA-1	Phatr3_J10847	303664	10847	modified	pti:PHATRDRAFT_10847	hypothetical protein					B7FU58						CAM_CRCL_32468192			other localisation	0.0566	0.0223	0	0.1006	GO:0003723	RNA binding	PF00575	S1 RNA binding domain	pti:PHATRDRAFT_10847	hypothetical protein						B7FU58	KOG1067	Predicted RNA-binding polyribonucleotide nucleotidyltransferase	General function prediction only	POORLY CHARACTERIZED					Phatr10847-4Phatr2	100	Predicted protein Fragment	CAM_CRCL_32468192
121				10848	deleted	pti:PHATRDRAFT_10848	hypothetical protein; K04739 cAMP-dependent protein kinase regulator	K04739	cAMP-dependent protein kinase regulator			B7FUN0						CAM_CRCL_27460853			other localisation	0.0669	0.0241	0	0.1082			PF00027	Cyclic nucleotide-binding domain
122	RICE:10147277	Phatr3_J10852	311676	10852	modified	pti:PHATRDRAFT_10852	hypothetical protein					B7FUY9						CAM_CRCL_33101771			other localisation	0.344	0.1225	0	0.1693	GO:0005506||GO:0006633||GO:0016491||GO:0055114	iron ion binding||fatty acid biosynthetic process||oxidoreductase activity||oxidation-reduction process	PF04116	Fatty acid hydroxylase superfamily	pti:PHATRDRAFT_10852	hypothetical protein						B7FUY9	KOG0873	C-4 sterol methyl oxidase	Lipid transport and metabolism	METABOLISM					Phatr10852-4Phatr2	100	Predicted protein Fragment	CAM_CRCL_33101771
123	maker-4-snap-gene-4.163-mRNA-1	Phatr3_J10862	309748	10862	modified								F-ATPase	protons				CAM_CRCL_31857218			other localisation	0.0802	0.0278	0	0.1132	GO:0015078||GO:0015991||GO:0033180	hydrogen ion transmembrane transporter activity||ATP hydrolysis coupled proton transport||proton-transporting V-type ATPase, V1 domain	PF03223	V-ATPase subunit C									KOG2909	Vacuolar H+-ATPase V1 sector, subunit C	Energy production and conversion	METABOLISM					contig_9342_1_1458-NitzIllumina	70		CAM_CRCL_10292
124	augustus_masked-4-processed-gene-10.21-mRNA-1	Phatr3_EG02389	303662	10865	modified	pti:PHATRDRAFT_10865	hypothetical protein					B7FUN1						CAM_CRCL_32029141			other localisation	0.1162	0.0352	0	0.1146	GO:0004672||GO:0005524||GO:0006468	protein kinase activity||ATP binding||protein phosphorylation	PF00069||PF07714	Protein kinase domain||Protein tyrosine kinase	pti:PHATRDRAFT_10865	hypothetical protein						B7FUN1	KOG0614	cGMP-dependent protein kinase	Signal transduction mechanisms	CELLULAR PROCESSES AND SIGNALING					Phatr10865-4Phatr2	99	Predicted protein Fragment	CAM_CRCL_32029141
125	maker-4-snap-gene-4.149-mRNA-1	Phatr3_J10872	301589	10872	kept	pti:PHATRDRAFT_10872	hypothetical protein					B7FTW7						CAM_CRCL_27457480			other localisation	0.0873	0.0291	0	0.1047					pti:PHATRDRAFT_10872	hypothetical protein						B7FTW7	KOG4533	Uncharacterized conserved protein	Function unknown	POORLY CHARACTERIZED					Phatr10872-4Phatr2	100	Predicted protein	CAM_CRCL_27457480
126	augustus_masked-4-processed-gene-2.48-mRNA-1	Phatr3_J10881	309818	10881	modified	pti:PHATRDRAFT_10881	hypothetical protein					B7FTM9	Amt	ammonium				CAM_CRCL_32356941	TIGR00836	ammonium transporter	signal peptide	0.7991	0.0772	0.0465	0	GO:0008519||GO:0015696||GO:0016020	ammonium transmembrane transporter activity||ammonium transport||membrane	PF00909	Ammonium Transporter Family	pti:PHATRDRAFT_10881	hypothetical protein						B7FTM9	KOG0682	Ammonia permease	Inorganic ion transport and metabolism	METABOLISM					Phatr10881-4Phatr2	92	Predicted protein Fragment	CAM_CRCL_32356941
127				10882	deleted	pti:PHATRDRAFT_10882	hypothetical protein					B7FTK6						CAM_CRCL_31777948			other localisation	0.0627	0.0233	0	0.0913	GO:0003935||GO:0009231	GTP cyclohydrolase II activity||riboflavin biosynthetic process	PF00925	GTP cyclohydrolase II
128	augustus_masked-4-processed-gene-12.77-mRNA-1	Phatr3_J10893	307774	10893	modified	pti:PHATRDRAFT_10893	hypothetical protein					B7FUX3						CAM_CRCL_4078163			other localisation	0.0853	0.0274	0	0.1873	GO:0004672||GO:0005524||GO:0006468||GO:0009103||GO:0016020||GO:0016773	protein kinase activity||ATP binding||protein phosphorylation||lipopolysaccharide biosynthetic process||membrane||phosphotransferase activity, alcohol group as acceptor	PF00069||PF06293||PF07714||PF14531	Protein kinase domain||Lipopolysaccharide kinase (Kdo/WaaP) family||Protein tyrosine kinase||Kinase-like	pti:PHATRDRAFT_10893	hypothetical protein						B7FUX3	KOG0032	Ca2+/calmodulin-dependent protein kinase, EF-Hand protein superfamily	Signal transduction mechanisms	CELLULAR PROCESSES AND SIGNALING					Phatr10893-4Phatr2	95	Predicted protein Fragment	CAM_CRCL_4078163
129	snap_masked-4-processed-gene-5.135-mRNA-1	Phatr3_J10896	303667	10896	modified	pti:PHATRDRAFT_10896	hypothetical protein					B7FU20	MC					CAM_CRCL_31579578			other localisation	0.141	0.0332	0	0.1573			PF00153	Mitochondrial carrier protein	pti:PHATRDRAFT_10896	hypothetical protein						B7FU20	KOG0752	Mitochondrial solute carrier protein	Energy production and conversion	METABOLISM					contig_25448_1075_2673-NitzIllumina	67		CAM_CRCL_69578
130	maker-4-augustus-gene-10.63-mRNA-1	Phatr3_J10902	301603	10902	modified	pti:PHATRDRAFT_10902	hypothetical protein; K14682 amino-acid N-acetyltransferase [EC:2.3.1.1]	K14682	amino-acid N-acetyltransferase [EC:2.3.1.1]	pti01100||pti00330||pti01110	2.3.1.1	B7FUP3						CAM_CRCL_4054606	TIGR01890	amino-acid N-acetyltransferase	other localisation	0.183	0.0395	0	0.2808	GO:0008080	N-acetyltransferase activity	PF00696||PF13508	Amino acid kinase family||Acetyltransferase (GNAT) domain	pti:PHATRDRAFT_10902	hypothetical protein; K14682 amino-acid N-acetyltransferase [EC:2.3.1.1]	pti01100||pti00330||pti01110	K14682	amino-acid N-acetyltransferase [EC:2.3.1.1]	Arginine and proline metabolism	2.3.1.1	B7FUP3	KOG2436	Acetylglutamate kinase/acetylglutamate synthase	Amino acid transport and metabolism	METABOLISM					Phatr10902-4Phatr2	96	Predicted protein Fragment	CAM_CRCL_4054606
131	augustus_masked-4-processed-gene-7.54-mRNA-1	Phatr3_J10925	307700	10925	kept	pti:PHATRDRAFT_10925	hypothetical protein; K13113 ubiquitin-like protein 5	K13113	ubiquitin-like protein 5			B7FUA9						CAM_CRCL_6943			other localisation	0.0566	0.0222	0	0.1917					pti:PHATRDRAFT_10925	hypothetical protein; K13113 ubiquitin-like protein 5		K13113	ubiquitin-like protein 5			B7FUA9	KOG3493	Ubiquitin-like protein	Posttranslational modification, protein turnover, chaperones	CELLULAR PROCESSES AND SIGNALING					Phatr10925-4Phatr2	100	Predicted protein	CAM_CRCL_6943
132	augustus_masked-4-processed-gene-12.62-mRNA-1	Phatr3_J10934	301585	10934	modified	pti:PHATRDRAFT_10934	hypothetical protein; K09647 mitochondrial inner membrane protease subunit 1 [EC:3.4.99.-]	K09647	mitochondrial inner membrane protease subunit 1 [EC:3.4.21.-]	pti03060		B7FUW6						CAM_CRCL_14481913			other localisation	0.0786	0.0264	0	0.0814					pti:PHATRDRAFT_10934	hypothetical protein; K09647 mitochondrial inner membrane protease subunit 1 [EC:3.4.99.-]	pti03060	K09647	mitochondrial inner membrane protease subunit 1 [EC:3.4.21.-]	Protein export		B7FUW6	KOG0171	Mitochondrial inner membrane protease, subunit IMP1	Posttranslational modification, protein turnover, chaperones	CELLULAR PROCESSES AND SIGNALING					Phatr10934-4Phatr2	78	Predicted protein Fragment	CAM_CRCL_14481913
133				10948	deleted	pti:PHATRDRAFT_10948	hypothetical protein					B7FU54						CAM_CRCL_33139495			other localisation	0.0949	0.0297	0	0.1092	GO:0000156||GO:0000160	phosphorelay response regulator activity||phosphorelay signal transduction system	PF00072	Response regulator receiver domain
134	augustus_masked-4-processed-gene-12.37-mRNA-1	Phatr3_J10954	307788	10954	modified	pti:PHATRDRAFT_10954	hypothetical protein					B7FUY0						CAM_CRCL_31790928			other localisation	0.0525	0.0217	0	0.0896			PF08311	Mad3/BUB1 homology region 1	pti:PHATRDRAFT_10954	hypothetical protein						B7FUY0	KOG1166	Mitotic checkpoint serine/threonine protein kinase	Cell cycle control, cell division, chromosome partitioning	CELLULAR PROCESSES AND SIGNALING					Phatr10954-4Phatr2	100	Predicted protein Fragment	CAM_CRCL_31790928
135	augustus_masked-4-processed-gene-4.58-mRNA-1	Phatr3_J10963	307750	10963	modified													CAM_CRCL_4976678			other localisation	0.0749	0.0257	0	0.1276	GO:0006511	ubiquitin-dependent protein catabolic process	PF03152	Ubiquitin fusion degradation protein UFD1									KOG1816	Ubiquitin fusion-degradation protein	Posttranslational modification, protein turnover, chaperones	CELLULAR PROCESSES AND SIGNALING					Phatr10963-4Phatr2	100	Predicted protein	CAM_CRCL_4976678
136	maker-4-augustus-gene-12.223-mRNA-1	Phatr3_J10970	305716	10970	modified													CAM_CRCL_31854677			other localisation	0.1322	0.0347	0	0.1245			PF01494	FAD binding domain									KOG2614	Kynurenine 3-monooxygenase and related flavoprotein monooxygenases	Energy production and conversion	METABOLISM					Phatr10970-4Phatr2	100	Zeaxanthin epoxidase	CAM_CRCL_31854677
137	snap_masked-4-processed-gene-11.117-mRNA-1	Phatr3_J10972	303621	10972	modified	pti:PHATRDRAFT_10972	hypothetical protein					B7FUI4						CAM_CRCL_4003984			other localisation	0.1641	0.0402	0	0.1014	GO:0004733||GO:0010181||GO:0055114	pyridoxamine-phosphate oxidase activity||FMN binding||oxidation-reduction process	PF01243||PF13883	Pyridoxamine 5\'-phosphate oxidase||Pyridoxamine 5\'-phosphate oxidase	pti:PHATRDRAFT_10972	hypothetical protein						B7FUI4	KOG3374	Cellular repressor of transcription	Transcription	INFORMATION STORAGE AND PROCESSING					Phatr10972-4Phatr2	100	Predicted protein Fragment	CAM_CRCL_4003984
138	maker-4-snap-gene-7.220-mRNA-1	Phatr3_EG02128	303651	10974	modified	pti:PHATRDRAFT_10974	hypothetical protein					B7FU65						CAM_CRCL_32539773			other localisation	0.0868	0.0278	0	0.0882			PF02493	MORN repeat	pti:PHATRDRAFT_10974	hypothetical protein						B7FU65	KOG0231	Junctional membrane complex protein Junctophilin and related MORN repeat proteins	General function prediction only	POORLY CHARACTERIZED					Phatr10974-4Phatr2	58	Predicted protein Fragment	CAM_CRCL_32539773
139	augustus_masked-4-processed-gene-6.24-mRNA-1	Phatr3_J10976	301592	10976	modified	pti:PHATRDRAFT_10976	mannosyltransferase; K03845 alpha-1,3-mannosyltransferase [EC:2.4.1.130]	K03845	alpha-1,3-mannosyltransferase [EC:2.4.1.258]	pti01100||pti00510	2.4.1.258	B7FU52						CAM_CRCL_32369974			other localisation	0.232	0.1384	0	0.1941	GO:0005783||GO:0016021||GO:0016758	endoplasmic reticulum||integral component of membrane||transferase activity, transferring hexosyl groups	PF05208	ALG3 protein	pti:PHATRDRAFT_10976	mannosyltransferase; K03845 alpha-1,3-mannosyltransferase [EC:2.4.1.130]	pti01100||pti00510	K03845	alpha-1,3-mannosyltransferase [EC:2.4.1.258]	N-Glycan biosynthesis || Various types of N-glycan biosynthesis	2.4.1.258	B7FU52	KOG2762	Mannosyltransferase	Carbohydrate transport and metabolism	METABOLISM					Phatr10976-4Phatr2	93	Mannosyltransferase Fragment	CAM_CRCL_32369974
140				10988	deleted	pti:PHATRDRAFT_10988	hypothetical protein					B7FUZ1						CAM_CRCL_33162051			other localisation	0.166	0.0836	0	0.1885
141	augustus_masked-4-processed-gene-3.39-mRNA-1	Phatr3_J11003	301629	11003	modified	pti:PHATRDRAFT_11003	hypothetical protein					B7FTW5						CAM_CRCL_32475233	TIGR00048	23S rRNA m2A2503 methyltransferase	other localisation	0.1135	0.0321	0	0.117	GO:0003824||GO:0051536	catalytic activity||iron-sulfur cluster binding	PF04055	Radical SAM superfamily	pti:PHATRDRAFT_11003	hypothetical protein						B7FTW5									Phatr11003-4Phatr2	100	Predicted protein Fragment	CAM_CRCL_32475233
142	augustus_masked-4-processed-gene-11.38-mRNA-1	Phatr3_J11006	307718	11006	modified											lhc1	7.7e-35	CAM_CRCL_26859200			other localisation	0.1295	0.0454	0	0.1258			PF00504	Chlorophyll A-B binding protein																	Phatr11006-4Phatr2	100	Protein fucoxanthin chlorophyll a/c protein	CAM_CRCL_26859200
143	maker-4-augustus-gene-11.230-mRNA-1	Phatr3_J11009	309802	11009	modified	pti:PHATRDRAFT_11009	hypothetical protein	K15192	TATA-binding protein-associated factor [EC:3.6.4.-]			B7FUQ3						CAM_CRCL_14553044			other localisation	0.2465	0.0485	0	0.1631	GO:0003676||GO:0003677||GO:0004386||GO:0005524	nucleic acid binding||DNA binding||helicase activity||ATP binding	PF00176||PF00271	SNF2 family N-terminal domain||Helicase conserved C-terminal domain	pti:PHATRDRAFT_11009	hypothetical protein		K15192	TATA-binding protein-associated factor [EC:3.6.4.-]			B7FUQ3	KOG0392	SNF2 family DNA-dependent ATPase domain-containing protein	Transcription	INFORMATION STORAGE AND PROCESSING					Phatr11009-4Phatr2	90	Predicted protein Fragment	CAM_CRCL_14553044
144	augustus_masked-4-processed-gene-3.21-mRNA-1	Phatr3_J11014	309784	11014	modified	pti:PHATRDRAFT_11014	hypothetical protein					B7FTR6						CAM_CRCL_32750368			other localisation	0.0698	0.0261	0	0.2224	GO:0003995||GO:0008152||GO:0016627||GO:0033539||GO:0050660||GO:0055114	acyl-CoA dehydrogenase activity||metabolic process||oxidoreductase activity, acting on the CH-CH group of donors||fatty acid beta-oxidation using acyl-CoA dehydrogenase||flavin adenine dinucleotide binding||oxidation-reduction process	PF00441||PF02771||PF09317	Acyl-CoA dehydrogenase, C-terminal domain||Acyl-CoA dehydrogenase, N-terminal domain||Domain of unknown function (DUF1974)	pti:PHATRDRAFT_11014	hypothetical protein						B7FTR6	KOG0137	Very-long-chain acyl-CoA dehydrogenase	Lipid transport and metabolism	METABOLISM					Phatr11014-4Phatr2	95	Predicted protein Fragment	CAM_CRCL_32750368
145	maker-4-snap-gene-11.241-mRNA-1	Phatr3_J11016	309740	11016	modified	pti:PHATRDRAFT_11016	hypothetical protein; K02267 cytochrome c oxidase subunit VIb [EC:1.9.3.1]	K02267	cytochrome c oxidase subunit 6b	pti01100||pti00190		B7FUS0						CAM_CRCL_8740			other localisation	0.0571	0.0223	0	0.0877	GO:0004129||GO:0005739	cytochrome-c oxidase activity||mitochondrion	PF02297	Cytochrome oxidase c subunit VIb	pti:PHATRDRAFT_11016	hypothetical protein; K02267 cytochrome c oxidase subunit VIb [EC:1.9.3.1]	pti01100||pti00190	K02267	cytochrome c oxidase subunit 6b	Oxidative phosphorylation || Cardiac muscle contraction || Alzheimer\'s disease || Parkinson\'s disease || Huntington\'s disease		B7FUS0	KOG3057	Cytochrome c oxidase, subunit VIb/COX12	Energy production and conversion	METABOLISM					Phatr11016-4Phatr2	100	Predicted protein Fragment	CAM_CRCL_8740
146	augustus_masked-bd_35x35-processed-gene-0.10-mRNA-1	Phatr3_EG02070	306200	1101_bd	modified	pti:PHATRDRAFT_bd1101	hypothetical protein					B7S4G8						CAM_CRCL_27015997			other localisation	0.0557	0.0223	0	0.1119					pti:PHATRDRAFT_bd1101	hypothetical protein						B7S4G8									Phatrdraft1101-bd_35x35Phatr2_bd	86	Predicted protein Fragment	CAM_CRCL_27015997
147	snap_masked-4-processed-gene-12.142-mRNA-1	Phatr3_J11021	309753	11021	modified	pti:PHATRDRAFT_11021	hypothetical protein; K00167 2-oxoisovalerate dehydrogenase E1 component, beta subunit [EC:1.2.4.4]	K00167	2-oxoisovalerate dehydrogenase E1 component, beta subunit [EC:1.2.4.4]	pti01100||pti00280||pti01110	1.2.4.4	B7FUY5						CAM_CRCL_32436720			other localisation	0.1608	0.0369	0	0.1148	GO:0003824||GO:0008152	catalytic activity||metabolic process	PF02779||PF02780	Transketolase, pyrimidine binding domain||Transketolase, C-terminal domain	pti:PHATRDRAFT_11021	hypothetical protein; K00167 2-oxoisovalerate dehydrogenase E1 component, beta subunit [EC:1.2.4.4]	pti01100||pti00280||pti01110	K00167	2-oxoisovalerate dehydrogenase E1 component, beta subunit [EC:1.2.4.4]	Valine, leucine and isoleucine degradation	1.2.4.4	B7FUY5	KOG0525	Branched chain alpha-keto acid dehydrogenase E1, beta subunit	Energy production and conversion	METABOLISM					Phatr11021-4Phatr2	100	Predicted protein	CAM_CRCL_32436720
148	maker-4-augustus-gene-5.163-mRNA-1	Phatr3_J11022	303617	11022	modified	pti:PHATRDRAFT_11022	hypothetical protein					B7FU48						CAM_CRCL_16622			other localisation	0.0531	0.0219	0	0.1158	GO:0003755||GO:0006457	peptidyl-prolyl cis-trans isomerase activity||protein folding	PF00160	Cyclophilin type peptidyl-prolyl cis-trans isomerase/CLD	pti:PHATRDRAFT_11022	hypothetical protein						B7FU48									Phatr11022-4Phatr2	100	Predicted protein	CAM_CRCL_16622
149	maker-11-augustus-gene-4.243-mRNA-1	Phatr3_J1103	306365	1103	modified	pti:PHATR_1103	hypothetical protein					B5Y3F8						CAM_CRCL_14107105			other localisation	0.0811	0.0266	0	0.1193	GO:0004672||GO:0005509||GO:0005524||GO:0006468	protein kinase activity||calcium ion binding||ATP binding||protein phosphorylation	PF00036||PF00069||PF07714||PF13405||PF13499||PF13833||PF14531	EF hand||Protein kinase domain||Protein tyrosine kinase||EF-hand domain||EF-hand domain pair||EF-hand domain pair||Kinase-like	pti:PHATR_1103	hypothetical protein						B5Y3F8	KOG0032	Ca2+/calmodulin-dependent protein kinase, EF-Hand protein superfamily	Signal transduction mechanisms	CELLULAR PROCESSES AND SIGNALING					Phatr1103-11Phatr2	99	Predicted protein Fragment	CAM_CRCL_14107105
150	augustus_masked-4-processed-gene-0.11-mRNA-1	Phatr3_J11032	303610	11032	modified	pti:PHATRDRAFT_11032	hypothetical protein; K02898 large subunit ribosomal protein L26e	K02898	large subunit ribosomal protein L26e	pti03010		B7FTH9						CAM_CRCL_6095700	TIGR01080	ribosomal protein L24	other localisation	0.0528	0.0218	0	0.2051			PF00467	KOW motif	pti:PHATRDRAFT_11032	hypothetical protein; K02898 large subunit ribosomal protein L26e	pti03010	K02898	large subunit ribosomal protein L26e	Ribosome		B7FTH9	KOG3401	60S ribosomal protein L26	Translation, ribosomal structure and biogenesis	INFORMATION STORAGE AND PROCESSING					Phatr11032-4Phatr2	100	Predicted protein Fragment	CAM_CRCL_6095700
151	augustus_masked-4-processed-gene-5.30-mRNA-1	Phatr3_J11041	305700	11041	modified	pti:PHATRDRAFT_11041	hypothetical protein					B7FU02						CAM_CRCL_31787762			other localisation	0.0718	0.0253	0	0.1099	GO:0001522||GO:0003723||GO:0009451||GO:0009982	pseudouridine synthesis||RNA binding||RNA modification||pseudouridine synthase activity	PF00849	RNA pseudouridylate synthase	pti:PHATRDRAFT_11041	hypothetical protein						B7FU02	KOG1919	RNA pseudouridylate synthases	RNA processing and modification	INFORMATION STORAGE AND PROCESSING					Phatr11041-4Phatr2	100	Predicted protein Fragment	CAM_CRCL_31787762
152	maker-4-snap-gene-2.187-mRNA-1	Phatr3_J11048	303628	11048	modified	pti:PHATRDRAFT_11048	hypothetical protein					B7FTK5						CAM_CRCL_19650			other localisation	0.0919	0.0297	0	0.1071			PF10604	Polyketide cyclase / dehydrase and lipid transport	pti:PHATRDRAFT_11048	hypothetical protein						B7FTK5	KOG1223	Isochorismate synthase	Amino acid transport and metabolism	METABOLISM					contig_39398_240_2218-NitzIllumina	44		CAM_CRCL_4003490
153	augustus_masked-4-processed-gene-12.55-mRNA-1	Phatr3_J11083	307723	11083	modified	pti:PHATRDRAFT_11083	hypothetical protein					B7FUW3	MC					CAM_CRCL_13772			other localisation	0.3344	0.2374	0	0.2581			PF00153	Mitochondrial carrier protein	pti:PHATRDRAFT_11083	hypothetical protein						B7FUW3	KOG0769	Predicted mitochondrial carrier protein	Energy production and conversion	METABOLISM					Phatr11083-4Phatr2	94	Predicted protein	CAM_CRCL_13772
154	augustus_masked-4-processed-gene-11.89-mRNA-1	Phatr3_J11084	301566	11084	modified	pti:PHATRDRAFT_11084	hypothetical protein					B7FUG1						CAM_CRCL_4019381			other localisation	0.1184	0.0331	0	0.1037			PF07065	D123	pti:PHATRDRAFT_11084	hypothetical protein						B7FUG1	KOG2983	Uncharacterized conserved protein	Function unknown	POORLY CHARACTERIZED					Phatr11084-4Phatr2	100	Predicted protein Fragment	CAM_CRCL_4019381
155	augustus_masked-4-processed-gene-7.34-mRNA-1	Phatr3_J11088	303608	11088	modified	pti:PHATRDRAFT_11088	hypothetical protein; K01869 leucyl-tRNA synthetase [EC:6.1.1.4]	K01869	leucyl-tRNA synthetase [EC:6.1.1.4]	pti00970	6.1.1.4	B7FUC3						CAM_CRCL_32540211	TIGR00395	leucine--tRNA ligase	other localisation	0.0576	0.0224	0	0.0951	GO:0000166||GO:0004812||GO:0005524||GO:0006418	nucleotide binding||aminoacyl-tRNA ligase activity||ATP binding||tRNA aminoacylation for protein translation	PF00133||PF01406||PF08264||PF09334	tRNA synthetases class I (I, L, M and V)||tRNA synthetases class I (C) catalytic domain||Anticodon-binding domain of tRNA||tRNA synthetases class I (M)	pti:PHATRDRAFT_11088	hypothetical protein; K01869 leucyl-tRNA synthetase [EC:6.1.1.4]	pti00970	K01869	leucyl-tRNA synthetase [EC:6.1.1.4]	Aminoacyl-tRNA biosynthesis	6.1.1.4	B7FUC3	KOG0437	Leucyl-tRNA synthetase	Translation, ribosomal structure and biogenesis	INFORMATION STORAGE AND PROCESSING					Phatr11088-4Phatr2	97	Predicted protein	CAM_CRCL_32540211
156	maker-4-augustus-gene-12.228-mRNA-1	Phatr3_J11099	303647	11099	modified	pti:PHATRDRAFT_11099	hypothetical protein					B7FUT2						CAM_CRCL_32334094	TIGR00691	RelA/SpoT family protein	other localisation	0.0671	0.0243	0	0.1422	GO:0008081||GO:0015969||GO:0046872	phosphoric diester hydrolase activity||guanosine tetraphosphate metabolic process||metal ion binding	PF01966||PF02824||PF04607||PF13328	HD domain||TGS domain||Region found in RelA / SpoT proteins||HD domain	pti:PHATRDRAFT_11099	hypothetical protein						B7FUT2	KOG1157	Predicted guanosine polyphosphate pyrophosphohydrolase/synthase	Signal transduction mechanisms	CELLULAR PROCESSES AND SIGNALING					contig_25951_1_3698-ChaeIllumina	55		CAM_CRCL_4007331
157	snap_masked-4-processed-gene-2.139-mRNA-1	Phatr3_J11116	307787	11116	modified	pti:PHATRDRAFT_11116	hypothetical protein					B7FTQ1						CAM_CRCL_33682446			other localisation	0.1013	0.0303	0	0.1396	GO:0003824||GO:0008152||GO:0016491||GO:0044237||GO:0050662	catalytic activity||metabolic process||oxidoreductase activity||cellular metabolic process||coenzyme binding	PF00106||PF01370||PF08659	short chain dehydrogenase||NAD dependent epimerase/dehydratase family||KR domain	pti:PHATRDRAFT_11116	hypothetical protein						B7FTQ1	KOG1208	Dehydrogenases with different specificities (related to short-chain alcohol dehydrogenases)	Secondary metabolites biosynthesis, transport and catabolism	METABOLISM					Phatr11116-4Phatr2	100	Predicted protein Fragment	CAM_CRCL_33682446
158				1111_bd	deleted	pti:PHATRDRAFT_46957||pti:PHATRDRAFT_bd1111	hypothetical protein|| hypothetical protein					B7G1Y5						CAM_CRCL_32403003			signal peptide	0.7093	0.0573	0.0298	0	GO:0001522||GO:0003723||GO:0009451||GO:0009982	pseudouridine synthesis||RNA binding||RNA modification||pseudouridine synthase activity	PF00849	RNA pseudouridylate synthase
159	augustus_masked-5-processed-gene-8.91-mRNA-1	Phatr3_J11126	309859	11126	modified	pti:PHATRDRAFT_11126	hypothetical protein					B7FV28						CAM_CRCL_32359184	TIGR00133	glutamyl-tRNA(Gln) and/or aspartyl-tRNA(Asn) amidotransferase, B subunit	other localisation	0.0874	0.028	0	0.1227	GO:0016874||GO:0016884	ligase activity||carbon-nitrogen ligase activity, with glutamine as amido-N-donor	PF02637||PF02934	GatB domain||GatB/GatE catalytic domain	pti:PHATRDRAFT_11126	hypothetical protein						B7FV28	KOG2438	Glutamyl-tRNA amidotransferase subunit B	Translation, ribosomal structure and biogenesis	INFORMATION STORAGE AND PROCESSING					Phatr11126-5Phatr2	95	Predicted protein Fragment	CAM_CRCL_32359184
160	augustus_masked-5-processed-gene-8.54-mRNA-1	Phatr3_J11128	303699	11128	modified	pti:PHATRDRAFT_11128	hypothetical protein					B7FW68	Amt	ammonium				CAM_CRCL_32361763	TIGR00836	ammonium transporter	signal anchor	0.2062	0.4915	0	0	GO:0008519||GO:0015696||GO:0016020	ammonium transmembrane transporter activity||ammonium transport||membrane	PF00909	Ammonium Transporter Family	pti:PHATRDRAFT_11128	hypothetical protein						B7FW68	KOG0682	Ammonia permease	Inorganic ion transport and metabolism	METABOLISM					Phatr11128-5Phatr2	85	Predicted protein Fragment	CAM_CRCL_32361763
161	maker-5-augustus-gene-3.451-mRNA-1	Phatr3_J11131	301648	11131	modified	pti:PHATRDRAFT_11131	hypothetical protein; K00942 guanylate kinase [EC:2.7.4.8]	K00942	guanylate kinase [EC:2.7.4.8]	pti01100||pti00230	2.7.4.8	B7FVR3						CAM_CRCL_33773209	TIGR03263	guanylate kinase	other localisation	0.0775	0.0262	0	0.2432	GO:0005515	protein binding	PF00625	Guanylate kinase	pti:PHATRDRAFT_11131	hypothetical protein; K00942 guanylate kinase [EC:2.7.4.8]	pti01100||pti00230	K00942	guanylate kinase [EC:2.7.4.8]	Purine metabolism	2.7.4.8	B7FVR3	KOG0707	Guanylate kinase	Nucleotide transport and metabolism	METABOLISM					Phatr11131-5Phatr2	100	Predicted protein Fragment	CAM_CRCL_33773209
162	augustus_masked-5-processed-gene-3.130-mRNA-1	Phatr3_J11144	309878	11144	modified	pti:PHATRDRAFT_11144	hypothetical protein					B7FVQ6						CAM_CRCL_4108621			other localisation	0.0587	0.0226	0	0.0863			PF04059	RNA recognition motif 2	pti:PHATRDRAFT_11144	hypothetical protein						B7FVQ6	KOG4660	Protein Mei2, essential for commitment to meiosis, and related proteins	Cell cycle control, cell division, chromosome partitioning	CELLULAR PROCESSES AND SIGNALING					contig_10870_347_2857-NitzIllumina	58		CAM_CRCL_4027468
163	augustus_masked-5-processed-gene-4.47-mRNA-1	Phatr3_J11145	301678	11145	modified	pti:PHATRDRAFT_11145	hypothetical protein; K12837 splicing factor U2AF 65 kDa subunit	K12837	splicing factor U2AF 65 kDa subunit	pti03040		B7FVX6						CAM_CRCL_14563430			other localisation	0.1211	0.0341	0	0.1351	GO:0003676	nucleic acid binding	PF00076||PF13893||PF14259	RNA recognition motif. (a.k.a. RRM, RBD, or RNP domain)||RNA recognition motif. (a.k.a. RRM, RBD, or RNP domain)||RNA recognition motif (a.k.a. RRM, RBD, or RNP domain)	pti:PHATRDRAFT_11145	hypothetical protein; K12837 splicing factor U2AF 65 kDa subunit	pti03040	K12837	splicing factor U2AF 65 kDa subunit	Spliceosome		B7FVX6	KOG0120	Splicing factor U2AF, large subunit (RRM superfamily)	RNA processing and modification	INFORMATION STORAGE AND PROCESSING					Phatr11145-5Phatr2	100	Predicted protein Fragment	CAM_CRCL_14563430
164	augustus_masked-5-processed-gene-9.40-mRNA-1	Phatr3_J11151	307805	11151	modified	pti:PHATRDRAFT_11151	hypothetical protein					B7FVC5						CAM_CRCL_31586749	TIGR00674	dihydrodipicolinate synthase	other localisation	0.1025	0.0309	0	0.1332	GO:0008152||GO:0016829	metabolic process||lyase activity	PF00701	Dihydrodipicolinate synthetase family	pti:PHATRDRAFT_11151	hypothetical protein						B7FVC5									Phatr11151-5Phatr2	100	Predicted protein	CAM_CRCL_31586749
165	RICE:10147729	Phatr3_J11154	311767	11154	modified	pti:PHATRDRAFT_11154	hypothetical protein; K13628 iron-sulfur cluster assembly protein	K13628	iron-sulfur cluster assembly protein			B7FVM0						CAM_CRCL_35192950	TIGR00049	iron-sulfur cluster assembly accessory protein	other localisation	0.0669	0.0242	0	0.1047			PF01521	Iron-sulphur cluster biosynthesis	pti:PHATRDRAFT_11154	hypothetical protein; K13628 iron-sulfur cluster assembly protein		K13628	iron-sulfur cluster assembly protein			B7FVM0	KOG1120	Fe-S cluster biosynthesis protein ISA1 (contains a HesB-like domain)	Inorganic ion transport and metabolism	METABOLISM					Phatr11154-5Phatr2	100	Predicted protein Fragment	CAM_CRCL_35192950
166	augustus_masked-5-processed-gene-5.53-mRNA-1	Phatr3_J11160	305762	11160	modified	pti:PHATRDRAFT_11160	hypothetical protein					B7FVZ5	APC	amino acid				CAM_CRCL_26990571			signal peptide	0.7426	0.0917	0.0281	0	GO:0003333||GO:0006810||GO:0015171||GO:0016020||GO:0055085	amino acid transmembrane transport||transport||amino acid transmembrane transporter activity||membrane||transmembrane transport	PF00324||PF13520	Amino acid permease||Amino acid permease	pti:PHATRDRAFT_11160	hypothetical protein						B7FVZ5	KOG1287	Amino acid transporters	Amino acid transport and metabolism	METABOLISM					Phatr11160-5Phatr2	93	Predicted protein Fragment	CAM_CRCL_26990571
167	augustus_masked-5-processed-gene-5.44-mRNA-1	Phatr3_J11169	305780	11169	modified	pti:PHATRDRAFT_11169	hypothetical protein					B7FVW0						CAM_CRCL_14388578			other localisation	0.0885	0.0276	0	0.0978	GO:0003755||GO:0006457	peptidyl-prolyl cis-trans isomerase activity||protein folding	PF00160	Cyclophilin type peptidyl-prolyl cis-trans isomerase/CLD	pti:PHATRDRAFT_11169	hypothetical protein						B7FVW0	KOG0865	Cyclophilin type peptidyl-prolyl cis-trans isomerase	Posttranslational modification, protein turnover, chaperones	CELLULAR PROCESSES AND SIGNALING					Phatr11169-5Phatr2	100	Predicted protein Fragment	CAM_CRCL_14388578
168	augustus_masked-5-processed-gene-3.120-mRNA-1	Phatr3_J11174	301664	11174	modified	pti:PHATRDRAFT_11174	hypothetical protein; K01262 Xaa-Pro aminopeptidase [EC:3.4.11.9]	K01262	Xaa-Pro aminopeptidase [EC:3.4.11.9]		3.4.11.9	B7FVG8						CAM_CRCL_32544767			other localisation	0.0643	0.0238	0	0.1061	GO:0016787	hydrolase activity	PF00557||PF01321	Metallopeptidase family M24||Creatinase/Prolidase N-terminal domain	pti:PHATRDRAFT_11174	hypothetical protein; K01262 Xaa-Pro aminopeptidase [EC:3.4.11.9]		K01262	Xaa-Pro aminopeptidase [EC:3.4.11.9]		3.4.11.9	B7FVG8	KOG2413	Xaa-Pro aminopeptidase	Amino acid transport and metabolism	METABOLISM					Phatr11174-5Phatr2	97	Predicted protein	CAM_CRCL_32544767
169	augustus_masked-5-processed-gene-3.147-mRNA-1	Phatr3_J11183	301697	11183	modified	pti:PHATRDRAFT_11183	hypothetical protein					B7FVJ3						CAM_CRCL_31553369			signal peptide	0.5379	0.0653	0.0034	0			PF03619	Organic solute transporter Ostalpha	pti:PHATRDRAFT_11183	hypothetical protein						B7FVJ3	KOG2641	Predicted seven transmembrane receptor - rhodopsin family	Signal transduction mechanisms	CELLULAR PROCESSES AND SIGNALING					Phatr11183-5Phatr2	94	Predicted protein Fragment	CAM_CRCL_31553369
170	maker-5-snap-gene-5.162-mRNA-1	Phatr3_J11189	303741	11189	kept	pti:PHATRDRAFT_11189	hypothetical protein; K02355 elongation factor G	K02355	elongation factor G			B7FVU7						CAM_CRCL_32337882	TIGR00484	translation elongation factor G	other localisation	0.0552	0.0219	0	0.1185	GO:0003924||GO:0005525	GTPase activity||GTP binding	PF00009||PF00679||PF03144||PF03764||PF14492	Elongation factor Tu GTP binding domain||Elongation factor G C-terminus||Elongation factor Tu domain 2||Elongation factor G, domain IV||Elongation Factor G, domain II	pti:PHATRDRAFT_11189	hypothetical protein; K02355 elongation factor G		K02355	elongation factor G			B7FVU7	KOG0465	Mitochondrial elongation factor	Translation, ribosomal structure and biogenesis	INFORMATION STORAGE AND PROCESSING					Phatr11189-5Phatr2	96	Predicted protein	CAM_CRCL_32337882
171	augustus_masked-5-processed-gene-7.35-mRNA-1	Phatr3_J11192	305746	11192	modified	pti:PHATRDRAFT_11192	hypothetical protein					B7FV07						CAM_CRCL_33677286			other localisation	0.1127	0.0318	0	0.1067	GO:0008152||GO:0016491	metabolic process||oxidoreductase activity	PF00106||PF13561	short chain dehydrogenase||Enoyl-(Acyl carrier protein) reductase	pti:PHATRDRAFT_11192	hypothetical protein						B7FV07	KOG0725	Reductases with broad range of substrate specificities	General function prediction only	POORLY CHARACTERIZED					Phatr11192-5Phatr2	100	Predicted protein Fragment	CAM_CRCL_33677286
172	augustus_masked-5-processed-gene-3.186-mRNA-1	Phatr3_EG02357	311727	11197	modified	pti:PHATRDRAFT_11197	hypothetical protein					B7FVK6						CAM_CRCL_5121412			signal peptide	0.5906	0.1177	0.0344	0			PF10693	Protein of unknown function (DUF2499)	pti:PHATRDRAFT_11197	hypothetical protein						B7FVK6	KOG2445	Nuclear pore complex component (sc Seh1)	Nuclear structure	CELLULAR PROCESSES AND SIGNALING					estExt_Genemark1.C_70144-Psemu1_scaffold_7	61		CAM_CRCL_4773
173	augustus_masked-5-processed-gene-9.87-mRNA-1	Phatr3_J11198	301685	11198	modified	pti:PHATRDRAFT_11198	Pt-KIF9; mcak-like kinesin-like protein; K10393 kinesin family member 2/24	K10393	kinesin family member 2/24			B7FV80						CAM_CRCL_14563618			mitochondrion	0.0912	0.0296	0	0.5768	GO:0003777||GO:0005524||GO:0007018||GO:0008017	microtubule motor activity||ATP binding||microtubule-based movement||microtubule binding	PF00225	Kinesin motor domain	pti:PHATRDRAFT_11198	Pt-KIF9; mcak-like kinesin-like protein; K10393 kinesin family member 2/24		K10393	kinesin family member 2/24			B7FV80	KOG0246	Kinesin-like protein	Cytoskeleton	CELLULAR PROCESSES AND SIGNALING					Phatr11198-5Phatr2	93	Mcak-like kinesin-like protein Fragment	CAM_CRCL_14563618
174	augustus_masked-5-processed-gene-8.34-mRNA-1	Phatr3_J11204	307806	11204	modified	pti:PHATRDRAFT_11204	hypothetical protein; K13289 cathepsin A (carboxypeptidase C) [EC:3.4.16.5]	K13289	cathepsin A (carboxypeptidase C) [EC:3.4.16.5]		3.4.16.5	B7FV16						CAM_CRCL_14084050			other localisation	0.0615	0.0252	0	0.1067	GO:0004185||GO:0006508	serine-type carboxypeptidase activity||proteolysis	PF00450	Serine carboxypeptidase	pti:PHATRDRAFT_11204	hypothetical protein; K13289 cathepsin A (carboxypeptidase C) [EC:3.4.16.5]		K13289	cathepsin A (carboxypeptidase C) [EC:3.4.16.5]	Lysosome || Renin-angiotensin system	3.4.16.5	B7FV16	KOG1282	Serine carboxypeptidases (lysosomal cathepsin A)	Posttranslational modification, protein turnover, chaperones	CELLULAR PROCESSES AND SIGNALING					Phatr11204-5Phatr2	97	Predicted protein Fragment	CAM_CRCL_14084050
175	augustus_masked-5-processed-gene-4.26-mRNA-1	Phatr3_J11217	309826	11217	modified	pti:PHATRDRAFT_11217	hypothetical protein					B7FVS6	ABC					CAM_CRCL_32896501	TIGR00382	ATP-dependent Clp protease, ATP-binding subunit ClpX	other localisation	0.0779	0.0269	0	0.1183	GO:0003677||GO:0005524||GO:0006260	DNA binding||ATP binding||DNA replication	PF00004||PF00493||PF07724||PF10431	ATPase family associated with various cellular activities (AAA)||MCM2/3/5 family||AAA domain (Cdc48 subfamily)||C-terminal, D2-small domain, of ClpB protein	pti:PHATRDRAFT_11217	hypothetical protein						B7FVS6	KOG0745	Putative ATP-dependent Clp-type protease (AAA+ ATPase superfamily)	Posttranslational modification, protein turnover, chaperones	CELLULAR PROCESSES AND SIGNALING					contig_8382_274_2542-NitzIllumina	62		CAM_CRCL_4011399
176	snap_masked-bd_1x2-processed-gene-0.23-mRNA-1	Phatr3_Jdraft1121	302062	1121_bd	modified	pti:PHATRDRAFT_bd1121	hypothetical protein					B7S3J7						CAM_CRCL_26826572			other localisation	0.0888	0.0286	0	0.1044					pti:PHATRDRAFT_bd1121	hypothetical protein						B7S3J7									Phatrdraft1121-bd_1x2Phatr2_bd	100	Predicted protein	CAM_CRCL_26826572
177				1122_bd	deleted	pti:PHATRDRAFT_bd1122||pti:PHATRDRAFT_bd1296	hypothetical protein|| hypothetical protein					B7S3J8									other localisation	0.0576	0.0228	0	0.1173			PF12449	Protein of unknown function (DUF3684)
178				11230	deleted	pti:PHATRDRAFT_11230	hypothetical protein; K05527 BolA protein	K05527	BolA protein			B7FVZ9						CAM_CRCL_28980672			other localisation	0.0647	0.0237	0	0.0967			PF01722	BolA-like protein
179	augustus_masked-5-processed-gene-6.9-mRNA-1	Phatr3_J11235	309903	11235	modified	pti:PHATRDRAFT_11235	hypothetical protein					B7FW38						CAM_CRCL_31697744			other localisation	0.0559	0.0228	0	0.1692			PF00805||PF13576||PF13599	Pentapeptide repeats (8 copies)||Pentapeptide repeats (9 copies)||Pentapeptide repeats (9 copies)	pti:PHATRDRAFT_11235	hypothetical protein						B7FW38	KOG1665	AFH1-interacting protein FIP2, contains BTB/POZ domain and pentapeptide repeats	General function prediction only	POORLY CHARACTERIZED					contig_26637_184_1890-NitzIllumina	71		CAM_CRCL_4008669
180	RICE:10147845	Phatr3_J11236	307856	11236	modified	pti:PHATRDRAFT_11236	hypothetical protein					B7FVI7						CAM_CRCL_32365323			other localisation	0.085	0.0278	0	0.1338	GO:0004176||GO:0004252||GO:0006508	ATP-dependent peptidase activity||serine-type endopeptidase activity||proteolysis	PF05362||PF06745||PF13481||PF13541	Lon protease (S16) C-terminal proteolytic domain||KaiC||AAA domain||Subunit ChlI of Mg-chelatase	pti:PHATRDRAFT_11236	hypothetical protein						B7FVI7									contig_5101_180_2612-ChaeIllumina	53		CAM_CRCL_4004
181				1123_bd	deleted	pti:PHATRDRAFT_bd1297||pti:PHATRDRAFT_bd1123	hypothetical protein|| hypothetical protein					B7S3J9									other localisation	0.0812	0.0276	0	0.0963
182	augustus_masked-5-processed-gene-4.30-mRNA-1	Phatr3_J11248	311760	11248	modified	pti:PHATRDRAFT_11248	hypothetical protein					B7FVS9						CAM_CRCL_14234918			signal anchor	0.2901	0.4839	0	0	GO:0016021	integral component of membrane	PF03248	Rer1 family	pti:PHATRDRAFT_11248	hypothetical protein						B7FVS9	KOG1688	Golgi proteins involved in ER retention (RER)	Intracellular trafficking, secretion, and vesicular transport	CELLULAR PROCESSES AND SIGNALING					estExt_fgenesh2_kg.C_20107-Fracy_scaffold_2	75		CAM_CRCL_4504
183	augustus_masked-5-processed-gene-5.48-mRNA-1	Phatr3_J11259	307858	11259	modified	pti:PHATRDRAFT_11259	hypothetical protein; K02367 glucuronyl/N-acetylglucosaminyl transferase EXT2 [EC:2.4.1.224 2.4.1.225]	K02367	glucuronyl/N-acetylglucosaminyl transferase EXT2 [EC:2.4.1.224 2.4.1.225]	pti01100	2.4.1.224||2.4.1.225	B7FVW6						CAM_CRCL_6150280			other localisation	0.0713	0.0259	0	0.1664	GO:0016758||GO:0031227	transferase activity, transferring hexosyl groups||intrinsic component of endoplasmic reticulum membrane	PF09258	Glycosyl transferase family 64 domain	pti:PHATRDRAFT_11259	hypothetical protein; K02367 glucuronyl/N-acetylglucosaminyl transferase EXT2 [EC:2.4.1.224 2.4.1.225]	pti01100	K02367	glucuronyl/N-acetylglucosaminyl transferase EXT2 [EC:2.4.1.224 2.4.1.225]	Glycosaminoglycan biosynthesis - heparan sulfate / heparin	2.4.1.224||2.4.1.225	B7FVW6	KOG1022	Acetylglucosaminyltransferase EXT2/exostosin 2	Carbohydrate transport and metabolism	METABOLISM					Phatr11259-5Phatr2	100	Predicted protein Fragment	CAM_CRCL_6150280
184	snap_masked-bd_4x5-processed-gene-0.6-mRNA-1	Phatr3_Jdraft1125	306212	1125_bd	kept	pti:PHATRDRAFT_bd1125	hypothetical protein					B7S3K1									other localisation	0.0677	0.0245	0	0.133					pti:PHATRDRAFT_bd1125	hypothetical protein						B7S3K1									Phatrdraft1125-bd_4x5Phatr2_bd	100	Predicted protein
185	augustus_masked-5-processed-gene-9.36-mRNA-1	Phatr3_J11271	301654	11271	modified	pti:PHATRDRAFT_11271	hypothetical protein					B7FV88						CAM_CRCL_4068298			other localisation	0.06	0.0232	0	0.1261			PF03398	Regulator of Vps4 activity in the MVB pathway	pti:PHATRDRAFT_11271	hypothetical protein						B7FV88	KOG2027	Spindle pole body protein	Cytoskeleton	CELLULAR PROCESSES AND SIGNALING					Phatr11271-5Phatr2	99	Predicted protein Fragment	CAM_CRCL_4068298
186	RICE:10147599	Phatr3_J11273	311764	11273	modified	pti:PHATRDRAFT_11273	aldehyde reductase (EC:1.1.1.21)					B7FVN9						CAM_CRCL_32603922			other localisation	0.1151	0.0327	0	0.1749			PF00248	Aldo/keto reductase family	pti:PHATRDRAFT_11273	aldehyde reductase (EC:1.1.1.21)						B7FVN9	KOG1575	Voltage-gated shaker-like K+ channel, subunit beta/KCNAB	Energy production and conversion	METABOLISM					contig_7756_1_1513-NitzIllumina	68		CAM_CRCL_9441
187	augustus_masked-bd_5x5-processed-gene-0.3-mRNA-1	Phatr3_Jdraft1127	310303	1127_bd	kept	pti:PHATRDRAFT_bd1127	hypothetical protein					B7S3K3						CAM_CRCL_16435			other localisation	0.0919	0.0286	0	0.1115			PF13857	Ankyrin repeats (many copies)	pti:PHATRDRAFT_bd1127	hypothetical protein						B7S3K3									Phatrdraft1127-bd_5x5Phatr2_bd	83	Predicted protein	CAM_CRCL_16435
188	RICE:10147635	Phatr3_J11281	307803	11281	kept	pti:PHATRDRAFT_11281	hypothetical protein; K00942 guanylate kinase [EC:2.7.4.8]	K00942	guanylate kinase [EC:2.7.4.8]	pti01100||pti00230	2.7.4.8	B7FVM9						CAM_CRCL_33773209	TIGR03263	guanylate kinase	other localisation	0.0873	0.0279	0	0.1127	GO:0005515	protein binding	PF00625||PF13671	Guanylate kinase||AAA domain	pti:PHATRDRAFT_11281	hypothetical protein; K00942 guanylate kinase [EC:2.7.4.8]	pti01100||pti00230	K00942	guanylate kinase [EC:2.7.4.8]	Purine metabolism	2.7.4.8	B7FVM9	KOG0707	Guanylate kinase	Nucleotide transport and metabolism	METABOLISM					Phatr11281-5Phatr2	100	Predicted protein	CAM_CRCL_33773209
189	maker-5-snap-gene-5.171-mRNA-1	Phatr3_J11285	303678	11285	modified	pti:PHATRDRAFT_11285	CK2_2; hypothetical protein; K03115 casein kinase II subunit beta	K03115	casein kinase II subunit beta	pti03008		B7FVU6						CAM_CRCL_31973687			other localisation	0.0634	0.0236	0	0.1127	GO:0005956||GO:0019887	protein kinase CK2 complex||protein kinase regulator activity	PF01214	Casein kinase II regulatory subunit	pti:PHATRDRAFT_11285	CK2_2; hypothetical protein; K03115 casein kinase II subunit beta	pti03008	K03115	casein kinase II subunit beta	Ribosome biogenesis in eukaryotes || NF-kappa B signaling pathway || Wnt signaling pathway || Adherens junction || Tight junction || Circadian rhythm - plant || Measles || Herpes simplex infection || Epstein-Barr virus infection		B7FVU6	KOG3092	Casein kinase II, beta subunit	Signal transduction mechanisms	CELLULAR PROCESSES AND SIGNALING					Phatr11285-5Phatr2	100	Predicted protein Fragment	CAM_CRCL_31973687
190				11286	deleted	pti:PHATRDRAFT_11286	hypothetical protein					B7FV60						CAM_CRCL_29233744			other localisation	0.061	0.0231	0	0.1612			PF00505||PF09011	HMG (high mobility group) box||HMG-box domain
191				11288	deleted	pti:PHATRDRAFT_11288||pti:PHATRDRAFT_11434	hypothetical protein|| hypothetical protein					B7FVT6						CAM_CRCL_31557126	TIGR00057	Sua5/YciO/YrdC/YwlC family protein	other localisation	0.0808	0.0266	0	0.1229	GO:0003725	double-stranded RNA binding	PF01300||PF03481	Telomere recombination||Putative GTP-binding controlling metal-binding
192				1128_bd	deleted	pti:PHATRDRAFT_41493||pti:PHATRDRAFT_bd1128	hypothetical protein|| hypothetical protein					B7GED3									signal peptide	0.6513	0.1675	0.051	0
193	augustus_masked-16-processed-gene-3.18-mRNA-1	Phatr3_J1129	304608	1129	modified	pti:PHATRDRAFT_1129	hypothetical protein; K00111 glycerol-3-phosphate dehydrogenase [EC:1.1.5.3]	K00111	glycerol-3-phosphate dehydrogenase [EC:1.1.5.3]	pti00564	1.1.5.3	B7G655						CAM_CRCL_32913860			other localisation	0.2565	0.0452	0	0.2077	GO:0016491||GO:0055114	oxidoreductase activity||oxidation-reduction process	PF00890||PF01266	FAD binding domain||FAD dependent oxidoreductase	pti:PHATRDRAFT_1129	hypothetical protein; K00111 glycerol-3-phosphate dehydrogenase [EC:1.1.5.3]	pti00564	K00111	glycerol-3-phosphate dehydrogenase [EC:1.1.5.3]	Glycerophospholipid metabolism	1.1.5.3	B7G655	KOG0042	Glycerol-3-phosphate dehydrogenase	Energy production and conversion	METABOLISM					Phatr1129-16Phatr2	96	Predicted protein Fragment	CAM_CRCL_32913860
194	augustus_masked-16-processed-gene-3.18-mRNA-1	Phatr3_J1129	304608	1129	modified	pti:PHATRDRAFT_1129	hypothetical protein; K00111 glycerol-3-phosphate dehydrogenase [EC:1.1.5.3]	K00111	glycerol-3-phosphate dehydrogenase [EC:1.1.5.3]	pti00564	1.1.5.3	B7G655						CAM_CRCL_32913860			other localisation	0.2565	0.0452	0	0.2077	GO:0016491||GO:0055114	oxidoreductase activity||oxidation-reduction process	PF00890||PF01266	FAD binding domain||FAD dependent oxidoreductase	pti:PHATRDRAFT_1129	hypothetical protein; K00111 glycerol-3-phosphate dehydrogenase [EC:1.1.5.3]	pti00564	K00111	glycerol-3-phosphate dehydrogenase [EC:1.1.5.3]	Glycerophospholipid metabolism	1.1.5.3	B7G655	KOG0042	Glycerol-3-phosphate dehydrogenase	Energy production and conversion	METABOLISM					Phatr1129-16Phatr2	96	Predicted protein Fragment	CAM_CRCL_32913860
195	snap_masked-bd_5x5-processed-gene-0.5-mRNA-1	Phatr3_Jdraft1129	306215	1129_bd	modified	pti:PHATRDRAFT_bd1129	hypothetical protein					B7S3K5						CAM_CRCL_27122216			other localisation	0.075	0.0259	0	0.1435					pti:PHATRDRAFT_bd1129	hypothetical protein						B7S3K5									Phatrdraft1129-bd_5x5Phatr2_bd	83	Predicted protein Fragment	CAM_CRCL_27122216
196	augustus_masked-5-processed-gene-9.97-mRNA-1	Phatr3_J11305	309899	11305	modified	pti:PHATRDRAFT_11305	hypothetical protein; K03965 NADH dehydrogenase (ubiquinone) 1 beta subcomplex 9 [EC:1.6.5.3 1.6.99.3]	K03965	DH dehydrogenase (ubiquinone) 1 beta subcomplex 9 [EC:1.6.5.3 1.6.99.3]	pti01100||pti00190	1.6.99.3||1.6.5.3	B7FV90						CAM_CRCL_16760			other localisation	0.1491	0.0397	0	0.302					pti:PHATRDRAFT_11305	hypothetical protein; K03965 NADH dehydrogenase (ubiquinone) 1 beta subcomplex 9 [EC:1.6.5.3 1.6.99.3]	pti01100||pti00190	K03965	DH dehydrogenase (ubiquinone) 1 beta subcomplex 9 [EC:1.6.5.3 1.6.99.3]	Oxidative phosphorylation || Alzheimer\'s disease || Parkinson\'s disease || Huntington\'s disease	1.6.99.3||1.6.5.3	B7FV90	KOG3466	DH:ubiquinone oxidoreductase, NDUFB9/B22 subunit	Energy production and conversion	METABOLISM					contig_8852_173_762-NitzIllumina	62		CAM_CRCL_16760
197	maker-5-snap-gene-5.166-mRNA-1	Phatr3_J11308	309857	11308	modified	pti:PHATRDRAFT_11308	hypothetical protein					B7FVY5						CAM_CRCL_13064			other localisation	0.2988	0.052	0	0.2804	GO:0003676	nucleic acid binding	PF00076||PF13893||PF14259	RNA recognition motif. (a.k.a. RRM, RBD, or RNP domain)||RNA recognition motif. (a.k.a. RRM, RBD, or RNP domain)||RNA recognition motif (a.k.a. RRM, RBD, or RNP domain)	pti:PHATRDRAFT_11308	hypothetical protein						B7FVY5	KOG0111	Cyclophilin-type peptidyl-prolyl cis-trans isomerase	Posttranslational modification, protein turnover, chaperones	CELLULAR PROCESSES AND SIGNALING					Phatr11308-5Phatr2	100	Predicted protein Fragment	CAM_CRCL_13064
198	augustus_masked-5-processed-gene-9.100-mRNA-1	Phatr3_J11311	303735	11311	modified								Sit	sodium ion:silicon symporter				CAM_CRCL_26006434			signal anchor	0.4065	0.428	0	0	GO:0015708	silicate transport	PF03842	Silicon transporter																	Phatr11311-5Phatr2	95	Cell surface receptor protein Fragment	CAM_CRCL_26006434
199	maker-5-augustus-gene-3.434-mRNA-1	Phatr3_J11313	309849	11313	modified	pti:PHATRDRAFT_11313	hypothetical protein					B7FVL0						CAM_CRCL_31697744			other localisation	0.0592	0.0227	0	0.1077			PF00805||PF13576||PF13599	Pentapeptide repeats (8 copies)||Pentapeptide repeats (9 copies)||Pentapeptide repeats (9 copies)	pti:PHATRDRAFT_11313	hypothetical protein						B7FVL0									Phatr11313-5Phatr2	100	Predicted protein Fragment	CAM_CRCL_31697744
200	augustus_masked-5-processed-gene-9.38-mRNA-1	Phatr3_J11318	303710	11318	modified	pti:PHATRDRAFT_11318	hypothetical protein					B7FV66						CAM_CRCL_32940399			other localisation	0.1825	0.0469	0	0.1571	GO:0004616||GO:0006098||GO:0051287||GO:0055114	phosphogluconate dehydrogenase (decarboxylating) activity||pentose-phosphate shunt||NAD binding||oxidation-reduction process	PF03446||PF14833	D binding domain of 6-phosphogluconate dehydrogenase||NAD-binding of NADP-dependent 3-hydroxyisobutyrate dehydrogenase	pti:PHATRDRAFT_11318	hypothetical protein						B7FV66	KOG0409	Predicted dehydrogenase	General function prediction only	POORLY CHARACTERIZED					Phatr11318-5Phatr2	88	Predicted protein Fragment	CAM_CRCL_32940399
201	augustus_masked-5-processed-gene-8.70-mRNA-1	Phatr3_J11319	303690	11319	kept	pti:PHATRDRAFT_11319	DER1; peroxisomal 2,4-dienoyl-CoA reductase (EC:1.3.1.34); K13237 peroxisomal 2,4-dienoyl-CoA reductase [EC:1.3.1.34]	K13237	peroxisomal 2,4-dienoyl-CoA reductase [EC:1.3.1.34]	pti04146	1.3.1.34	B7FW77						CAM_CRCL_32874259			other localisation	0.096	0.0304	0	0.1809	GO:0008152||GO:0016491	metabolic process||oxidoreductase activity	PF00106||PF08659||PF13561	short chain dehydrogenase||KR domain||Enoyl-(Acyl carrier protein) reductase	pti:PHATRDRAFT_11319	DER1; peroxisomal 2,4-dienoyl-CoA reductase (EC:1.3.1.34); K13237 peroxisomal 2,4-dienoyl-CoA reductase [EC:1.3.1.34]	pti04146	K13237	peroxisomal 2,4-dienoyl-CoA reductase [EC:1.3.1.34]	Peroxisome	1.3.1.34	B7FW77	KOG0725	Reductases with broad range of substrate specificities	General function prediction only	POORLY CHARACTERIZED					Phatr11319-5Phatr2	96	Peroxisomal 2,4-dienoyl-CoA reductase (EC 1.3.1.34)	CAM_CRCL_32874259
202	maker-5-snap-gene-9.243-mRNA-1	Phatr3_J11336	307863	11336	modified	pti:PHATRDRAFT_11336	hypothetical protein					B7FVB8						CAM_CRCL_4937495			other localisation	0.0796	0.0267	0	0.1242			PF12695||PF12697	Alpha/beta hydrolase family||Alpha/beta hydrolase family	pti:PHATRDRAFT_11336	hypothetical protein						B7FVB8	KOG1454	Predicted hydrolase/acyltransferase (alpha/beta hydrolase superfamily)	General function prediction only	POORLY CHARACTERIZED					contig_7169_32_2842-ChaeIllumina	42		CAM_CRCL_6710
203	augustus_masked-5-processed-gene-4.27-mRNA-1	Phatr3_J11337	303712	11337	modified	pti:PHATRDRAFT_11337	hypothetical protein					B7FVU9						CAM_CRCL_14527685			other localisation	0.055	0.0219	0	0.0969	GO:0003723	RNA binding	PF00806	Pumilio-family RNA binding repeat	pti:PHATRDRAFT_11337	hypothetical protein						B7FVU9	KOG1488	Translational repressor Pumilio/PUF3 and related RNA-binding proteins (Puf superfamily)	Translation, ribosomal structure and biogenesis	INFORMATION STORAGE AND PROCESSING					contig_39415_219_2939-NitzIllumina	59		CAM_CRCL_4011754
204	augustus_masked-5-processed-gene-7.13-mRNA-1	Phatr3_J11352	303742	11352	modified	pti:PHATRDRAFT_11352	hypothetical protein					B7FV11						CAM_CRCL_32697745			other localisation	0.0642	0.0238	0	0.0852			PF02493	MORN repeat	pti:PHATRDRAFT_11352	hypothetical protein						B7FV11	KOG0229	Phosphatidylinositol-4-phosphate 5-kinase	Signal transduction mechanisms	CELLULAR PROCESSES AND SIGNALING					Phatr11352-5Phatr2	100	Predicted protein Fragment	CAM_CRCL_32697745
205				11356	deleted	pti:PHATRDRAFT_11356	hypothetical protein					B7FVV7						CAM_CRCL_31977021			no signal peptide or anchor	0.0631	0.0233	0	0
206	augustus_masked-5-processed-gene-3.197-mRNA-1	Phatr3_J11358	309845	11358	modified	pti:PHATRDRAFT_11358	hypothetical protein					B7FVF1						CAM_CRCL_4038043			other localisation	0.0664	0.0241	0	0.0945	GO:0008080	N-acetyltransferase activity	PF00583	Acetyltransferase (GNAT) family	pti:PHATRDRAFT_11358	hypothetical protein						B7FVF1	KOG2488	Acetyltransferase (GNAT) domain-containing protein	General function prediction only	POORLY CHARACTERIZED					Phatr11358-5Phatr2	100	Predicted protein Fragment	CAM_CRCL_4038043
207	augustus_masked-bd_8x17-processed-gene-0.14-mRNA-1	Phatr3_Jdraft1135	308263	1135_bd	kept	pti:PHATRDRAFT_bd1135	homeobox protein					B7S3L0									other localisation	0.0803	0.0267	0	0.0897	GO:0003677||GO:0006355	DNA binding||regulation of transcription, DNA-templated	PF05920	Homeobox KN domain	pti:PHATRDRAFT_bd1135	homeobox protein						B7S3L0	KOG0773	Transcription factor MEIS1 and related HOX domain proteins	Transcription	INFORMATION STORAGE AND PROCESSING					Phatrdraft1135-bd_8x17Phatr2_bd	100	Homeobox protein
208	augustus_masked-5-processed-gene-8.60-mRNA-1	Phatr3_J11363	307817	11363	modified	pti:PHATRDRAFT_11363	hypothetical protein; K12795 suppressor of G2 allele of SKP1	K12795	suppressor of G2 allele of SKP1			B7FW73						CAM_CRCL_14194387			other localisation	0.1298	0.0342	0	0.0911			PF04969||PF05002	CS domain||SGS domain	pti:PHATRDRAFT_11363	hypothetical protein; K12795 suppressor of G2 allele of SKP1		K12795	suppressor of G2 allele of SKP1	NOD-like receptor signaling pathway || Plant-pathogen interaction		B7FW73	KOG1309	Suppressor of G2 allele of skp1	Signal transduction mechanisms	CELLULAR PROCESSES AND SIGNALING					Phatr11363-5Phatr2	93	Predicted protein Fragment	CAM_CRCL_14194387
209	augustus_masked-5-processed-gene-9.78-mRNA-1	Phatr3_J11368	307835	11368	modified	pti:PHATRDRAFT_11368	hypothetical protein					B7FVA5						CAM_CRCL_27529372			other localisation	0.0937	0.0291	0	0.124	GO:0004672||GO:0005524||GO:0006468	protein kinase activity||ATP binding||protein phosphorylation	PF00069||PF07714||PF14531	Protein kinase domain||Protein tyrosine kinase||Kinase-like	pti:PHATRDRAFT_11368	hypothetical protein						B7FVA5	KOG0592	3-phosphoinositide-dependent protein kinase (PDK1)	Signal transduction mechanisms	CELLULAR PROCESSES AND SIGNALING					contig_29272_112_1364-ChaeIllumina	52		CAM_CRCL_4047239
210	augustus_masked-5-processed-gene-9.50-mRNA-1	Phatr3_J11373	305773	11373	modified	pti:PHATRDRAFT_11373	hypothetical protein; K03885 NADH dehydrogenase [EC:1.6.99.3]	K03885	DH dehydrogenase [EC:1.6.99.3]	pti00190	1.6.99.3	B7FV69						CAM_CRCL_27020534			other localisation	0.2075	0.0447	0	0.1318	GO:0016491||GO:0050660||GO:0055114	oxidoreductase activity||flavin adenine dinucleotide binding||oxidation-reduction process	PF00070||PF07992	Pyridine nucleotide-disulphide oxidoreductase||Pyridine nucleotide-disulphide oxidoreductase	pti:PHATRDRAFT_11373	hypothetical protein; K03885 NADH dehydrogenase [EC:1.6.99.3]	pti00190	K03885	DH dehydrogenase [EC:1.6.99.3]	Oxidative phosphorylation	1.6.99.3	B7FV69	KOG2495	DH-dehydrogenase (ubiquinone)	Energy production and conversion	METABOLISM					Phatr11373-5Phatr2	100	Predicted protein Fragment	CAM_CRCL_27020534
211	augustus_masked-5-processed-gene-3.82-mRNA-1	Phatr3_J11387	309886	11387	modified	pti:PHATRDRAFT_11387	hypothetical protein; K07300 Ca2+:H+ antiporter	K07300	Ca2+:H+ antiporter			B7FVK4	CaCA	proton:calcium ion antiporter				CAM_CRCL_32370091	TIGR00378	calcium/proton exchanger	signal peptide	0.5355	0.1322	0.0324	0	GO:0016021||GO:0055085	integral component of membrane||transmembrane transport	PF01699	Sodium/calcium exchanger protein	pti:PHATRDRAFT_11387	hypothetical protein; K07300 Ca2+:H+ antiporter		K07300	Ca2+:H+ antiporter			B7FVK4	KOG1397	Ca2+/H+ antiporter VCX1 and related proteins	Inorganic ion transport and metabolism	METABOLISM					Phatr11387-5Phatr2	92	Predicted protein Fragment	CAM_CRCL_32370091
212	augustus_masked-5-processed-gene-3.146-mRNA-1	Phatr3_J11390	303718	11390	modified	pti:PHATRDRAFT_11390	hypothetical protein					B7FVM7						CAM_CRCL_26982670			other localisation	0.1062	0.0315	0	0.1671	GO:0009058	biosynthetic process	PF00534||PF13692	Glycosyl transferases group 1||Glycosyl transferases group 1	pti:PHATRDRAFT_11390	hypothetical protein						B7FVM7									Phatr11390-5Phatr2	98	Predicted protein Fragment	CAM_CRCL_26982670
213	augustus_masked-5-processed-gene-8.36-mRNA-1	Phatr3_J11391	309844	11391	modified	pti:PHATRDRAFT_11391	hypothetical protein					B7FW15	CEPT					CAM_CRCL_31555318			other localisation	0.0828	0.0273	0	0.0909	GO:0005515	protein binding	PF00515||PF07719||PF13414	Tetratricopeptide repeat||Tetratricopeptide repeat||TPR repeat	pti:PHATRDRAFT_11391	hypothetical protein						B7FW15	KOG4234	TPR repeat-containing protein	General function prediction only	POORLY CHARACTERIZED					contig_10514_1_1019-NitzIllumina	41		CAM_CRCL_4016307
214	maker-27-augustus-gene-3.130-mRNA-1	Phatr3_J41106	307354	1139_bd	modified	pti:PHATRDRAFT_bd1139	hypothetical protein					B7S3L4									signal anchor	0.2195	0.3911	0	0	GO:0019867	outer membrane	PF05433||PF13441||PF13488	Glycine zipper 2TM domain||YMGG-like Gly-zipper||Glycine zipper	pti:PHATRDRAFT_bd1139	hypothetical protein						B7S3L4									Phatrdraft1139-bd_8x17Phatr2_bd	100	Predicted protein Fragment
215	snap_masked-5-processed-gene-8.156-mRNA-1	Phatr3_J11401	307819	11401	modified	pti:PHATRDRAFT_11401	hypothetical protein					B7FV06						CAM_CRCL_4554590			other localisation	0.0651	0.0244	0	0.0886			PF04886	PT repeat	pti:PHATRDRAFT_11401	hypothetical protein						B7FV06									Phatr11401-5Phatr2	87	Predicted protein Fragment	CAM_CRCL_4554590
216	snap_masked-5-processed-gene-4.59-mRNA-1	Phatr3_J11402	305759	11402	modified	pti:PHATRDRAFT_11402	hypothetical protein; K04797 prefoldin alpha subunit	K04797	prefoldin alpha subunit			B7FVU5						CAM_CRCL_4166632	TIGR00293	prefoldin, alpha subunit	other localisation	0.0552	0.0224	0	0.0865	GO:0006457||GO:0016272||GO:0051082	protein folding||prefoldin complex||unfolded protein binding	PF02996	Prefoldin subunit	pti:PHATRDRAFT_11402	hypothetical protein; K04797 prefoldin alpha subunit		K04797	prefoldin alpha subunit			B7FVU5	KOG3048	Molecular chaperone Prefoldin, subunit 5	Posttranslational modification, protein turnover, chaperones	CELLULAR PROCESSES AND SIGNALING					Phatr11402-5Phatr2	100	Predicted protein Fragment	CAM_CRCL_4166632
217	augustus_masked-5-processed-gene-6.11-mRNA-1	Phatr3_J11403	303680	11403	modified	pti:PHATRDRAFT_11403	hypothetical protein; K08867 WNK lysine deficient protein kinase [EC:2.7.11.1]	K08867	WNK lysine deficient protein kinase [EC:2.7.11.1]		2.7.11.1	B7FW40						CAM_CRCL_31975432			other localisation	0.0568	0.0222	0	0.0974	GO:0004672||GO:0005524||GO:0006468	protein kinase activity||ATP binding||protein phosphorylation	PF00069||PF07714	Protein kinase domain||Protein tyrosine kinase	pti:PHATRDRAFT_11403	hypothetical protein; K08867 WNK lysine deficient protein kinase [EC:2.7.11.1]		K08867	WNK lysine deficient protein kinase [EC:2.7.11.1]		2.7.11.1	B7FW40	KOG0584	Serine/threonine protein kinase	General function prediction only	POORLY CHARACTERIZED					Phatr11403-5Phatr2	100	Predicted protein Fragment	CAM_CRCL_31975432
218				11409	deleted	pti:PHATRDRAFT_11409	hypothetical protein; K09272 structure-specific recognition protein 1	K09272	structure-specific recognition protein 1			B7FV61						CAM_CRCL_4007675			other localisation	0.0693	0.0246	0	0.0982			PF03531||PF08512	Structure-specific recognition protein (SSRP1)||Histone chaperone Rttp106-like
219	augustus_masked-5-processed-gene-8.72-mRNA-1	Phatr3_J11414	305770	11414	modified	pti:PHATRDRAFT_11414	hypothetical protein					B7FW79	MC					CAM_CRCL_14116886			other localisation	0.2992	0.0507	0	0.2314			PF00153	Mitochondrial carrier protein	pti:PHATRDRAFT_11414	hypothetical protein						B7FW79	KOG0767	Mitochondrial phosphate carrier protein	Energy production and conversion	METABOLISM					Phatr11414-5Phatr2	92	Predicted protein Fragment	CAM_CRCL_14116886
220	augustus_masked-5-processed-gene-9.68-mRNA-1	Phatr3_J11423	303696	11423	modified	pti:PHATRDRAFT_11423	hypothetical protein					B7FVD2						CAM_CRCL_6079576			other localisation	0.094	0.0291	0	0.0924	GO:0005515	protein binding	PF00560||PF12799||PF13504||PF13855	Leucine Rich Repeat||Leucine Rich repeats (2 copies)||Leucine rich repeat||Leucine rich repeat	pti:PHATRDRAFT_11423	hypothetical protein						B7FVD2	KOG0619	FOG: Leucine rich repeat	General function prediction only	POORLY CHARACTERIZED					Phatr11423-5Phatr2	92	Predicted protein Fragment	CAM_CRCL_6079576
221	augustus_masked-18-processed-gene-0.19-mRNA-1	Phatr3_J1143	300625	1143	modified	pti:PHATRDRAFT_1143	FABZ_1; 3R-hydroxyacyl-[acyl carrier protein] dehydrase					B7G7H8	IISP					CAM_CRCL_31570062			other localisation	0.1494	0.0642	0	0.1535			PF00226||PF14308	DnaJ domain||X-domain of DnaJ-containing	pti:PHATRDRAFT_1143	FABZ_1; 3R-hydroxyacyl-[acyl carrier protein] dehydrase						B7G7H8	KOG0691	Molecular chaperone (DnaJ superfamily)	Posttranslational modification, protein turnover, chaperones	CELLULAR PROCESSES AND SIGNALING					Phatr1143-18Phatr2	90	3R-hydroxyacyl-	CAM_CRCL_31570062
222	augustus_masked-18-processed-gene-0.19-mRNA-1	Phatr3_J1143	300625	1143	modified	pti:PHATRDRAFT_1143	FABZ_1; 3R-hydroxyacyl-[acyl carrier protein] dehydrase					B7G7H8	IISP					CAM_CRCL_31570062			other localisation	0.1494	0.0642	0	0.1535			PF00226||PF14308	DnaJ domain||X-domain of DnaJ-containing	pti:PHATRDRAFT_1143	FABZ_1; 3R-hydroxyacyl-[acyl carrier protein] dehydrase						B7G7H8	KOG0691	Molecular chaperone (DnaJ superfamily)	Posttranslational modification, protein turnover, chaperones	CELLULAR PROCESSES AND SIGNALING					Phatr1143-18Phatr2	90	3R-hydroxyacyl-	CAM_CRCL_31570062
223	augustus_masked-5-processed-gene-3.105-mRNA-1	Phatr3_J11434	303743	11434	modified	pti:PHATRDRAFT_11288||pti:PHATRDRAFT_11434	hypothetical protein|| hypothetical protein					B7FVT6						CAM_CRCL_31557126	TIGR00057	Sua5/YciO/YrdC/YwlC family protein	other localisation	0.0808	0.0266	0	0.1229	GO:0003725	double-stranded RNA binding	PF01300||PF03481	Telomere recombination||Putative GTP-binding controlling metal-binding	pti:PHATRDRAFT_11288 || pti:PHATRDRAFT_11434	hypothetical protein || hypothetical protein						B7FVT6	KOG3051	RNA binding/translational regulation protein of the SUA5 family	Translation, ribosomal structure and biogenesis	INFORMATION STORAGE AND PROCESSING					Phatr11288-5Phatr2||Phatr11434-5Phatr2	100	Predicted protein Fragment	CAM_CRCL_31557126
224	augustus_masked-5-processed-gene-8.89-mRNA-1	Phatr3_EG02348	311736	11438	modified	pti:PHATRDRAFT_11438	hypothetical protein					B7FV22						CAM_CRCL_33227731	TIGR00055	di-trans,poly-cis-decaprenylcistransferase	other localisation	0.0569	0.024	0	0.1143	GO:0016765	transferase activity, transferring alkyl or aryl (other than methyl) groups	PF01255	Putative undecaprenyl diphosphate synthase	pti:PHATRDRAFT_11438	hypothetical protein						B7FV22	KOG1602	Cis-prenyltransferase	Lipid transport and metabolism	METABOLISM					Phatr11438-5Phatr2	100	Predicted protein	CAM_CRCL_33227731
225	augustus_masked-bd_8x17-processed-gene-0.19-mRNA-1	Phatr3_Jdraft1143	302120	1143_bd	kept	pti:PHATRDRAFT_bd1143	FABZ; 3R-hydroxyacyl-[acyl carrier protein] dehydrase					B7S3L6						CAM_CRCL_34569544	_GAP_||TIGR01750	_GAP_||beta-hydroxyacyl-(acyl-carrier-protein) dehydratase FabZ	signal peptide	0.7796	0.0543	0.4954	0			PF07977	FabA-like domain	pti:PHATRDRAFT_bd1143	FABZ; 3R-hydroxyacyl-[acyl carrier protein] dehydrase						B7S3L6									Phatrdraft1143-bd_8x17Phatr2_bd	100	3R-hydroxyacyl-	CAM_CRCL_34569544
226	augustus_masked-5-processed-gene-3.94-mRNA-1	Phatr3_J11441	303706	11441	modified	pti:PHATRDRAFT_11441	hypothetical protein; K03010 DNA-directed RNA polymerase II subunit RPB2 [EC:2.7.7.6]	K03010	DNA-directed RNA polymerase II subunit RPB2 [EC:2.7.7.6]	pti01100||pti00240||pti00230||pti03020	2.7.7.6	B7FVG3						CAM_CRCL_31784705			other localisation	0.0538	0.0216	0	0.1309	GO:0003677||GO:0003899||GO:0006351	DNA binding||DNA-directed RNA polymerase activity||transcription, DNA-templated	PF00562||PF04560||PF04561||PF04563||PF04565||PF04566||PF04567	RNA polymerase Rpb2, domain 6||RNA polymerase Rpb2, domain 7||RNA polymerase Rpb2, domain 2||RNA polymerase beta subunit||RNA polymerase Rpb2, domain 3||RNA polymerase Rpb2, domain 4||RNA polymerase Rpb2, domain 5	pti:PHATRDRAFT_11441	hypothetical protein; K03010 DNA-directed RNA polymerase II subunit RPB2 [EC:2.7.7.6]	pti01100||pti00240||pti00230||pti03020	K03010	DNA-directed RNA polymerase II subunit RPB2 [EC:2.7.7.6]	Purine metabolism || Pyrimidine metabolism || RNA polymerase || Huntington\'s disease || Epstein-Barr virus infection	2.7.7.6	B7FVG3	KOG0214	RNA polymerase II, second largest subunit	Transcription	INFORMATION STORAGE AND PROCESSING					Phatr11441-5Phatr2	97	DNA-directed RNA polymerase (EC 2.7.7.6)	CAM_CRCL_31784705
227				11458	deleted	pti:PHATRDRAFT_11458	CSN6; COP9 SigNalosome subunit 6; K03249 translation initiation factor 3 subunit F	K03249	translation initiation factor 3 subunit F	pti03013		B7FVP7						CAM_CRCL_4002357			other localisation	0.1163	0.0332	0	0.1041	GO:0005515	protein binding	PF01398||PF13012	JAB1/Mov34/MPN/PAD-1 ubiquitin protease||Maintenance of mitochondrial structure and function
228	augustus_masked-5-processed-gene-7.28-mRNA-1	Phatr3_J11459	307850	11459	modified	pti:PHATRDRAFT_11459	hypothetical protein					B7FW72						CAM_CRCL_4119053			other localisation	0.0771	0.0263	0	0.107	GO:0003824	catalytic activity	PF00481||PF07228||PF13672	Protein phosphatase 2C||Stage II sporulation protein E (SpoIIE)||Protein phosphatase 2C	pti:PHATRDRAFT_11459	hypothetical protein						B7FW72	KOG1379	Serine/threonine protein phosphatase	Signal transduction mechanisms	CELLULAR PROCESSES AND SIGNALING					Phatr11459-5Phatr2	100	Predicted protein Fragment	CAM_CRCL_4119053
229	augustus_masked-5-processed-gene-8.62-mRNA-1	Phatr3_J11462	305778	11462	kept	pti:PHATRDRAFT_11462	hypothetical protein					B7FV49						CAM_CRCL_4080666			other localisation	0.0624	0.0235	0	0.1095			PF03966	Trm112p-like protein	pti:PHATRDRAFT_11462	hypothetical protein						B7FV49	KOG1088	Uncharacterized conserved protein	Function unknown	POORLY CHARACTERIZED					Phatr11462-5Phatr2	85	Predicted protein	CAM_CRCL_4080666
230	maker-5-snap-gene-7.79-mRNA-1	Phatr3_J11472	305792	11472	modified	pti:PHATRDRAFT_11472	hypothetical protein					B7FW83						CAM_CRCL_4850520			other localisation	0.0624	0.0239	0	0.1543			PF09811	Essential protein Yae1, N terminal	pti:PHATRDRAFT_11472	hypothetical protein						B7FW83									Phatr11472-5Phatr2	60	Predicted protein Fragment	CAM_CRCL_4850520
231	augustus_masked-5-processed-gene-5.66-mRNA-1	Phatr3_J11477	309896	11477	modified	pti:PHATRDRAFT_11477	hypothetical protein					B7FVY6						CAM_CRCL_31606486			other localisation	0.0532	0.0219	0	0.1	GO:0016787	hydrolase activity	PF00149	Calcineurin-like phosphoesterase	pti:PHATRDRAFT_11477	hypothetical protein						B7FVY6	KOG0374	Serine/threonine specific protein phosphatase PP1, catalytic subunit	Signal transduction mechanisms	CELLULAR PROCESSES AND SIGNALING					Phatr11477-5Phatr2	100	Serine/threonine-protein phosphatase Fragment (EC 3.1.3.16)	CAM_CRCL_31606486
232	augustus_masked-bd_8x17-processed-gene-0.22-mRNA-1	Phatr3_Jdraft1147	308262	1147_bd	modified	pti:PHATRDRAFT_bd1147	hypothetical protein					B7S3L9									other localisation	0.1547	0.0437	0	0.2167			PF06912	Protein of unknown function (DUF1275)	pti:PHATRDRAFT_50201	hypothetical protein						B7GDA5									Phatr50201-27Phatr2	89	Predicted protein
233	augustus_masked-5-processed-gene-3.163-mRNA-1	Phatr3_J11490	303714	11490	modified	pti:PHATRDRAFT_11490	MCM5; hypothetical protein; K02209 minichromosome maintenance protein 5 (cell division control protein 46)	K02209	minichromosome maintenance protein 5 (cell division control protein 46)	pti03030		B7FVE5						CAM_CRCL_14114782			other localisation	0.0749	0.0259	0	0.1139	GO:0003677||GO:0005524||GO:0006260	DNA binding||ATP binding||DNA replication	PF00493||PF14551	MCM2/3/5 family||MCM N-terminal domain	pti:PHATRDRAFT_11490	MCM5; hypothetical protein; K02209 minichromosome maintenance protein 5 (cell division control protein 46)	pti03030	K02209	DNA replication licensing factor MCM5 [EC:3.6.4.12]	DNA replication || Cell cycle || Cell cycle - yeast || Meiosis - yeast		B7FVE5	KOG0481	DNA replication licensing factor, MCM5 component	Replication, recombination and repair	INFORMATION STORAGE AND PROCESSING					Phatr11490-5Phatr2	96	Predicted protein Fragment	CAM_CRCL_14114782
234				1151_bd	deleted	pti:PHATRDRAFT_bd1151	hypothetical protein					B7S3M2									other localisation	0.0611	0.0238	0	0.1123
235				11527	deleted	pti:PHATRDRAFT_11527	hypothetical protein					B7FWK2						CAM_CRCL_32787439			other localisation	0.0596	0.0234	0	0.2314	GO:0004425	indole-3-glycerol-phosphate synthase activity	PF00218	Indole-3-glycerol phosphate synthase
236	augustus_masked-bd_9x21-processed-gene-0.9-mRNA-1	Phatr3_Jdraft1152	310307	1152_bd	kept	pti:PHATRDRAFT_bd1152	Fru5; frustulin 5					B7S3M3						CAM_CRCL_6490041			signal peptide	0.6601	0.0604	0.2443	0					pti:PHATRDRAFT_bd1152	Fru5; frustulin 5						B7S3M3	KOG4297	C-type lectin	Signal transduction mechanisms	CELLULAR PROCESSES AND SIGNALING					Phatrdraft1152-bd_9x21Phatr2_bd	96	Frustulin 5	CAM_CRCL_6490041
237	augustus_masked-11-processed-gene-6.53-mRNA-1	Phatr3_J1155	306345	1155	modified	pti:PHATR_1155	hypothetical protein; K00318 proline dehydrogenase [EC:1.5.99.8]	K00318	proline dehydrogenase [EC:1.5.99.8]	pti01100||pti00330||pti01110	1.5.99.8	B5Y3W5						CAM_CRCL_32374902			other localisation	0.1682	0.0424	0	0.1146	GO:0004657||GO:0005509||GO:0006537||GO:0006562||GO:0055114	proline dehydrogenase activity||calcium ion binding||glutamate biosynthetic process||proline catabolic process||oxidation-reduction process	PF00036||PF01619	EF hand||Proline dehydrogenase	pti:PHATR_1155	hypothetical protein; K00318 proline dehydrogenase [EC:1.5.99.8]	pti01100||pti00330||pti01110	K00318	proline dehydrogenase [EC:1.5.99.8]	Arginine and proline metabolism	1.5.99.8	B5Y3W5	KOG0186	Proline oxidase	Amino acid transport and metabolism	METABOLISM					Phatr1155-11Phatr2	97	Predicted protein Fragment	CAM_CRCL_32374902
238	augustus_masked-11-processed-gene-6.53-mRNA-1	Phatr3_J1155	306345	1155	modified	pti:PHATR_1155	hypothetical protein; K00318 proline dehydrogenase [EC:1.5.99.8]	K00318	proline dehydrogenase [EC:1.5.99.8]	pti01100||pti00330||pti01110	1.5.99.8	B5Y3W5						CAM_CRCL_32374902			other localisation	0.1682	0.0424	0	0.1146	GO:0004657||GO:0005509||GO:0006537||GO:0006562||GO:0055114	proline dehydrogenase activity||calcium ion binding||glutamate biosynthetic process||proline catabolic process||oxidation-reduction process	PF00036||PF01619	EF hand||Proline dehydrogenase	pti:PHATR_1155	hypothetical protein; K00318 proline dehydrogenase [EC:1.5.99.8]	pti01100||pti00330||pti01110	K00318	proline dehydrogenase [EC:1.5.99.8]	Arginine and proline metabolism	1.5.99.8	B5Y3W5	KOG0186	Proline oxidase	Amino acid transport and metabolism	METABOLISM					Phatr1155-11Phatr2	97	Predicted protein Fragment	CAM_CRCL_32374902
239	augustus_masked-6-processed-gene-1.78-mRNA-1	Phatr3_J11559	309943	11559	modified													CAM_CRCL_32440936			other localisation	0.1706	0.04	0	0.1151	GO:0003824||GO:0003854||GO:0006694||GO:0008831||GO:0009058||GO:0016616||GO:0044237||GO:0045226||GO:0050662||GO:0055114	catalytic activity||3-beta-hydroxy-delta5-steroid dehydrogenase activity||steroid biosynthetic process||dTDP-4-dehydrorhamnose reductase activity||biosynthetic process||oxidoreductase activity, acting on the CH-OH group of donors, NAD or NADP as acceptor||cellular metabolic process||extracellular polysaccharide biosynthetic process||coenzyme binding||oxidation-reduction process	PF01073||PF01370||PF02719||PF04321||PF07993	3-beta hydroxysteroid dehydrogenase/isomerase family||NAD dependent epimerase/dehydratase family||Polysaccharide biosynthesis protein||RmlD substrate binding domain||Male sterility protein									KOG1371	UDP-glucose 4-epimerase/UDP-sulfoquinovose synthase	Cell wall/membrane/envelope biogenesis	CELLULAR PROCESSES AND SIGNALING					Phatr11559-6Phatr2	96	Nad-dependent epimerase/dehydratase	CAM_CRCL_32440936
240	augustus_masked-bd_9x21-processed-gene-0.11-mRNA-1	Phatr3_Jdraft1155	304181	1155_bd	kept	pti:PHATRDRAFT_bd1155	hypothetical protein					B7S3M5									other localisation	0.0649	0.0242	0	0.2278					pti:PHATRDRAFT_bd1155	hypothetical protein						B7S3M5									Phatrdraft1155-bd_9x21Phatr2_bd	79	Predicted protein
241				11563	deleted	pti:PHATRDRAFT_11563	hypothetical protein					B7FWL6						CAM_CRCL_27460853			other localisation	0.0652	0.0238	0	0.0917			PF00027	Cyclic nucleotide-binding domain
242	augustus_masked-6-processed-gene-1.37-mRNA-1	Phatr3_EG02370	301741	11593	modified	pti:PHATRDRAFT_11593	hypothetical protein; K12862 pleiotropic regulator 1	K12862	pleiotropic regulator 1	pti03040		B7FWD8						CAM_CRCL_32325813			other localisation	0.4128	0.0555	0	0.1628	GO:0005515	protein binding	PF00400||PF11715	WD domain, G-beta repeat||Nucleoporin Nup120/160	pti:PHATRDRAFT_11593	hypothetical protein; K12862 pleiotropic regulator 1	pti03040	K12862	pleiotropic regulator 1	Spliceosome		B7FWD8	KOG0285	Pleiotropic regulator 1	RNA processing and modification	INFORMATION STORAGE AND PROCESSING					Phatr11593-6Phatr2	95	Predicted protein Fragment	CAM_CRCL_32325813
243				11608	deleted	pti:PHATRDRAFT_11608	hypothetical protein					B7FWZ6						CAM_CRCL_33387025			other localisation	0.0696	0.0248	0	0.1145	GO:0003824	catalytic activity	PF01564	Spermine/spermidine synthase
244	maker-bd_9x21-snap-gene-0.42-mRNA-1	Phatr3_Jdraft1160	310306	1160_bd	modified	pti:PHATRDRAFT_bd1160	hypothetical protein					B7S3N0									other localisation	0.0544	0.022	0	0.1377					pti:PHATRDRAFT_45716	hypothetical protein						B7FZJ0									Phatr45716-8Phatr2	84	Predicted protein
245	augustus_masked-6-processed-gene-3.23-mRNA-1	Phatr3_J11615	305841	11615	modified								AAA	ADP:ATP antiporter				CAM_CRCL_32859007	TIGR00769	ADP/ATP carrier protein family	signal peptide	0.6633	0.0924	0.2238	0	GO:0005471||GO:0005524||GO:0006810||GO:0016021	ATP:ADP antiporter activity||ATP binding||transport||integral component of membrane	PF03219	TLC ATP/ADP transporter																	Phatr11615-6Phatr2	96	Nucleotide transporter 2	CAM_CRCL_32859007
246	snap_masked-bd_9x21-processed-gene-0.26-mRNA-1	Phatr3_Jdraft1162	308265	1162_bd	kept	pti:PHATRDRAFT_bd1162	hypothetical protein					B7S3N2						CAM_CRCL_6123829			other localisation	0.0982	0.0302	0	0.1389			PF09778	Guanylylate cyclase	pti:PHATRDRAFT_bd1162	hypothetical protein						B7S3N2	KOG4621	Uncharacterized conserved protein	Function unknown	POORLY CHARACTERIZED					Phatrdraft1162-bd_9x21Phatr2_bd	100	Predicted protein	CAM_CRCL_6123829
247	augustus_masked-6-processed-gene-4.23-mRNA-1	Phatr3_EG02364	301766	11631	modified	pti:PHATRDRAFT_11631	hypothetical protein					B7FWL7						CAM_CRCL_31752339			other localisation	0.0636	0.0239	0	0.1093	GO:0004672||GO:0005524||GO:0006468	protein kinase activity||ATP binding||protein phosphorylation	PF00069||PF07714	Protein kinase domain||Protein tyrosine kinase	pti:PHATRDRAFT_11631	hypothetical protein						B7FWL7	KOG0614	cGMP-dependent protein kinase	Signal transduction mechanisms	CELLULAR PROCESSES AND SIGNALING					Phatr11631-6Phatr2	100	Predicted protein Fragment	CAM_CRCL_31752339
248	augustus_masked-6-processed-gene-9.99-mRNA-1	Phatr3_J11633	305831	11633	modified	pti:PHATRDRAFT_11633	hypothetical protein					B7FXE9						CAM_CRCL_31502629			mitochondrion	0.1119	0.0327	0	0.6894	GO:0004540||GO:0004672||GO:0005524||GO:0006397||GO:0006468	ribonuclease activity||protein kinase activity||ATP binding||mRNA processing||protein phosphorylation	PF00069||PF06479||PF07714	Protein kinase domain||Ribonuclease 2-5A||Protein tyrosine kinase	pti:PHATRDRAFT_11633	hypothetical protein						B7FXE9	KOG1027	Serine/threonine protein kinase and endoribonuclease ERN1/IRE1, sensor of the unfolded protein response pathway	Signal transduction mechanisms	CELLULAR PROCESSES AND SIGNALING					contig_25426_1_4450-NitzIllumina	57		CAM_CRCL_4004437
249	augustus_masked-6-processed-gene-9.95-mRNA-1	Phatr3_J11634	307941	11634	modified	pti:PHATRDRAFT_11634	hypothetical protein; K03978 GTP-binding protein	K03978	GTP-binding protein			B7FXB0						CAM_CRCL_33629755	TIGR03598	ribosome biogenesis GTP-binding protein YsxC	other localisation	0.0815	0.0276	0	0.1771	GO:0003924||GO:0005525||GO:0015093||GO:0015684||GO:0016021	GTPase activity||GTP binding||ferrous iron transmembrane transporter activity||ferrous iron transport||integral component of membrane	PF00009||PF01926||PF02421||PF03193	Elongation factor Tu GTP binding domain||50S ribosome-binding GTPase||Ferrous iron transport protein B||Protein of unknown function, DUF258	pti:PHATRDRAFT_11634	hypothetical protein; K03978 GTP-binding protein		K03978	GTP-binding protein			B7FXB0	KOG2486	Predicted GTPase	General function prediction only	POORLY CHARACTERIZED					Phatr11634-6Phatr2	94	Predicted protein Fragment	CAM_CRCL_33629755
250	augustus_masked-6-processed-gene-7.33-mRNA-1	Phatr3_J11649	301761	11649	modified	pti:PHATRDRAFT_11649	hypothetical protein; K03661 V-type H+-transporting ATPase 21kDa proteolipid subunit [EC:3.6.3.14]	K03661	V-type H+-transporting ATPase 21kDa proteolipid subunit [EC:3.6.3.14]	pti01100||pti00190||pti04145	3.6.3.14	B7FX52	F-ATPase	protons				CAM_CRCL_4002049			signal peptide	0.6065	0.1616	0.4589	0	GO:0015078||GO:0015991||GO:0033177	hydrogen ion transmembrane transporter activity||ATP hydrolysis coupled proton transport||proton-transporting two-sector ATPase complex, proton-transporting domain	PF00137	ATP synthase subunit C	pti:PHATRDRAFT_11649	hypothetical protein; K03661 V-type H+-transporting ATPase 21kDa proteolipid subunit [EC:3.6.3.14]	pti01100||pti00190||pti04145	K03661	V-type H+-transporting ATPase 21kDa proteolipid subunit [EC:3.6.3.14]	Oxidative phosphorylation || Lysosome || Phagosome || Synaptic vesicle cycle || Vibrio cholerae infection || Epithelial cell signaling in Helicobacter pylori infection || Tuberculosis || Rheumatoid arthritis	3.6.3.14	B7FX52	KOG0233	Vacuolar H+-ATPase V0 sector, subunit c\'\'	Energy production and conversion	METABOLISM					estExt_fgenesh2_kg.C_10211-Fracy_scaffold_1	82		CAM_CRCL_4002049
251	augustus_masked-bd_10x23-processed-gene-0.18-mRNA-1	Phatr3_EG02074	306146	1164_bd	modified	pti:PHATRDRAFT_bd1164	hypothetical protein					B7S3N3						CAM_CRCL_26826572			signal anchor	0.3699	0.393	0	0					pti:PHATRDRAFT_bd1164	hypothetical protein						B7S3N3									Phatrdraft1164-bd_10x23Phatr2_bd	96	Predicted protein	CAM_CRCL_26826572
252	augustus_masked-6-processed-gene-2.9-mRNA-1	Phatr3_J11652	307871	11652	modified	pti:PHATRDRAFT_11652	hypothetical protein					B7FWG9						CAM_CRCL_31658656	TIGR00168	translation initiation factor IF-3	other localisation	0.0761	0.0271	0	0.0999	GO:0003743||GO:0006413	translation initiation factor activity||translational initiation	PF00707||PF05198	Translation initiation factor IF-3, C-terminal domain||Translation initiation factor IF-3, N-terminal domain	pti:PHATRDRAFT_11652	hypothetical protein						B7FWG9									Phatr11652-6Phatr2	93	Translation initiation factor IF-3 Fragment	CAM_CRCL_31658656
253	augustus_masked-6-processed-gene-3.19-mRNA-1	Phatr3_J11653	303824	11653	modified	pti:PHATRDRAFT_11653	hypothetical protein; K14568 essential for mitotic growth 1	K14568	essential for mitotic growth 1	pti03008		B7FWL1						CAM_CRCL_4001715			other localisation	0.0808	0.0269	0	0.1062	GO:0008168	methyltransferase activity	PF03587	EMG1/NEP1 methyltransferase	pti:PHATRDRAFT_11653	hypothetical protein; K14568 essential for mitotic growth 1	pti03008	K14568	rRNA small subunit pseudouridine methyltransferase Nep1 [EC:2.1.1.260]	Ribosome biogenesis in eukaryotes		B7FWL1	KOG3073	Protein required for 18S rRNA maturation and 40S ribosome biogenesis	Translation, ribosomal structure and biogenesis	INFORMATION STORAGE AND PROCESSING					estExt_fgenesh1_pm.C_3000001-Psemu1_scaffold_300	77		CAM_CRCL_4001715
254	augustus_masked-bd_10x23-processed-gene-0.23-mRNA-1	Phatr3_Jdraft1166	302051	1166_bd	kept	pti:PHATRDRAFT_bd1166	hypothetical protein					B7S3N4						CAM_CRCL_4031047			signal peptide	0.7968	0.0757	0.2931	0	GO:0006457	protein folding	PF00254	FKBP-type peptidyl-prolyl cis-trans isomerase	pti:PHATRDRAFT_bd1166	hypothetical protein						B7S3N4	KOG0552	FKBP-type peptidyl-prolyl cis-trans isomerase	Posttranslational modification, protein turnover, chaperones	CELLULAR PROCESSES AND SIGNALING					Phatrdraft1166-bd_10x23Phatr2_bd	100	Predicted protein	CAM_CRCL_4031047
255	augustus_masked-6-processed-gene-1.54-mRNA-1	Phatr3_J11673	303804	11673	kept	pti:PHATRDRAFT_11673	hypothetical protein					B7FWC4						CAM_CRCL_34491182			other localisation	0.1067	0.0313	0	0.1225			PF01145	SPFH domain / Band 7 family	pti:PHATRDRAFT_11673	hypothetical protein						B7FWC4	KOG2620	Prohibitins and stomatins of the PID superfamily	Energy production and conversion	METABOLISM					Phatr11673-6Phatr2	100	Predicted protein	CAM_CRCL_34491182
256	snap_masked-6-processed-gene-1.105-mRNA-1	Phatr3_J11674	305860	11674	modified	pti:PHATRDRAFT_11674	hypothetical protein					B7FWA2	ABC	multidrug				CAM_CRCL_31493458			other localisation	0.3405	0.1134	0	0.2635	GO:0005524||GO:0006810||GO:0016021||GO:0016887||GO:0042626||GO:0055085	ATP binding||transport||integral component of membrane||ATPase activity||ATPase activity, coupled to transmembrane movement of substances||transmembrane transport	PF00005||PF00664||PF02463	ABC transporter||ABC transporter transmembrane region||RecF/RecN/SMC N terminal domain	pti:PHATRDRAFT_11674	hypothetical protein						B7FWA2	KOG0056	Heavy metal exporter HMT1, ABC superfamily	Inorganic ion transport and metabolism	METABOLISM					Phatr11674-6Phatr2	89	Predicted protein Fragment	CAM_CRCL_31493458
257	augustus_masked-bd_10x23-processed-gene-0.26-mRNA-1	Phatr3_Jdraft1168	308195	1168_bd	kept	pti:PHATRDRAFT_bd1168	hypothetical protein					B7S3N6						CAM_CRCL_19432			other localisation	0.0943	0.0305	0	0.1451			PF01167	Tub family	pti:PHATRDRAFT_bd1168	hypothetical protein						B7S3N6	KOG2502	Tub family proteins	General function prediction only	POORLY CHARACTERIZED					Phatrdraft1168-bd_10x23Phatr2_bd	100	Predicted protein	CAM_CRCL_19432
258	augustus_masked-6-processed-gene-2.13-mRNA-1	Phatr3_J11690	301778	11690	modified	pti:PHATRDRAFT_11690	hypothetical protein; K03424 TatD DNase family protein [EC:3.1.21.-]	K03424	TatD DNase family protein [EC:3.1.21.-]			B7FWH3						CAM_CRCL_33055650			other localisation	0.0631	0.0235	0	0.1033	GO:0016888	endodeoxyribonuclease activity, producing 5'-phosphomonoesters	PF01026	TatD related DNase	pti:PHATRDRAFT_11690	hypothetical protein; K03424 TatD DNase family protein [EC:3.1.21.-]		K03424	TatD DNase family protein [EC:3.1.21.-]			B7FWH3	KOG3020	TatD-related DNase	Replication, recombination and repair	INFORMATION STORAGE AND PROCESSING					Phatr11690-6Phatr2	100	Predicted protein	CAM_CRCL_33055650
259	augustus_masked-bd_31x35-processed-gene-0.41-mRNA-1	Phatr3_Jdraft116	310267	116_bd	modified	pti:PHATRDRAFT_bd116	hypothetical protein; K08869 aarF domain-containing kinase	K08869	aarF domain-containing kinase			B7S434						CAM_CRCL_5096209			other localisation	0.0738	0.0257	0	0.1054			PF01636||PF03109	Phosphotransferase enzyme family||ABC1 family	pti:PHATRDRAFT_bd116	hypothetical protein; K08869 aarF domain-containing kinase		K08869	aarF domain-containing kinase			B7S434	KOG1235	Predicted unusual protein kinase	General function prediction only	POORLY CHARACTERIZED					Phatrdraft116-bd_31x35Phatr2_bd	100	Predicted protein Fragment	CAM_CRCL_5096209
260	augustus_masked-6-processed-gene-9.67-mRNA-1	Phatr3_J11703	301785	11703	modified	pti:PHATRDRAFT_11703	hypothetical protein; K14555 U3 small nucleolar RNA-associated protein 13	K14555	U3 small nucleolar RNA-associated protein 13	pti03008		B7FX96						CAM_CRCL_6524145			other localisation	0.0665	0.0245	0	0.1728	GO:0005515||GO:0006364||GO:0032040	protein binding||rRNA processing||small-subunit processome	PF00400||PF08625	WD domain, G-beta repeat||Utp13 specific WD40 associated domain	pti:PHATRDRAFT_11703	hypothetical protein; K14555 U3 small nucleolar RNA-associated protein 13	pti03008	K14555	U3 small nucleolar RNA-associated protein 13	Ribosome biogenesis in eukaryotes		B7FX96	KOG0319	WD40-repeat-containing subunit of the 18S rRNA processing complex	RNA processing and modification	INFORMATION STORAGE AND PROCESSING					Phatr11703-6Phatr2	94	Predicted protein Fragment	CAM_CRCL_6524145
261	augustus_masked-6-processed-gene-6.84-mRNA-1	Phatr3_J11710	309983	11710	modified	pti:PHATRDRAFT_11710	hypothetical protein					B7FWV5						CAM_CRCL_27896			other localisation	0.1143	0.0306	0	0.1066	GO:0008080	N-acetyltransferase activity	PF00583||PF13508	Acetyltransferase (GNAT) family||Acetyltransferase (GNAT) domain	pti:PHATRDRAFT_11710	hypothetical protein						B7FWV5	KOG3138	Predicted N-acetyltransferase	General function prediction only	POORLY CHARACTERIZED					Phatr11710-6Phatr2	100	Predicted protein Fragment	CAM_CRCL_27896
262	augustus_masked-6-processed-gene-9.103-mRNA-1	Phatr3_J11720	307948	11720	modified	pti:PHATRDRAFT_11720	hypothetical protein					B7FXH6						CAM_CRCL_31968241			other localisation	0.089	0.0307	0	0.1815	GO:0046872	metal ion binding	PF01363	FYVE zinc finger	tps:THAPSDRAFT_270069	hypothetical protein; K00921 1-phosphatidylinositol-3-phosphate 5-kinase [EC:2.7.1.150]	tps04070||tps04145||tps00562	K00921	1-phosphatidylinositol-3-phosphate 5-kinase [EC:2.7.1.150]	Inositol phosphate metabolism || Phosphatidylinositol signaling system || Phagosome || Regulation of actin cytoskeleton	2.7.1.150	B8CFF1	KOG0230	Phosphatidylinositol-4-phosphate 5-kinase and related FYVE finger-containing proteins	Signal transduction mechanisms	CELLULAR PROCESSES AND SIGNALING					contig_10107_1_1789-NitzIllumina	57		CAM_CRCL_4035081
263	augustus_masked-6-processed-gene-9.125-mRNA-1	Phatr3_J11722	305901	11722	modified													CAM_CRCL_33195136			other localisation	0.0601	0.0229	0	0.096	GO:0000166||GO:0004812||GO:0005524||GO:0006418	nucleotide binding||aminoacyl-tRNA ligase activity||ATP binding||tRNA aminoacylation for protein translation	PF00579	tRNA synthetases class I (W and Y)									KOG2144	Tyrosyl-tRNA synthetase, cytoplasmic	Translation, ribosomal structure and biogenesis	INFORMATION STORAGE AND PROCESSING					estExt_fgenesh2_pg.C_10564-Fracy_scaffold_1	66		CAM_CRCL_4002082
264	augustus_masked-6-processed-gene-6.98-mRNA-1	Phatr3_J11733	311841	11733	modified	pti:PHATRDRAFT_11733	hypothetical protein; K00933 creatine kinase [EC:2.7.3.2]	K00933	creatine kinase [EC:2.7.3.2]	pti01100||pti00330	2.7.3.2	B7FWU6						CAM_CRCL_32362452			other localisation	0.0677	0.0241	0	0.1048	GO:0016301||GO:0016772	kinase activity||transferase activity, transferring phosphorus-containing groups	PF00217||PF02807	ATP:guanido phosphotransferase, C-terminal catalytic domain||ATP:guanido phosphotransferase, N-terminal domain	pti:PHATRDRAFT_11733	hypothetical protein; K00933 creatine kinase [EC:2.7.3.2]	pti01100||pti00330	K00933	creatine kinase [EC:2.7.3.2]	Arginine and proline metabolism	2.7.3.2	B7FWU6	KOG3581	Creatine kinases	Energy production and conversion	METABOLISM					Phatr11733-6Phatr2	95	Predicted protein Fragment	CAM_CRCL_32362452
265	augustus_masked-6-processed-gene-9.143-mRNA-1	Phatr3_J11735	301780	11735	modified	pti:PHATRDRAFT_11735	hypothetical protein; K03063 26S proteasome regulatory subunit T3	K03063	26S proteasome regulatory subunit T3	pti03050		B7FX87						CAM_CRCL_14511873	TIGR01242	26S proteasome subunit P45 family	other localisation	0.0559	0.022	0	0.0982	GO:0005524||GO:0016887	ATP binding||ATPase activity	PF00004||PF07724||PF07728||PF13401	ATPase family associated with various cellular activities (AAA)||AAA domain (Cdc48 subfamily)||AAA domain (dynein-related subfamily)||AAA domain	pti:PHATRDRAFT_11735	hypothetical protein; K03063 26S proteasome regulatory subunit T3	pti03050	K03063	26S proteasome regulatory subunit T3	Proteasome || Epstein-Barr virus infection		B7FX87	KOG0727	26S proteasome regulatory complex, ATPase RPT3	Posttranslational modification, protein turnover, chaperones	CELLULAR PROCESSES AND SIGNALING					Phatr11735-6Phatr2	100	Predicted protein	CAM_CRCL_14511873
266	augustus_masked-17-processed-gene-3.84-mRNA-1	Phatr3_J1174	300585	1174	modified	pti:PHATRDRAFT_1174	hypothetical protein					B7G6Z8						CAM_CRCL_31844791			other localisation	0.3072	0.0492	0	0.205	GO:0005975||GO:0008152||GO:0016758||GO:0030259	carbohydrate metabolic process||metabolic process||transferase activity, transferring hexosyl groups||lipid glycosylation	PF00201||PF03033	UDP-glucoronosyl and UDP-glucosyl transferase||Glycosyltransferase family 28 N-terminal domain	pti:PHATRDRAFT_1174	hypothetical protein						B7G6Z8	KOG1192	UDP-glucuronosyl and UDP-glucosyl transferase	Carbohydrate transport and metabolism	METABOLISM					Phatr1174-17Phatr2	93	Predicted protein Fragment	CAM_CRCL_31844791
267	augustus_masked-6-processed-gene-6.58-mRNA-1	Phatr3_J11740	311838	11740	modified													CAM_CRCL_34122074	TIGR00336	orotate phosphoribosyltransferase	other localisation	0.0973	0.0294	0	0.1245	GO:0009116	nucleoside metabolic process	PF00156	Phosphoribosyl transferase domain									KOG1377	Uridine 5\'- monophosphate synthase/orotate phosphoribosyltransferase	Nucleotide transport and metabolism	METABOLISM					estExt_Genewise1Plus.C_10060008-Psemu1_scaffold_1006	67		CAM_CRCL_13228
268	augustus_masked-6-processed-gene-1.89-mRNA-1	Phatr3_J11741	307901	11741	modified	pti:PHATRDRAFT_11741	hypothetical protein; K11584 protein phosphatase 2 (formerly 2A), regulatory subunit B\'	K11584	protein phosphatase 2 (formerly 2A), regulatory subunit B\'	pti03015		B7FWA9						CAM_CRCL_6752			other localisation	0.0843	0.0279	0	0.1181	GO:0000159||GO:0007165||GO:0008601	protein phosphatase type 2A complex||signal transduction||protein phosphatase type 2A regulator activity	PF01603	Protein phosphatase 2A regulatory B subunit (B56 family)	pti:PHATRDRAFT_11741	hypothetical protein; K11584 protein phosphatase 2 (formerly 2A), regulatory subunit B\'	pti03015	K11584	protein phosphatase 2 (formerly 2A), regulatory subunit B\'	mRNA surveillance pathway || Meiosis - yeast || Oocyte meiosis || PI3K-Akt signaling pathway || Dopaminergic synapse		B7FWA9	KOG2085	Serine/threonine protein phosphatase 2A, regulatory subunit	Signal transduction mechanisms	CELLULAR PROCESSES AND SIGNALING					Phatr11741-6Phatr2	90	Predicted protein Fragment	CAM_CRCL_6752
269	augustus_masked-6-processed-gene-4.20-mRNA-1	Phatr3_J11743	303834	11743	modified	pti:PHATRDRAFT_11743	hypothetical protein					B7FWS0						CAM_CRCL_33377183			other localisation	0.1	0.0312	0	0.1112			PF03883	Protein of unknown function (DUF328)	pti:PHATRDRAFT_11743	hypothetical protein						B7FWS0									Phatr11743-6Phatr2	100	Predicted protein Fragment	CAM_CRCL_33377183
270	snap_masked-6-processed-gene-4.128-mRNA-1	Phatr3_J11759	307944	11759	modified	pti:PHATRDRAFT_11759	hypothetical protein					B7FWQ3						CAM_CRCL_4037001			other localisation	0.0692	0.0246	0	0.1038			PF00300	Histidine phosphatase superfamily (branch 1)	pti:PHATRDRAFT_11759	hypothetical protein						B7FWQ3	KOG4754	Predicted phosphoglycerate mutase	Carbohydrate transport and metabolism	METABOLISM					Phatr11759-6Phatr2	100	Predicted protein Fragment	CAM_CRCL_4037001
271	maker-bd_10x23-augustus-gene-0.58-mRNA-1	Phatr3_EG02344	302052	1176_bd	modified	pti:PHATRDRAFT_bd1176	hypothetical protein					B7S3P2						CAM_CRCL_14563332			other localisation	0.0607	0.0239	0	0.0916	GO:0005515	protein binding	PF00612	IQ calmodulin-binding motif	pti:PHATRDRAFT_bd1176	hypothetical protein						B7S3P2	KOG0509	Ankyrin repeat and DHHC-type Zn-finger domain containing proteins	General function prediction only	POORLY CHARACTERIZED					Phatrdraft1176-bd_10x23Phatr2_bd	93	Predicted protein	CAM_CRCL_14563332
272	augustus_masked-6-processed-gene-6.54-mRNA-1	Phatr3_J11777	311815	11777	modified	pti:PHATRDRAFT_11777	hypothetical protein; K06269 protein phosphatase 1, catalytic subunit [EC:3.1.3.16]	K06269	protein phosphatase 1, catalytic subunit [EC:3.1.3.16]		3.1.3.16	B7FWS5						CAM_CRCL_32751692		10.5687	other localisation	0.1154	0.0328	0	0.1045	GO:0016787	hydrolase activity	PF00149	Calcineurin-like phosphoesterase	pti:PHATRDRAFT_11777	hypothetical protein; K06269 protein phosphatase 1, catalytic subunit [EC:3.1.3.16]		K06269	protein phosphatase 1, catalytic subunit [EC:3.1.3.16]	mRNA surveillance pathway || Meiosis - yeast || Oocyte meiosis || Vascular smooth muscle contraction || Hippo signaling pathway || Focal adhesion || Long-term potentiation || Dopaminergic synapse || Regulation of actin cytoskeleton || Insulin signaling pathway || Amphetamine addiction || Alcoholism || Herpes simplex infection || Proteoglycans in cancer	3.1.3.16	B7FWS5	KOG0374	Serine/threonine specific protein phosphatase PP1, catalytic subunit	Signal transduction mechanisms	CELLULAR PROCESSES AND SIGNALING					Phatr11777-6Phatr2	100	Serine/threonine-protein phosphatase (EC 3.1.3.16)	CAM_CRCL_32751692
273	augustus_masked-6-processed-gene-3.27-mRNA-1	Phatr3_J11781	307918	11781	modified	pti:PHATRDRAFT_11781	hypothetical protein					B7FWK8						CAM_CRCL_14597708			other localisation	0.1418	0.033	0	0.1056	GO:0045454	cell redox homeostasis	PF00085||PF13905	Thioredoxin||Thioredoxin-like	pti:PHATRDRAFT_11781	hypothetical protein						B7FWK8	KOG0190	Protein disulfide isomerase (prolyl 4-hydroxylase beta subunit)	Posttranslational modification, protein turnover, chaperones	CELLULAR PROCESSES AND SIGNALING					Phatr11781-6Phatr2	100	Predicted protein Fragment	CAM_CRCL_14597708
274	augustus_masked-6-processed-gene-4.24-mRNA-1	Phatr3_J11785	305862	11785	modified	pti:PHATRDRAFT_11785	hypothetical protein; K13100 pre-mRNA-splicing factor CWC22	K13100	pre-mRNA-splicing factor CWC22			B7FWN2						CAM_CRCL_31818736			other localisation	0.1095	0.0311	0	0.1458	GO:0003723||GO:0005515	RNA binding||protein binding	PF02847||PF02854	MA3 domain||MIF4G domain	pti:PHATRDRAFT_11785	hypothetical protein; K13100 pre-mRNA-splicing factor CWC22		K13100	pre-mRNA-splicing factor CWC22			B7FWN2	KOG2140	Uncharacterized conserved protein	General function prediction only	POORLY CHARACTERIZED					contig_9735_32_2413-NitzIllumina	64		CAM_CRCL_11392
275	augustus_masked-6-processed-gene-1.84-mRNA-1	Phatr3_J11792	307873	11792	modified	pti:PHATRDRAFT_11792	hypothetical protein					B7FWA7						CAM_CRCL_34125340			other localisation	0.0789	0.0265	0	0.1445			PF06485	Protein of unknown function (DUF1092)	pti:PHATRDRAFT_11792	hypothetical protein						B7FWA7									Phatr11792-6Phatr2	100	Predicted protein Fragment	CAM_CRCL_34125340
276	augustus_masked-6-processed-gene-1.39-mRNA-1	Phatr3_J11793	305899	11793	modified	pti:PHATRDRAFT_11793	hypothetical protein					B7FWE0						CAM_CRCL_32727258			other localisation	0.0938	0.0295	0	0.3552	GO:0005515	protein binding	PF00560||PF12799||PF13855	Leucine Rich Repeat||Leucine Rich repeats (2 copies)||Leucine rich repeat	pti:PHATRDRAFT_11793	hypothetical protein						B7FWE0	KOG0619	FOG: Leucine rich repeat	General function prediction only	POORLY CHARACTERIZED					Phatr11793-6Phatr2	100	Predicted protein Fragment	CAM_CRCL_32727258
277	augustus_masked-6-processed-gene-9.105-mRNA-1	Phatr3_J11795	301786	11795	modified	pti:PHATRDRAFT_11795	hypothetical protein					B7FXD2						CAM_CRCL_8094			other localisation	0.0598	0.0228	0	0.4563	GO:0004298||GO:0005839||GO:0051603	threonine-type endopeptidase activity||proteasome core complex||proteolysis involved in cellular protein catabolic process	PF00227	Proteasome subunit	pti:PHATRDRAFT_11795	hypothetical protein						B7FXD2	KOG0177	20S proteasome, regulatory subunit beta type PSMB2/PRE1	Posttranslational modification, protein turnover, chaperones	CELLULAR PROCESSES AND SIGNALING					contig_11822_1_990-NitzIllumina	43		CAM_CRCL_8094
278	augustus_masked-6-processed-gene-1.44-mRNA-1	Phatr3_J11799	311783	11799	modified	pti:PHATRDRAFT_11799	hypothetical protein					B7FWF8						CAM_CRCL_36516156	TIGR00062	ribosomal protein L27	other localisation	0.0896	0.026	0	0.1475	GO:0003735||GO:0005622||GO:0005840||GO:0006412	structural constituent of ribosome||intracellular||ribosome||translation	PF01016	Ribosomal L27 protein	pti:PHATRDRAFT_11799	hypothetical protein						B7FWF8	KOG4600	Mitochondrial ribosomal protein MRP7 (L2)	Translation, ribosomal structure and biogenesis	INFORMATION STORAGE AND PROCESSING					Phatr11799-6Phatr2	100	Predicted protein	CAM_CRCL_36516156
279	augustus_masked-bd_10x23-processed-gene-0.14-mRNA-1	Phatr3_Jdraft1180	302050	1180_bd	kept	pti:PHATRDRAFT_bd1180	hypothetical protein					B7S3P6						CAM_CRCL_32572077			other localisation	0.0738	0.0253	0	0.1216					pti:PHATRDRAFT_bd1180	hypothetical protein						B7S3P6									Phatrdraft1180-bd_10x23Phatr2_bd	95	Predicted protein	CAM_CRCL_32572077
280	augustus_masked-6-processed-gene-9.150-mRNA-1	Phatr3_J11811	311846	11811	modified	pti:PHATRDRAFT_11811	enoyl-coa hydratase (EC:4.2.1.17); K01692 enoyl-CoA hydratase [EC:4.2.1.17]	K01692	enoyl-CoA hydratase [EC:4.2.1.17]	pti00280||pti00640||pti00650||pti00310||pti01100||pti00410||pti00380||pti01110||pti00071	4.2.1.17	B7FX61						CAM_CRCL_27221869			other localisation	0.0822	0.0282	0	0.139	GO:0003824||GO:0008152	catalytic activity||metabolic process	PF00378	Enoyl-CoA hydratase/isomerase family	pti:PHATRDRAFT_11811	enoyl-coa hydratase (EC:4.2.1.17); K01692 enoyl-CoA hydratase [EC:4.2.1.17]	pti00280||pti00640||pti00650||pti00310||pti01100||pti00410||pti00380||pti01110||pti00071	K01692	enoyl-CoA hydratase [EC:4.2.1.17]	Fatty acid metabolism || Valine, leucine and isoleucine degradation || Geraniol degradation || Lysine degradation || Phenylalanine metabolism || Benzoate degradation || Tryptophan metabolism || beta-Alanine metabolism || Aminobenzoate degradation || Propanoate metabolism || Butanoate metabolism || Limonene and pinene degradation || Caprolactam degradation	4.2.1.17	B7FX61	KOG1679	Enoyl-CoA hydratase	Lipid transport and metabolism	METABOLISM					Phatr11811-6Phatr2	84	Enoyl-coa hydratase Fragment (EC 4.2.1.17)	CAM_CRCL_27221869
281				11823	deleted	pti:PHATRDRAFT_54360||pti:PHATRDRAFT_11823	H2B-1b; histone H2B isoform 1b|| H2B-1a; histone H2B isoform 1a; K11252 histone H2B					B7FWR8						CAM_CRCL_27604893			other localisation	0.0513	0.0215	0	0.1392	GO:0003677	DNA binding	PF00125	Core histone H2A/H2B/H3/H4
282	augustus_masked-6-processed-gene-9.140-mRNA-1	Phatr3_J11826	305839	11826	modified								MFS	multidrug efflux				CAM_CRCL_27602433	TIGR00879	MFS transporter, sugar porter (SP) family	other localisation	0.2447	0.3128	0	0.185	GO:0016021||GO:0022857||GO:0055085	integral component of membrane||transmembrane transporter activity||transmembrane transport	PF00083||PF07690	Sugar (and other) transporter||Major Facilitator Superfamily									KOG0254	Predicted transporter (major facilitator superfamily)	General function prediction only	POORLY CHARACTERIZED					Phatr11826-6Phatr2	90	TRD4 Fragment	CAM_CRCL_27602433
283	augustus_masked-bd_10x23-processed-gene-0.16-mRNA-1	Phatr3_Jdraft1182	300004	1182_bd	kept	pti:PHATRDRAFT_bd1182	hypothetical protein					B7S3P8						CAM_CRCL_33437621			signal peptide	0.4144	0.3136	0.0436	0					pti:PHATRDRAFT_bd1182	hypothetical protein						B7S3P8									Phatrdraft1182-bd_10x23Phatr2_bd	95	Predicted protein	CAM_CRCL_33437621
284				11830	deleted	pti:PHATRDRAFT_11830	hypothetical protein					B7FWX7						CAM_CRCL_28924535			other localisation	0.0672	0.0243	0	0.0973	GO:0000049	tRNA binding	PF01588	Putative tRNA binding domain
285				11841	deleted	pti:PHATRDRAFT_50695||pti:PHATRDRAFT_50872||pti:PHATRDRAFT_11841||tps:THAPSDRAFT_3183||tps:THAPSDRAFT_36811||tps:THAPSDRAFT_37432||tps:THAPS_586||tps:THAPS_35245||tps:THAPS_35404	H3-1c; histone H3 isoform 1c|| H3-1b; histone H3 isoform 1b|| H3-1a; histone H3 isoform 1a; K11253 histone H3|| histone H3; K11253 histone H3|| histone H3; K11253 histone H3|| histone H3; K11253 histone H3|| hypothetical protein; K11253 histone H3|| H3-2; histone H3-2; K11253 histone H3|| hypothetical protein; K11253 histone H3	K11253	histone H3			B5YMD6						CAM_CRCL_62			other localisation	0.0557	0.0229	0	0.265	GO:0003677	DNA binding	PF00125	Core histone H2A/H2B/H3/H4
286	snap_masked-6-processed-gene-6.154-mRNA-1	Phatr3_J11843	307870	11843	modified	pti:PHATRDRAFT_11843	hypothetical protein					B7FX22	CPA2	potassium/sodium ion:proton antiporter				CAM_CRCL_4812277			signal peptide	0.6505	0.0655	0.045	0	GO:0006812||GO:0006813||GO:0015299||GO:0016021||GO:0055085	cation transport||potassium ion transport||solute:hydrogen antiporter activity||integral component of membrane||transmembrane transport	PF00999||PF02254	Sodium/hydrogen exchanger family||TrkA-N domain	pti:PHATRDRAFT_11843	hypothetical protein						B7FX22	KOG1650	Predicted K+/H+-antiporter	Inorganic ion transport and metabolism	METABOLISM					Phatr11843-6Phatr2	80	Predicted protein Fragment	CAM_CRCL_4812277
287	augustus_masked-6-processed-gene-9.80-mRNA-1	Phatr3_J11850	311799	11850	modified	pti:PHATRDRAFT_11850	hypothetical protein; K00784 ribonuclease Z [EC:3.1.26.11]	K00784	ribonuclease Z [EC:3.1.26.11]	pti03013	3.1.26.11	B7FXA7						CAM_CRCL_32567919			other localisation	0.1362	0.0342	0	0.153	GO:0016787	hydrolase activity	PF00753||PF12706	Metallo-beta-lactamase superfamily||Beta-lactamase superfamily domain	pti:PHATRDRAFT_11850	hypothetical protein; K00784 ribonuclease Z [EC:3.1.26.11]	pti03013	K00784	ribonuclease Z [EC:3.1.26.11]	RNA transport	3.1.26.11	B7FXA7	KOG2121	Predicted metal-dependent hydrolase (beta-lactamase superfamily)	General function prediction only	POORLY CHARACTERIZED					Phatr11850-6Phatr2	100	Predicted protein Fragment	CAM_CRCL_32567919
288	augustus_masked-bd_11x23-processed-gene-0.3-mRNA-1	Phatr3_Jdraft1185	300006	1185_bd	modified	pti:PHATRDRAFT_bd1185	hypothetical protein					B7S3Q1									other localisation	0.0524	0.0222	0	0.0885					pti:PHATRDRAFT_bd1185	hypothetical protein						B7S3Q1									Phatrdraft1185-bd_11x23Phatr2_bd	95	Predicted protein
289	augustus_masked-6-processed-gene-4.36-mRNA-1	Phatr3_J11866	305848	11866	modified	pti:PHATRDRAFT_11866	hypothetical protein					B7FWP6	MC					CAM_CRCL_14116886			other localisation	0.3932	0.129	0	0.232			PF00153	Mitochondrial carrier protein	pti:PHATRDRAFT_11866	hypothetical protein						B7FWP6	KOG0767	Mitochondrial phosphate carrier protein	Energy production and conversion	METABOLISM					Phatr11866-6Phatr2	95	Predicted protein Fragment	CAM_CRCL_14116886
290	maker-bd_11x23-augustus-gene-0.21-mRNA-1	Phatr3_Jdraft1186	302054	1186_bd	kept	pti:PHATRDRAFT_bd1186	PGP; 2-phosphoglycolate phosphatase; K01101 4-nitrophenyl phosphatase [EC:3.1.3.41]	K01101	4-nitrophenyl phosphatase [EC:3.1.3.41]		3.1.3.41	B7S3Q2						CAM_CRCL_32595851	TIGR01452	phosphoglycolate/pyridoxal phosphate phosphatase family	other localisation	0.0732	0.0257	0	0.1021			PF00702||PF13242||PF13344||PF13419	haloacid dehalogenase-like hydrolase||HAD-hyrolase-like||Haloacid dehalogenase-like hydrolase||Haloacid dehalogenase-like hydrolase	pti:PHATRDRAFT_bd1186	PGP; 2-phosphoglycolate phosphatase; K01101 4-nitrophenyl phosphatase [EC:3.1.3.41]		K01101	4-nitrophenyl phosphatase [EC:3.1.3.41]	Aminobenzoate degradation	3.1.3.41	B7S3Q2	KOG2882	p-Nitrophenyl phosphatase	Inorganic ion transport and metabolism	METABOLISM					Phatrdraft1186-bd_11x23Phatr2_bd	93	2-phosphoglycolate phosphatase	CAM_CRCL_32595851
291	augustus_masked-6-processed-gene-6.101-mRNA-1	Phatr3_J11883	301725	11883	modified	pti:PHATRDRAFT_11883	hypothetical protein					B7FWZ2						CAM_CRCL_4065575			other localisation	0.0812	0.0271	0	0.1816					pti:PHATRDRAFT_11883	hypothetical protein						B7FWZ2	KOG1119	Mitochondrial Fe-S cluster biosynthesis protein ISA2 (contains a HesB-like domain)	Energy production and conversion	METABOLISM					fgenesh1_pm.211_#_10-Psemu1_scaffold_211	49		CAM_CRCL_4065575
292	augustus_masked-6-processed-gene-8.11-mRNA-1	Phatr3_J11888	301746	11888	modified	pti:PHATRDRAFT_11888	hypothetical protein					B7FX85								0.812973	other localisation	0.0683	0.025	0	0.2625			PF00505||PF09011	HMG (high mobility group) box||HMG-box domain	pti:PHATRDRAFT_11888	hypothetical protein						B7FX85	KOG0381	HMG box-containing protein	General function prediction only	POORLY CHARACTERIZED					Phatr11888-6Phatr2	100	Predicted protein Fragment
293	augustus_masked-7-processed-gene-2.41-mRNA-1	Phatr3_J11894	303857	11894	modified	pti:PHATRDRAFT_11894	hypothetical protein; K14857 AdoMet-dependent rRNA methyltransferase SPB1 [EC:2.1.1.-]	K14857	AdoMet-dependent rRNA methyltransferase SPB1 [EC:2.1.1.-]			B7FXQ7						CAM_CRCL_7049910			other localisation	0.0871	0.0286	0	0.1596	GO:0008168||GO:0032259	methyltransferase activity||methylation	PF01728	FtsJ-like methyltransferase	pti:PHATRDRAFT_11894	hypothetical protein; K14857 AdoMet-dependent rRNA methyltransferase SPB1 [EC:2.1.1.-]		K14857	AdoMet-dependent rRNA methyltransferase SPB1 [EC:2.1.1.-]			B7FXQ7	KOG1098	Putative SAM-dependent rRNA methyltransferase SPB1	RNA processing and modification	INFORMATION STORAGE AND PROCESSING					contig_7361_46_3210-NitzIllumina	61		CAM_CRCL_6024029
294	augustus_masked-bd_11x23-processed-gene-0.6-mRNA-1	Phatr3_Jdraft1189	304100	1189_bd	kept	pti:PHATRDRAFT_bd1189	hypothetical protein					B7S3Q3						CAM_CRCL_4031047			signal peptide	0.7968	0.0757	0.2931	0	GO:0006457	protein folding	PF00254	FKBP-type peptidyl-prolyl cis-trans isomerase	pti:PHATRDRAFT_bd1189	hypothetical protein						B7S3Q3	KOG0552	FKBP-type peptidyl-prolyl cis-trans isomerase	Posttranslational modification, protein turnover, chaperones	CELLULAR PROCESSES AND SIGNALING					Phatrdraft1189-bd_11x23Phatr2_bd	100	Predicted protein	CAM_CRCL_4031047
295				11901	deleted	pti:PHATRDRAFT_31375||pti:PHATRDRAFT_11901	hypothetical protein; K12197 charged multivesicular body protein 1|| hypothetical protein; K12197 charged multivesicular body protein 1	K12197	charged multivesicular body protein 1	pti04144		B7FXI3						CAM_CRCL_21703			other localisation	0.0516	0.0215	0	0.0891	GO:0015031	protein transport	PF03357	Snf7
296	augustus_masked-7-processed-gene-6.61-mRNA-1	Phatr3_J11916	310014	11916	modified	pti:PHATRDRAFT_11916	hypothetical protein; K00655 1-acyl-sn-glycerol-3-phosphate acyltransferase [EC:2.3.1.51]	K00655	1-acyl-sn-glycerol-3-phosphate acyltransferase [EC:2.3.1.51]	pti01100||pti00561||pti00564	2.3.1.51	B7FY54						CAM_CRCL_28039038	TIGR00530	1-acylglycerol-3-phosphate O-acyltransferases	other localisation	0.0887	0.028	0	0.1323	GO:0008152||GO:0016746	metabolic process||transferase activity, transferring acyl groups	PF01553	Acyltransferase	pti:PHATRDRAFT_11916	hypothetical protein; K00655 1-acyl-sn-glycerol-3-phosphate acyltransferase [EC:2.3.1.51]	pti01100||pti00561||pti00564	K00655	1-acyl-sn-glycerol-3-phosphate acyltransferase [EC:2.3.1.51]	Glycerolipid metabolism || Glycerophospholipid metabolism	2.3.1.51	B7FY54	KOG2848	1-acyl-sn-glycerol-3-phosphate acyltransferase	Lipid transport and metabolism	METABOLISM					contig_12067_1385_2613-NitzIllumina	55		CAM_CRCL_4000504
297	augustus_masked-bd_11x23-processed-gene-0.8-mRNA-1	Phatr3_Jdraft1191	308197	1191_bd	kept	pti:PHATRDRAFT_bd1191	hypothetical protein					B7S3Q5						CAM_CRCL_19432			other localisation	0.0943	0.0305	0	0.1427			PF01167	Tub family	pti:PHATRDRAFT_bd1191	hypothetical protein						B7S3Q5	KOG2502	Tub family proteins	General function prediction only	POORLY CHARACTERIZED					Phatrdraft1191-bd_11x23Phatr2_bd	100	Predicted protein	CAM_CRCL_19432
298	augustus_masked-7-processed-gene-5.51-mRNA-1	Phatr3_J11922	308006	11922	kept	pti:PHATRDRAFT_11922	RFC5; hypothetical protein; K10756 replication factor C subunit 3/5	K10756	replication factor C subunit 3/5	pti03030||pti03420||pti03430		B7FY37						CAM_CRCL_32623231			other localisation	0.0567	0.0227	0	0.1003	GO:0005524||GO:0006281||GO:0006310||GO:0009378	ATP binding||DNA repair||DNA recombination||four-way junction helicase activity	PF00004||PF03215||PF05496||PF08542||PF13177||PF13401	ATPase family associated with various cellular activities (AAA)||Rad17 cell cycle checkpoint protein||Holliday junction DNA helicase ruvB N-terminus||Replication factor C C-terminal domain||DNA polymerase III, delta subunit||AAA domain	pti:PHATRDRAFT_11922	RFC5; hypothetical protein; K10756 replication factor C subunit 3/5	pti03030||pti03420||pti03430	K10756	replication factor C subunit 3/5	DNA replication || Nucleotide excision repair || Mismatch repair		B7FY37	KOG0990	Replication factor C, subunit RFC5	Replication, recombination and repair	INFORMATION STORAGE AND PROCESSING					Phatr11922-7Phatr2	100	Predicted protein	CAM_CRCL_32623231
299	maker-bd_11x23-snap-gene-0.26-mRNA-1	Phatr3_Jdraft1192	300005	1192_bd	modified													CAM_CRCL_32367032	TIGR01060	phosphopyruvate hydratase	mitochondrion	0.1533	0.0379	0	0.6704	GO:0000015||GO:0000287||GO:0004634||GO:0006096	phosphopyruvate hydratase complex||magnesium ion binding||phosphopyruvate hydratase activity||glycolytic process	PF00113||PF03952||PF07476	Enolase, C-terminal TIM barrel domain||Enolase, N-terminal domain||Methylaspartate ammonia-lyase C-terminus									KOG2670	Enolase	Carbohydrate transport and metabolism	METABOLISM					Phatrdraft1192-bd_11x23Phatr2_bd	94		CAM_CRCL_32367032
300	maker-7-snap-gene-3.47-mRNA-1	Phatr3_J11934	301836	11934	modified	pti:PHATRDRAFT_11934	hypothetical protein					B7FXV1						CAM_CRCL_31787263	TIGR00008	translation initiation factor IF-1	other localisation	0.059	0.0227	0	0.1356	GO:0003723||GO:0003743||GO:0006413	RNA binding||translation initiation factor activity||translational initiation	PF01176	Translation initiation factor 1A / IF-1	pti:PHATRDRAFT_11934	hypothetical protein						B7FXV1									estExt_fgenesh2_kg.C_830013-Fracy_scaffold_83	64		CAM_CRCL_164
301	snap_masked-7-processed-gene-9.199-mRNA-1	Phatr3_J11940	307962	11940	modified	pti:PHATRDRAFT_11940	hypothetical protein					B7FYB4						CAM_CRCL_14130238			other localisation	0.0651	0.024	0	0.1605	GO:0000902	cell morphogenesis	PF00012||PF06723	Hsp70 protein||MreB/Mbl protein	pti:PHATRDRAFT_11940	hypothetical protein						B7FYB4	KOG0100	Molecular chaperones GRP78/BiP/KAR2, HSP70 superfamily	Posttranslational modification, protein turnover, chaperones	CELLULAR PROCESSES AND SIGNALING					Phatr11940-7Phatr2	89	Predicted protein Fragment	CAM_CRCL_14130238
302	augustus_masked-7-processed-gene-2.55-mRNA-1	Phatr3_J11943	305940	11943	modified													CAM_CRCL_14702286	TIGR01258	phosphoglycerate mutase 1 family	other localisation	0.0638	0.0236	0	0.1539			PF00300	Histidine phosphatase superfamily (branch 1)									KOG0235	Phosphoglycerate mutase	Carbohydrate transport and metabolism	METABOLISM					Phatr11943-7Phatr2	100	Phosphoglycerate mutase	CAM_CRCL_14702286
303	snap_masked-7-processed-gene-6.91-mRNA-1	Phatr3_J11953	310028	11953	modified	pti:PHATRDRAFT_11953	hypothetical protein					B7FY86						CAM_CRCL_4782271			other localisation	0.069	0.0247	0	0.1322	GO:0003735||GO:0005622||GO:0005840||GO:0006412	structural constituent of ribosome||intracellular||ribosome||translation	PF00830	Ribosomal L28 family	pti:PHATRDRAFT_11953	hypothetical protein						B7FY86	KOG3278	Mitochondrial/chloroplast ribosomal protein L28	Translation, ribosomal structure and biogenesis	INFORMATION STORAGE AND PROCESSING					Phatr11953-7Phatr2	100	Predicted protein Fragment	CAM_CRCL_4782271
304	augustus_masked-7-processed-gene-4.80-mRNA-1	Phatr3_J11954	311866	11954	modified	pti:PHATRDRAFT_11954	hypothetical protein					B7FXV3						CAM_CRCL_14129226			other localisation	0.0652	0.0244	0	0.087			PF01883	Domain of unknown function DUF59	pti:PHATRDRAFT_11954	hypothetical protein						B7FXV3	KOG3381	Uncharacterized conserved protein	Function unknown	POORLY CHARACTERIZED					Phatr11954-7Phatr2	100	Predicted protein Fragment	CAM_CRCL_14129226
305	augustus_masked-7-processed-gene-9.70-mRNA-1	Phatr3_J11956	305947	11956	modified	pti:PHATRDRAFT_11956	UNC18; hypothetical protein	K15292	syntaxin-binding protein 1			B7FYE7						CAM_CRCL_14450117			other localisation	0.1812	0.0416	0	0.134	GO:0006904||GO:0016192	vesicle docking involved in exocytosis||vesicle-mediated transport	PF00995	Sec1 family	pti:PHATRDRAFT_11956	UNC18; hypothetical protein		K15292	syntaxin-binding protein 1	Synaptic vesicle cycle		B7FYE7	KOG1300	Vesicle trafficking protein Sec1	Intracellular trafficking, secretion, and vesicular transport	CELLULAR PROCESSES AND SIGNALING					Phatr11956-7Phatr2	96	Predicted protein Fragment	CAM_CRCL_14450117
306				1195_bd	deleted	pti:PHATRDRAFT_bd1195	hypothetical protein					B7S3Q8						CAM_CRCL_26853145			other localisation	0.0791	0.0266	0	0.0925			PF10551	MULE transposase domain
307	augustus_masked-10-processed-gene-3.42-mRNA-1	Phatr3_J1196	300083	1196	modified	pti:PHATRDRAFT_1196	hypothetical protein					B7G159						CAM_CRCL_14288899			other localisation	0.0951	0.0273	0	0.1106	GO:0005515	protein binding	PF00560||PF12799||PF13504||PF13516||PF13855	Leucine Rich Repeat||Leucine Rich repeats (2 copies)||Leucine rich repeat||Leucine Rich repeat||Leucine rich repeat	pti:PHATRDRAFT_1196	hypothetical protein						B7G159	KOG0619	FOG: Leucine rich repeat	General function prediction only	POORLY CHARACTERIZED					Phatr1196-10Phatr2	86	Predicted protein Fragment	CAM_CRCL_14288899
308	maker-7-snap-gene-8.118-mRNA-1	Phatr3_J11965	303893	11965	modified	pti:PHATRDRAFT_11965	hypothetical protein; K03177 tRNA pseudouridine synthase B [EC:5.4.99.12]	K03177	tRNA pseudouridine55 synthase [EC:5.4.99.25]		5.4.99.25	B7FY99						CAM_CRCL_33286055	TIGR00431	tRNA pseudouridine synthase B	other localisation	0.1079	0.0313	0	0.1833	GO:0006396	RNA processing	PF01509	TruB family pseudouridylate synthase (N terminal domain)	pti:PHATRDRAFT_11965	hypothetical protein; K03177 tRNA pseudouridine synthase B [EC:5.4.99.12]		K03177	tRNA pseudouridine55 synthase [EC:5.4.99.25]		5.4.99.25	B7FY99	KOG2529	Pseudouridine synthase	Translation, ribosomal structure and biogenesis	INFORMATION STORAGE AND PROCESSING					Phatr11965-7Phatr2	100	Predicted protein Fragment	CAM_CRCL_33286055
309	augustus_masked-bd_14x6-processed-gene-0.1-mRNA-1	Phatr3_Jdraft1197	310247	1197_bd	kept	pti:PHATRDRAFT_bd1197	hypothetical protein					B7S3R0									other localisation	0.0726	0.0253	0	0.1459					pti:PHATRDRAFT_bd1197	hypothetical protein						B7S3R0									Phatrdraft1197-bd_14x6Phatr2_bd	89	Predicted protein
310	augustus_masked-13-processed-gene-7.129-mRNA-1	Phatr3_J1199	306464	1199	modified	pti:PHATRDRAFT_1199	hypothetical protein					B7G3K4						CAM_CRCL_32373570			other localisation	0.0901	0.0293	0	0.0991	GO:0005515	protein binding	PF00560||PF12799||PF13504||PF13516||PF13855	Leucine Rich Repeat||Leucine Rich repeats (2 copies)||Leucine rich repeat||Leucine Rich repeat||Leucine rich repeat	pti:PHATRDRAFT_1199	hypothetical protein						B7G3K4	KOG1947	Leucine rich repeat proteins, some proteins contain F-box	General function prediction only	POORLY CHARACTERIZED					estExt_fgenesh2_pg.C_20855-Fracy_scaffold_2	57		CAM_CRCL_4006586
311	augustus_masked-7-processed-gene-9.97-mRNA-1	Phatr3_J11990	308011	11990	modified	pti:PHATRDRAFT_11990	hypothetical protein					B7FYG9						CAM_CRCL_27130307			other localisation	0.0612	0.0231	0	0.1219	GO:0008152||GO:0008168	metabolic process||methyltransferase activity	PF08241||PF08242||PF13489||PF13649||PF13847	Methyltransferase domain||Methyltransferase domain||Methyltransferase domain||Methyltransferase domain||Methyltransferase domain	pti:PHATRDRAFT_11990	hypothetical protein						B7FYG9	KOG2940	Predicted methyltransferase	General function prediction only	POORLY CHARACTERIZED					Phatr11990-7Phatr2	100	Predicted protein Fragment	CAM_CRCL_27130307
312	augustus_masked-7-processed-gene-5.42-mRNA-1	Phatr3_J11994	303876	11994	modified	pti:PHATRDRAFT_11994	DRR2; diatom response regulator 2					B7FY08						CAM_CRCL_34702557			other localisation	0.0701	0.0251	0	0.1063	GO:0000156||GO:0000160||GO:0003700||GO:0006355	phosphorelay response regulator activity||phosphorelay signal transduction system||sequence-specific DNA binding transcription factor activity||regulation of transcription, DNA-templated	PF00072||PF00196	Response regulator receiver domain||Bacterial regulatory proteins, luxR family	pti:PHATRDRAFT_11994	DRR2; diatom response regulator 2						B7FY08	KOG1601	GATA-4/5/6 transcription factors	Transcription	INFORMATION STORAGE AND PROCESSING					Phatr11994-7Phatr2	99	Diatom response regulator 2 Fragment	CAM_CRCL_34702557
313	maker-7-augustus-gene-2.188-mRNA-1	Phatr3_J12004	310044	12004	modified	pti:PHATRDRAFT_12004	hypothetical protein; K04078 chaperonin GroES	K04078	chaperonin GroES			B7FXM5						CAM_CRCL_34616964			other localisation	0.0722	0.0262	0	0.2222	GO:0005737||GO:0006457	cytoplasm||protein folding	PF00166	Chaperonin 10 Kd subunit	pti:PHATRDRAFT_12004	hypothetical protein; K04078 chaperonin GroES		K04078	chaperonin GroES			B7FXM5	KOG1641	Mitochondrial chaperonin	Posttranslational modification, protein turnover, chaperones	CELLULAR PROCESSES AND SIGNALING					Phatr12004-7Phatr2	100	Predicted protein Fragment	CAM_CRCL_34616964
314	maker-bd_15x14-augustus-gene-0.11-mRNA-1	Phatr3_Jdraft1200	304101	1200_bd	modified	pti:PHATRDRAFT_bd1200	hypothetical protein					B7S3R3						CAM_CRCL_26826572			other localisation	0.0675	0.0247	0	0.1157					pti:PHATRDRAFT_bd1200	hypothetical protein						B7S3R3									Phatrdraft1200-bd_15x14Phatr2_bd	97	Predicted protein	CAM_CRCL_26826572
315	augustus_masked-7-processed-gene-5.23-mRNA-1	Phatr3_J12028	303855	12028	modified	pti:PHATRDRAFT_12028	hypothetical protein; K04508 transducin (beta)-like 1	K04508	transducin (beta)-like 1			B7FY04						CAM_CRCL_4014705			other localisation	0.0868	0.0283	0	0.1425	GO:0005515	protein binding	PF00400||PF08513||PF08662	WD domain, G-beta repeat||LisH||Eukaryotic translation initiation factor eIF2A	pti:PHATRDRAFT_12028	hypothetical protein; K04508 transducin (beta)-like 1		K04508	transducin (beta)-like 1	Wnt signaling pathway		B7FY04	KOG0273	Beta-transducin family (WD-40 repeat) protein	Chromatin structure and dynamics	INFORMATION STORAGE AND PROCESSING					Phatr12028-7Phatr2	95	Predicted protein Fragment	CAM_CRCL_4014705
316				1202_bd	deleted	pti:PHATRDRAFT_bd1202	hypothetical protein					B7S3R5						CAM_CRCL_26821303			other localisation	0.0884	0.0281	0	0.1188
317	augustus_masked-7-processed-gene-2.88-mRNA-1	Phatr3_J12031	307960	12031	kept	pti:PHATRDRAFT_12031	hypothetical protein					B7FXL7						CAM_CRCL_33453673	TIGR00655	formyltetrahydrofolate deformylase	other localisation	0.0682	0.0263	0	0.1653	GO:0009058||GO:0016742	biosynthetic process||hydroxymethyl-, formyl- and related transferase activity	PF00551||PF13740	Formyl transferase||ACT domain	pti:PHATRDRAFT_12031	hypothetical protein						B7FXL7	KOG3076	5\'-phosphoribosylglycinamide formyltransferase	Carbohydrate transport and metabolism	METABOLISM					Phatr12031-7Phatr2	95	Predicted protein	CAM_CRCL_33453673
318	maker-7-augustus-gene-9.261-mRNA-1	Phatr3_J12043	303850	12043	modified	pti:PHATRDRAFT_12043	hypothetical protein					B7FYH7						CAM_CRCL_33345318			mitochondrion	0.15	0.0387	0	0.5263	GO:0008152||GO:0016491	metabolic process||oxidoreductase activity	PF00106||PF08659||PF13561	short chain dehydrogenase||KR domain||Enoyl-(Acyl carrier protein) reductase	pti:PHATRDRAFT_12043	hypothetical protein						B7FYH7	KOG1611	Predicted short chain-type dehydrogenase	General function prediction only	POORLY CHARACTERIZED					Phatr12043-7Phatr2	100	Predicted protein Fragment	CAM_CRCL_33345318
319	augustus_masked-7-processed-gene-2.77-mRNA-1	Phatr3_J12044	305968	12044	modified	pti:PHATRDRAFT_12044	hypothetical protein					B7FXN8						CAM_CRCL_14229334			other localisation	0.1501	0.0376	0	0.1546			PF01636||PF03109	Phosphotransferase enzyme family||ABC1 family	pti:PHATRDRAFT_12044	hypothetical protein						B7FXN8	KOG1235	Predicted unusual protein kinase	General function prediction only	POORLY CHARACTERIZED					Phatr12044-7Phatr2	100	Predicted protein Fragment	CAM_CRCL_14229334
320	augustus_masked-7-processed-gene-4.57-mRNA-1	Phatr3_J12051	309988	12051	modified													CAM_CRCL_33921467			other localisation	0.0598	0.0233	0	0.0916	GO:0000156||GO:0000160||GO:0003700||GO:0006355	phosphorelay response regulator activity||phosphorelay signal transduction system||sequence-specific DNA binding transcription factor activity||regulation of transcription, DNA-templated	PF00072||PF00196	Response regulator receiver domain||Bacterial regulatory proteins, luxR family									KOG1601	GATA-4/5/6 transcription factors	Transcription	INFORMATION STORAGE AND PROCESSING					Phatr12051-7Phatr2	100	Diatom response regulator 1	CAM_CRCL_33921467
321	augustus_masked-7-processed-gene-8.48-mRNA-1	Phatr3_J12053	310043	12053	modified	pti:PHATRDRAFT_12053	hypothetical protein					B7FYA2						CAM_CRCL_33955111			other localisation	0.0826	0.0273	0	0.3628	GO:0003723||GO:0006396||GO:0008173	RNA binding||RNA processing||RNA methyltransferase activity	PF00588	SpoU rRNA Methylase family	pti:PHATRDRAFT_12053	hypothetical protein						B7FYA2	KOG0838	RNA Methylase, SpoU family	RNA processing and modification	INFORMATION STORAGE AND PROCESSING					Phatr12053-7Phatr2	100	Predicted protein Fragment	CAM_CRCL_33955111
322				12088	deleted	pti:PHATRDRAFT_6282||pti:PHATRDRAFT_12088	hypothetical protein|| hypothetical protein; K03773 FKBP-type peptidyl-prolyl cis-trans isomerase FklB [EC:5.2.1.8]					B7FXI1						CAM_CRCL_33613420			other localisation	0.0613	0.0235	0	0.1125	GO:0006457	protein folding	PF00254||PF01346	FKBP-type peptidyl-prolyl cis-trans isomerase||Domain amino terminal to FKBP-type peptidyl-prolyl isomerase
323	augustus_masked-7-processed-gene-2.54-mRNA-1	Phatr3_J12095	310013	12095	modified								ABC	? (Uup homolog/duplicated ATPase)				CAM_CRCL_32340429			other localisation	0.0681	0.0245	0	0.1107	GO:0003924||GO:0005524||GO:0005525||GO:0016887	GTPase activity||ATP binding||GTP binding||ATPase activity	PF00004||PF00005||PF02463||PF03193||PF12848||PF13191||PF13207||PF13238||PF13304||PF13401||PF13476||PF13481||PF13555	ATPase family associated with various cellular activities (AAA)||ABC transporter||RecF/RecN/SMC N terminal domain||Protein of unknown function, DUF258||ABC transporter||AAA ATPase domain||AAA domain||AAA domain||AAA domain||AAA domain||AAA domain||AAA domain||P-loop containing region of AAA domain									KOG0927	Predicted transporter (ABC superfamily)	General function prediction only	POORLY CHARACTERIZED					contig_4893_1_2612-ChaeIllumina	63		CAM_CRCL_11037
324				12097	deleted	pti:PHATRDRAFT_12097	zinc finger family protein					B7FYD4						CAM_CRCL_14686276			other localisation	0.0878	0.0281	0	0.188	GO:0005515||GO:0008270||GO:0046872	protein binding||zinc ion binding||metal ion binding	PF00097||PF05495||PF13639||PF13923||PF14599	Zinc finger, C3HC4 type (RING finger)||CHY zinc finger||Ring finger domain||Zinc finger, C3HC4 type (RING finger)||Zinc-ribbon
325				1209_bd	deleted	pti:PHATRDRAFT_bd1209	hypothetical protein					B7S3R8									other localisation	0.0699	0.0249	0	0.0906
326	augustus_masked-7-processed-gene-2.45-mRNA-1	Phatr3_J12104	310015	12104	modified													CAM_CRCL_33921513			other localisation	0.0702	0.025	0	0.1127	GO:0016491||GO:0045454	oxidoreductase activity||cell redox homeostasis	PF00085||PF08534||PF13098||PF13905	Thioredoxin||Redoxin||Thioredoxin-like domain||Thioredoxin-like									KOG0907	Thioredoxin	Posttranslational modification, protein turnover, chaperones	CELLULAR PROCESSES AND SIGNALING					contig_13824_68_1102-NitzIllumina	49		CAM_CRCL_8103
327	snap_masked-7-processed-gene-5.65-mRNA-1	Phatr3_J12106	311862	12106	modified	pti:PHATRDRAFT_12106	hypothetical protein					B7FY01						CAM_CRCL_14267966			other localisation	0.0891	0.0284	0	0.0974	GO:0004222	metalloendopeptidase activity	PF09768	Peptidase M76 family	pti:PHATRDRAFT_12106	hypothetical protein						B7FY01	KOG3314	Ku70-binding protein	Replication, recombination and repair	INFORMATION STORAGE AND PROCESSING					Phatr12106-7Phatr2	100	Predicted protein Fragment	CAM_CRCL_14267966
328	maker-7-snap-gene-4.220-mRNA-1	Phatr3_EG02044	311925	12107	modified	pti:PHATRDRAFT_12107	hypothetical protein; K13941 2-amino-4-hydroxy-6-hydroxymethyldihydropteridine diphosphokinase / dihydropteroate synthase [EC:2.7.6.3 2.5.1.15]	K13941	2-amino-4-hydroxy-6-hydroxymethyldihydropteridine diphosphokinase / dihydropteroate synthase [EC:2.7.6.3 2.5.1.15]	pti01100||pti00790	2.7.6.3||2.5.1.15	B7FXX9						CAM_CRCL_32561126	_GAP_||TIGR01496||TIGR01498	_GAP_||dihydropteroate synthase||2-amino-4-hydroxy-6-hydroxymethyldihydropteridine pyrophosphokinase	other localisation	0.0777	0.0262	0	0.1692	GO:0003848||GO:0009396||GO:0042558	2-amino-4-hydroxy-6-hydroxymethyldihydropteridine diphosphokinase activity||folic acid-containing compound biosynthetic process||pteridine-containing compound metabolic process	PF00809||PF01288	Pterin binding enzyme||7,8-dihydro-6-hydroxymethylpterin-pyrophosphokinase (HPPK)	pti:PHATRDRAFT_12107	hypothetical protein; K13941 2-amino-4-hydroxy-6-hydroxymethyldihydropteridine diphosphokinase / dihydropteroate synthase [EC:2.7.6.3 2.5.1.15]	pti01100||pti00790	K13941	2-amino-4-hydroxy-6-hydroxymethyldihydropteridine diphosphokinase / dihydropteroate synthase [EC:2.7.6.3 2.5.1.15]	Folate biosynthesis	2.7.6.3||2.5.1.15	B7FXX9	KOG2544	Dihydropteroate synthase/7,8-dihydro-6-hydroxymethylpterin-pyrophosphokinase/Dihydroneopterin aldolase	Coenzyme transport and metabolism	METABOLISM					Phatr12107-7Phatr2	92	Predicted protein Fragment	CAM_CRCL_32561126
329				1210_bd	deleted	pti:PHATRDRAFT_bd1210	hypothetical protein					B7S3R9						CAM_CRCL_26821303			other localisation	0.0884	0.0281	0	0.1188
330	augustus_masked-7-processed-gene-9.84-mRNA-1	Phatr3_J12113	303885	12113	modified	pti:PHATRDRAFT_12113	hypothetical protein					B7FYJ6						CAM_CRCL_31547254			other localisation	0.0691	0.0247	0	0.1131			PF03643	Vacuolar protein sorting-associated protein 26	pti:PHATRDRAFT_12113	hypothetical protein						B7FYJ6	KOG3063	Membrane coat complex Retromer, subunit VPS26	Intracellular trafficking, secretion, and vesicular transport	CELLULAR PROCESSES AND SIGNALING					Phatr12113-7Phatr2	100	Predicted protein Fragment	CAM_CRCL_31547254
331	augustus_masked-7-processed-gene-9.96-mRNA-1	Phatr3_J12118	310052	12118	modified	pti:PHATRDRAFT_12118	hypothetical protein					B7FYJ9						CAM_CRCL_14211308			other localisation	0.0648	0.024	0	0.1908	GO:0004672||GO:0005524||GO:0006468	protein kinase activity||ATP binding||protein phosphorylation	PF00069||PF07714	Protein kinase domain||Protein tyrosine kinase	pti:PHATRDRAFT_12118	hypothetical protein						B7FYJ9	KOG0659	Cdk activating kinase (CAK)/RNA polymerase II transcription initiation/nucleotide excision repair factor TFIIH/TFIIK, kinase subunit CDK7	Cell cycle control, cell division, chromosome partitioning	CELLULAR PROCESSES AND SIGNALING					contig_14660_200_1747-NitzIllumina	49		CAM_CRCL_4000078
332				1211_bd	deleted	pti:PHATRDRAFT_bd1211	hypothetical protein					B7S3S0						CAM_CRCL_26892186			other localisation	0.0645	0.0253	0	0.2045
333	augustus_masked-7-processed-gene-6.40-mRNA-1	Phatr3_J12121	301820	12121	modified	pti:PHATRDRAFT_12121	hypothetical protein					B7FY63						CAM_CRCL_32403931			mitochondrion	0.1891	0.0439	0	0.7672			PF03109	ABC1 family	pti:PHATRDRAFT_12121	hypothetical protein						B7FY63	KOG1235	Predicted unusual protein kinase	General function prediction only	POORLY CHARACTERIZED					Phatr12121-7Phatr2	93	Predicted protein Fragment	CAM_CRCL_32403931
334	maker-bd_17x31-snap-gene-0.35-mRNA-1	Phatr3_Jdraft1212	302057	1212_bd	modified	pti:PHATRDRAFT_bd1212	hypothetical protein					B7S3S1						CAM_CRCL_26892186			other localisation	0.0685	0.025	0	0.1029			PF13843	Transposase IS4	pti:PHATRDRAFT_bd1212	hypothetical protein						B7S3S1									Phatrdraft1212-bd_17x31Phatr2_bd	97	Predicted protein	CAM_CRCL_26892186
335	maker-7-augustus-gene-6.159-mRNA-1	Phatr3_J12140	305925	12140	modified	pti:PHATRDRAFT_12140	hypothetical protein					B7FY83	IISP					CAM_CRCL_27146319			other localisation	0.0652	0.0245	0	0.1344			PF00226||PF01556	DnaJ domain||DnaJ C terminal domain	pti:PHATRDRAFT_12140	hypothetical protein						B7FY83	KOG0715	Molecular chaperone (DnaJ superfamily)	Posttranslational modification, protein turnover, chaperones	CELLULAR PROCESSES AND SIGNALING					gw1.192.84.1-Psemu1_scaffold_192	63		CAM_CRCL_1671
336	augustus_masked-7-processed-gene-5.46-mRNA-1	Phatr3_J12144	305944	12144	modified	pti:PHATRDRAFT_12144	hypothetical protein; K14815 mRNA turnover protein 4	K14815	mRNA turnover protein 4			B7FY03						CAM_CRCL_33152517			other localisation	0.0505	0.0213	0	0.1215	GO:0005622||GO:0042254	intracellular||ribosome biogenesis	PF00466	Ribosomal protein L10	pti:PHATRDRAFT_12144	hypothetical protein; K14815 mRNA turnover protein 4		K14815	mRNA turnover protein 4			B7FY03	KOG0816	Protein involved in mRNA turnover	RNA processing and modification	INFORMATION STORAGE AND PROCESSING					Phatr12144-7Phatr2	100	Predicted protein Fragment	CAM_CRCL_33152517
337	augustus_masked-7-processed-gene-6.69-mRNA-1	Phatr3_J12155	311924	12155	modified													CAM_CRCL_33471937	TIGR01289	light-dependent protochlorophyllide reductase	other localisation	0.3689	0.0532	0	0.3195	GO:0008152||GO:0016491	metabolic process||oxidoreductase activity	PF00106	short chain dehydrogenase									KOG1208	Dehydrogenases with different specificities (related to short-chain alcohol dehydrogenases)	Secondary metabolites biosynthesis, transport and catabolism	METABOLISM					contig_8072_201_1632-NitzIllumina	72		CAM_CRCL_3336
338	augustus_masked-7-processed-gene-4.39-mRNA-1	Phatr3_J12157	301873	12157	modified	pti:PHATRDRAFT_12157	hypothetical protein					B7FXZ5						CAM_CRCL_31551670			other localisation	0.1047	0.0311	0	0.1237	GO:0005097||GO:0032313	Rab GTPase activator activity||regulation of Rab GTPase activity	PF00566	Rab-GTPase-TBC domain	pti:PHATRDRAFT_12157	hypothetical protein						B7FXZ5	KOG1092	Ypt/Rab-specific GTPase-activating protein GYP1	Intracellular trafficking, secretion, and vesicular transport	CELLULAR PROCESSES AND SIGNALING					Phatr12157-7Phatr2	92	Predicted protein Fragment	CAM_CRCL_31551670
339	augustus_masked-7-processed-gene-8.25-mRNA-1	Phatr3_J12161	311896	12161	kept	pti:PHATRDRAFT_12161	hypothetical protein; K11092 U2 small nuclear ribonucleoprotein A\'	K11092	U2 small nuclear ribonucleoprotein A\'	pti03040		B7FYB8						CAM_CRCL_14489847			other localisation	0.0681	0.0244	0	0.0994			PF12799||PF14580	Leucine Rich repeats (2 copies)||Leucine-rich repeat	pti:PHATRDRAFT_12161	hypothetical protein; K11092 U2 small nuclear ribonucleoprotein A\'	pti03040	K11092	U2 small nuclear ribonucleoprotein A\'	Spliceosome		B7FYB8	KOG1644	U2-associated snRNP A\' protein	RNA processing and modification	INFORMATION STORAGE AND PROCESSING					Phatr12161-7Phatr2	100	Predicted protein	CAM_CRCL_14489847
340				1216_bd	deleted	pti:PHATRDRAFT_bd1251||pti:PHATRDRAFT_bd1216	hypothetical protein|| hypothetical protein					B7S3S5						CAM_CRCL_21562			signal peptide	0.6388	0.0597	0.0318	0	GO:0003677||GO:0003700||GO:0006352||GO:0006355||GO:0016987	DNA binding||sequence-specific DNA binding transcription factor activity||DNA-templated transcription, initiation||regulation of transcription, DNA-templated||sigma factor activity	PF04539	Sigma-70 region 3
341	augustus_masked-7-processed-gene-8.35-mRNA-1	Phatr3_J12171	303866	12171	modified													CAM_CRCL_31889961			other localisation	0.0624	0.0234	0	0.0929	GO:0016730||GO:0055114	oxidoreductase activity, acting on iron-sulfur proteins as donors||oxidation-reduction process	PF02943	Ferredoxin thioredoxin reductase catalytic beta chain																	Phatr12171-7Phatr2	100	Reductase of ferredoxin thioredoxin reductase	CAM_CRCL_31889961
342	augustus_masked-7-processed-gene-2.66-mRNA-1	Phatr3_J12172	301860	12172	modified	pti:PHATRDRAFT_12172	hypothetical protein; K00861 riboflavin kinase [EC:2.7.1.26]	K00861	riboflavin kinase [EC:2.7.1.26]	pti01100||pti00740	2.7.1.26	B7FXN4						CAM_CRCL_31587742			other localisation	0.0557	0.0232	0	0.1235	GO:0008531||GO:0009231	riboflavin kinase activity||riboflavin biosynthetic process	PF01687	Riboflavin kinase	pti:PHATRDRAFT_12172	hypothetical protein; K00861 riboflavin kinase [EC:2.7.1.26]	pti01100||pti00740	K00861	riboflavin kinase [EC:2.7.1.26]	Riboflavin metabolism	2.7.1.26	B7FXN4	KOG3110	Riboflavin kinase	Coenzyme transport and metabolism	METABOLISM					contig_12880_1_1212-NitzIllumina	51		CAM_CRCL_32266
343	augustus_masked-7-processed-gene-2.49-mRNA-1	Phatr3_J12174	310016	12174	modified	pti:PHATRDRAFT_12174	hypothetical protein; K03456 protein phosphatase 2 (formerly 2A), regulatory subunit A	K03456	protein phosphatase 2 (formerly 2A), regulatory subunit A	pti03015		B7FXP2						CAM_CRCL_14542922			other localisation	0.0662	0.0247	0	0.1206	GO:0005515	protein binding	PF02985||PF13513||PF13646	HEAT repeat||HEAT-like repeat||HEAT repeats	pti:PHATRDRAFT_12174	hypothetical protein; K03456 protein phosphatase 2 (formerly 2A), regulatory subunit A	pti03015	K03456	protein phosphatase 2 (formerly 2A), regulatory subunit A	mRNA surveillance pathway || Cell cycle - yeast || Meiosis - yeast || Oocyte meiosis || PI3K-Akt signaling pathway || TGF-beta signaling pathway || Hippo signaling pathway || Hippo signaling pathway - fly || Tight junction || Dopaminergic synapse || Long-term depression || Chagas disease (American trypanosomiasis) || Hepatitis C		B7FXP2	KOG0211	Protein phosphatase 2A regulatory subunit A and related proteins	Signal transduction mechanisms	CELLULAR PROCESSES AND SIGNALING					Phatr12174-7Phatr2	98	Predicted protein	CAM_CRCL_14542922
344	snap_masked-7-processed-gene-2.97-mRNA-1	Phatr3_J12186	308007	12186	modified	pti:PHATRDRAFT_12186	HemF_3; coproporphyrinogen oxidase; K00228 coproporphyrinogen III oxidase [EC:1.3.3.3]	K00228	coproporphyrinogen III oxidase [EC:1.3.3.3]	pti01100||pti00860||pti01110	1.3.3.3	B7FXR7						CAM_CRCL_32884382			other localisation	0.0724	0.0261	0	0.1024	GO:0004109||GO:0006779||GO:0055114	coproporphyrinogen oxidase activity||porphyrin-containing compound biosynthetic process||oxidation-reduction process	PF01218	Coproporphyrinogen III oxidase	pti:PHATRDRAFT_12186	HemF_3; coproporphyrinogen oxidase; K00228 coproporphyrinogen III oxidase [EC:1.3.3.3]	pti01100||pti00860||pti01110	K00228	coproporphyrinogen III oxidase [EC:1.3.3.3]	Porphyrin and chlorophyll metabolism	1.3.3.3	B7FXR7	KOG1518	Coproporphyrinogen III oxidase CPO/HEM13	Coenzyme transport and metabolism	METABOLISM					Phatr12186-7Phatr2	100	Coproporphyrinogen oxidase	CAM_CRCL_32884382
345	maker-7-augustus-gene-9.289-mRNA-1	Phatr3_J12188	310031	12188	modified	pti:PHATRDRAFT_12188	hypothetical protein; K03687 molecular chaperone GrpE	K03687	molecular chaperone GrpE			B7FYH6						CAM_CRCL_33762022			other localisation	0.0673	0.024	0	0.0926	GO:0000774||GO:0006457||GO:0042803||GO:0051087	adenyl-nucleotide exchange factor activity||protein folding||protein homodimerization activity||chaperone binding	PF01025	GrpE	pti:PHATRDRAFT_12188	hypothetical protein; K03687 molecular chaperone GrpE		K03687	molecular chaperone GrpE			B7FYH6	KOG3003	Molecular chaperone of the GrpE family	Posttranslational modification, protein turnover, chaperones	CELLULAR PROCESSES AND SIGNALING					Phatr12188-7Phatr2	100	GrpE protein homolog	CAM_CRCL_33762022
346				12198	deleted	pti:PHATRDRAFT_12198	hypothetical protein					B7FYE9						CAM_CRCL_32378064			other localisation	0.0713	0.0252	0	0.1107	GO:0004672||GO:0005524||GO:0006468	protein kinase activity||ATP binding||protein phosphorylation	PF00069||PF07714||PF14531	Protein kinase domain||Protein tyrosine kinase||Kinase-like
347	augustus_masked-7-processed-gene-4.59-mRNA-1	Phatr3_J12217	311901	12217	modified	pti:PHATRDRAFT_12217	hypothetical protein; K09528 DnaJ homolog subfamily C member 8	K09528	DnaJ homolog subfamily C member 8			B7FXX3						CAM_CRCL_14281773			other localisation	0.0543	0.0221	0	0.0872			PF00226	DnaJ domain	pti:PHATRDRAFT_12217	hypothetical protein; K09528 DnaJ homolog subfamily C member 8		K09528	DnaJ homolog subfamily C member 8			B7FXX3	KOG1150	Predicted molecular chaperone (DnaJ superfamily)	Posttranslational modification, protein turnover, chaperones	CELLULAR PROCESSES AND SIGNALING					Phatr12217-7Phatr2	92	Predicted protein Fragment	CAM_CRCL_14281773
348	augustus_masked-7-processed-gene-6.75-mRNA-1	Phatr3_J12221	311872	12221	modified	pti:PHATRDRAFT_12221	hypothetical protein					B7FY29	IISP					CAM_CRCL_14115150			other localisation	0.0641	0.0237	0	0.0864			PF00226	DnaJ domain	tps:THAPSDRAFT_9494	hypothetical protein						B8CBH3	KOG0718	Molecular chaperone (DnaJ superfamily)	Posttranslational modification, protein turnover, chaperones	CELLULAR PROCESSES AND SIGNALING					contig_9173_71_1522-NitzIllumina	66		CAM_CRCL_12034
349	augustus_masked-7-processed-gene-9.119-mRNA-1	Phatr3_J12233	301852	12233	modified	pti:PHATRDRAFT_12233	hypothetical protein; K00411 ubiquinol-cytochrome c reductase iron-sulfur subunit [EC:1.10.2.2]	K00411	ubiquinol-cytochrome c reductase iron-sulfur subunit [EC:1.10.2.2]	pti01100||pti00190	1.10.2.2	B7FYB7						CAM_CRCL_4872728	TIGR01416	ubiquinol-cytochrome c reductase, iron-sulfur subunit	other localisation	0.2981	0.0694	0	0.1364	GO:0008121||GO:0016491||GO:0051537||GO:0055114	ubiquinol-cytochrome-c reductase activity||oxidoreductase activity||2 iron, 2 sulfur cluster binding||oxidation-reduction process	PF00355||PF02921	Rieske [2Fe-2S] domain||Ubiquinol cytochrome reductase transmembrane region	pti:PHATRDRAFT_12233	hypothetical protein; K00411 ubiquinol-cytochrome c reductase iron-sulfur subunit [EC:1.10.2.2]	pti01100||pti00190	K00411	ubiquinol-cytochrome c reductase iron-sulfur subunit [EC:1.10.2.2]	Oxidative phosphorylation || Nitrogen metabolism || Two-component system || Cardiac muscle contraction || Alzheimer\'s disease || Parkinson\'s disease || Huntington\'s disease	1.10.2.2	B7FYB7	KOG1671	Ubiquinol cytochrome c reductase, subunit RIP1	Energy production and conversion	METABOLISM					Phatr12233-7Phatr2	100	Ubiquinol-cytochrome c reductase iron-sulfur subunit (EC 1.10.2.2)	CAM_CRCL_4872728
350	augustus_masked-7-processed-gene-8.28-mRNA-1	Phatr3_J12234	311909	12234	modified													CAM_CRCL_26842415			other localisation	0.079	0.0266	0	0.1174	GO:0003723||GO:0004652||GO:0005634||GO:0043631	RNA binding||polynucleotide adenylyltransferase activity||nucleus||RNA polyadenylation	PF04926||PF04928	Poly(A) polymerase predicted RNA binding domain||Poly(A) polymerase central domain									KOG2245	Poly(A) polymerase and related nucleotidyltransferases	RNA processing and modification	INFORMATION STORAGE AND PROCESSING					contig_4073_57_2555-ChaeIllumina	57		CAM_CRCL_14992
351	augustus_masked-7-processed-gene-2.53-mRNA-1	Phatr3_J12238	309985	12238	modified	pti:PHATRDRAFT_12238	hypothetical protein; K02926 large subunit ribosomal protein L4	K02926	large subunit ribosomal protein L4	pti03010		B7FXM9						CAM_CRCL_33548978	TIGR03953	50S ribosomal protein L4	other localisation	0.0659	0.0252	0	0.1404	GO:0003735||GO:0005840||GO:0006412	structural constituent of ribosome||ribosome||translation	PF00573	Ribosomal protein L4/L1 family	pti:PHATRDRAFT_12238	hypothetical protein; K02926 large subunit ribosomal protein L4	pti03010	K02926	large subunit ribosomal protein L4	Ribosome		B7FXM9	KOG1624	Mitochondrial/chloroplast ribosomal protein L4	Translation, ribosomal structure and biogenesis	INFORMATION STORAGE AND PROCESSING					Phatr12238-7Phatr2	100	Predicted protein Fragment	CAM_CRCL_33548978
352	augustus_masked-7-processed-gene-9.142-mRNA-1	Phatr3_J12239	305963	12239	modified													CAM_CRCL_6555341	TIGR01351	adenylate kinases	other localisation	0.0922	0.0292	0	0.1197	GO:0004017	adenylate kinase activity	PF00406||PF05191||PF13207||PF13238||PF13671	Adenylate kinase||Adenylate kinase, active site lid||AAA domain||AAA domain||AAA domain									KOG3078	Adenylate kinase	Nucleotide transport and metabolism	METABOLISM					Phatr12239-7Phatr2	100	Kinase adenylate kinase	CAM_CRCL_6555341
353	maker-7-snap-gene-4.206-mRNA-1	Phatr3_J12241	307954	12241	modified	pti:PHATRDRAFT_12241	hypothetical protein					B7FXW8						CAM_CRCL_32721401		0.433993	other localisation	0.1753	0.038	0	0.1839	GO:0006508||GO:0008233	proteolysis||peptidase activity	PF01343	Peptidase family S49	tps:THAPS_269953	hypothetical protein						B5YLY7									contig_907_1_1225-NitzIllumina	50		CAM_CRCL_32666
354	maker-7-snap-gene-4.244-mRNA-1	Phatr3_J12243	311869	12243	modified	pti:PHATRDRAFT_12243	hypothetical protein; K07304 peptide-methionine (S)-S-oxide reductase [EC:1.8.4.11]	K07304	peptide-methionine (S)-S-oxide reductase [EC:1.8.4.11]		1.8.4.11	B7FXX4						CAM_CRCL_31855111			other localisation	0.0922	0.0286	0	0.0928	GO:0008113||GO:0055114	peptide-methionine (S)-S-oxide reductase activity||oxidation-reduction process	PF01625	Peptide methionine sulfoxide reductase	pti:PHATRDRAFT_12243	hypothetical protein; K07304 peptide-methionine (S)-S-oxide reductase [EC:1.8.4.11]		K07304	peptide-methionine (S)-S-oxide reductase [EC:1.8.4.11]		1.8.4.11	B7FXX4	KOG1635	Peptide methionine sulfoxide reductase	Posttranslational modification, protein turnover, chaperones	CELLULAR PROCESSES AND SIGNALING					Phatr12243-7Phatr2	95	Predicted protein Fragment	CAM_CRCL_31855111
355				12252	deleted	pti:PHATRDRAFT_12252	hypothetical protein					B7FYV7						CAM_CRCL_14137875			other localisation	0.0796	0.0268	0	0.0977	GO:0005524	ATP binding	PF00004	ATPase family associated with various cellular activities (AAA)
356	augustus_masked-8-processed-gene-5.41-mRNA-1	Phatr3_J12254	308043	12254	modified	pti:PHATRDRAFT_12254	hypothetical protein					B7FYY9						CAM_CRCL_4024294			other localisation	0.088	0.0282	0	0.0984	GO:0006457	protein folding	PF00254	FKBP-type peptidyl-prolyl cis-trans isomerase	pti:PHATRDRAFT_12254	hypothetical protein						B7FYY9	KOG0543	FKBP-type peptidyl-prolyl cis-trans isomerase	Posttranslational modification, protein turnover, chaperones	CELLULAR PROCESSES AND SIGNALING					estExt_fgenesh2_kg.C_30180-Fracy_scaffold_3	75		CAM_CRCL_4018212
357	augustus_masked-8-processed-gene-3.48-mRNA-1	Phatr3_J12262	306024	12262	modified	pti:PHATRDRAFT_12262	hypothetical protein					B7FYQ9						CAM_CRCL_4007286			other localisation	0.42	0.0518	0	0.1297	GO:0016021	integral component of membrane	PF04117	Mpv17 / PMP22 family	pti:PHATRDRAFT_12262	hypothetical protein						B7FYQ9	KOG1944	Peroxisomal membrane protein MPV17 and related proteins	General function prediction only	POORLY CHARACTERIZED					Phatr12262-8Phatr2	100	Predicted protein Fragment	CAM_CRCL_4007286
358	augustus_masked-8-processed-gene-8.20-mRNA-1	Phatr3_J12265	310097	12265	modified	pti:PHATRDRAFT_12265	hypothetical protein					B7FZE2						CAM_CRCL_27481398			other localisation	0.2715	0.2252	0	0.186	GO:0016020	membrane	PF01169	Uncharacterized protein family UPF0016	pti:PHATRDRAFT_12265	hypothetical protein						B7FZE2	KOG2881	Predicted membrane protein	Function unknown	POORLY CHARACTERIZED					Phatr12265-8Phatr2	74	Predicted protein Fragment	CAM_CRCL_27481398
359	augustus_masked-8-processed-gene-4.29-mRNA-1	Phatr3_J12267	308031	12267	modified	pti:PHATRDRAFT_12267	hypothetical protein					B7FYW6						CAM_CRCL_33088197	TIGR00628	uracil-DNA glycosylase	other localisation	0.0627	0.0234	0	0.0964			PF03167	Uracil DNA glycosylase superfamily	pti:PHATRDRAFT_12267	hypothetical protein						B7FYW6	KOG2994	Uracil DNA glycosylase	Replication, recombination and repair	INFORMATION STORAGE AND PROCESSING					Phatr12267-8Phatr2	95	Uracil-DNA glycosylase (EC 3.2.2.-)	CAM_CRCL_33088197
360	maker-8-snap-gene-9.239-mRNA-1	Phatr3_J12269	301887	12269	modified	pti:PHATRDRAFT_12269	hypothetical protein; K06125 4-hydroxybenzoate hexaprenyltransferase [EC:2.5.1.-]	K06125	4-hydroxybenzoate hexaprenyltransferase [EC:2.5.1.-]	pti01100||pti00130||pti01110		B7FZA9						CAM_CRCL_33245662	TIGR01474	4-hydroxybenzoate polyprenyl transferase	signal peptide	0.4816	0.0619	0.1201	0	GO:0004659||GO:0016021	prenyltransferase activity||integral component of membrane	PF01040	UbiA prenyltransferase family	pti:PHATRDRAFT_12269	hypothetical protein; K06125 4-hydroxybenzoate hexaprenyltransferase [EC:2.5.1.-]	pti01100||pti00130||pti01110	K06125	4-hydroxybenzoate hexaprenyltransferase [EC:2.5.1.-]	Ubiquinone and other terpenoid-quinone biosynthesis		B7FZA9	KOG1381	Para-hydroxybenzoate-polyprenyl transferase	Coenzyme transport and metabolism	METABOLISM					Phatr12269-8Phatr2	100	Predicted protein Fragment	CAM_CRCL_33245662
361	augustus_masked-8-processed-gene-7.39-mRNA-1	Phatr3_J12280	306030	12280	modified	pti:PHATRDRAFT_12280	hypothetical protein					B7FZ54						CAM_CRCL_31969406			other localisation	0.0604	0.0229	0	0.0959	GO:0008152||GO:0008168||GO:0008610	metabolic process||methyltransferase activity||lipid biosynthetic process	PF02353||PF08241||PF08242||PF12847||PF13489||PF13649||PF13659||PF13847	Mycolic acid cyclopropane synthetase||Methyltransferase domain||Methyltransferase domain||Methyltransferase domain||Methyltransferase domain||Methyltransferase domain||Methyltransferase domain||Methyltransferase domain	pti:PHATRDRAFT_12280	hypothetical protein						B7FZ54	KOG1269	SAM-dependent methyltransferases	Lipid transport and metabolism	METABOLISM					contig_12029_1_2072-NitzIllumina	53		CAM_CRCL_4010381
362				12292	deleted	pti:PHATRDRAFT_12292	hypothetical protein					B7FZL2						CAM_CRCL_36233217	TIGR01023	ribosomal protein L33	no signal peptide or anchor	0.1763	0.0395	0	0	GO:0003735||GO:0005622||GO:0005840||GO:0006412	structural constituent of ribosome||intracellular||ribosome||translation	PF00471	Ribosomal protein L33
363	augustus_masked-8-processed-gene-2.18-mRNA-1	Phatr3_J12294	303911	12294	modified	pti:PHATRDRAFT_12294	hypothetical protein					B7FZN4						CAM_CRCL_31681726			other localisation	0.0674	0.0245	0	0.0901	GO:0016853	isomerase activity	PF00639||PF13616	PPIC-type PPIASE domain||PPIC-type PPIASE domain	pti:PHATRDRAFT_12294	hypothetical protein						B7FZN4	KOG3258	Parvulin-like peptidyl-prolyl cis-trans isomerase	Posttranslational modification, protein turnover, chaperones	CELLULAR PROCESSES AND SIGNALING					Phatr12294-8Phatr2	100	Predicted protein Fragment	CAM_CRCL_31681726
364	augustus_masked-8-processed-gene-6.35-mRNA-1	Phatr3_J12303	308028	12303	modified	pti:PHATRDRAFT_12303	hypothetical protein					B7FZ07						CAM_CRCL_33273258			other localisation	0.1075	0.0318	0	0.1607	GO:0008152||GO:0016491	metabolic process||oxidoreductase activity	PF00106	short chain dehydrogenase	pti:PHATRDRAFT_12303	hypothetical protein						B7FZ07	KOG0725	Reductases with broad range of substrate specificities	General function prediction only	POORLY CHARACTERIZED					Phatr12303-8Phatr2	100	Predicted protein Fragment	CAM_CRCL_33273258
365	augustus_masked-8-processed-gene-7.29-mRNA-1	Phatr3_J12305	306003	12305	modified	pti:PHATRDRAFT_12305	hypothetical protein; K11412 NAD-dependent deacetylase sirtuin 2 [EC:3.5.1.-]	K11412	D-dependent deacetylase sirtuin 2 [EC:3.5.1.-]			B7FZ44						CAM_CRCL_14318561			other localisation	0.1979	0.0425	0	0.1349	GO:0070403	NAD+ binding	PF02146	Sir2 family	pti:PHATRDRAFT_12305	hypothetical protein; K11412 NAD-dependent deacetylase sirtuin 2 [EC:3.5.1.-]		K11412	D-dependent deacetylase sirtuin 2 [EC:3.5.1.-]			B7FZ44	KOG2682	D-dependent histone deacetylases and class I sirtuins (SIR2 family)	Chromatin structure and dynamics	INFORMATION STORAGE AND PROCESSING					Phatr12305-8Phatr2	100	Predicted protein Fragment	CAM_CRCL_14318561
366	maker-8-augustus-gene-3.173-mRNA-1	Phatr3_J12309	310078	12309	modified	pti:PHATRDRAFT_12309	hypothetical protein; K12873 bud site selection protein 31	K12873	bud site selection protein 31	pti03040		B7FYN8						CAM_CRCL_31663815			other localisation	0.0726	0.0253	0	0.0966	GO:0005634	nucleus	PF01125	G10 protein	pti:PHATRDRAFT_12309	hypothetical protein; K12873 bud site selection protein 31	pti03040	K12873	bud site selection protein 31	Spliceosome		B7FYN8	KOG3404	G10 protein/predicted nuclear transcription regulator	Transcription	INFORMATION STORAGE AND PROCESSING					Phatr12309-8Phatr2	100	Predicted protein Fragment	CAM_CRCL_31663815
367	augustus_masked-8-processed-gene-4.46-mRNA-1	Phatr3_EG02305	310129	12310	modified	pti:PHATRDRAFT_12310	hypothetical protein					B7FYV0						CAM_CRCL_6212168			other localisation	0.3059	0.0479	0	0.1451	GO:0003676||GO:0004386||GO:0005524	nucleic acid binding||helicase activity||ATP binding	PF00271	Helicase conserved C-terminal domain	pti:PHATRDRAFT_12310	hypothetical protein						B7FYV0	KOG1001	Helicase-like transcription factor HLTF/DNA helicase RAD5, DEAD-box superfamily	Transcription	INFORMATION STORAGE AND PROCESSING					contig_24976_1_2378-ChaeIllumina	41		CAM_CRCL_4002489
368				12311	deleted	pti:PHATRDRAFT_12311	hypothetical protein					B7FYU9						CAM_CRCL_14504386			other localisation	0.0673	0.0242	0	0.0876	GO:0003676||GO:0003677||GO:0005524	nucleic acid binding||DNA binding||ATP binding	PF00176||PF00270	SNF2 family N-terminal domain||DEAD/DEAH box helicase
369	RICE:10148245	Phatr3_J35625	301942	12312	modified	pti:PHATRDRAFT_12312	hypothetical protein					B7FZL4						CAM_CRCL_31968236			other localisation	0.1885	0.0543	0	0.2707	GO:0003676||GO:0004386||GO:0005524	nucleic acid binding||helicase activity||ATP binding	PF00271	Helicase conserved C-terminal domain	pti:PHATRDRAFT_12312	hypothetical protein						B7FZL4	KOG0336	ATP-dependent RNA helicase	RNA processing and modification	INFORMATION STORAGE AND PROCESSING					Phatr12312-8Phatr2	92	Predicted protein Fragment	CAM_CRCL_31968236
370	augustus_masked-8-processed-gene-5.58-mRNA-1	Phatr3_J12313	308035	12313	modified													CAM_CRCL_32326184			other localisation	0.0681	0.0243	0	0.0936	GO:0004553||GO:0005975	hydrolase activity, hydrolyzing O-glycosyl compounds||carbohydrate metabolic process	PF00933||PF01915	Glycosyl hydrolase family 3 N terminal domain||Glycosyl hydrolase family 3 C-terminal domain																	Phatr12313-8Phatr2	97	Beta-xylosidase	CAM_CRCL_32326184
371	augustus_masked-8-processed-gene-4.27-mRNA-1	Phatr3_J12322	303964	12322	modified	pti:PHATRDRAFT_12322	hypothetical protein					B7FYW1						CAM_CRCL_33200538			other localisation	0.0868	0.0288	0	0.1384			PF01138||PF03725	3\' exoribonuclease family, domain 1||3\' exoribonuclease family, domain 2	pti:PHATRDRAFT_12322	hypothetical protein						B7FYW1	KOG1068	Exosomal 3\'-5\' exoribonuclease complex, subunit Rrp41 and related exoribonucleases	Translation, ribosomal structure and biogenesis	INFORMATION STORAGE AND PROCESSING					Phatr12322-8Phatr2	91	Predicted protein Fragment	CAM_CRCL_33200538
372	augustus_masked-8-processed-gene-5.57-mRNA-1	Phatr3_J12329	311971	12329	modified	pti:PHATRDRAFT_12329	hypothetical protein					B7FZ16						CAM_CRCL_33329369			other localisation	0.1239	0.0345	0	0.1443			PF00535	Glycosyl transferase family 2	pti:PHATRDRAFT_12329	hypothetical protein						B7FZ16									Phatr12329-8Phatr2	81	Predicted protein Fragment	CAM_CRCL_33329369
373	augustus_masked-8-processed-gene-4.40-mRNA-1	Phatr3_J12330	311998	12330	modified													CAM_CRCL_34478281	TIGR00151	2-C-methyl-D-erythritol 2,4-cyclodiphosphate synthase	other localisation	0.1566	0.0379	0	0.1244	GO:0008685||GO:0016114	2-C-methyl-D-erythritol 2,4-cyclodiphosphate synthase activity||terpenoid biosynthetic process	PF02542	YgbB family																	e_gw1.135.77.1-Psemu1_scaffold_135	84		CAM_CRCL_4010474
374	snap_masked-8-processed-gene-9.183-mRNA-1	Phatr3_J12331	303955	12331	modified	pti:PHATRDRAFT_12331	hypothetical protein					B7FZC7						CAM_CRCL_14578013			other localisation	0.1038	0.0313	0	0.1111	GO:0016787	hydrolase activity	PF00149||PF14008	Calcineurin-like phosphoesterase||Iron/zinc purple acid phosphatase-like protein C	pti:PHATRDRAFT_12331	hypothetical protein						B7FZC7	KOG1378	Purple acid phosphatase	Carbohydrate transport and metabolism	METABOLISM					Phatr12331-8Phatr2	100	Predicted protein Fragment	CAM_CRCL_14578013
375	RICE:10148511	Phatr3_J12339	310118	12339	modified	pti:PHATRDRAFT_12339	hypothetical protein; K08866 serine/threonine-protein kinase TTK/MPS1 [EC:2.7.12.1]	K08866	serine/threonine-protein kinase TTK/MPS1 [EC:2.7.12.1]		2.7.12.1	B7FYQ6						CAM_CRCL_4640224			other localisation	0.0716	0.0252	0	0.3207	GO:0004672||GO:0005524||GO:0006468	protein kinase activity||ATP binding||protein phosphorylation	PF00069||PF07714	Protein kinase domain||Protein tyrosine kinase	pti:PHATRDRAFT_12339	hypothetical protein; K08866 serine/threonine-protein kinase TTK/MPS1 [EC:2.7.12.1]		K08866	serine/threonine-protein kinase TTK/MPS1 [EC:2.7.12.1]	Cell cycle || Cell cycle - yeast	2.7.12.1	B7FYQ6	KOG0596	Dual specificity; serine/threonine and tyrosine kinase	Cell cycle control, cell division, chromosome partitioning	CELLULAR PROCESSES AND SIGNALING					Phatr12339-8Phatr2	99	Predicted protein Fragment	CAM_CRCL_4640224
376	maker-bd_19x34-augustus-gene-0.14-mRNA-1	Phatr3_Jdraft1233	304103	1233_bd	kept	pti:PHATRDRAFT_bd1233	hypothetical protein					B7S3T8						CAM_CRCL_4024925			other localisation	0.0621	0.0237	0	0.0966			PF04784	Protein of unknown function, DUF547	pti:PHATRDRAFT_bd1233	hypothetical protein						B7S3T8									Phatrdraft1233-bd_19x34Phatr2_bd	96	Predicted protein	CAM_CRCL_4024925
377	maker-8-snap-gene-3.217-mRNA-1	Phatr3_J12346	305992	12346	modified	pti:PHATRDRAFT_12346	hypothetical protein					B7FYN5			Pt_aureochrome2			CAM_CRCL_4543825			other localisation	0.2306	0.0615	0	0.182			PF04172	LrgB-like family	pti:PHATRDRAFT_12346	hypothetical protein						B7FYN5									Phatr12346-8Phatr2	100	Predicted protein	CAM_CRCL_4543825
378	maker-bd_20x24-augustus-gene-0.16-mRNA-1	Phatr3_Jdraft1234	302064	1234_bd	modified	pti:PHATRDRAFT_bd1234	hypothetical protein					B7S3T9									other localisation	0.0615	0.0233	0	0.0878					pti:PHATRDRAFT_bd1234	hypothetical protein						B7S3T9	KOG0017	FOG: Transposon-encoded proteins with TYA, reverse transcriptase, integrase domains in various combinations	General function prediction only	POORLY CHARACTERIZED					Phatrdraft1234-bd_20x24Phatr2_bd	82	Predicted protein
379	snap_masked-8-processed-gene-2.111-mRNA-1	Phatr3_J12354	308090	12354	modified	pti:PHATRDRAFT_12354	hypothetical protein					B7FZM1						CAM_CRCL_29370			other localisation	0.0867	0.0284	0	0.1261	GO:0003735||GO:0005622||GO:0005840||GO:0006412	structural constituent of ribosome||intracellular||ribosome||translation	PF00542	Ribosomal protein L7/L12 C-terminal domain	pti:PHATRDRAFT_12354	hypothetical protein						B7FZM1	KOG1715	Mitochondrial/chloroplast ribosomal protein L12	Translation, ribosomal structure and biogenesis	INFORMATION STORAGE AND PROCESSING					Phatr12354-8Phatr2	76	Predicted protein Fragment	CAM_CRCL_29370
380	augustus_masked-8-processed-gene-1.13-mRNA-1	Phatr3_J12355	311975	12355	modified	pti:PHATRDRAFT_12355	hypothetical protein					B7FZM4						CAM_CRCL_4002341	TIGR00855	ribosomal protein L7/L12	other localisation	0.0544	0.0222	0	0.09	GO:0003735||GO:0005622||GO:0005840||GO:0006412	structural constituent of ribosome||intracellular||ribosome||translation	PF00542	Ribosomal protein L7/L12 C-terminal domain	pti:PHATRDRAFT_12355	hypothetical protein						B7FZM4	KOG1715	Mitochondrial/chloroplast ribosomal protein L12	Translation, ribosomal structure and biogenesis	INFORMATION STORAGE AND PROCESSING					Phatr12355-8Phatr2	73	Predicted protein	CAM_CRCL_4002341
381	augustus_masked-8-processed-gene-7.59-mRNA-1	Phatr3_J12366	306044	12366	modified	pti:PHATRDRAFT_12366	hypothetical protein					B7FZ63						CAM_CRCL_4109394			other localisation	0.0653	0.0242	0	0.0923	GO:0003676	nucleic acid binding	PF00076||PF13893||PF14259	RNA recognition motif. (a.k.a. RRM, RBD, or RNP domain)||RNA recognition motif. (a.k.a. RRM, RBD, or RNP domain)||RNA recognition motif (a.k.a. RRM, RBD, or RNP domain)	pti:PHATRDRAFT_12366	hypothetical protein						B7FZ63	KOG0118	FOG: RRM domain	General function prediction only	POORLY CHARACTERIZED					Phatr12366-8Phatr2	100	Predicted protein Fragment	CAM_CRCL_4109394
382				12368	deleted	pti:PHATRDRAFT_12368	hypothetical protein					B7FYZ5						CAM_CRCL_31951500			other localisation	0.1926	0.0419	0	0.1055	GO:0003676||GO:0004386||GO:0005524	nucleic acid binding||helicase activity||ATP binding	PF00271	Helicase conserved C-terminal domain
383	maker-8-augustus-gene-7.128-mRNA-1	Phatr3_J12373	308056	12373	modified	pti:PHATRDRAFT_12373	hypothetical protein; K03522 electron transfer flavoprotein alpha subunit	K03522	electron transfer flavoprotein alpha subunit			B7FZ93						CAM_CRCL_33264749			other localisation	0.2018	0.0433	0	0.2713			PF00766||PF01012	Electron transfer flavoprotein FAD-binding domain||Electron transfer flavoprotein domain	pti:PHATRDRAFT_12373	hypothetical protein; K03522 electron transfer flavoprotein alpha subunit		K03522	electron transfer flavoprotein alpha subunit	Nitrogen metabolism		B7FZ93	KOG3954	Electron transfer flavoprotein, alpha subunit	Energy production and conversion	METABOLISM					Phatr12373-8Phatr2	82	Predicted protein Fragment	CAM_CRCL_33264749
384				12375	deleted													CAM_CRCL_32402796			other localisation	0.0815	0.0277	0	0.19	GO:0008152||GO:0016624	metabolic process||oxidoreductase activity, acting on the aldehyde or oxo group of donors, disulfide as acceptor	PF00676	Dehydrogenase E1 component
385	augustus_masked-8-processed-gene-8.11-mRNA-1	Phatr3_J12378	311958	12378	modified	pti:PHATRDRAFT_12378	hypothetical protein; K09529 DnaJ homolog subfamily C member 9	K09529	DnaJ homolog subfamily C member 9			B7FZC0	IISP					CAM_CRCL_33730523			other localisation	0.057	0.0223	0	0.0955			PF00226	DnaJ domain	pti:PHATRDRAFT_12378	hypothetical protein; K09529 DnaJ homolog subfamily C member 9		K09529	DnaJ homolog subfamily C member 9			B7FZC0	KOG0719	Molecular chaperone (DnaJ superfamily)	Posttranslational modification, protein turnover, chaperones	CELLULAR PROCESSES AND SIGNALING					Phatr12378-8Phatr2	100	Predicted protein Fragment	CAM_CRCL_33730523
386	maker-8-snap-gene-5.126-mRNA-1	Phatr3_J12379	301918	12379	modified	pti:PHATRDRAFT_12379	hypothetical protein; K13348 protein Mpv17	K13348	protein Mpv17	pti04146		B7FYY0						CAM_CRCL_4785657			other localisation	0.185	0.0768	0	0.1435	GO:0016021	integral component of membrane	PF04117	Mpv17 / PMP22 family	pti:PHATRDRAFT_12379	hypothetical protein; K13348 protein Mpv17	pti04146	K13348	protein Mpv17	Peroxisome		B7FYY0	KOG1944	Peroxisomal membrane protein MPV17 and related proteins	General function prediction only	POORLY CHARACTERIZED					Phatr12379-8Phatr2	100	Predicted protein Fragment	CAM_CRCL_4785657
387	augustus_masked-8-processed-gene-3.65-mRNA-1	Phatr3_J12384	308057	12384	modified	pti:PHATRDRAFT_12384	hypothetical protein; K05543 tRNA-dihydrouridine synthase 2 [EC:1.-.-.-]	K05543	tRNA-dihydrouridine synthase 2 [EC:1.3.1.91]			B7FYN1						CAM_CRCL_14257017			other localisation	0.2791	0.0488	0	0.2926	GO:0008033||GO:0017150||GO:0050660||GO:0055114	tRNA processing||tRNA dihydrouridine synthase activity||flavin adenine dinucleotide binding||oxidation-reduction process	PF01207	Dihydrouridine synthase (Dus)	pti:PHATRDRAFT_12384	hypothetical protein; K05543 tRNA-dihydrouridine synthase 2 [EC:1.-.-.-]		K05543	tRNA-dihydrouridine synthase 2 [EC:1.3.1.91]			B7FYN1	KOG2334	tRNA-dihydrouridine synthase	Translation, ribosomal structure and biogenesis	INFORMATION STORAGE AND PROCESSING					contig_9557_189_1580-ChaeIllumina	52		CAM_CRCL_4001228
388	augustus_masked-8-processed-gene-9.82-mRNA-1	Phatr3_J12394	301933	12394	kept	pti:PHATRDRAFT_12394	hypothetical protein; K14842 ribosome biogenesis protein NSA2	K14842	ribosome biogenesis protein NSA2			B7FZA5						CAM_CRCL_2515			other localisation	0.0552	0.0223	0	0.1006			PF01201	Ribosomal protein S8e	pti:PHATRDRAFT_12394	hypothetical protein; K14842 ribosome biogenesis protein NSA2		K14842	ribosome biogenesis protein NSA2			B7FZA5	KOG3163	Uncharacterized conserved protein related to ribosomal protein S8E	General function prediction only	POORLY CHARACTERIZED					Phatr12394-8Phatr2	91	Predicted protein	CAM_CRCL_2515
389	augustus_masked-bd_20x24-processed-gene-0.3-mRNA-1	Phatr3_Jdraft1239	302066	1239_bd	kept	pti:PHATRDRAFT_bd1239	hypothetical protein					B7S3U2						CAM_CRCL_32593903	_GAP_||TIGR02167||TIGR02167||TIGR02167	_GAP_||bacterial surface protein 26-residue repeat||bacterial surface protein 26-residue repeat||bacterial surface protein 26-residue repeat	other localisation	0.2207	0.0442	0	0.1874	GO:0004672||GO:0005524||GO:0006468	protein kinase activity||ATP binding||protein phosphorylation	PF00069||PF03382||PF07714	Protein kinase domain||Mycoplasma protein of unknown function, DUF285||Protein tyrosine kinase	pti:PHATRDRAFT_bd1239	hypothetical protein						B7S3U2	KOG0192	Tyrosine kinase specific for activated (GTP-bound) p21cdc42Hs	Signal transduction mechanisms	CELLULAR PROCESSES AND SIGNALING					Phatrdraft1239-bd_20x24Phatr2_bd	94	Predicted protein	CAM_CRCL_32593903
390	maker-8-augustus-gene-6.83-mRNA-1	Phatr3_J12401	301927	12401	modified	pti:PHATRDRAFT_12401	hypothetical protein					B7FZ33						CAM_CRCL_34808607			other localisation	0.111	0.0322	0	0.1094	GO:0008152	metabolic process	PF00310||PF13230||PF13522	Glutamine amidotransferases class-II||Glutamine amidotransferases class-II||Glutamine amidotransferase domain	pti:PHATRDRAFT_12401	hypothetical protein						B7FZ33									Phatr12401-8Phatr2	100	Predicted protein Fragment	CAM_CRCL_34808607
391	augustus_masked-8-processed-gene-8.15-mRNA-1	Phatr3_J12405	310093	12405	kept	pti:PHATRDRAFT_12405	hypothetical protein; K03454 mitochondrial carrier protein, MC family	K15109	solute carrier family 25 (mitochondrial carnitine/acylcarnitine transporter), member 20/29			B7FZC9	MC					CAM_CRCL_32099228			other localisation	0.0745	0.0256	0	0.1396			PF00153	Mitochondrial carrier protein	pti:PHATRDRAFT_12405	hypothetical protein; K03454 mitochondrial carrier protein, MC family		K15109	solute carrier family 25 (mitochondrial carnitine/acylcarnitine transporter), member 20/29			B7FZC9	KOG0758	Mitochondrial carnitine-acylcarnitine carrier protein	Energy production and conversion	METABOLISM					Phatr12405-8Phatr2	97	Predicted protein	CAM_CRCL_32099228
392	maker-bd_21x34-augustus-gene-0.5-mRNA-1	Phatr3_Jdraft1240	310255	1240_bd	modified	pti:PHATRDRAFT_bd1240	hypothetical protein					B7S3U3						CAM_CRCL_14449638			other localisation	0.3561	0.0496	0	0.1758	GO:0015074	DNA integration	PF00665||PF13976	Integrase core domain||GAG-pre-integrase domain	pti:PHATRDRAFT_bd1240	hypothetical protein						B7S3U3	KOG0017	FOG: Transposon-encoded proteins with TYA, reverse transcriptase, integrase domains in various combinations	General function prediction only	POORLY CHARACTERIZED					Phatrdraft1240-bd_21x34Phatr2_bd	93	Predicted protein	CAM_CRCL_14449638
393	augustus_masked-25-processed-gene-3.95-mRNA-1	Phatr3_J1241	303152	1241	modified	pti:PHATRDRAFT_1241	hypothetical protein					B7GCB2						CAM_CRCL_32336789	TIGR01051	DNA topoisomerase I	other localisation	0.0725	0.0249	0	0.1067	GO:0003677||GO:0003916||GO:0006265	DNA binding||DNA topoisomerase activity||DNA topological change	PF01131||PF01751	DNA topoisomerase||Toprim domain	pti:PHATRDRAFT_1241	hypothetical protein						B7GCB2	KOG1956	DNA topoisomerase III alpha	Replication, recombination and repair	INFORMATION STORAGE AND PROCESSING					estExt_fgenesh2_pg.C_70741-Fracy_scaffold_7	51		CAM_CRCL_5109
394	augustus_masked-25-processed-gene-3.95-mRNA-1	Phatr3_J1241	303152	1241	modified	pti:PHATRDRAFT_1241	hypothetical protein					B7GCB2						CAM_CRCL_32336789	TIGR01051	DNA topoisomerase I	other localisation	0.0725	0.0249	0	0.1067	GO:0003677||GO:0003916||GO:0006265	DNA binding||DNA topoisomerase activity||DNA topological change	PF01131||PF01751	DNA topoisomerase||Toprim domain	pti:PHATRDRAFT_1241	hypothetical protein						B7GCB2	KOG1956	DNA topoisomerase III alpha	Replication, recombination and repair	INFORMATION STORAGE AND PROCESSING					estExt_fgenesh2_pg.C_70741-Fracy_scaffold_7	51		CAM_CRCL_5109
395	augustus_masked-8-processed-gene-2.41-mRNA-1	Phatr3_J12411	303949	12411	modified	pti:PHATRDRAFT_12411	hypothetical protein					B7FZL3						CAM_CRCL_32445416			other localisation	0.0536	0.022	0	0.1058	GO:0006457	protein folding	PF00254	FKBP-type peptidyl-prolyl cis-trans isomerase	pti:PHATRDRAFT_12411	hypothetical protein						B7FZL3	KOG0552	FKBP-type peptidyl-prolyl cis-trans isomerase	Posttranslational modification, protein turnover, chaperones	CELLULAR PROCESSES AND SIGNALING					Phatr12411-8Phatr2	100	Predicted protein Fragment	CAM_CRCL_32445416
396	augustus_masked-8-processed-gene-1.20-mRNA-1	Phatr3_J12416	301938	12416	modified	pti:PHATRDRAFT_12416	hypothetical protein					B7FZQ2						CAM_CRCL_9101	TIGR01703	hydroxylamine reductase	other localisation	0.0642	0.0237	0	0.0973	GO:0016491||GO:0055114	oxidoreductase activity||oxidation-reduction process	PF03063	Prismane/CO dehydrogenase family	pti:PHATRDRAFT_12416	hypothetical protein						B7FZQ2									Phatr12416-8Phatr2	100	Predicted protein	CAM_CRCL_9101
397	maker-bd_21x34-snap-gene-0.6-mRNA-1	Phatr3_Jdraft1241	304107	1241_bd	modified	pti:PHATRDRAFT_bd1241	hypothetical protein					B7S3U4									other localisation	0.0945	0.0291	0	0.1629	GO:0003676||GO:0008270	nucleic acid binding||zinc ion binding	PF00098	Zinc knuckle	pti:PHATRDRAFT_bd1241	hypothetical protein						B7S3U4									Phatrdraft1241-bd_21x34Phatr2_bd	96	Predicted protein
398	augustus_masked-8-processed-gene-7.25-mRNA-1	Phatr3_J12420	310127	12420	modified	pti:PHATRDRAFT_12420	hypothetical protein; K01897 long-chain acyl-CoA synthetase [EC:6.2.1.3]	K01897	long-chain acyl-CoA synthetase [EC:6.2.1.3]	pti01100||pti04146||pti00071	6.2.1.3	B7FZ42						CAM_CRCL_32344832			other localisation	0.0762	0.0266	0	0.1132	GO:0003824||GO:0008152	catalytic activity||metabolic process	PF00501	AMP-binding enzyme	pti:PHATRDRAFT_12420	hypothetical protein; K01897 long-chain acyl-CoA synthetase [EC:6.2.1.3]	pti01100||pti04146||pti00071	K01897	long-chain acyl-CoA synthetase [EC:6.2.1.3]	Fatty acid metabolism || PPAR signaling pathway || Peroxisome || Adipocytokine signaling pathway	6.2.1.3	B7FZ42	KOG1256	Long-chain acyl-CoA synthetases (AMP-forming)	Lipid transport and metabolism	METABOLISM					Phatr12420-8Phatr2	92	Predicted protein Fragment	CAM_CRCL_32344832
399	augustus_masked-8-processed-gene-2.54-mRNA-1	Phatr3_J12424	310086	12424	modified	pti:PHATRDRAFT_12424	hypothetical protein					B7FZN2	Pho1	phosphate				CAM_CRCL_14630267			other localisation	0.2381	0.0844	0	0.1621	GO:0016021	integral component of membrane	PF03124	EXS family	tps:THAPSDRAFT_8777	hypothetical protein						B8LC07	KOG1162	Predicted small molecule transporter	Intracellular trafficking, secretion, and vesicular transport	CELLULAR PROCESSES AND SIGNALING					estExt_Genewise1Plus.C_1560073-Psemu1_scaffold_156	59		CAM_CRCL_4005845
400	maker-8-snap-gene-9.262-mRNA-1	Phatr3_J12431	301896	12431	modified	pti:PHATRDRAFT_12431	hypothetical protein; K01115 phospholipase D [EC:3.1.4.4]	K01115	phospholipase D [EC:3.1.4.4]	pti01100||pti00565||pti00564||pti04144	3.1.4.4	B7FZB6						CAM_CRCL_31813927			other localisation	0.1126	0.0319	0	0.1289	GO:0003824||GO:0005515||GO:0008152	catalytic activity||protein binding||metabolic process	PF00168||PF00614||PF12357||PF13091	C2 domain||Phospholipase D Active site motif||Phospholipase D C terminal||PLD-like domain	pti:PHATRDRAFT_12431	hypothetical protein; K01115 phospholipase D [EC:3.1.4.4]	pti01100||pti00565||pti00564||pti04144	K01115	phospholipase D1/2 [EC:3.1.4.4]	Glycerophospholipid metabolism || Ether lipid metabolism || Endocytosis || Fc gamma R-mediated phagocytosis || Glutamatergic synapse || GnRH signaling pathway	3.1.4.4	B7FZB6	KOG1329	Phospholipase D1	Lipid transport and metabolism	METABOLISM					Phatr12431-8Phatr2	99	Predicted protein Fragment	CAM_CRCL_31813927
401	RICE:10148297	Phatr3_J12436	310126	12436	modified	pti:PHATRDRAFT_12436	hypothetical protein; K00939 adenylate kinase [EC:2.7.4.3]	K00939	adenylate kinase [EC:2.7.4.3]	pti01100||pti00230||pti01110	2.7.4.3	B7FZ15						CAM_CRCL_6555341			other localisation	0.0596	0.0231	0	0.1107			PF00406||PF13207||PF13238||PF13671	Adenylate kinase||AAA domain||AAA domain||AAA domain	pti:PHATRDRAFT_12436	hypothetical protein; K00939 adenylate kinase [EC:2.7.4.3]	pti01100||pti00230||pti01110	K00939	adenylate kinase [EC:2.7.4.3]	Purine metabolism	2.7.4.3	B7FZ15	KOG3079	Uridylate kinase/adenylate kinase	Nucleotide transport and metabolism	METABOLISM					Phatr12436-8Phatr2	100	Predicted protein Fragment	CAM_CRCL_6555341
402	augustus_masked-8-processed-gene-7.46-mRNA-1	Phatr3_J12451	311987	12451	modified	pti:PHATRDRAFT_12451	hypothetical protein; K07023 putative hydrolases of HD superfamily	K07023	putative hydrolases of HD superfamily			B7FZ73						CAM_CRCL_31779699			other localisation	0.0959	0.0295	0	0.0982	GO:0008081||GO:0046872	phosphoric diester hydrolase activity||metal ion binding	PF13023	HD domain	pti:PHATRDRAFT_12451	hypothetical protein; K07023 putative hydrolases of HD superfamily		K07023	putative hydrolases of HD superfamily			B7FZ73	KOG3197	Predicted hydrolases of HD superfamily	General function prediction only	POORLY CHARACTERIZED					Phatr12451-8Phatr2	100	Predicted protein Fragment	CAM_CRCL_31779699
403	augustus_masked-8-processed-gene-9.108-mRNA-1	Phatr3_J12452	310108	12452	modified	pti:PHATRDRAFT_12452	ATPase-3A; P3A, P type ATPase; K01535 H+-transporting ATPase [EC:3.6.3.6]	K01535	H+-transporting ATPase [EC:3.6.3.6]	pti00190	3.6.3.6	B7FZC8	P-ATPase	calcium ion				CAM_CRCL_32330977	TIGR01647	plasma-membrane proton-efflux P-type ATPase	other localisation	0.1467	0.1931	0	0.1839	GO:0000166||GO:0046872	nucleotide binding||metal ion binding	PF00122||PF00690||PF00702||PF12710	E1-E2 ATPase||Cation transporter/ATPase, N-terminus||haloacid dehalogenase-like hydrolase||haloacid dehalogenase-like hydrolase	pti:PHATRDRAFT_12452	ATPase-3A; P3A, P type ATPase; K01535 H+-transporting ATPase [EC:3.6.3.6]	pti00190	K01535	H+-transporting ATPase [EC:3.6.3.6]	Oxidative phosphorylation	3.6.3.6	B7FZC8	KOG0205	Plasma membrane H+-transporting ATPase	Inorganic ion transport and metabolism	METABOLISM					contig_28089_302_3397-ChaeIllumina	67		CAM_CRCL_1884
404	snap_masked-8-processed-gene-0.35-mRNA-1	Phatr3_J12456	306000	12456	modified	pti:PHATRDRAFT_12456	Fru5_2; frustulin 5					B7FZJ8						CAM_CRCL_6490041			other localisation	0.0674	0.0245	0	0.107					pti:PHATRDRAFT_12456	Fru5_2; frustulin 5						B7FZJ8	KOG4205	RNA-binding protein musashi/mRNA cleavage and polyadenylation factor I complex, subunit HRP1	RNA processing and modification	INFORMATION STORAGE AND PROCESSING					Phatr12456-8Phatr2	89	Frustulin 5 Fragment	CAM_CRCL_6490041
405	augustus_masked-8-processed-gene-8.16-mRNA-1	Phatr3_J12459	310063	12459	modified	pti:PHATRDRAFT_12459	hypothetical protein					B7FZD1						CAM_CRCL_4009826			other localisation	0.0758	0.0257	0	0.0908	GO:0003824||GO:0006464	catalytic activity||cellular protein modification process	PF03099	Biotin/lipoate A/B protein ligase family	pti:PHATRDRAFT_12459	hypothetical protein						B7FZD1	KOG3159	Lipoate-protein ligase A	Coenzyme transport and metabolism	METABOLISM					contig_12270_1_813-ChaeIllumina	52		CAM_CRCL_4009826
406	maker-bd_23x34-augustus-gene-0.10-mRNA-1	Phatr3_Jdraft1245	308209	1245_bd	modified	pti:PHATRDRAFT_bd1245	hypothetical protein					B7S3U8						CAM_CRCL_27025660			other localisation	0.2023	0.1129	0	0.1508					pti:PHATRDRAFT_bd1245	hypothetical protein						B7S3U8									Phatrdraft1245-bd_23x34Phatr2_bd	99	Predicted protein	CAM_CRCL_27025660
407	augustus_masked-bd_25x34-processed-gene-0.11-mRNA-1	Phatr3_Jdraft1248	300022	1248_bd	modified	pti:PHATRDRAFT_bd1248	hypothetical protein					B7S3V1									signal peptide	0.7897	0.0528	0.2995	0					pti:PHATRDRAFT_bd1248	hypothetical protein						B7S3V1									Phatrdraft1248-bd_25x34Phatr2_bd	100	Predicted protein
408				1249_bd	deleted	pti:PHATRDRAFT_bd1601||pti:PHATRDRAFT_bd1249	hypothetical protein|| hypothetical protein					B7S3S3						CAM_CRCL_26877728			signal peptide	0.743	0.0575	0.2012	0
409	augustus_masked-8-processed-gene-5.39-mRNA-1	Phatr3_J12501	303970	12501	modified	pti:PHATRDRAFT_12501	hypothetical protein; K00858 NAD+ kinase [EC:2.7.1.23]	K00858	D+ kinase [EC:2.7.1.23]	pti01100||pti00760	2.7.1.23	B7FYY7						CAM_CRCL_4431302			other localisation	0.1493	0.037	0	0.154	GO:0003951||GO:0006741||GO:0008152	NAD+ kinase activity||NADP biosynthetic process||metabolic process	PF01513	ATP-NAD kinase	pti:PHATRDRAFT_12501	hypothetical protein; K00858 NAD+ kinase [EC:2.7.1.23]	pti01100||pti00760	K00858	D+ kinase [EC:2.7.1.23]	Nicotinate and nicotinamide metabolism	2.7.1.23	B7FYY7	KOG2178	Predicted sugar kinase	Carbohydrate transport and metabolism	METABOLISM					Phatr12501-8Phatr2	100	Predicted protein Fragment	CAM_CRCL_4431302
410	augustus_masked-8-processed-gene-6.38-mRNA-1	Phatr3_J12510	308025	12510	modified	pti:PHATRDRAFT_12510	hypothetical protein					B7FZ38						CAM_CRCL_31747999			other localisation	0.0848	0.028	0	0.0992	GO:0003824	catalytic activity	PF00481||PF13672	Protein phosphatase 2C||Protein phosphatase 2C	pti:PHATRDRAFT_12510	hypothetical protein						B7FZ38	KOG0698	Serine/threonine protein phosphatase	Signal transduction mechanisms	CELLULAR PROCESSES AND SIGNALING					contig_8004_1_1560-NitzIllumina	64		CAM_CRCL_22418
411	augustus_masked-8-processed-gene-6.37-mRNA-1	Phatr3_J12516	301923	12516	modified	pti:PHATRDRAFT_12516	hypothetical protein; K13127 RING finger protein 113A	K13127	RING finger protein 113A			B7FZ09			Pt_CCCH7_RING62			CAM_CRCL_8299			other localisation	0.0751	0.0258	0	0.1307	GO:0005515||GO:0008270||GO:0046872	protein binding||zinc ion binding||metal ion binding	PF00097||PF00642||PF13445||PF13639||PF13920||PF13923||PF14634||PF15227	Zinc finger, C3HC4 type (RING finger)||Zinc finger C-x8-C-x5-C-x3-H type (and similar)||RING-type zinc-finger||Ring finger domain||Zinc finger, C3HC4 type (RING finger)||Zinc finger, C3HC4 type (RING finger)||zinc-RING finger domain||zinc finger of C3HC4-type, RING	pti:PHATRDRAFT_12516	hypothetical protein; K13127 RING finger protein 113A		K13127	RING finger protein 113A			B7FZ09	KOG1813	Predicted E3 ubiquitin ligase	Posttranslational modification, protein turnover, chaperones	CELLULAR PROCESSES AND SIGNALING					Phatr12516-8Phatr2	83	Predicted protein Fragment	CAM_CRCL_8299
412	RICE:10151487	Phatr3_Jdraft1216	310250	1251_bd	kept	pti:PHATRDRAFT_bd1251||pti:PHATRDRAFT_bd1216	hypothetical protein|| hypothetical protein					B7S3S5						CAM_CRCL_21562			signal peptide	0.6388	0.0597	0.0318	0	GO:0003677||GO:0003700||GO:0006352||GO:0006355||GO:0016987	DNA binding||sequence-specific DNA binding transcription factor activity||DNA-templated transcription, initiation||regulation of transcription, DNA-templated||sigma factor activity	PF04539	Sigma-70 region 3	pti:PHATRDRAFT_bd1251 || pti:PHATRDRAFT_bd1216	hypothetical protein || hypothetical protein						B7S3S5									Phatrdraft1216-bd_18x34Phatr2_bd||Phatrdraft1251-bd_25x34Phatr2_bd	100	Predicted protein	CAM_CRCL_21562
413	augustus_masked-8-processed-gene-2.56-mRNA-1	Phatr3_J12520	303978	12520	modified	pti:PHATRDRAFT_12520	hypothetical protein; K08142 MFS transporter, SP family, solute carrier family 2 (facilitated glucose transporter), member 3	K08142	MFS transporter, SP family, solute carrier family 2 (facilitated glucose transporter), member 3			B7FZR4	MFS	multidrug efflux				CAM_CRCL_26997722	TIGR00879	MFS transporter, sugar porter (SP) family	signal peptide	0.6798	0.0972	0.0632	0	GO:0016021||GO:0022857||GO:0055085	integral component of membrane||transmembrane transporter activity||transmembrane transport	PF00083||PF07690	Sugar (and other) transporter||Major Facilitator Superfamily	pti:PHATRDRAFT_12520	hypothetical protein; K08142 MFS transporter, SP family, solute carrier family 2 (facilitated glucose transporter), member 3		K08142	MFS transporter, SP family, solute carrier family 2 (facilitated glucose transporter), member 3			B7FZR4	KOG0569	Permease of the major facilitator superfamily	Carbohydrate transport and metabolism	METABOLISM					Phatr12520-8Phatr2	95	Predicted protein Fragment	CAM_CRCL_26997722
414				12523	deleted	pti:PHATRDRAFT_12523	hypothetical protein					B7FZR2	MC					CAM_CRCL_32099228			other localisation	0.21	0.0431	0	0.1449			PF00153	Mitochondrial carrier protein
415				1252_bd	deleted	pti:PHATRDRAFT_bd1603||pti:PHATRDRAFT_bd1252	hypothetical protein|| hypothetical protein					B7S3S6						CAM_CRCL_16958			other localisation	0.1027	0.1416	0	0.1764			PF13472	GDSL-like Lipase/Acylhydrolase family
416	augustus_masked-8-processed-gene-5.49-mRNA-1	Phatr3_J12533	311976	12533	modified	pti:PHATRDRAFT_12533	hypothetical protein; K01823 isopentenyl-diphosphate delta-isomerase [EC:5.3.3.2]	K01823	isopentenyl-diphosphate delta-isomerase [EC:5.3.3.2]	pti01100||pti00900||pti01110	5.3.3.2	B7FZ04						CAM_CRCL_31794216	TIGR02150	isopentenyl-diphosphate delta-isomerase	other localisation	0.0573	0.0223	0	0.0881	GO:0016787	hydrolase activity	PF00293	NUDIX domain	pti:PHATRDRAFT_12533	hypothetical protein; K01823 isopentenyl-diphosphate delta-isomerase [EC:5.3.3.2]	pti01100||pti00900||pti01110	K01823	isopentenyl-diphosphate delta-isomerase [EC:5.3.3.2]	Terpenoid backbone biosynthesis	5.3.3.2	B7FZ04	KOG0142	Isopentenyl pyrophosphate:dimethylallyl pyrophosphate isomerase	Secondary metabolites biosynthesis, transport and catabolism	METABOLISM					Phatr12533-8Phatr2	94	Predicted protein Fragment	CAM_CRCL_31794216
417	maker-8-snap-gene-2.132-mRNA-1	Phatr3_J12535	310072	12535	modified	pti:PHATRDRAFT_12535	hypothetical protein					B7FZL0						CAM_CRCL_12858			signal peptide	0.7335	0.1132	0	0			PF06842	Protein of unknown function (DUF1242)	pti:PHATRDRAFT_12535	hypothetical protein						B7FZL0	KOG3808	Uncharacterized conserved protein	Function unknown	POORLY CHARACTERIZED					Phatr12535-8Phatr2	100	Predicted protein	CAM_CRCL_12858
418	augustus_masked-8-processed-gene-7.53-mRNA-1	Phatr3_J12538	311945	12538	modified													CAM_CRCL_4073222			other localisation	0.0592	0.0227	0	0.0885	GO:0000151||GO:0004842||GO:0016567	ubiquitin ligase complex||ubiquitin-protein ligase activity||protein ubiquitination	PF04564	U-box domain	tps:THAPSDRAFT_28710	hypothetical protein; K10597 ubiquitin conjugation factor E4 B [EC:6.3.2.19]	tps04120||tps04141	K10597	ubiquitin conjugation factor E4 B [EC:6.3.2.19]	Ubiquitin mediated proteolysis || Protein processing in endoplasmic reticulum	6.3.2.19	B8C686	KOG2042	Ubiquitin fusion degradation protein-2	Posttranslational modification, protein turnover, chaperones	CELLULAR PROCESSES AND SIGNALING					estExt_fgenesh1_pm.C_700013-Psemu1_scaffold_70	58		CAM_CRCL_4012375
419	augustus_masked-8-processed-gene-3.64-mRNA-1	Phatr3_J12544	303914	12544	modified	pti:PHATRDRAFT_12544	hypothetical protein					B7FYR6						CAM_CRCL_24947			other localisation	0.092	0.029	0	0.1238	GO:0016491||GO:0016706||GO:0055114	oxidoreductase activity||oxidoreductase activity, acting on paired donors, with incorporation or reduction of molecular oxygen, 2-oxoglutarate as one donor, and incorporation of one atom each of oxygen into both donors||oxidation-reduction process	PF03171	2OG-Fe(II) oxygenase superfamily	pti:PHATRDRAFT_12544	hypothetical protein						B7FYR6									Phatr12544-8Phatr2	100	Predicted protein Fragment	CAM_CRCL_24947
420	maker-9-snap-gene-5.314-mRNA-1	Phatr3_J12550	302004	12550	modified	pti:PHATRDRAFT_12550	hypothetical protein					B7G0C5						CAM_CRCL_26816270			other localisation	0.0757	0.0258	0	0.1189	GO:0005515	protein binding	PF00560||PF12799||PF13504||PF13516||PF13855	Leucine Rich Repeat||Leucine Rich repeats (2 copies)||Leucine rich repeat||Leucine Rich repeat||Leucine rich repeat	pti:PHATRDRAFT_12550	hypothetical protein						B7G0C5	KOG0619	FOG: Leucine rich repeat	General function prediction only	POORLY CHARACTERIZED					Phatr12550-9Phatr2	95	Predicted protein Fragment	CAM_CRCL_26816270
421				12562	deleted	pti:PHATRDRAFT_12562	hypothetical protein; K10592 E3 ubiquitin-protein ligase HUWE1 [EC:6.3.2.19]	K10592	E3 ubiquitin-protein ligase HUWE1 [EC:6.3.2.19]	pti04120	6.3.2.19	B7G081						CAM_CRCL_14550826			other localisation	0.0626	0.0234	0	0.162	GO:0004842	ubiquitin-protein ligase activity	PF00632	HECT-domain (ubiquitin-transferase)
422	augustus_masked-9-processed-gene-5.120-mRNA-1	Phatr3_J12572	308101	12572	modified													CAM_CRCL_27897658			other localisation	0.1827	0.2713	0	0.1943			PF04511	Der1-like family									KOG0858	Predicted membrane protein	Function unknown	POORLY CHARACTERIZED					Phatr12572-9Phatr2	100	Predicted protein	CAM_CRCL_27897658
423	augustus_masked-9-processed-gene-6.24-mRNA-1	Phatr3_J12577	306070	12577	modified	pti:PHATRDRAFT_12577	hypothetical protein					B7G0G2						CAM_CRCL_14642881			other localisation	0.073	0.0255	0	0.1084	GO:0003824	catalytic activity	PF00481||PF07228	Protein phosphatase 2C||Stage II sporulation protein E (SpoIIE)	pti:PHATRDRAFT_12577	hypothetical protein						B7G0G2	KOG0698	Serine/threonine protein phosphatase	Signal transduction mechanisms	CELLULAR PROCESSES AND SIGNALING					Phatr12577-9Phatr2	100	Predicted protein Fragment	CAM_CRCL_14642881
424	augustus_masked-9-processed-gene-8.17-mRNA-1	Phatr3_J12578	304043	12578	modified	pti:PHATRDRAFT_12578	hypothetical protein; K12160 small ubiquitin-related modifier	K12160	small ubiquitin-related modifier	pti03013		B7G0Q9						CAM_CRCL_4245196			other localisation	0.0716	0.0253	0	0.2754			PF11976	Ubiquitin-2 like Rad60 SUMO-like	pti:PHATRDRAFT_12578	hypothetical protein; K12160 small ubiquitin-related modifier	pti03013	K12160	small ubiquitin-related modifier	RNA transport		B7G0Q9	KOG1769	Ubiquitin-like proteins	Posttranslational modification, protein turnover, chaperones	CELLULAR PROCESSES AND SIGNALING					Phatr12578-9Phatr2	100	Predicted protein Fragment	CAM_CRCL_4245196
425	augustus_masked-9-processed-gene-7.80-mRNA-1	Phatr3_J12583	301985	12583	modified	pti:PHATRDRAFT_12583	SOD1; precursor of mutase superoxide dismutase [Fe/Mn]; K04564 superoxide dismutase, Fe-Mn family [EC:1.15.1.1]	K04564	superoxide dismutase, Fe-Mn family [EC:1.15.1.1]	pti04146	1.15.1.1	B7G0L6						CAM_CRCL_32869116			other localisation	0.0863	0.0277	0	0.1111	GO:0004784||GO:0006801||GO:0046872||GO:0055114	superoxide dismutase activity||superoxide metabolic process||metal ion binding||oxidation-reduction process	PF00081||PF02777	Iron/manganese superoxide dismutases, alpha-hairpin domain||Iron/manganese superoxide dismutases, C-terminal domain	pti:PHATRDRAFT_12583	SOD1; precursor of mutase superoxide dismutase [Fe/Mn]; K04564 superoxide dismutase, Fe-Mn family [EC:1.15.1.1]	pti04146	K04564	superoxide dismutase, Fe-Mn family [EC:1.15.1.1]	Peroxisome || Huntington\'s disease	1.15.1.1	B7G0L6	KOG0876	Manganese superoxide dismutase	Inorganic ion transport and metabolism	METABOLISM					Phatr12583-9Phatr2	100	Superoxide dismutase Fragment (EC 1.15.1.1)	CAM_CRCL_32869116
426	augustus_masked-9-processed-gene-7.79-mRNA-1	Phatr3_J12586	306106	12586	modified	pti:PHATRDRAFT_12586	hypothetical protein					B7G0C6						CAM_CRCL_33220338			other localisation	0.0726	0.025	0	0.1028	GO:0001522||GO:0003723||GO:0009451||GO:0009982	pseudouridine synthesis||RNA binding||RNA modification||pseudouridine synthase activity	PF00849	RNA pseudouridylate synthase	pti:PHATRDRAFT_12586	hypothetical protein						B7G0C6	KOG1919	RNA pseudouridylate synthases	RNA processing and modification	INFORMATION STORAGE AND PROCESSING					Phatr12586-9Phatr2	100	Predicted protein Fragment	CAM_CRCL_33220338
427	augustus_masked-9-processed-gene-4.29-mRNA-1	Phatr3_J12587	301976	12587	modified	pti:PHATRDRAFT_12587	hypothetical protein					B7G093						CAM_CRCL_9944			other localisation	0.0754	0.0256	0	0.1754	GO:0016021	integral component of membrane	PF02990	Endomembrane protein 70	pti:PHATRDRAFT_12587	hypothetical protein						B7G093	KOG1278	Endosomal membrane proteins, EMP70	Intracellular trafficking, secretion, and vesicular transport	CELLULAR PROCESSES AND SIGNALING					Phatr12587-9Phatr2	100	Predicted protein Fragment	CAM_CRCL_9944
428	snap_masked-9-processed-gene-9.77-mRNA-1	Phatr3_J12588	304048	12588	modified	pti:PHATRDRAFT_12588	hypothetical protein; K00510 heme oxygenase [EC:1.14.99.3]	K00510	heme oxygenase [EC:1.14.99.3]	pti00860	1.14.99.3	B7G0T4						CAM_CRCL_33740191			other localisation	0.0655	0.024	0	0.1061	GO:0004392||GO:0006788||GO:0055114	heme oxygenase (decyclizing) activity||heme oxidation||oxidation-reduction process	PF01126	Heme oxygenase	pti:PHATRDRAFT_12588	hypothetical protein; K00510 heme oxygenase [EC:1.14.99.3]	pti00860	K00510	heme oxygenase [EC:1.14.99.3]	Porphyrin and chlorophyll metabolism || Mineral absorption	1.14.99.3	B7G0T4	KOG4480	Heme oxygenase	Inorganic ion transport and metabolism	METABOLISM					Phatr12588-9Phatr2	100	Predicted protein Fragment	CAM_CRCL_33740191
429	augustus_masked-9-processed-gene-5.110-mRNA-1	Phatr3_J12589	304070	12589	modified	pti:PHATRDRAFT_12589	hypothetical protein; K00859 dephospho-CoA kinase [EC:2.7.1.24]	K00859	dephospho-CoA kinase [EC:2.7.1.24]	pti01100||pti00770	2.7.1.24	B7G001						CAM_CRCL_33511113	TIGR00152	dephospho-CoA kinase	other localisation	0.1588	0.0396	0	0.1394	GO:0004140||GO:0005524||GO:0015937	dephospho-CoA kinase activity||ATP binding||coenzyme A biosynthetic process	PF01121	Dephospho-CoA kinase	pti:PHATRDRAFT_12589	hypothetical protein; K00859 dephospho-CoA kinase [EC:2.7.1.24]	pti01100||pti00770	K00859	dephospho-CoA kinase [EC:2.7.1.24]	Pantothenate and CoA biosynthesis	2.7.1.24	B7G001	KOG3220	Similar to bacterial dephospho-CoA kinase	Coenzyme transport and metabolism	METABOLISM					Phatr12589-9Phatr2	100	Predicted protein Fragment	CAM_CRCL_33511113
430	augustus_masked-9-processed-gene-5.95-mRNA-1	Phatr3_J12595	312068	12595	modified	pti:PHATRDRAFT_12595	hypothetical protein; K01265 methionyl aminopeptidase [EC:3.4.11.18]	K01265	methionyl aminopeptidase [EC:3.4.11.18]		3.4.11.18	B7FZY9						CAM_CRCL_33423437	_GAP_||TIGR00500	_GAP_||methionine aminopeptidase, type I	other localisation	0.0825	0.0276	0	0.1196			PF00557	Metallopeptidase family M24	pti:PHATRDRAFT_12595	hypothetical protein; K01265 methionyl aminopeptidase [EC:3.4.11.18]		K01265	methionyl aminopeptidase [EC:3.4.11.18]		3.4.11.18	B7FZY9	KOG2738	Putative methionine aminopeptidase	Posttranslational modification, protein turnover, chaperones	CELLULAR PROCESSES AND SIGNALING					contig_9344_1_1305-NitzIllumina	74		CAM_CRCL_4002444
431				1259_bd	deleted	pti:PHATRDRAFT_bd1610||pti:PHATRDRAFT_bd1259	hypothetical protein|| hypothetical protein					B7S3T1						CAM_CRCL_31700450			other localisation	0.0827	0.0266	0	0.0919
432	augustus_masked-9-processed-gene-5.68-mRNA-1	Phatr3_J12605	304013	12605	modified	pti:PHATRDRAFT_12605	hypothetical protein					B7FZX9						CAM_CRCL_32339745			other localisation	0.0638	0.0237	0	0.1276	GO:0003676||GO:0003677||GO:0004386||GO:0005524||GO:0016787	nucleic acid binding||DNA binding||helicase activity||ATP binding||hydrolase activity	PF00271||PF04851||PF12344||PF13245	Helicase conserved C-terminal domain||Type III restriction enzyme, res subunit||Ultra-violet resistance protein B||Part of AAA domain	pti:PHATRDRAFT_12605	hypothetical protein						B7FZX9	KOG0341	DEAD-box protein abstrakt	RNA processing and modification	INFORMATION STORAGE AND PROCESSING					Phatr12605-9Phatr2	98	Predicted protein Fragment	CAM_CRCL_32339745
433	augustus_masked-9-processed-gene-3.41-mRNA-1	Phatr3_J12612	312051	12612	modified	pti:PHATRDRAFT_12612	hypothetical protein					B7G026						CAM_CRCL_31882160			other localisation	0.1472	0.0372	0	0.1148	GO:0008152	metabolic process	PF00310||PF13230	Glutamine amidotransferases class-II||Glutamine amidotransferases class-II									KOG1268	Glucosamine 6-phosphate synthetases, contain amidotransferase and phosphosugar isomerase domains	Cell wall/membrane/envelope biogenesis	CELLULAR PROCESSES AND SIGNALING					contig_25311_1_1190-ChaeIllumina	54		CAM_CRCL_30053
434	augustus_masked-9-processed-gene-6.29-mRNA-1	Phatr3_J12614	308149	12614	modified	pti:PHATRDRAFT_12614	hypothetical protein; K03115 casein kinase II subunit beta	K03115	casein kinase II subunit beta	pti03008		B7G0I0						CAM_CRCL_31973687			other localisation	0.1234	0.0338	0	0.1347	GO:0005956||GO:0019887	protein kinase CK2 complex||protein kinase regulator activity	PF01214	Casein kinase II regulatory subunit	pti:PHATRDRAFT_12614	hypothetical protein; K03115 casein kinase II subunit beta	pti03008	K03115	casein kinase II subunit beta	Ribosome biogenesis in eukaryotes || NF-kappa B signaling pathway || Wnt signaling pathway || Adherens junction || Tight junction || Circadian rhythm - plant || Measles || Herpes simplex infection || Epstein-Barr virus infection		B7G0I0	KOG3092	Casein kinase II, beta subunit	Signal transduction mechanisms	CELLULAR PROCESSES AND SIGNALING					Phatr12614-9Phatr2	100	Predicted protein Fragment	CAM_CRCL_31973687
435	augustus_masked-9-processed-gene-7.95-mRNA-1	Phatr3_J12620	312070	12620	modified	pti:PHATRDRAFT_12620	hypothetical protein; K06027 vesicle-fusing ATPase [EC:3.6.4.6]	K06027	vesicle-fusing ATPase [EC:3.6.4.6]		3.6.4.6	B7G0L9						CAM_CRCL_14137875			other localisation	0.098	0.0269	0	0.0997	GO:0003678||GO:0005524||GO:0006281||GO:0006310||GO:0009378||GO:0016301||GO:0016887	DNA helicase activity||ATP binding||DNA repair||DNA recombination||four-way junction helicase activity||kinase activity||ATPase activity	PF00004||PF05496||PF06068||PF06414||PF07728||PF13173||PF13191||PF13207||PF13245||PF13401	ATPase family associated with various cellular activities (AAA)||Holliday junction DNA helicase ruvB N-terminus||TIP49 C-terminus||Zeta toxin||AAA domain (dynein-related subfamily)||AAA domain||AAA ATPase domain||AAA domain||Part of AAA domain||AAA domain	pti:PHATRDRAFT_12620	hypothetical protein; K06027 vesicle-fusing ATPase [EC:3.6.4.6]		K06027	vesicle-fusing ATPase [EC:3.6.4.6]	Synaptic vesicle cycle || GABAergic synapse || Vasopressin-regulated water reabsorption	3.6.4.6	B7G0L9	KOG0741	AAA+-type ATPase	Posttranslational modification, protein turnover, chaperones	CELLULAR PROCESSES AND SIGNALING					contig_7977_1198_3613-NitzIllumina	73		CAM_CRCL_2253
436	maker-9-snap-gene-0.93-mRNA-1	Phatr3_J12641	304037	12641	modified	pti:PHATRDRAFT_12641	hypothetical protein					B7FZU4						CAM_CRCL_32692832			other localisation	0.0732	0.0251	0	0.1169	GO:0003824	catalytic activity	PF00481	Protein phosphatase 2C	pti:PHATRDRAFT_12641	hypothetical protein						B7FZU4	KOG0698	Serine/threonine protein phosphatase	Signal transduction mechanisms	CELLULAR PROCESSES AND SIGNALING					Phatr12641-9Phatr2	99	Predicted protein	CAM_CRCL_32692832
437	maker-9-snap-gene-9.149-mRNA-1	Phatr3_J12642	304059	12642	modified	pti:PHATRDRAFT_12642	ODC2; ornithine decarboxylase 2; K01581 ornithine decarboxylase [EC:4.1.1.17]	K01581	ornithine decarboxylase [EC:4.1.1.17]	pti01100||pti00330||pti00480||pti01110	4.1.1.17	B7G0U7						CAM_CRCL_4063881			other localisation	0.0857	0.0289	0	0.1962	GO:0003824	catalytic activity	PF00278||PF02784	Pyridoxal-dependent decarboxylase, C-terminal sheet domain||Pyridoxal-dependent decarboxylase, pyridoxal binding domain	pti:PHATRDRAFT_12642	ODC2; ornithine decarboxylase 2; K01581 ornithine decarboxylase [EC:4.1.1.17]	pti01100||pti00330||pti00480||pti01110	K01581	ornithine decarboxylase [EC:4.1.1.17]	Arginine and proline metabolism || Glutathione metabolism	4.1.1.17	B7G0U7	KOG0622	Ornithine decarboxylase	Amino acid transport and metabolism	METABOLISM					contig_14667_110_2212-NitzIllumina	65		CAM_CRCL_6801
438	augustus_masked-9-processed-gene-5.84-mRNA-1	Phatr3_J12645	306121	12645	modified	pti:PHATRDRAFT_12645	hypothetical protein; K10773 endonuclease III [EC:4.2.99.18]	K10773	endonuclease III [EC:4.2.99.18]	pti03410	4.2.99.18	B7G0D2						CAM_CRCL_4379654			other localisation	0.0734	0.026	0	0.0872	GO:0006284	base-excision repair	PF00730	HhH-GPD superfamily base excision DNA repair protein	pti:PHATRDRAFT_12645	hypothetical protein; K10773 endonuclease III [EC:4.2.99.18]	pti03410	K10773	endonuclease III [EC:4.2.99.18]	Base excision repair	4.2.99.18	B7G0D2	KOG1921	Endonuclease III	Replication, recombination and repair	INFORMATION STORAGE AND PROCESSING					Phatr12645-9Phatr2	100	Predicted protein Fragment	CAM_CRCL_4379654
439				12655	deleted	pti:PHATRDRAFT_12655	hypothetical protein; K04739 cAMP-dependent protein kinase regulator	K04739	cAMP-dependent protein kinase regulator			B7G0P9						CAM_CRCL_14642881			other localisation	0.057	0.0223	0	0.0953			PF00027	Cyclic nucleotide-binding domain
440	maker-bd_26x34-augustus-gene-0.30-mRNA-1	Phatr3_Jdraft1265	302071	1265_bd	kept	pti:PHATRDRAFT_bd1265	hypothetical protein					B7S3W5	P-ATPase					CAM_CRCL_32989003			other localisation	0.1448	0.2294	0	0.156	GO:0004114||GO:0007165||GO:0009190||GO:0016849||GO:0035556	3',5'-cyclic-nucleotide phosphodiesterase activity||signal transduction||cyclic nucleotide biosynthetic process||phosphorus-oxygen lyase activity||intracellular signal transduction	PF00211||PF00233	Adenylate and Guanylate cyclase catalytic domain||3\'5\'-cyclic nucleotide phosphodiesterase	pti:PHATRDRAFT_bd1265	hypothetical protein						B7S3W5	KOG1023	Natriuretic peptide receptor, guanylate cyclase	Signal transduction mechanisms	CELLULAR PROCESSES AND SIGNALING					Phatrdraft1265-bd_26x34Phatr2_bd	97	Predicted protein	CAM_CRCL_32989003
441	maker-9-snap-gene-2.99-mRNA-1	Phatr3_J12662	310176	12662	modified	pti:PHATRDRAFT_12662	hypothetical protein					B7FZX6						CAM_CRCL_4036408			other localisation	0.0508	0.0214	0	0.0993					pti:PHATRDRAFT_12662	hypothetical protein						B7FZX6	KOG3581	Creatine kinases	Energy production and conversion	METABOLISM					Phatr12662-9Phatr2	100	Predicted protein	CAM_CRCL_4036408
442	snap_masked-9-processed-gene-4.37-mRNA-1	Phatr3_J12663	308155	12663	modified	pti:PHATRDRAFT_12663	GLXI; lactyolglutathione lyase (EC:4.4.1.5); K01759 lactoylglutathione lyase [EC:4.4.1.5]	K01759	lactoylglutathione lyase [EC:4.4.1.5]	pti00620	4.4.1.5	B7G085						CAM_CRCL_34671133			other localisation	0.1185	0.0336	0	0.0956			PF00903||PF12681||PF13669	Glyoxalase/Bleomycin resistance protein/Dioxygenase superfamily||Glyoxalase-like domain||Glyoxalase/Bleomycin resistance protein/Dioxygenase superfamily	pti:PHATRDRAFT_12663	GLXI; lactyolglutathione lyase (EC:4.4.1.5); K01759 lactoylglutathione lyase [EC:4.4.1.5]	pti00620	K01759	lactoylglutathione lyase [EC:4.4.1.5]	Pyruvate metabolism || MAPK signaling pathway - yeast	4.4.1.5	B7G085	KOG2944	Glyoxalase	Carbohydrate transport and metabolism	METABOLISM					Phatr12663-9Phatr2	95	Lactyolglutathione lyase Fragment (EC 4.4.1.5)	CAM_CRCL_34671133
443				12668	deleted	pti:PHATRDRAFT_12668	hypothetical protein					B7G0B9						CAM_CRCL_33824287			other localisation	0.0619	0.0232	0	0.1336	GO:0005975||GO:0016857	carbohydrate metabolic process||racemase and epimerase activity, acting on carbohydrates and derivatives	PF00834	Ribulose-phosphate 3 epimerase family
444	augustus_masked-9-processed-gene-8.20-mRNA-1	Phatr3_J12674	304060	12674	modified	pti:PHATRDRAFT_12674	hypothetical protein					B7G0R8						CAM_CRCL_29233744			other localisation	0.0566	0.0229	0	0.1016			PF00505||PF09011	HMG (high mobility group) box||HMG-box domain	pti:PHATRDRAFT_12674	hypothetical protein						B7G0R8	KOG0381	HMG box-containing protein	General function prediction only	POORLY CHARACTERIZED					contig_7859_881_1870-NitzIllumina	83		CAM_CRCL_2617
445	augustus_masked-9-processed-gene-5.133-mRNA-1	Phatr3_J12679	306075	12679	modified	pti:PHATRDRAFT_12679	hypothetical protein; K14846 ribosome production factor 1	K14846	ribosome production factor 1			B7FZV9						CAM_CRCL_12401			other localisation	0.0523	0.0222	0	0.1043			PF04427	Brix domain	pti:PHATRDRAFT_12679	hypothetical protein; K14846 ribosome production factor 1		K14846	ribosome production factor 1			B7FZV9	KOG2780	Ribosome biogenesis protein RPF1, contains IMP4 domain	RNA processing and modification	INFORMATION STORAGE AND PROCESSING					contig_8452_1_1199-NitzIllumina	67		CAM_CRCL_12401
446	augustus_masked-9-processed-gene-6.18-mRNA-1	Phatr3_J12713	301994	12713	modified													CAM_CRCL_31787190			other localisation	0.0582	0.023	0	0.1416	GO:0016209||GO:0016491||GO:0055114	antioxidant activity||oxidoreductase activity||oxidation-reduction process	PF00578||PF08534	AhpC/TSA family||Redoxin									KOG0855	Alkyl hydroperoxide reductase, thiol specific antioxidant and related enzymes	Posttranslational modification, protein turnover, chaperones	CELLULAR PROCESSES AND SIGNALING					Phatr12713-9Phatr2	100	Predicted protein	CAM_CRCL_31787190
447	augustus_masked-9-processed-gene-6.33-mRNA-1	Phatr3_J12729	312069	12729	modified	pti:PHATRDRAFT_12729	hypothetical protein					B7G0I3						CAM_CRCL_4020701			other localisation	0.2312	0.1266	0	0.1763			PF06417	Protein of unknown function (DUF1077)	pti:PHATRDRAFT_12729	hypothetical protein						B7G0I3	KOG3318	Predicted membrane protein	Function unknown	POORLY CHARACTERIZED					contig_14545_1_769-NitzIllumina	56		CAM_CRCL_4020701
448	augustus_masked-9-processed-gene-7.76-mRNA-1	Phatr3_J12731	308159	12731	kept	pti:PHATRDRAFT_12731	hypothetical protein; K02735 20S proteasome subunit beta 3 [EC:3.4.25.1]	K02735	20S proteasome subunit beta 3 [EC:3.4.25.1]	pti03050	3.4.25.1	B7G0C8						CAM_CRCL_33529963			other localisation	0.1155	0.034	0	0.1975	GO:0004298||GO:0005839||GO:0051603	threonine-type endopeptidase activity||proteasome core complex||proteolysis involved in cellular protein catabolic process	PF00227	Proteasome subunit	pti:PHATRDRAFT_12731	hypothetical protein; K02735 20S proteasome subunit beta 3 [EC:3.4.25.1]	pti03050	K02735	20S proteasome subunit beta 3 [EC:3.4.25.1]	Proteasome	3.4.25.1	B7G0C8	KOG0180	20S proteasome, regulatory subunit beta type PSMB3/PUP3	Posttranslational modification, protein turnover, chaperones	CELLULAR PROCESSES AND SIGNALING					Phatr12731-9Phatr2	100	Predicted protein	CAM_CRCL_33529963
449	augustus_masked-9-processed-gene-3.29-mRNA-1	Phatr3_J12732	304031	12732	modified	pti:PHATRDRAFT_12732	hypothetical protein; K00939 adenylate kinase [EC:2.7.4.3]	K00939	adenylate kinase [EC:2.7.4.3]	pti01100||pti00230||pti01110	2.7.4.3	B7G015						CAM_CRCL_33515103	TIGR01351	adenylate kinases	other localisation	0.0535	0.0215	0	0.1218	GO:0004017	adenylate kinase activity	PF00406||PF05191	Adenylate kinase||Adenylate kinase, active site lid	pti:PHATRDRAFT_12732	hypothetical protein; K00939 adenylate kinase [EC:2.7.4.3]	pti01100||pti00230||pti01110	K00939	adenylate kinase [EC:2.7.4.3]	Purine metabolism	2.7.4.3	B7G015	KOG3078	Adenylate kinase	Nucleotide transport and metabolism	METABOLISM					Phatr12732-9Phatr2	87	Predicted protein Fragment	CAM_CRCL_33515103
450	augustus_masked-9-processed-gene-8.14-mRNA-1	Phatr3_J12737	308130	12737	modified	pti:PHATRDRAFT_12737	hypothetical protein					B7G0Q6			Pt_CSF3			CAM_CRCL_4085175			other localisation	0.0757	0.0269	0	0.181	GO:0003677||GO:0006355	DNA binding||regulation of transcription, DNA-templated	PF00313||PF08206	\'Cold-shock\' DNA-binding domain||Ribonuclease B OB domain	pti:PHATRDRAFT_12737	hypothetical protein						B7G0Q6	KOG3070	Predicted RNA-binding protein containing PIN domain and invovled in translation or RNA processing	Translation, ribosomal structure and biogenesis	INFORMATION STORAGE AND PROCESSING					Phatr12737-9Phatr2	100	Predicted protein Fragment	CAM_CRCL_4085175
451	augustus_masked-9-processed-gene-4.15-mRNA-1	Phatr3_J12740	312074	12740	modified	pti:PHATRDRAFT_12740	hypothetical protein					B7G070	CEPT					CAM_CRCL_32360874			other localisation	0.0752	0.026	0	0.1355	GO:0016884	carbon-nitrogen ligase activity, with glutamine as amido-N-donor	PF01425	Amidase	pti:PHATRDRAFT_12740	hypothetical protein						B7G070	KOG1212	Amidases	Translation, ribosomal structure and biogenesis	INFORMATION STORAGE AND PROCESSING					Phatr12740-9Phatr2	100	Predicted protein Fragment	CAM_CRCL_32360874
452	augustus_masked-bd_26x34-processed-gene-0.13-mRNA-1	Phatr3_Jdraft1274	304115	1274_bd	kept	pti:PHATRDRAFT_bd1274	hypothetical protein					B7S3X3									other localisation	0.0628	0.0246	0	0.12					pti:PHATRDRAFT_bd1274	hypothetical protein						B7S3X3									Phatrdraft1274-bd_26x34Phatr2_bd	100	Predicted protein
453	augustus_masked-9-processed-gene-3.21-mRNA-1	Phatr3_J12752	306108	12752	modified	pti:PHATRDRAFT_12752	hypothetical protein; K11839 ubiquitin carboxyl-terminal hydrolase 8 [EC:3.1.2.15]	K11839	ubiquitin carboxyl-terminal hydrolase 8 [EC:3.1.2.15]	pti04144	3.1.2.15	B7G036						CAM_CRCL_14169508			other localisation	0.1505	0.0373	0	0.2438	GO:0006511	ubiquitin-dependent protein catabolic process	PF00443||PF13423	Ubiquitin carboxyl-terminal hydrolase||Ubiquitin carboxyl-terminal hydrolase	pti:PHATRDRAFT_12752	hypothetical protein; K11839 ubiquitin carboxyl-terminal hydrolase 8 [EC:3.1.2.15]	pti04144	K11839	ubiquitin carboxyl-terminal hydrolase 8 [EC:3.1.2.15]	Endocytosis	3.1.2.15	B7G036	KOG1868	Ubiquitin C-terminal hydrolase	Posttranslational modification, protein turnover, chaperones	CELLULAR PROCESSES AND SIGNALING					Phatr12752-9Phatr2	100	Predicted protein Fragment	CAM_CRCL_14169508
454	augustus_masked-9-processed-gene-7.39-mRNA-1	Phatr3_J12757	303995	12757	modified	pti:PHATRDRAFT_12757	ADH_2; alcohol dehydrogenase (EC:1.1.1.1); K00001 alcohol dehydrogenase [EC:1.1.1.1]	K00001	alcohol dehydrogenase [EC:1.1.1.1]	pti01100||pti00350||pti00010||pti01110||pti00071	1.1.1.1	B7G0N4						CAM_CRCL_32897517			other localisation	0.0879	0.0278	0	0.1509	GO:0008270||GO:0016491||GO:0055114	zinc ion binding||oxidoreductase activity||oxidation-reduction process	PF00107||PF08240	Zinc-binding dehydrogenase||Alcohol dehydrogenase GroES-like domain	pti:PHATRDRAFT_12757	ADH_2; alcohol dehydrogenase (EC:1.1.1.1); K00001 alcohol dehydrogenase [EC:1.1.1.1]	pti01100||pti00350||pti00010||pti01110||pti00071	K00001	alcohol dehydrogenase [EC:1.1.1.1]	Glycolysis / Gluconeogenesis || Fatty acid metabolism || Tyrosine metabolism || Chloroalkane and chloroalkene degradation || Naphthalene degradation || Retinol metabolism || Metabolism of xenobiotics by cytochrome P450 || Drug metabolism - cytochrome P450	1.1.1.1	B7G0N4	KOG0022	Alcohol dehydrogenase, class III	Secondary metabolites biosynthesis, transport and catabolism	METABOLISM					Phatr12757-9Phatr2	96	Alcohol dehydrogenase Fragment (EC 1.1.1.1)	CAM_CRCL_32897517
455	augustus_masked-9-processed-gene-9.58-mRNA-1	Phatr3_J12759	304039	12759	modified	pti:PHATRDRAFT_12759	hypothetical protein					B7G0P1	TerC	tellurium ion efflux				CAM_CRCL_33025252	TIGR03718	integral membrane protein, TerC family	other localisation	0.3967	0.1291	0	0.1832	GO:0016021	integral component of membrane	PF03741	Integral membrane protein TerC family	pti:PHATRDRAFT_12759	hypothetical protein						B7G0P1									Phatr12759-9Phatr2	90	Predicted protein Fragment	CAM_CRCL_33025252
456	augustus_masked-9-processed-gene-8.13-mRNA-1	Phatr3_J12762	308125	12762	modified	pti:PHATRDRAFT_12762	hypothetical protein					B7G0P4						CAM_CRCL_32374496			other localisation	0.0885	0.0288	0	0.1491	GO:0004358||GO:0006526	glutamate N-acetyltransferase activity||arginine biosynthetic process	PF01960	ArgJ family	tps:THAPSDRAFT_2779	hypothetical protein						B8BVB6	KOG2786	Putative glutamate/ornithine acetyltransferase	Amino acid transport and metabolism	METABOLISM					e_gw1.39.125.1-Fracy_scaffold_39	65		CAM_CRCL_4013917
457	augustus_masked-9-processed-gene-2.31-mRNA-1	Phatr3_J12779	306120	12779	modified	pti:PHATRDRAFT_12779	hypothetical protein; K03020 DNA-directed RNA polymerases I and III subunit RPAC2	K03020	DNA-directed RNA polymerases I and III subunit RPAC2	pti01100||pti00240||pti00230||pti03020		B7FZW0						CAM_CRCL_71928			other localisation	0.0703	0.0251	0	0.0879			PF13656	RNA polymerase Rpb3/Rpb11 dimerisation domain	pti:PHATRDRAFT_12779	hypothetical protein; K03020 DNA-directed RNA polymerases I and III subunit RPAC2	pti01100||pti00240||pti00230||pti03020	K03020	DNA-directed RNA polymerases I and III subunit RPAC2	Purine metabolism || Pyrimidine metabolism || RNA polymerase || Cytosolic DNA-sensing pathway || Epstein-Barr virus infection		B7FZW0	KOG3438	DNA-directed RNA polymerase, subunit L	Transcription	INFORMATION STORAGE AND PROCESSING					Phatr12779-9Phatr2	100	Predicted protein Fragment	CAM_CRCL_71928
458	maker-bd_26x34-augustus-gene-0.35-mRNA-1	Phatr3_Jdraft1277	300026	1277_bd	modified	pti:PHATRDRAFT_bd1277	hypothetical protein					B7S3X5						CAM_CRCL_4007354			other localisation	0.2226	0.1688	0	0.2041	GO:0016021||GO:0022857||GO:0055085	integral component of membrane||transmembrane transporter activity||transmembrane transport	PF00083	Sugar (and other) transporter	pti:PHATRDRAFT_bd1277	hypothetical protein						B7S3X5									Phatrdraft1277-bd_26x34Phatr2_bd	84	Predicted protein	CAM_CRCL_4007354
459	augustus_masked-9-processed-gene-5.83-mRNA-1	Phatr3_J12783	306088	12783	modified	pti:PHATRDRAFT_12783	CDC20_1; hypothetical protein					B7FZY5						CAM_CRCL_26838999			other localisation	0.0817	0.0274	0	0.1096	GO:0005515	protein binding	PF00400	WD domain, G-beta repeat	pti:PHATRDRAFT_12783	CDC20_1; hypothetical protein						B7FZY5	KOG0305	Anaphase promoting complex, Cdc20, Cdh1, and Ama1 subunits	Cell cycle control, cell division, chromosome partitioning	CELLULAR PROCESSES AND SIGNALING					Phatr12783-9Phatr2	100	Predicted protein	CAM_CRCL_26838999
460				12786	deleted	pti:PHATRDRAFT_12786	hypothetical protein					B7FZT3						CAM_CRCL_4733323			other localisation	0.0633	0.0238	0	0.1348	GO:0003824	catalytic activity	PF00481	Protein phosphatase 2C
461	augustus_masked-9-processed-gene-9.64-mRNA-1	Phatr3_J12788	304052	12788	modified	pti:PHATRDRAFT_12788	hypothetical protein					B7G0U5	MC					CAM_CRCL_14502150			other localisation	0.1568	0.1363	0	0.1758			PF00153	Mitochondrial carrier protein	pti:PHATRDRAFT_12788	hypothetical protein						B7G0U5	KOG0758	Mitochondrial carnitine-acylcarnitine carrier protein	Energy production and conversion	METABOLISM					Phatr12788-9Phatr2	91	Predicted protein Fragment	CAM_CRCL_14502150
462	augustus_masked-9-processed-gene-7.35-mRNA-1	Phatr3_J12799	306111	12799	modified	pti:PHATRDRAFT_12799	prohibitin-like protein					B7G0J8						CAM_CRCL_4980			other localisation	0.1113	0.0312	0	0.1285			PF01145	SPFH domain / Band 7 family	pti:PHATRDRAFT_12799	prohibitin-like protein						B7G0J8	KOG3090	Prohibitin-like protein	Posttranslational modification, protein turnover, chaperones	CELLULAR PROCESSES AND SIGNALING					Phatr12799-9Phatr2	94	Prohibitin-like protein Fragment	CAM_CRCL_4980
463	maker-9-augustus-gene-2.89-mRNA-1	Phatr3_J12807	301961	12807	modified													CAM_CRCL_16175	TIGR02056	chlorophyll synthase ChlG	other localisation	0.3468	0.185	0	0.2105	GO:0004659||GO:0016021	prenyltransferase activity||integral component of membrane	PF01040	UbiA prenyltransferase family																	Phatr12807-9Phatr2	89	Predicted protein	CAM_CRCL_16175
464	maker-9-augustus-gene-5.269-mRNA-1	Phatr3_J12808	303996	12808	modified	pti:PHATRDRAFT_12808	hypothetical protein					B7G056						CAM_CRCL_32502412			other localisation	0.0628	0.0235	0	0.1113	GO:0005507||GO:0008131||GO:0009308||GO:0048038||GO:0055114	copper ion binding||primary amine oxidase activity||amine metabolic process||quinone binding||oxidation-reduction process	PF01179	Copper amine oxidase, enzyme domain	pti:PHATRDRAFT_12808	hypothetical protein						B7G056	KOG1186	Copper amine oxidase	Secondary metabolites biosynthesis, transport and catabolism	METABOLISM					Phatr12808-9Phatr2	100	Primary amine oxidase Fragment	CAM_CRCL_32502412
465	snap_masked-bd_29x34-processed-gene-0.7-mRNA-1	ND	306166	1280_bd	modified	pti:PHATRDRAFT_bd1280	hypothetical protein					B7S3X7									other localisation	0.2016	0.116	0	0.1768					pti:PHATRDRAFT_bd1280	hypothetical protein						B7S3X7									Phatrdraft1280-bd_27x34Phatr2_bd	96	Predicted protein
466				12810	deleted	pti:PHATRDRAFT_12888||pti:PHATRDRAFT_12810	hypothetical protein; K01693 imidazoleglycerol-phosphate dehydratase [EC:4.2.1.19]|| hypothetical protein; K01693 imidazoleglycerol-phosphate dehydratase [EC:4.2.1.19]	K01693	imidazoleglycerol-phosphate dehydratase [EC:4.2.1.19]	pti01100||pti00340||pti01110	4.2.1.19	B7FZT2						CAM_CRCL_31859328			other localisation	0.0837	0.0314	0	0.1291	GO:0000105||GO:0004424	histidine biosynthetic process||imidazoleglycerol-phosphate dehydratase activity	PF00475	Imidazoleglycerol-phosphate dehydratase
467				12813	deleted	pti:PHATRDRAFT_12813	hypothetical protein					B7G0N7						CAM_CRCL_32743218			other localisation	0.0603	0.023	0	0.1039	GO:0016491||GO:0055114	oxidoreductase activity||oxidation-reduction process	PF00175	Oxidoreductase NAD-binding domain
468	augustus_masked-bd_27x34-processed-gene-0.9-mRNA-1	Phatr3_Jdraft1281	308216	1281_bd	kept	pti:PHATRDRAFT_bd1281	hypothetical protein					B7S3X8									other localisation	0.0571	0.0223	0	0.0915					pti:PHATRDRAFT_bd1281	hypothetical protein						B7S3X8									Phatrdraft1281-bd_27x34Phatr2_bd	100	Predicted protein
469	augustus_masked-9-processed-gene-5.51-mRNA-1	Phatr3_J12820	312040	12820	modified	pti:PHATRDRAFT_12820	CDPK1; calcium dependent protein kinase					B7G029						CAM_CRCL_14107105			other localisation	0.0826	0.0268	0	0.1079	GO:0004672||GO:0005509||GO:0005524||GO:0006468	protein kinase activity||calcium ion binding||ATP binding||protein phosphorylation	PF00036||PF00069||PF07714||PF13202||PF13405||PF13499||PF13833	EF hand||Protein kinase domain||Protein tyrosine kinase||EF hand||EF-hand domain||EF-hand domain pair||EF-hand domain pair	pti:PHATRDRAFT_12820	CDPK1; calcium dependent protein kinase						B7G029	KOG0032	Ca2+/calmodulin-dependent protein kinase, EF-Hand protein superfamily	Signal transduction mechanisms	CELLULAR PROCESSES AND SIGNALING					Phatr12820-9Phatr2	100	Calcium dependent protein kinase Fragment	CAM_CRCL_14107105
470	maker-bd_27x34-snap-gene-0.19-mRNA-1	Phatr3_Jdraft1284	310260	1284_bd	kept	pti:PHATRDRAFT_bd1284	hypothetical protein					B7S3Y1	P-ATPase					CAM_CRCL_32989003			other localisation	0.0687	0.0247	0	0.1027	GO:0004114||GO:0007165||GO:0009190||GO:0016849||GO:0035556	3',5'-cyclic-nucleotide phosphodiesterase activity||signal transduction||cyclic nucleotide biosynthetic process||phosphorus-oxygen lyase activity||intracellular signal transduction	PF00211||PF00233	Adenylate and Guanylate cyclase catalytic domain||3\'5\'-cyclic nucleotide phosphodiesterase	pti:PHATRDRAFT_bd1284	hypothetical protein						B7S3Y1	KOG1023	Natriuretic peptide receptor, guanylate cyclase	Signal transduction mechanisms	CELLULAR PROCESSES AND SIGNALING					Phatrdraft1284-bd_27x34Phatr2_bd	98	Predicted protein	CAM_CRCL_32989003
471	snap_masked-9-processed-gene-2.66-mRNA-1	Phatr3_J12863	312071	12863	modified	pti:PHATRDRAFT_12863	hypothetical protein					B7FZV6						CAM_CRCL_4003747			signal anchor	0.1104	0.4872	0	0			PF05216	UNC-50 family	pti:PHATRDRAFT_12863	hypothetical protein						B7FZV6	KOG3012	Uncharacterized conserved protein	Function unknown	POORLY CHARACTERIZED					Phatr12863-9Phatr2	100	Predicted protein Fragment	CAM_CRCL_4003747
472	augustus_masked-9-processed-gene-3.22-mRNA-1	Phatr3_J12868	306094	12868	modified	pti:PHATRDRAFT_12868	hypothetical protein; K03113 translation initiation factor 1	K03113	translation initiation factor 1	pti03013		B7G039						CAM_CRCL_14493396			signal peptide	0.6043	0.0614	0.1633	0	GO:0003743||GO:0006413	translation initiation factor activity||translational initiation	PF01253	Translation initiation factor SUI1	pti:PHATRDRAFT_12868	hypothetical protein; K03113 translation initiation factor 1	pti03013	K03113	translation initiation factor 1	RNA transport		B7G039	KOG1770	Translation initiation factor 1 (eIF-1/SUI1)	Translation, ribosomal structure and biogenesis	INFORMATION STORAGE AND PROCESSING					Phatr12868-9Phatr2	98	Predicted protein	CAM_CRCL_14493396
473	maker-9-snap-gene-7.263-mRNA-1	Phatr3_J12877	310166	12877	modified	pti:PHATRDRAFT_12877	hypothetical protein; K10144 ring finger and CHY zinc finger domain-containing protein 1	K10144	RING finger and CHY zinc finger domain-containing protein 1 [EC:6.3.2.19]	pti04120		B7G0I6						CAM_CRCL_31591987			other localisation	0.075	0.0257	0	0.1046	GO:0005515||GO:0008270	protein binding||zinc ion binding	PF05495||PF13639||PF13920||PF14599||PF14634	CHY zinc finger||Ring finger domain||Zinc finger, C3HC4 type (RING finger)||Zinc-ribbon||zinc-RING finger domain	pti:PHATRDRAFT_12877	hypothetical protein; K10144 ring finger and CHY zinc finger domain-containing protein 1	pti04120	K10144	RING finger and CHY zinc finger domain-containing protein 1 [EC:6.3.2.19]	p53 signaling pathway || Ubiquitin mediated proteolysis || Measles		B7G0I6	KOG1940	Zn-finger protein	General function prediction only	POORLY CHARACTERIZED					contig_39256_1_1366-NitzIllumina	74		CAM_CRCL_4001251
474	augustus_masked-9-processed-gene-5.60-mRNA-1	Phatr3_J12878	306105	12878	modified	pti:PHATRDRAFT_12878	hypothetical protein; K07588 LAO/AO transport system kinase [EC:2.7.-.-]	K07588	LAO/AO transport system kinase [EC:2.7.-.-]			B7FZX7						CAM_CRCL_31576957			other localisation	0.0693	0.0255	0	0.1271			PF03308	ArgK protein	pti:PHATRDRAFT_12878	hypothetical protein; K07588 LAO/AO transport system kinase [EC:2.7.-.-]		K07588	LAO/AO transport system kinase [EC:2.7.-.-]			B7FZX7									Phatr12878-9Phatr2	91	Predicted protein	CAM_CRCL_31576957
475	maker-bd_28x34-augustus-gene-0.20-mRNA-1	Phatr3_Jdraft1287	310262	1287_bd	kept	pti:PHATRDRAFT_bd1287	hypothetical protein					B7S3Y4									other localisation	0.0842	0.0273	0	0.1188					pti:PHATRDRAFT_bd1287	hypothetical protein						B7S3Y4									Phatrdraft1287-bd_28x34Phatr2_bd	100	Predicted protein
476	augustus_masked-9-processed-gene-5.61-mRNA-1	Phatr3_EG02325	302013	12881	modified	pti:PHATRDRAFT_12881	hypothetical protein					B7G0C0						CAM_CRCL_32971498			other localisation	0.0785	0.0263	0	0.1332	GO:0005975||GO:0016773	carbohydrate metabolic process||phosphotransferase activity, alcohol group as acceptor	PF00370||PF02782	FGGY family of carbohydrate kinases, N-terminal domain||FGGY family of carbohydrate kinases, C-terminal domain	pti:PHATRDRAFT_12881	hypothetical protein						B7G0C0	KOG2517	Ribulose kinase and related carbohydrate kinases	Carbohydrate transport and metabolism	METABOLISM					Phatr12881-9Phatr2	100	Predicted protein Fragment	CAM_CRCL_32971498
477	maker-9-augustus-gene-2.87-mRNA-1	Phatr3_J12884	312047	12884	modified	pti:PHATRDRAFT_12884	hypothetical protein					B7G002						CAM_CRCL_26982670			other localisation	0.3321	0.0526	0	0.1575	GO:0009058	biosynthetic process	PF00534	Glycosyl transferases group 1	pti:PHATRDRAFT_12884	hypothetical protein						B7G002									Phatr12884-9Phatr2	100	Predicted protein Fragment	CAM_CRCL_26982670
478	maker-9-augustus-gene-5.267-mRNA-1	Phatr3_J12887	308161	12887	modified	pti:PHATRDRAFT_12887	hypothetical protein					B7G051						CAM_CRCL_14147373			other localisation	0.0651	0.0239	0	0.0934	GO:0005515||GO:0008270	protein binding||zinc ion binding	PF00498||PF12906	FHA domain||RING-variant domain	pti:PHATRDRAFT_12887	hypothetical protein						B7G051	KOG1609	Protein involved in mRNA turnover and stability	RNA processing and modification	INFORMATION STORAGE AND PROCESSING					contig_7727_1_2478-NitzIllumina	78		CAM_CRCL_4014941
479	augustus_masked-9-processed-gene-0.19-mRNA-1	Phatr3_J12810	312048	12888	modified	pti:PHATRDRAFT_12888||pti:PHATRDRAFT_12810	hypothetical protein; K01693 imidazoleglycerol-phosphate dehydratase [EC:4.2.1.19]|| hypothetical protein; K01693 imidazoleglycerol-phosphate dehydratase [EC:4.2.1.19]	K01693	imidazoleglycerol-phosphate dehydratase [EC:4.2.1.19]	pti01100||pti00340||pti01110	4.2.1.19	B7FZT2						CAM_CRCL_31859328			other localisation	0.0837	0.0314	0	0.1291	GO:0000105||GO:0004424	histidine biosynthetic process||imidazoleglycerol-phosphate dehydratase activity	PF00475	Imidazoleglycerol-phosphate dehydratase	pti:PHATRDRAFT_12888 || pti:PHATRDRAFT_12810	hypothetical protein; K01693 imidazoleglycerol-phosphate dehydratase [EC:4.2.1.19] || hypothetical protein; K01693 imidazoleglycerol-phosphate dehydratase [EC:4.2.1.19]	pti01100||pti00340||pti01110	K01693	imidazoleglycerol-phosphate dehydratase [EC:4.2.1.19]	Histidine metabolism	4.2.1.19	B7FZT2	KOG3143	Imidazoleglycerol-phosphate dehydratase	Amino acid transport and metabolism	METABOLISM					Phatr12810-9Phatr2||Phatr12888-9Phatr2	93	Predicted protein Fragment	CAM_CRCL_31859328
480	augustus_masked-9-processed-gene-2.42-mRNA-1	Phatr3_J12894	310215	12894	modified	pti:PHATRDRAFT_12894	hypothetical protein; K00953 FAD synthetase [EC:2.7.7.2]	K00953	FAD synthetase [EC:2.7.7.2]	pti01100||pti00740	2.7.7.2	B7FZY6						CAM_CRCL_33465826			other localisation	0.1066	0.0308	0	0.1154	GO:0003824||GO:0006777||GO:0008152	catalytic activity||Mo-molybdopterin cofactor biosynthetic process||metabolic process	PF00994||PF01507	Probable molybdopterin binding domain||Phosphoadenosine phosphosulfate reductase family	pti:PHATRDRAFT_12894	hypothetical protein; K00953 FAD synthetase [EC:2.7.7.2]	pti01100||pti00740	K00953	FAD synthetase [EC:2.7.7.2]	Riboflavin metabolism	2.7.7.2	B7FZY6	KOG2644	3\'-phosphoadenosine 5\'-phosphosulfate sulfotransferase (PAPS reductase)/FAD synthetase and related enzymes	Amino acid transport and metabolism	METABOLISM					Phatr12894-9Phatr2	99	Predicted protein Fragment	CAM_CRCL_33465826
481	augustus_masked-9-processed-gene-6.38-mRNA-1	Phatr3_J12896	306080	12896	modified													CAM_CRCL_6059393			other localisation	0.0656	0.0237	0	0.0941	GO:0005506||GO:0016491||GO:0016706||GO:0031418||GO:0055114	iron ion binding||oxidoreductase activity||oxidoreductase activity, acting on paired donors, with incorporation or reduction of molecular oxygen, 2-oxoglutarate as one donor, and incorporation of one atom each of oxygen into both donors||L-ascorbic acid binding||oxidation-reduction process	PF10637||PF13640	Oxoglutarate and iron-dependent oxygenase degradation C-term||2OG-Fe(II) oxygenase superfamily									KOG3844	Predicted component of NuA3 histone acetyltransferase complex	Chromatin structure and dynamics	INFORMATION STORAGE AND PROCESSING					Phatr12896-9Phatr2	96	GrpE protein, HSP90 cofactor, chloroplast targeted Fragment	CAM_CRCL_6059393
482	augustus_masked-9-processed-gene-7.99-mRNA-1	Phatr3_J12898	302018	12898	modified	pti:PHATRDRAFT_12898	hypothetical protein; K12817 pre-mRNA-splicing factor 18	K12817	pre-mRNA-splicing factor 18	pti03040		B7G0J5						CAM_CRCL_14232373			other localisation	0.054	0.0217	0	0.093	GO:0005681||GO:0008380	spliceosomal complex||RNA splicing	PF02840	Prp18 domain	pti:PHATRDRAFT_12898	hypothetical protein; K12817 pre-mRNA-splicing factor 18	pti03040	K12817	pre-mRNA-splicing factor 18	Spliceosome		B7G0J5	KOG2808	U5 snRNP-associated RNA splicing factor	RNA processing and modification	INFORMATION STORAGE AND PROCESSING					Phatr12898-9Phatr2	100	Predicted protein Fragment	CAM_CRCL_14232373
483	augustus_masked-9-processed-gene-7.77-mRNA-1	Phatr3_J12902	308097	12902	modified													CAM_CRCL_32346370			other localisation	0.0559	0.022	0	0.0906	GO:0016491||GO:0020037||GO:0051536||GO:0055114	oxidoreductase activity||heme binding||iron-sulfur cluster binding||oxidation-reduction process	PF01077||PF03460	Nitrite and sulphite reductase 4Fe-4S domain||Nitrite/Sulfite reductase ferredoxin-like half domain									KOG0560	Sulfite reductase (ferredoxin)	Inorganic ion transport and metabolism	METABOLISM					Phatr12902-9Phatr2	97	Predicted protein	CAM_CRCL_32346370
484	augustus_masked-9-processed-gene-3.17-mRNA-1	Phatr3_J12909	306101	12909	modified	pti:PHATRDRAFT_12909	hypothetical protein					B7G033						CAM_CRCL_14480215			other localisation	0.084	0.0273	0	0.1394	GO:0005515	protein binding	PF00560||PF12799||PF13504||PF13855	Leucine Rich Repeat||Leucine Rich repeats (2 copies)||Leucine rich repeat||Leucine rich repeat	pti:PHATRDRAFT_12909	hypothetical protein						B7G033	KOG0619	FOG: Leucine rich repeat	General function prediction only	POORLY CHARACTERIZED					Phatr12909-9Phatr2	76	Predicted protein Fragment	CAM_CRCL_14480215
485	snap_masked-bd_28x34-processed-gene-0.13-mRNA-1	Phatr3_Jdraft1291	302075	1291_bd	modified	pti:PHATRDRAFT_bd1291	hypothetical protein					B7S3Y8									other localisation	0.0626	0.0232	0	0.1031					pti:PHATRDRAFT_bd1291	hypothetical protein						B7S3Y8									Phatrdraft1291-bd_28x34Phatr2_bd	93	Predicted protein
486	augustus_masked-9-processed-gene-2.28-mRNA-1	Phatr3_J12921	304071	12921	modified	pti:PHATRDRAFT_12921	hypothetical protein; K03681 exosome complex component RRP40	K03681	exosome complex component RRP40	pti03018		B7FZV4						CAM_CRCL_4748813			other localisation	0.066	0.0247	0	0.1658					pti:PHATRDRAFT_12921	hypothetical protein; K03681 exosome complex component RRP40	pti03018	K03681	exosome complex component RRP40	RNA degradation		B7FZV4	KOG1004	Exosomal 3\'-5\' exoribonuclease complex subunit Rrp40	Translation, ribosomal structure and biogenesis	INFORMATION STORAGE AND PROCESSING					Phatr12921-9Phatr2	100	Predicted protein Fragment	CAM_CRCL_4748813
487	augustus_masked-9-processed-gene-7.108-mRNA-1	Phatr3_J12925	310192	12925	modified	pti:PHATRDRAFT_12925	hypothetical protein; K00589 uroporphyrin-III C-methyltransferase [EC:2.1.1.107]	K00589	uroporphyrin-III C-methyltransferase [EC:2.1.1.107]	pti01100||pti00860||pti01110	2.1.1.107	B7G0M8						CAM_CRCL_31750578	TIGR01469	uroporphyrinogen-III C-methyltransferase	other localisation	0.064	0.024	0	0.138	GO:0008152||GO:0008168	metabolic process||methyltransferase activity	PF00590	Tetrapyrrole (Corrin/Porphyrin) Methylases	pti:PHATRDRAFT_12925	hypothetical protein; K00589 uroporphyrin-III C-methyltransferase [EC:2.1.1.107]	pti01100||pti00860||pti01110	K00589	uroporphyrin-III C-methyltransferase [EC:2.1.1.107]	Porphyrin and chlorophyll metabolism	2.1.1.107	B7G0M8	KOG1527	Uroporphyrin III methyltransferase	Coenzyme transport and metabolism	METABOLISM					Phatr12925-9Phatr2	100	Predicted protein Fragment	CAM_CRCL_31750578
488	snap_masked-9-processed-gene-4.43-mRNA-1	Phatr3_J12927	306061	12927	modified	pti:PHATRDRAFT_12927	hypothetical protein					B7G0B0						CAM_CRCL_14288899			other localisation	0.0852	0.0278	0	0.1209	GO:0005515	protein binding	PF00560||PF12799||PF13504||PF13516||PF13855	Leucine Rich Repeat||Leucine Rich repeats (2 copies)||Leucine rich repeat||Leucine Rich repeat||Leucine rich repeat	pti:PHATRDRAFT_12927	hypothetical protein						B7G0B0	KOG0619	FOG: Leucine rich repeat	General function prediction only	POORLY CHARACTERIZED					Phatr12927-9Phatr2	96	Predicted protein Fragment	CAM_CRCL_14288899
489	augustus_masked-bd_29x34-processed-gene-0.4-mRNA-1	Phatr3_Jdraft1292	308219	1292_bd	modified	pti:PHATRDRAFT_bd1292	hypothetical protein					B7S3Y9						CAM_CRCL_26834780			other localisation	0.0719	0.026	0	0.0989					pti:PHATRDRAFT_bd1292	hypothetical protein						B7S3Y9	KOG0017	FOG: Transposon-encoded proteins with TYA, reverse transcriptase, integrase domains in various combinations	General function prediction only	POORLY CHARACTERIZED					Phatrdraft1292-bd_29x34Phatr2_bd	100	Predicted protein	CAM_CRCL_26834780
490				1293_bd	deleted	pti:PHATRDRAFT_bd1293	hypothetical protein					B7S3Z0						CAM_CRCL_26834780			other localisation	0.0726	0.0254	0	0.1047
491	augustus_masked-9-processed-gene-8.11-mRNA-1	Phatr3_J12940	303998	12940	modified	pti:PHATRDRAFT_12940	hypothetical protein					B7G0Q3						CAM_CRCL_32885559			other localisation	0.0768	0.0262	0	0.1378	GO:0001522||GO:0003723||GO:0009451||GO:0009982	pseudouridine synthesis||RNA binding||RNA modification||pseudouridine synthase activity	PF00849	RNA pseudouridylate synthase	pti:PHATRDRAFT_12940	hypothetical protein						B7G0Q3	KOG1919	RNA pseudouridylate synthases	RNA processing and modification	INFORMATION STORAGE AND PROCESSING					Phatr12940-9Phatr2	100	Predicted protein Fragment	CAM_CRCL_32885559
492				1294_bd	deleted	pti:PHATRDRAFT_bd1294	hypothetical protein					B7S3Z1						CAM_CRCL_27440855			other localisation	0.0816	0.0273	0	0.1115
493	maker-10-augustus-gene-7.50-mRNA-1	Phatr3_J12963	300128	12963	modified	pti:PHATRDRAFT_12963	hypothetical protein; K06883	K06883				B7G1N5						CAM_CRCL_4000732			other localisation	0.062	0.0233	0	0.1339	GO:0000166	nucleotide binding	PF03029	Conserved hypothetical ATP binding protein	pti:PHATRDRAFT_12963	hypothetical protein; K06883		K06883				B7G1N5	KOG1534	Putative transcription factor FET5	Transcription	INFORMATION STORAGE AND PROCESSING					estExt_Genemark1.C_31620001-Psemu1_scaffold_3162	54		CAM_CRCL_4000732
494	augustus_masked-10-processed-gene-6.191-mRNA-1	Phatr3_J12969	304195	12969	modified	pti:PHATRDRAFT_12969	hypothetical protein					B7G1E6						CAM_CRCL_33361176	_GAP_||TIGR01509	_GAP_||HAD hydrolase, family IA, variant 3	other localisation	0.1356	0.0347	0	0.1191			PF00702||PF13242||PF13419	haloacid dehalogenase-like hydrolase||HAD-hyrolase-like||Haloacid dehalogenase-like hydrolase	pti:PHATRDRAFT_12969	hypothetical protein						B7G1E6	KOG2914	Predicted haloacid-halidohydrolase and related hydrolases	General function prediction only	POORLY CHARACTERIZED					Phatr12969-10Phatr2	93	Predicted protein Fragment	CAM_CRCL_33361176
495	maker-bd_2x5-augustus-gene-0.3-mRNA-1	Phatr3_EG02338	304119	1296_bd	modified	pti:PHATRDRAFT_bd1122||pti:PHATRDRAFT_bd1296	hypothetical protein|| hypothetical protein					B7S3J8									other localisation	0.0576	0.0228	0	0.1173			PF12449	Protein of unknown function (DUF3684)	pti:PHATRDRAFT_bd1500	hypothetical protein						B7S4H2									Phatrdraft1500-bd_35x35Phatr2_bd	92	Predicted protein Fragment	CAM_CRCL_4110676
496				12972	deleted	pti:PHATRDRAFT_12972	hypothetical protein; K01823 isopentenyl-diphosphate delta-isomerase [EC:5.3.3.2]	K01823	isopentenyl-diphosphate delta-isomerase [EC:5.3.3.2]	pti01100||pti00900||pti01110	5.3.3.2	B7G0X8						CAM_CRCL_31794216	TIGR02150	isopentenyl-diphosphate delta-isomerase	other localisation	0.0691	0.025	0	0.0951	GO:0016787	hydrolase activity	PF00293	NUDIX domain
497				1297_bd	deleted	pti:PHATRDRAFT_bd1297||pti:PHATRDRAFT_bd1123	hypothetical protein|| hypothetical protein					B7S3J9									other localisation	0.0812	0.0276	0	0.0963
498	augustus_masked-10-processed-gene-6.83-mRNA-1	Phatr3_J12981	302133	12981	modified	pti:PHATRDRAFT_12981	hypothetical protein; K12858 ATP-dependent RNA helicase DDX23/PRP28 [EC:3.6.4.13]	K12858	ATP-dependent RNA helicase DDX23/PRP28 [EC:3.6.4.13]	pti03040	3.6.4.13	B7G1B9						CAM_CRCL_26948962			other localisation	0.1289	0.0354	0	0.112	GO:0003676||GO:0004386||GO:0005524	nucleic acid binding||helicase activity||ATP binding	PF00270||PF00271	DEAD/DEAH box helicase||Helicase conserved C-terminal domain	pti:PHATRDRAFT_12981	hypothetical protein; K12858 ATP-dependent RNA helicase DDX23/PRP28 [EC:3.6.4.13]	pti03040	K12858	ATP-dependent RNA helicase DDX23/PRP28 [EC:3.6.4.13]	Spliceosome	3.6.4.13	B7G1B9	KOG0333	U5 snRNP-like RNA helicase subunit	RNA processing and modification	INFORMATION STORAGE AND PROCESSING					Phatr12981-10Phatr2	97	Predicted protein Fragment	CAM_CRCL_26948962
499	snap_masked-10-processed-gene-6.310-mRNA-1	Phatr3_J12984	304212	12984	modified	pti:PHATRDRAFT_12984	hypothetical protein					B7G1A7						CAM_CRCL_32748666			other localisation	0.0794	0.0266	0	0.0971	GO:0003824||GO:0044237||GO:0050662	catalytic activity||cellular metabolic process||coenzyme binding	PF01370	D dependent epimerase/dehydratase family	pti:PHATRDRAFT_12984	hypothetical protein						B7G1A7	KOG1371	UDP-glucose 4-epimerase/UDP-sulfoquinovose synthase	Cell wall/membrane/envelope biogenesis	CELLULAR PROCESSES AND SIGNALING					contig_25439_691_3486-NitzIllumina	46		CAM_CRCL_29570
500	augustus_masked-10-processed-gene-8.90-mRNA-1	Phatr3_J12985	308280	12985	modified	pti:PHATRDRAFT_12985	hypothetical protein					B7G1V1						CAM_CRCL_31899505			other localisation	0.0631	0.0234	0	0.1053	GO:0003747||GO:0006415	translation release factor activity||translational termination	PF00472	RF-1 domain	pti:PHATRDRAFT_12985	hypothetical protein						B7G1V1	KOG3429	Predicted peptidyl-tRNA hydrolase	Translation, ribosomal structure and biogenesis	INFORMATION STORAGE AND PROCESSING					Phatr12985-10Phatr2	100	Predicted protein Fragment	CAM_CRCL_31899505
501	augustus_masked-10-processed-gene-8.42-mRNA-1	Phatr3_J12989	308283	12989	modified	pti:PHATRDRAFT_12989	hypothetical protein; K12452 CDP-6-deoxy-D-xylo-4-hexulose-3-dehydrase	K12452	CDP-6-deoxy-D-xylo-4-hexulose-3-dehydrase	pti00520		B7G1S8						CAM_CRCL_33656490			other localisation	0.1156	0.0348	0	0.1289			PF01041	DegT/DnrJ/EryC1/StrS aminotransferase family	pti:PHATRDRAFT_12989	hypothetical protein; K12452 CDP-6-deoxy-D-xylo-4-hexulose-3-dehydrase	pti00520	K12452	CDP-6-deoxy-D-xylo-4-hexulose-3-dehydrase	Amino sugar and nucleotide sugar metabolism		B7G1S8	KOG1430	C-3 sterol dehydrogenase/3-beta-hydroxysteroid dehydrogenase and related dehydrogenases	Lipid transport and metabolism	METABOLISM					Phatr12989-10Phatr2	92	Predicted protein Fragment	CAM_CRCL_33656490
502	maker-bd_31x35-augustus-gene-0.158-mRNA-1	Phatr3_Jdraft1298	310266	1298_bd	modified	pti:PHATRDRAFT_bd1298	hypothetical protein					B7S3Z5						CAM_CRCL_26821303			other localisation	0.071	0.0258	0	0.123					pti:PHATRDRAFT_bd1298	hypothetical protein						B7S3Z5	KOG0017	FOG: Transposon-encoded proteins with TYA, reverse transcriptase, integrase domains in various combinations	General function prediction only	POORLY CHARACTERIZED					Phatrdraft1298-bd_31x35Phatr2_bd	85	Predicted protein	CAM_CRCL_26821303
503	augustus_masked-10-processed-gene-8.119-mRNA-1	Phatr3_J12990	306268	12990	modified	pti:PHATRDRAFT_12990	hypothetical protein; K13116 ATP-dependent RNA helicase DDX41 [EC:3.6.4.13]	K13116	ATP-dependent RNA helicase DDX41 [EC:3.6.4.13]		3.6.4.13	B7G1R2						CAM_CRCL_26901636			other localisation	0.0561	0.0225	0	0.1071	GO:0003676||GO:0004386||GO:0005524	nucleic acid binding||helicase activity||ATP binding	PF00270||PF00271	DEAD/DEAH box helicase||Helicase conserved C-terminal domain	pti:PHATRDRAFT_12990	hypothetical protein; K13116 ATP-dependent RNA helicase DDX41 [EC:3.6.4.13]		K13116	ATP-dependent RNA helicase DDX41 [EC:3.6.4.13]		3.6.4.13	B7G1R2	KOG0341	DEAD-box protein abstrakt	RNA processing and modification	INFORMATION STORAGE AND PROCESSING					Phatr12990-10Phatr2	97	Predicted protein Fragment	CAM_CRCL_26901636
504	maker-10-snap-gene-3.195-mRNA-1	Phatr3_J13001	306282	13001	modified													CAM_CRCL_33405032			other localisation	0.0996	0.0305	0	0.4217	GO:0008152||GO:0016491	metabolic process||oxidoreductase activity	PF00106	short chain dehydrogenase									KOG1208	Dehydrogenases with different specificities (related to short-chain alcohol dehydrogenases)	Secondary metabolites biosynthesis, transport and catabolism	METABOLISM					estExt_Genewise1.C_60222-Psemu1_scaffold_6	74		CAM_CRCL_3336
505				13004	deleted	pti:PHATRDRAFT_13004	hypothetical protein	K15235	josephin [EC:3.4.19.12]		3.4.19.12	B7G110						CAM_CRCL_31654061			other localisation	0.0779	0.0264	0	0.1178	GO:0008242	omega peptidase activity	PF02099	Josephin
506	augustus_masked-10-processed-gene-0.8-mRNA-1	Phatr3_J13005	306285	13005	modified	pti:PHATRDRAFT_13005	glutathione peroxidase; K00432 glutathione peroxidase [EC:1.11.1.9]	K00432	glutathione peroxidase [EC:1.11.1.9]	pti00590||pti00480	1.11.1.9	B7G0V9						CAM_CRCL_33600875			other localisation	0.0704	0.0251	0	0.0965	GO:0004602||GO:0006979||GO:0016209||GO:0016491||GO:0055114	glutathione peroxidase activity||response to oxidative stress||antioxidant activity||oxidoreductase activity||oxidation-reduction process	PF00255||PF00578	Glutathione peroxidase||AhpC/TSA family	pti:PHATRDRAFT_13005	glutathione peroxidase; K00432 glutathione peroxidase [EC:1.11.1.9]	pti00590||pti00480	K00432	glutathione peroxidase [EC:1.11.1.9]	Glutathione metabolism || Arachidonic acid metabolism || Thyroid hormone synthesis	1.11.1.9	B7G0V9	KOG1651	Glutathione peroxidase	Posttranslational modification, protein turnover, chaperones	CELLULAR PROCESSES AND SIGNALING					Phatr13005-10Phatr2	100	Glutathione peroxidase Fragment	CAM_CRCL_33600875
507	augustus_masked-10-processed-gene-8.52-mRNA-1	Phatr3_J13028	304240	13028	modified	pti:PHATRDRAFT_13028	hypothetical protein					B7G1U1						CAM_CRCL_4191303			mitochondrion	0.1368	0.0363	0	0.6978			PF10263	SprT-like family	pti:PHATRDRAFT_13028	hypothetical protein						B7G1U1	KOG3854	SPRT-like metalloprotease	Function unknown	POORLY CHARACTERIZED					Phatr13028-10Phatr2	100	Predicted protein Fragment	CAM_CRCL_4191303
508				1302_bd	deleted	pti:PHATRDRAFT_bd1302	hypothetical protein					B7S3Z8						CAM_CRCL_27038105			other localisation	0.1937	0.0402	0	0.1513
509				13031	deleted	pti:PHATRDRAFT_13031	hypothetical protein					B7G1Y0						CAM_CRCL_22812303			other localisation	0.0644	0.0242	0	0.1849			PF04886	PT repeat
510	augustus_masked-10-processed-gene-8.98-mRNA-1	Phatr3_J13034	302153	13034	modified	pti:PHATRDRAFT_13034	iron carrier					B7G1P7	MTC	tricarboxylates				CAM_CRCL_12766			other localisation	0.0772	0.0261	0	0.1941	GO:0006812||GO:0008324||GO:0016020||GO:0055085	cation transport||cation transmembrane transporter activity||membrane||transmembrane transport	PF03820	Tricarboxylate carrier	pti:PHATRDRAFT_13034	iron carrier						B7G1P7	KOG3767	Sideroflexin	General function prediction only	POORLY CHARACTERIZED					Phatr13034-10Phatr2	100	Iron carrier Fragment	CAM_CRCL_12766
511	maker-bd_31x35-augustus-gene-0.172-mRNA-1	Phatr3_Jdraft1303	310272	1303_bd	kept	pti:PHATRDRAFT_bd1303	hypothetical protein					B7S3Z9									other localisation	0.0613	0.0232	0	0.0982					pti:PHATRDRAFT_bd1303	hypothetical protein						B7S3Z9									Phatrdraft1303-bd_31x35Phatr2_bd	97	Predicted protein
512	augustus_masked-10-processed-gene-8.79-mRNA-1	Phatr3_J13047	310351	13047	modified	pti:PHATRDRAFT_13047	hypothetical protein					B7G1U9						CAM_CRCL_31541648			other localisation	0.0678	0.0245	0	0.1047	GO:0003779||GO:0007010	actin binding||cytoskeleton organization	PF07986||PF08603	Tubulin binding cofactor C||Adenylate cyclase associated (CAP) C terminal	pti:PHATRDRAFT_13047	hypothetical protein						B7G1U9	KOG2675	Adenylate cyclase-associated protein (CAP/Srv2p)	Cytoskeleton	CELLULAR PROCESSES AND SIGNALING					contig_8318_35_1576-NitzIllumina	48		CAM_CRCL_17109
513	snap_masked-bd_31x35-processed-gene-0.141-mRNA-1	Phatr3_Jdraft1304	310271	1304_bd	kept	pti:PHATRDRAFT_bd1304	hypothetical protein					B7S400						CAM_CRCL_4018821			other localisation	0.0617	0.0232	0	0.0904	GO:0000287||GO:0006281||GO:0006310	magnesium ion binding||DNA repair||DNA recombination	PF05866	Endodeoxyribonuclease RusA	pti:PHATRDRAFT_bd1304	hypothetical protein						B7S400									Phatrdraft1304-bd_31x35Phatr2_bd	100	Predicted protein	CAM_CRCL_4018821
514	augustus_masked-10-processed-gene-3.35-mRNA-1	Phatr3_J13053	308340	13053	modified	pti:PHATRDRAFT_13053	hypothetical protein; K12867 pre-mRNA-splicing factor SYF1	K12867	pre-mRNA-splicing factor SYF1	pti03040		B7G0Y2						CAM_CRCL_14329572			other localisation	0.0666	0.0242	0	0.1001			PF08424||PF13428	NRDE-2, necessary for RNA interference||Tetratricopeptide repeat	pti:PHATRDRAFT_13053	hypothetical protein; K12867 pre-mRNA-splicing factor SYF1	pti03040	K12867	pre-mRNA-splicing factor SYF1	Spliceosome		B7G0Y2	KOG2047	mRNA splicing factor	RNA processing and modification	INFORMATION STORAGE AND PROCESSING					Phatr13053-10Phatr2	95	Predicted protein Fragment	CAM_CRCL_14329572
515	maker-10-snap-gene-8.319-mRNA-1	Phatr3_J13057	302179	13057	modified	pti:PHATRDRAFT_13057	hypothetical protein					B7G1S6						CAM_CRCL_31812509			other localisation	0.0684	0.0245	0	0.0926	GO:0005634||GO:0006355	nucleus||regulation of transcription, DNA-templated	PF02671	Paired amphipathic helix repeat	pti:PHATRDRAFT_13057	hypothetical protein						B7G1S6	KOG4204	Histone deacetylase complex, SIN3 component	Chromatin structure and dynamics	INFORMATION STORAGE AND PROCESSING					contig_8774_1_3718-NitzIllumina	43		CAM_CRCL_13778
516	augustus_masked-10-processed-gene-8.70-mRNA-1	Phatr3_J13073	308273	13073	modified	pti:PHATRDRAFT_13073	FABG; 3-oxoacyl-[acyl-carrier protein (EC:1.1.1.100); K00059 3-oxoacyl-[acyl-carrier protein] reductase [EC:1.1.1.100]	K00059	3-oxoacyl-[acyl-carrier protein] reductase [EC:1.1.1.100]	pti01100||pti00061||pti01040	1.1.1.100	B7G1R8						CAM_CRCL_33179503	TIGR01830	3-oxoacyl-[acyl-carrier-protein] reductase	other localisation	0.0701	0.0254	0	0.1081	GO:0008152||GO:0016491	metabolic process||oxidoreductase activity	PF00106||PF08659||PF13561	short chain dehydrogenase||KR domain||Enoyl-(Acyl carrier protein) reductase	pti:PHATRDRAFT_13073	FABG; 3-oxoacyl-[acyl-carrier protein (EC:1.1.1.100); K00059 3-oxoacyl-[acyl-carrier protein] reductase [EC:1.1.1.100]	pti01100||pti00061||pti01040	K00059	3-oxoacyl-[acyl-carrier protein] reductase [EC:1.1.1.100]	Fatty acid biosynthesis || Biotin metabolism || Biosynthesis of unsaturated fatty acids	1.1.1.100	B7G1R8	KOG1200	Mitochondrial/plastidial beta-ketoacyl-ACP reductase	Lipid transport and metabolism	METABOLISM					Phatr13073-10Phatr2	100	conserved hypothetical protein	CAM_CRCL_33179503
517	augustus_masked-10-processed-gene-3.55-mRNA-1	Phatr3_J13076	308281	13076	modified								FNT	formate/nitrite				CAM_CRCL_31588352			other localisation	0.1485	0.1697	0	0.2052	GO:0005215||GO:0006810||GO:0016020	transporter activity||transport||membrane	PF01226	Formate/nitrite transporter																	Phatr13076-10Phatr2	94	Predicted protein	CAM_CRCL_31588352
518	RICE:10148821	Phatr3_J13078	308292	13078	modified	pti:PHATRDRAFT_13078	hypothetical protein					B7G1X1						CAM_CRCL_33162051			other localisation	0.3691	0.1261	0	0.2288					pti:PHATRDRAFT_13078	hypothetical protein						B7G1X1									Phatr13078-10Phatr2	100	Predicted protein Fragment	CAM_CRCL_33162051
519	augustus_masked-10-processed-gene-6.177-mRNA-1	Phatr3_J13088	302167	13088	modified	pti:PHATRDRAFT_13088	hypothetical protein; K03251 translation initiation factor 3 subunit D	K03251	translation initiation factor 3 subunit D	pti03013		B7G170						CAM_CRCL_13861			other localisation	0.0633	0.0235	0	0.1003	GO:0003743||GO:0005737||GO:0005852	translation initiation factor activity||cytoplasm||eukaryotic translation initiation factor 3 complex	PF05091	Eukaryotic translation initiation factor 3 subunit 7 (eIF-3)	pti:PHATRDRAFT_13088	hypothetical protein; K03251 translation initiation factor 3 subunit D	pti03013	K03251	translation initiation factor 3 subunit D	RNA transport		B7G170	KOG2479	Translation initiation factor 3, subunit d (eIF-3d)	Translation, ribosomal structure and biogenesis	INFORMATION STORAGE AND PROCESSING					Phatr13088-10Phatr2	100	Predicted protein Fragment	CAM_CRCL_13861
520	RICE:10148793	Phatr3_J13093	300145	13093	modified	pti:PHATRDRAFT_13093	hypothetical protein					B7G1F5						CAM_CRCL_6117654			other localisation	0.0662	0.0244	0	0.0988	GO:0003676||GO:0003677||GO:0004386||GO:0005524||GO:0016787	nucleic acid binding||DNA binding||helicase activity||ATP binding||hydrolase activity	PF00176||PF00270||PF00271||PF04851	SNF2 family N-terminal domain||DEAD/DEAH box helicase||Helicase conserved C-terminal domain||Type III restriction enzyme, res subunit	pti:PHATRDRAFT_13093	hypothetical protein						B7G1F5	KOG0384	Chromodomain-helicase DNA-binding protein	Transcription	INFORMATION STORAGE AND PROCESSING					contig_6773_64_6901-ChaeIllumina	49		CAM_CRCL_4999812
521	augustus_masked-10-processed-gene-6.200-mRNA-1	Phatr3_J13095	302162	13095	modified	pti:PHATRDRAFT_13095	hypothetical protein; K14396 polyadenylate-binding protein 2	K14396	polyadenylate-binding protein 2	pti03015		B7G1H1						CAM_CRCL_14607207			other localisation	0.061	0.0231	0	0.0951	GO:0003676	nucleic acid binding	PF00076||PF13893||PF14259	RNA recognition motif. (a.k.a. RRM, RBD, or RNP domain)||RNA recognition motif. (a.k.a. RRM, RBD, or RNP domain)||RNA recognition motif (a.k.a. RRM, RBD, or RNP domain)	pti:PHATRDRAFT_13095	hypothetical protein; K14396 polyadenylate-binding protein 2	pti03015	K14396	polyadenylate-binding protein 2	mRNA surveillance pathway || Influenza A		B7G1H1	KOG4209	Splicing factor RNPS1, SR protein superfamily	RNA processing and modification	INFORMATION STORAGE AND PROCESSING					Phatr13095-10Phatr2	100	Predicted protein Fragment	CAM_CRCL_14607207
522	augustus_masked-10-processed-gene-6.79-mRNA-1	Phatr3_J13096	300127	13096	modified	pti:PHATRDRAFT_13096	hypothetical protein					B7G184	F-ATPase	protons				CAM_CRCL_3193	TIGR01100	V-type ATPase, C subunit	signal peptide	0.6768	0.1032	0.0704	0	GO:0015078||GO:0015991||GO:0033177	hydrogen ion transmembrane transporter activity||ATP hydrolysis coupled proton transport||proton-transporting two-sector ATPase complex, proton-transporting domain	PF00137	ATP synthase subunit C	pti:PHATRDRAFT_13096	hypothetical protein						B7G184	KOG0232	Vacuolar H+-ATPase V0 sector, subunits c/c\'	Energy production and conversion	METABOLISM					contig_14931_121_1049-NitzIllumina	66		CAM_CRCL_3193
523	augustus_masked-10-processed-gene-8.94-mRNA-1	Phatr3_J13107	304227	13107	modified	pti:PHATRDRAFT_13107	hypothetical protein; K07304 peptide-methionine (S)-S-oxide reductase [EC:1.8.4.11]	K07304	peptide-methionine (S)-S-oxide reductase [EC:1.8.4.11]		1.8.4.11	B7G1V2						CAM_CRCL_33515733	TIGR00401	peptide-methionine (S)-S-oxide reductase	signal peptide	0.5071	0.0629	0.0304	0	GO:0008113||GO:0055114	peptide-methionine (S)-S-oxide reductase activity||oxidation-reduction process	PF01625	Peptide methionine sulfoxide reductase	pti:PHATRDRAFT_13107	hypothetical protein; K07304 peptide-methionine (S)-S-oxide reductase [EC:1.8.4.11]		K07304	peptide-methionine (S)-S-oxide reductase [EC:1.8.4.11]		1.8.4.11	B7G1V2	KOG1635	Peptide methionine sulfoxide reductase	Posttranslational modification, protein turnover, chaperones	CELLULAR PROCESSES AND SIGNALING					Phatr13107-10Phatr2	100	Predicted protein Fragment	CAM_CRCL_33515733
524	augustus_masked-10-processed-gene-8.103-mRNA-1	Phatr3_J13114	308333	13114	modified													CAM_CRCL_5042251			other localisation	0.0782	0.0266	0	0.1209	GO:0016881	acid-amino acid ligase activity	PF00179	Ubiquitin-conjugating enzyme									KOG0428	Non-canonical ubiquitin conjugating enzyme 1	Posttranslational modification, protein turnover, chaperones	CELLULAR PROCESSES AND SIGNALING					contig_26154_79_1188-NitzIllumina	44		CAM_CRCL_17733
525	maker-10-augustus-gene-7.49-mRNA-1	Phatr3_J13119	308269	13119	modified	pti:PHATRDRAFT_13119	hypothetical protein; K06883	K06883				B7G1N0						CAM_CRCL_4000732			other localisation	0.0621	0.0234	0	0.134	GO:0000166	nucleotide binding	PF03029	Conserved hypothetical ATP binding protein	pti:PHATRDRAFT_13119	hypothetical protein; K06883		K06883				B7G1N0	KOG1534	Putative transcription factor FET5	Transcription	INFORMATION STORAGE AND PROCESSING					estExt_Genemark1.C_31620001-Psemu1_scaffold_3162	54		CAM_CRCL_4000732
526	maker-bd_31x35-snap-gene-0.191-mRNA-1	Phatr3_Jdraft1311	304123	1311_bd	modified	pti:PHATRDRAFT_bd1311	hypothetical protein					B7S407						CAM_CRCL_27066256			other localisation	0.0686	0.0254	0	0.0917	GO:0003700||GO:0005634||GO:0006355||GO:0043565	sequence-specific DNA binding transcription factor activity||nucleus||regulation of transcription, DNA-templated||sequence-specific DNA binding	PF00447	HSF-type DNA-binding	pti:PHATRDRAFT_bd1311	hypothetical protein						B7S407	KOG0627	Heat shock transcription factor	Transcription	INFORMATION STORAGE AND PROCESSING					Phatrdraft1311-bd_31x35Phatr2_bd	99	Predicted protein	CAM_CRCL_27066256
527	augustus_masked-10-processed-gene-6.161-mRNA-1	Phatr3_J13123	304223	13123	modified	pti:PHATRDRAFT_13123	hypothetical protein; K00898 pyruvate dehydrogenase kinase [EC:2.7.11.2]	K00898	pyruvate dehydrogenase kinase [EC:2.7.11.2]		2.7.11.2	B7G1D5						CAM_CRCL_27129640			other localisation	0.0601	0.0228	0	0.1081	GO:0005524	ATP binding	PF02518||PF10436	Histidine kinase-, DNA gyrase B-, and HSP90-like ATPase||Mitochondrial branched-chain alpha-ketoacid dehydrogenase kinase	pti:PHATRDRAFT_13123	hypothetical protein; K00898 pyruvate dehydrogenase kinase [EC:2.7.11.2]		K00898	pyruvate dehydrogenase kinase [EC:2.7.11.2]		2.7.11.2	B7G1D5	KOG0787	Dehydrogenase kinase	Signal transduction mechanisms	CELLULAR PROCESSES AND SIGNALING					Phatr13123-10Phatr2	92	Predicted protein	CAM_CRCL_27129640
528	augustus_masked-10-processed-gene-6.121-mRNA-1	Phatr3_J13125	306251	13125	modified	pti:PHATRDRAFT_13125	hypothetical protein					B7G1J5						CAM_CRCL_32311344			other localisation	0.0687	0.0248	0	0.1035	GO:0003824||GO:0051536	catalytic activity||iron-sulfur cluster binding	PF04055||PF12345	Radical SAM superfamily||Protein of unknown function (DUF3641)	pti:PHATRDRAFT_13125	hypothetical protein						B7G1J5									Phatr13125-10Phatr2	100	Predicted protein Fragment	CAM_CRCL_32311344
529				1313_bd	deleted	pti:PHATRDRAFT_bd1313	hypothetical protein					B7S409	ABC	?				CAM_CRCL_4004261			signal peptide	0.6841	0.0636	0.4808	0			PF03649	Uncharacterised protein family (UPF0014)
530	maker-10-augustus-gene-6.367-mRNA-1	Phatr3_J13150	308289	13150	modified	pti:PHATRDRAFT_13150	hypothetical protein					B7G1H7						CAM_CRCL_14254303			other localisation	0.2083	0.1191	0	0.1441			PF03109	ABC1 family	pti:PHATRDRAFT_13150	hypothetical protein						B7G1H7	KOG1235	Predicted unusual protein kinase	General function prediction only	POORLY CHARACTERIZED					contig_25637_2010_3819-NitzIllumina	74		CAM_CRCL_24600
531	snap_masked-10-processed-gene-2.45-mRNA-1	Phatr3_EG02286	310326	13154	modified	pti:PHATRDRAFT_13154	hypothetical protein					B7G155						CAM_CRCL_31814898	TIGR02374	nitrite reductase [NAD(P)H], large subunit	other localisation	0.0681	0.0244	0	0.1761	GO:0016491||GO:0020037||GO:0050660||GO:0051536||GO:0055114	oxidoreductase activity||heme binding||flavin adenine dinucleotide binding||iron-sulfur cluster binding||oxidation-reduction process	PF00070||PF01077||PF03460||PF04324||PF07992	Pyridine nucleotide-disulphide oxidoreductase||Nitrite and sulphite reductase 4Fe-4S domain||Nitrite/Sulfite reductase ferredoxin-like half domain||BFD-like [2Fe-2S] binding domain||Pyridine nucleotide-disulphide oxidoreductase	pti:PHATRDRAFT_13154	hypothetical protein						B7G155	KOG1336	Monodehydroascorbate/ferredoxin reductase	General function prediction only	POORLY CHARACTERIZED					Phatr13154-10Phatr2	96	Predicted protein Fragment	CAM_CRCL_31814898
532	maker-10-augustus-gene-8.251-mRNA-1	Phatr3_J13157	306249	13157	kept	pti:PHATRDRAFT_13157	hypothetical protein; K07977 Arf/Sar family, other	K07977	Arf/Sar family, other			B7G1W6						CAM_CRCL_14120201	TIGR00231	small GTP-binding protein domain	other localisation	0.1439	0.0371	0	0.1237	GO:0003924||GO:0004871||GO:0005525||GO:0005622||GO:0005634||GO:0005737||GO:0007186||GO:0007264||GO:0019001||GO:0031683	GTPase activity||signal transducer activity||GTP binding||intracellular||nucleus||cytoplasm||G-protein coupled receptor signaling pathway||small GTPase mediated signal transduction||guanyl nucleotide binding||G-protein beta/gamma-subunit complex binding	PF00009||PF00025||PF00071||PF00503||PF01926||PF04670||PF08477||PF09439	Elongation factor Tu GTP binding domain||ADP-ribosylation factor family||Ras family||G-protein alpha subunit||50S ribosome-binding GTPase||Gtr1/RagA G protein conserved region||Miro-like protein||Signal recognition particle receptor beta subunit	pti:PHATRDRAFT_13157	hypothetical protein; K07977 Arf/Sar family, other		K07977	Arf/Sar family, other			B7G1W6	KOG0075	GTP-binding ADP-ribosylation factor-like protein	General function prediction only	POORLY CHARACTERIZED					Phatr13157-10Phatr2	100	Predicted protein	CAM_CRCL_14120201
533	augustus_masked-10-processed-gene-3.67-mRNA-1	Phatr3_J13158	304183	13158	modified	pti:PHATRDRAFT_13158	hypothetical protein; K04794 peptidyl-tRNA hydrolase, PTH2 family [EC:3.1.1.29]	K04794	peptidyl-tRNA hydrolase, PTH2 family [EC:3.1.1.29]		3.1.1.29	B7G126						CAM_CRCL_26934143	TIGR00283	peptidyl-tRNA hydrolase	other localisation	0.0934	0.029	0	0.3821	GO:0004045	aminoacyl-tRNA hydrolase activity	PF01981	Peptidyl-tRNA hydrolase PTH2	pti:PHATRDRAFT_13158	hypothetical protein; K04794 peptidyl-tRNA hydrolase, PTH2 family [EC:3.1.1.29]		K04794	peptidyl-tRNA hydrolase, PTH2 family [EC:3.1.1.29]		3.1.1.29	B7G126	KOG3282	Uncharacterized conserved protein	Function unknown	POORLY CHARACTERIZED					Phatr13158-10Phatr2	100	Predicted protein Fragment	CAM_CRCL_26934143
534	maker-bd_31x35-snap-gene-0.188-mRNA-1	Phatr3_Jdraft1315	304126	1315_bd	modified	pti:PHATRDRAFT_bd1315	hypothetical protein					B7S412						CAM_CRCL_32428836	_GAP_||TIGR03169	_GAP_||pyridine nucleotide-disulfide oxidoreductase family protein	other localisation	0.0738	0.0264	0	0.1659	GO:0016491||GO:0055114	oxidoreductase activity||oxidation-reduction process	PF07992	Pyridine nucleotide-disulphide oxidoreductase	pti:PHATRDRAFT_bd1315	hypothetical protein						B7S412	KOG2495	DH-dehydrogenase (ubiquinone)	Energy production and conversion	METABOLISM					Phatrdraft1315-bd_31x35Phatr2_bd	93	Predicted protein	CAM_CRCL_32428836
535	maker-10-augustus-gene-3.168-mRNA-1	Phatr3_EG02290	308303	13160	modified	pti:PHATRDRAFT_13160	hypothetical protein; K00801 farnesyl-diphosphate farnesyltransferase [EC:2.5.1.21]	K00801	farnesyl-diphosphate farnesyltransferase [EC:2.5.1.21]	pti01100||pti00100||pti01110	2.5.1.21	B7G0X7						CAM_CRCL_32603310	TIGR01559	farnesyl-diphosphate farnesyltransferase	other localisation	0.1711	0.0423	0	0.1806	GO:0009058||GO:0016740	biosynthetic process||transferase activity	PF00494	Squalene/phytoene synthase	pti:PHATRDRAFT_13160	hypothetical protein; K00801 farnesyl-diphosphate farnesyltransferase [EC:2.5.1.21]	pti01100||pti00100||pti01110	K00801	farnesyl-diphosphate farnesyltransferase [EC:2.5.1.21]	Sesquiterpenoid and triterpenoid biosynthesis	2.5.1.21	B7G0X7	KOG1459	Squalene synthetase	Lipid transport and metabolism	METABOLISM					Phatr13160-10Phatr2	100	Predicted protein Fragment	CAM_CRCL_32603310
536	augustus_masked-10-processed-gene-6.115-mRNA-1	Phatr3_J13167	308323	13167	modified	pti:PHATRDRAFT_13167	hypothetical protein	K15275	solute carrier family 35 (UDP-galactose transporter), member B1			B7G1C6	DMT	UDP-galactose:UMP antiporter				CAM_CRCL_14256034			other localisation	0.3685	0.1448	0	0.2067	GO:0016020||GO:0055085	membrane||transmembrane transport	PF00892||PF03151||PF08449	EamA-like transporter family||Triose-phosphate Transporter family||UAA transporter family	tps:THAPSDRAFT_40489	hypothetical protein		K15275	solute carrier family 35 (UDP-galactose transporter), member B1			B8C0F1	KOG1580	UDP-galactose transporter related protein	Carbohydrate transport and metabolism	METABOLISM					contig_13202_1_1518-NitzIllumina	76		CAM_CRCL_4004036
537	augustus_masked-10-processed-gene-6.113-mRNA-1	Phatr3_J13169	300152	13169	modified	pti:PHATRDRAFT_13169	Pt-KIF11; kinesin family-like protein					B7G1J4						CAM_CRCL_6486639			other localisation	0.0662	0.0245	0	0.155	GO:0003777||GO:0005524||GO:0007018||GO:0008017	microtubule motor activity||ATP binding||microtubule-based movement||microtubule binding	PF00225	Kinesin motor domain	pti:PHATRDRAFT_13169	Pt-KIF11; kinesin family-like protein						B7G1J4	KOG0239	Kinesin (KAR3 subfamily)	Cytoskeleton	CELLULAR PROCESSES AND SIGNALING					Phatr13169-10Phatr2	99	Kinesin family-like protein Fragment	CAM_CRCL_6486639
538	maker-bd_31x35-snap-gene-0.207-mRNA-1	Phatr3_Jdraft1316	306170	1316_bd	kept	pti:PHATRDRAFT_bd1316	hypothetical protein					B7S413						CAM_CRCL_6171229			other localisation	0.0809	0.0267	0	0.0868					pti:PHATRDRAFT_bd1316	hypothetical protein						B7S413									Phatrdraft1316-bd_31x35Phatr2_bd	79	Predicted protein	CAM_CRCL_6171229
539	augustus_masked-10-processed-gene-6.139-mRNA-1	Phatr3_EG02288	306239	13174	modified	pti:PHATRDRAFT_13174	l-ascorbate peroxidase (EC:1.11.1.11); K00434 L-ascorbate peroxidase [EC:1.11.1.11]	K00434	L-ascorbate peroxidase [EC:1.11.1.11]	pti00053||pti00480	1.11.1.11	B7G1J9						CAM_CRCL_14687181			other localisation	0.074	0.0256	0	0.0945	GO:0004601||GO:0006979||GO:0020037||GO:0055114	peroxidase activity||response to oxidative stress||heme binding||oxidation-reduction process	PF00141	Peroxidase	pti:PHATRDRAFT_13174	l-ascorbate peroxidase (EC:1.11.1.11); K00434 L-ascorbate peroxidase [EC:1.11.1.11]	pti00053||pti00480	K00434	L-ascorbate peroxidase [EC:1.11.1.11]	Ascorbate and aldarate metabolism || Glutathione metabolism	1.11.1.11	B7G1J9	KOG0504	FOG: Ankyrin repeat	General function prediction only	POORLY CHARACTERIZED					Phatr13174-10Phatr2	93	L-ascorbate peroxidase Fragment (EC 1.11.1.11)	CAM_CRCL_14687181
540	augustus_masked-10-processed-gene-8.131-mRNA-1	Phatr3_J13175	300139	13175	modified	pti:PHATRDRAFT_13175	hypothetical protein; K00500 phenylalanine-4-hydroxylase [EC:1.14.16.1]	K00500	phenylalanine-4-hydroxylase [EC:1.14.16.1]	pti01100||pti00400||pti00360	1.14.16.1	B7G1T1						CAM_CRCL_33157331			other localisation	0.0655	0.0239	0	0.0927	GO:0016714||GO:0055114	oxidoreductase activity, acting on paired donors, with incorporation or reduction of molecular oxygen, reduced pteridine as one donor, and incorporation of one atom of oxygen||oxidation-reduction process	PF00351	Biopterin-dependent aromatic amino acid hydroxylase	pti:PHATRDRAFT_13175	hypothetical protein; K00500 phenylalanine-4-hydroxylase [EC:1.14.16.1]	pti01100||pti00400||pti00360	K00500	phenylalanine-4-hydroxylase [EC:1.14.16.1]	Phenylalanine metabolism || Phenylalanine, tyrosine and tryptophan biosynthesis	1.14.16.1	B7G1T1	KOG3820	Aromatic amino acid hydroxylase	Amino acid transport and metabolism	METABOLISM					Phatr13175-10Phatr2	100	Predicted protein Fragment	CAM_CRCL_33157331
541	snap_masked-bd_31x35-processed-gene-0.110-mRNA-1	Phatr3_Jdraft1317	310264	1317_bd	modified	pti:PHATRDRAFT_bd1317	hypothetical protein					B7S414						CAM_CRCL_4203599			other localisation	0.1436	0.0625	0	0.2015	GO:0016021	integral component of membrane	PF03798	TLC domain	pti:PHATRDRAFT_bd1317	hypothetical protein						B7S414									Phatrdraft1317-bd_31x35Phatr2_bd	100	Predicted protein	CAM_CRCL_4203599
542	augustus_masked-10-processed-gene-8.105-mRNA-1	Phatr3_J13192	302163	13192	modified	pti:PHATRDRAFT_13192	hypothetical protein; K12860 pre-mRNA-splicing factor CDC5/CEF1	K12860	pre-mRNA-splicing factor CDC5/CEF1	pti03040		B7G1S3			Pt_cdc5			CAM_CRCL_31517772			other localisation	0.0673	0.0243	0	0.2351	GO:0003682	chromatin binding	PF00249||PF13921	Myb-like DNA-binding domain||Myb-like DNA-binding domain	dwi:Dwil_GK20537	GK20537 gene product from transcript GK20537-RA; K12860 pre-mRNA-splicing factor CDC5/CEF1	dwi03040	K12860	pre-mRNA-splicing factor CDC5/CEF1	Spliceosome		B4N5A5	KOG0050	mRNA splicing protein CDC5 (Myb superfamily)	RNA processing and modification	INFORMATION STORAGE AND PROCESSING					estExt_Genewise1Plus.C_820089-Psemu1_scaffold_82	44		CAM_CRCL_4005293
543	augustus_masked-10-processed-gene-2.21-mRNA-1	Phatr3_J13205	300116	13205	modified	pti:PHATRDRAFT_13205	hypothetical protein					B7G122						CAM_CRCL_4002879			other localisation	0.0663	0.0238	0	0.0877	GO:0005515	protein binding	PF00439	Bromodomain	pti:PHATRDRAFT_13205	hypothetical protein						B7G122	KOG1474	Transcription initiation factor TFIID, subunit BDF1 and related bromodomain proteins	Transcription	INFORMATION STORAGE AND PROCESSING					contig_14892_1_1129-NitzIllumina	58
544	augustus_masked-10-processed-gene-6.96-mRNA-1	Phatr3_J13208	306238	13208	modified	pti:PHATRDRAFT_13208	hypothetical protein					B7G1M3						CAM_CRCL_33482204			other localisation	0.0777	0.0267	0	0.0952	GO:0008080	N-acetyltransferase activity	PF00583||PF13508||PF13673	Acetyltransferase (GNAT) family||Acetyltransferase (GNAT) domain||Acetyltransferase (GNAT) domain	pti:PHATRDRAFT_13208	hypothetical protein						B7G1M3	KOG3216	Diamine acetyltransferase	Amino acid transport and metabolism	METABOLISM					Phatr13208-10Phatr2	100	Predicted protein Fragment	CAM_CRCL_33482204
545	augustus_masked-11-processed-gene-3.74-mRNA-1	Phatr3_J13221	300199	13221	modified	pti:PHATR_13221	hypothetical protein; K10849 DNA excision repair protein ERCC-1	K10849	DNA excision repair protein ERCC-1	pti03420		B5Y3F7						CAM_CRCL_37356	TIGR00597	DNA repair protein rad10	other localisation	0.0865	0.0278	0	0.1277	GO:0003684||GO:0004519||GO:0005634||GO:0006281	damaged DNA binding||endonuclease activity||nucleus||DNA repair	PF03834	Binding domain of DNA repair protein Ercc1 (rad10/Swi10)	pti:PHATR_13221	hypothetical protein; K10849 DNA excision repair protein ERCC-1	pti03420	K10849	DNA excision repair protein ERCC-1	Nucleotide excision repair || Fanconi anemia pathway		B5Y3F7	KOG2841	Structure-specific endonuclease ERCC1-XPF, ERCC1 component	Replication, recombination and repair	INFORMATION STORAGE AND PROCESSING					Phatr13221-11Phatr2	93	Predicted protein Fragment	CAM_CRCL_37356
546	augustus_masked-11-processed-gene-4.99-mRNA-1	Phatr3_J13230	304274	13230	modified	pti:PHATR_13230	hypothetical protein					B5Y3P8						CAM_CRCL_32816422			other localisation	0.1019	0.0301	0	0.0943			PF03457	Helicase associated domain	pti:PHATR_13230	hypothetical protein						B5Y3P8									Phatr13230-11Phatr2	100	Predicted protein Fragment	CAM_CRCL_32816422
547	RICE:10148945	Phatr3_J13232	300201	13232	modified	pti:PHATR_13232	hypothetical protein					B5Y3X0						CAM_CRCL_32374902			other localisation	0.083	0.0271	0	0.1006	GO:0004657||GO:0005509||GO:0006537||GO:0006562||GO:0055114	proline dehydrogenase activity||calcium ion binding||glutamate biosynthetic process||proline catabolic process||oxidation-reduction process	PF00036||PF01619||PF13202	EF hand||Proline dehydrogenase||EF hand	pti:PHATR_13232	hypothetical protein						B5Y3X0	KOG0186	Proline oxidase	Amino acid transport and metabolism	METABOLISM					Phatr13232-11Phatr2	100	Predicted protein	CAM_CRCL_32374902
548	augustus_masked-11-processed-gene-5.32-mRNA-1	Phatr3_J13233	300163	13233	modified	pti:PHATR_13233	hypothetical protein					B5Y3Q9						CAM_CRCL_6444273			other localisation	0.0938	0.0292	0	0.1032	GO:0005515	protein binding	PF01590	GAF domain	pti:PHATR_13233	hypothetical protein						B5Y3Q9	KOG1840	Kinesin light chain	Cytoskeleton	CELLULAR PROCESSES AND SIGNALING					Phatr13233-11Phatr2	100	Predicted protein Fragment	CAM_CRCL_6444273
549	augustus_masked-11-processed-gene-3.42-mRNA-1	Phatr3_J13235	304260	13235	modified													CAM_CRCL_7062785			other localisation	0.0626	0.0241	0	0.108	GO:0003676||GO:0004386||GO:0005524	nucleic acid binding||helicase activity||ATP binding	PF00270||PF00271||PF13959	DEAD/DEAH box helicase||Helicase conserved C-terminal domain||Domain of unknown function (DUF4217)									KOG0343	RNA Helicase	RNA processing and modification	INFORMATION STORAGE AND PROCESSING					Phatr13235-11Phatr2	97	Glycine decarboxylase T-protein, aminomethyl transferase, GDCT, GCST, GCVT Fragment	CAM_CRCL_7062785
550	maker-11-augustus-gene-7.169-mRNA-1	Phatr3_J13237	310401	13237	modified	pti:PHATR_13237	hypothetical protein					B5Y433						CAM_CRCL_14654931			other localisation	0.1251	0.0343	0	0.1901	GO:0005515	protein binding	PF01399	PCI domain	pti:PHATR_13237	hypothetical protein						B5Y433	KOG2688	Transcription-associated recombination protein - Thp1p	Cell cycle control, cell division, chromosome partitioning	CELLULAR PROCESSES AND SIGNALING					Phatr13237-11Phatr2	100	Predicted protein Fragment	CAM_CRCL_14654931
551	augustus_masked-11-processed-gene-7.42-mRNA-1	Phatr3_J13240	304313	13240	modified													CAM_CRCL_32617420			other localisation	0.2102	0.0465	0	0.1167	GO:0004252||GO:0005515||GO:0006508	serine-type endopeptidase activity||protein binding||proteolysis	PF00089||PF13180||PF13365	Trypsin||PDZ domain||Trypsin-like peptidase domain									KOG1320	Serine protease	Posttranslational modification, protein turnover, chaperones	CELLULAR PROCESSES AND SIGNALING					gw1.281.54.1-Psemu1_scaffold_281	66		CAM_CRCL_28256
552	maker-11-augustus-gene-3.196-mRNA-1	Phatr3_J13243	300220	13243	modified	pti:PHATR_13243	MCM7; hypothetical protein; K02210 minichromosome maintenance protein 7 (cell division control protein 47)	K02210	minichromosome maintenance protein 7 (cell division control protein 47)	pti03030		B5Y3I7						CAM_CRCL_4091992			other localisation	0.0874	0.0291	0	0.1812	GO:0003677||GO:0005524||GO:0006260||GO:0015979||GO:0015995||GO:0016851||GO:0016887	DNA binding||ATP binding||DNA replication||photosynthesis||chlorophyll biosynthetic process||magnesium chelatase activity||ATPase activity	PF00493||PF01078||PF07728	MCM2/3/5 family||Magnesium chelatase, subunit ChlI||AAA domain (dynein-related subfamily)	pti:PHATR_13243	MCM7; hypothetical protein; K02210 minichromosome maintenance protein 7 (cell division control protein 47)	pti03030	K02210	DNA replication licensing factor MCM7 [EC:3.6.4.12]	DNA replication || Cell cycle || Cell cycle - yeast || Meiosis - yeast		B5Y3I7	KOG0482	DNA replication licensing factor, MCM7 component	Replication, recombination and repair	INFORMATION STORAGE AND PROCESSING					Phatr13243-11Phatr2	92	Predicted protein	CAM_CRCL_4091992
553	augustus_masked-11-processed-gene-4.80-mRNA-1	Phatr3_J13244	306357	13244	modified	pti:PHATR_13244	hypothetical protein; K00428 cytochrome c peroxidase [EC:1.11.1.5]	K00428	cytochrome c peroxidase [EC:1.11.1.5]		1.11.1.5	B5Y3E9						CAM_CRCL_14687181			other localisation	0.0822	0.0277	0	0.1133	GO:0004601||GO:0006979||GO:0020037||GO:0055114	peroxidase activity||response to oxidative stress||heme binding||oxidation-reduction process	PF00141	Peroxidase	pti:PHATR_13244	hypothetical protein; K00428 cytochrome c peroxidase [EC:1.11.1.5]		K00428	cytochrome c peroxidase [EC:1.11.1.5]		1.11.1.5	B5Y3E9									Phatr13244-11Phatr2	100	Predicted protein Fragment	CAM_CRCL_14687181
554				1324_bd	deleted	pti:PHATRDRAFT_bd1324	hypothetical protein					B7S421						CAM_CRCL_6037885			other localisation	0.0737	0.0261	0	0.1408			PF12254	DNA polymerase alpha subunit p180 N terminal
555	augustus_masked-11-processed-gene-8.62-mRNA-1	Phatr3_J13253	302233	13253	modified	pti:PHATR_13253	hypothetical protein					B5Y471				lhc1	2.2e-05				other localisation	0.0668	0.0239	0	0.0865			PF08855	Domain of unknown function (DUF1825)	pti:PHATR_13253	hypothetical protein						B5Y471									contig_5718_187_1167-ChaeIllumina	60
556	augustus_masked-11-processed-gene-4.75-mRNA-1	Phatr3_J13254	306319	13254	modified	pti:PHATR_13254	hypothetical protein					B5Y3H0						CAM_CRCL_31894362			other localisation	0.2103	0.0428	0	0.0994	GO:0016972||GO:0055114	thiol oxidase activity||oxidation-reduction process	PF04777	Erv1 / Alr family	pti:PHATR_13254	hypothetical protein						B5Y3H0	KOG3355	Mitochondrial sulfhydryl oxidase involved in the biogenesis of cytosolic Fe/S proteins	Posttranslational modification, protein turnover, chaperones	CELLULAR PROCESSES AND SIGNALING					Phatr13254-11Phatr2	100	Predicted protein Fragment	CAM_CRCL_31894362
557				13255	deleted													CAM_CRCL_31968921			other localisation	0.1366	0.0355	0	0.1137	GO:0000156||GO:0000160	phosphorelay response regulator activity||phosphorelay signal transduction system	PF00072	Response regulator receiver domain
558	maker-bd_31x35-augustus-gene-0.177-mRNA-1	Phatr3_EG02359	304129	1325_bd	modified	pti:PHATRDRAFT_bd1325	MPDC; MPDC mevalonate diphosphate decarboxylase; K01597 diphosphomevalonate decarboxylase [EC:4.1.1.33]	K01597	diphosphomevalonate decarboxylase [EC:4.1.1.33]	pti01100||pti00900||pti01110	4.1.1.33	B7S422						CAM_CRCL_14651204	TIGR01240	diphosphomevalonate decarboxylase	other localisation	0.1338	0.0353	0	0.1491	GO:0005524	ATP binding	PF00288	GHMP kinases N terminal domain	pti:PHATRDRAFT_bd1325	MPDC; MPDC mevalonate diphosphate decarboxylase; K01597 diphosphomevalonate decarboxylase [EC:4.1.1.33]	pti01100||pti00900||pti01110	K01597	diphosphomevalonate decarboxylase [EC:4.1.1.33]	Terpenoid backbone biosynthesis	4.1.1.33	B7S422	KOG2833	Mevalonate pyrophosphate decarboxylase	Lipid transport and metabolism	METABOLISM					Phatrdraft1325-bd_31x35Phatr2_bd	93	MPDC mevalonate diphosphate decarboxylase	CAM_CRCL_14651204
559	maker-11-augustus-gene-6.123-mRNA-1	Phatr3_J13261	300206	13261	modified	pti:PHATR_13261	hypothetical protein					B5Y3R6						CAM_CRCL_33099547	_GAP_||TIGR01509	_GAP_||HAD hydrolase, family IA, variant 3	other localisation	0.0658	0.0241	0	0.106			PF00702||PF13242||PF13419	haloacid dehalogenase-like hydrolase||HAD-hyrolase-like||Haloacid dehalogenase-like hydrolase	pti:PHATR_13261	hypothetical protein						B5Y3R6	KOG2914	Predicted haloacid-halidohydrolase and related hydrolases	General function prediction only	POORLY CHARACTERIZED					Phatr13261-11Phatr2	100	Predicted protein Fragment	CAM_CRCL_33099547
560	maker-11-snap-gene-4.314-mRNA-1	Phatr3_J13265	300180	13265	modified	pti:PHATR_13265	CHLH; protoporphyrin IX magnesium chelatase, subunit H; K03403 magnesium chelatase subunit H [EC:6.6.1.1]	K03403	magnesium chelatase subunit H [EC:6.6.1.1]	pti01100||pti00860||pti01110	6.6.1.1	B5Y3F4						CAM_CRCL_4186367	TIGR02025	magnesium chelatase, H subunit	other localisation	0.0582	0.0225	0	0.1443	GO:0009058||GO:0016851	biosynthetic process||magnesium chelatase activity	PF02514||PF11965	CobN/Magnesium Chelatase||Domain of unknown function (DUF3479)	pti:PHATR_13265	CHLH; protoporphyrin IX magnesium chelatase, subunit H; K03403 magnesium chelatase subunit H [EC:6.6.1.1]	pti01100||pti00860||pti01110	K03403	magnesium chelatase subunit H [EC:6.6.1.1]	Porphyrin and chlorophyll metabolism	6.6.1.1	B5Y3F4									Phatr13265-11Phatr2	99	Protoporphyrin IX magnesium chelatase, subunit H	CAM_CRCL_4186367
561	snap_masked-11-processed-gene-6.91-mRNA-1	Phatr3_J13281	304297	13281	kept	pti:PHATR_13281	hypothetical protein; K07565 60S ribosome subunit biogenesis protein NIP7	K07565	60S ribosome subunit biogenesis protein NIP7			B5Y3S4						CAM_CRCL_6053		0	other localisation	0.062	0.0233	0	0.1043			PF03657	Uncharacterised protein family (UPF0113)	pti:PHATR_13281	hypothetical protein; K07565 60S ribosome subunit biogenesis protein NIP7		K07565	60S ribosome subunit biogenesis protein NIP7			B5Y3S4	KOG3492	Ribosome biogenesis protein NIP7	Translation, ribosomal structure and biogenesis	INFORMATION STORAGE AND PROCESSING					Phatr13281-11Phatr2	100	Predicted protein	CAM_CRCL_6053
562	maker-11-snap-gene-6.145-mRNA-1	Phatr3_J13294	310404	13294	modified	pti:PHATR_13294	hypothetical protein					B5Y415						CAM_CRCL_32433269			other localisation	0.0906	0.029	0	0.1298	GO:0001522||GO:0003723||GO:0009451||GO:0009982	pseudouridine synthesis||RNA binding||RNA modification||pseudouridine synthase activity	PF00849	RNA pseudouridylate synthase	pti:PHATR_13294	hypothetical protein						B5Y415	KOG1919	RNA pseudouridylate synthases	RNA processing and modification	INFORMATION STORAGE AND PROCESSING					Phatr13294-11Phatr2	99	Predicted protein Fragment	CAM_CRCL_32433269
563	augustus_masked-bd_31x35-processed-gene-0.79-mRNA-1	Phatr3_Jdraft1329	306172	1329_bd	kept	pti:PHATRDRAFT_bd1329	hypothetical protein					B7S424						CAM_CRCL_14032921			other localisation	0.1439	0.0946	0	0.1206	GO:0005515	protein binding	PF00168||PF07002	C2 domain||Copine	pti:PHATRDRAFT_bd1329	hypothetical protein						B7S424	KOG1327	Copine	Signal transduction mechanisms	CELLULAR PROCESSES AND SIGNALING					Phatrdraft1329-bd_31x35Phatr2_bd	97	Predicted protein	CAM_CRCL_14032921
564	snap_masked-11-processed-gene-7.119-mRNA-1	Phatr3_J13309	308388	13309	modified	pti:PHATR_13309	hypothetical protein					B5Y3X9						CAM_CRCL_14690033			other localisation	0.0578	0.0228	0	0.0889			PF00929	Exonuclease	pti:PHATR_13309	hypothetical protein						B5Y3X9	KOG2249	3\'-5\' exonuclease	Replication, recombination and repair	INFORMATION STORAGE AND PROCESSING					Phatr13309-11Phatr2	100	Predicted protein Fragment	CAM_CRCL_14690033
565	snap_masked-11-processed-gene-3.123-mRNA-1	Phatr3_J13313	302257	13313	modified	pti:PHATR_13313	hypothetical protein					B5Y3G7						CAM_CRCL_33962908			other localisation	0.0755	0.0264	0	0.0872	GO:0008152||GO:0008168	metabolic process||methyltransferase activity	PF08241||PF13489	Methyltransferase domain||Methyltransferase domain	pti:PHATR_13313	hypothetical protein						B5Y3G7	KOG1269	SAM-dependent methyltransferases	Lipid transport and metabolism	METABOLISM					Phatr13313-11Phatr2	100	Predicted protein	CAM_CRCL_33962908
566	snap_masked-bd_31x35-processed-gene-0.96-mRNA-1	Phatr3_Jdraft1331	306180	1331_bd	modified	pti:PHATRDRAFT_bd1331	hypothetical protein					B7S426	FeoB	ferrous ion				CAM_CRCL_32361883	_GAP_||TIGR02729||TIGR03595	_GAP_||Obg family GTPase CgtA||Obg family GTPase CgtA, C-terminal extension	other localisation	0.0496	0.0211	0	0.1098	GO:0000166||GO:0005525||GO:0015093||GO:0015684||GO:0016021	nucleotide binding||GTP binding||ferrous iron transmembrane transporter activity||ferrous iron transport||integral component of membrane	PF01018||PF01926||PF02421||PF09269	GTP1/OBG||50S ribosome-binding GTPase||Ferrous iron transport protein B||Domain of unknown function (DUF1967)	pti:PHATRDRAFT_bd1331	hypothetical protein						B7S426	KOG1489	Predicted GTP-binding protein (ODN superfamily)	General function prediction only	POORLY CHARACTERIZED					Phatrdraft1331-bd_31x35Phatr2_bd	88	Predicted protein	CAM_CRCL_32361883
567	augustus_masked-11-processed-gene-8.60-mRNA-1	Phatr3_J13320	300212	13320	modified	pti:PHATR_13320	hypothetical protein					B5Y4A1						CAM_CRCL_11023			other localisation	0.0609	0.0242	0	0.1038					pti:PHATR_13320	hypothetical protein						B5Y4A1									Phatr13320-11Phatr2	100	Predicted protein Fragment	CAM_CRCL_11023
568	augustus_masked-11-processed-gene-6.55-mRNA-1	Phatr3_J13322	302248	13322	modified	pti:PHATR_13322	hypothetical protein					B5Y406						CAM_CRCL_32840943			other localisation	0.0605	0.0234	0	0.1181			PF00702||PF13242||PF13344||PF13419	haloacid dehalogenase-like hydrolase||HAD-hyrolase-like||Haloacid dehalogenase-like hydrolase||Haloacid dehalogenase-like hydrolase	pti:PHATR_13322	hypothetical protein						B5Y406									Phatr13322-11Phatr2	96	Predicted protein Fragment	CAM_CRCL_32840943
569	augustus_masked-11-processed-gene-8.71-mRNA-1	Phatr3_J13326	308380	13326	kept	pti:PHATR_13326	RPC11; RNA polymerase C subunit 11 kDa; K03019 DNA-directed RNA polymerase III subunit RPC10	K03019	DNA-directed RNA polymerase III subunit RPC10	pti01100||pti00240||pti00230||pti03020		B5Y459						CAM_CRCL_5166305			other localisation	0.127	0.0347	0	0.1291	GO:0003676||GO:0006351||GO:0008270	nucleic acid binding||transcription, DNA-templated||zinc ion binding	PF01096||PF12760	Transcription factor S-II (TFIIS)||Transposase zinc-ribbon domain	pti:PHATR_13326	RPC11; RNA polymerase C subunit 11 kDa; K03019 DNA-directed RNA polymerase III subunit RPC10	pti01100||pti00240||pti00230||pti03020	K03019	DNA-directed RNA polymerase III subunit RPC10	Purine metabolism || Pyrimidine metabolism || RNA polymerase || Cytosolic DNA-sensing pathway || Epstein-Barr virus infection		B5Y459	KOG2906	RNA polymerase III subunit C11	Transcription	INFORMATION STORAGE AND PROCESSING					Phatr13326-11Phatr2	100	RNA polymerase C subunit 11 kDa	CAM_CRCL_5166305
570	augustus_masked-11-processed-gene-4.114-mRNA-1	Phatr3_J13331	304298	13331	modified													CAM_CRCL_27100773	TIGR00225	C-terminal processing peptidase	other localisation	0.0804	0.0268	0	0.1194	GO:0005515||GO:0006508||GO:0008236	protein binding||proteolysis||serine-type peptidase activity	PF03572||PF13180||PF14684	Peptidase family S41||PDZ domain||Tricorn protease C1 domain																	Phatr13331-11Phatr2	100	Predicted protein	CAM_CRCL_27100773
571	augustus_masked-11-processed-gene-8.58-mRNA-1	Phatr3_J13333	306359	13333	modified	pti:PHATR_13333	hypothetical protein; K01307 gamma-glutamyl hydrolase [EC:3.4.19.9]	K01307	gamma-glutamyl hydrolase [EC:3.4.19.9]	pti00790	3.4.19.9	B5Y4A0						CAM_CRCL_33231768			other localisation	0.0857	0.0279	0	0.1106	GO:0006541||GO:0016787	glutamine metabolic process||hydrolase activity	PF00117||PF07722	Glutamine amidotransferase class-I||Peptidase C26	pti:PHATR_13333	hypothetical protein; K01307 gamma-glutamyl hydrolase [EC:3.4.19.9]	pti00790	K01307	gamma-glutamyl hydrolase [EC:3.4.19.9]	Folate biosynthesis	3.4.19.9	B5Y4A0	KOG1559	Gamma-glutamyl hydrolase	Coenzyme transport and metabolism	METABOLISM					Phatr13333-11Phatr2	100	Predicted protein Fragment	CAM_CRCL_33231768
572	maker-11-augustus-gene-8.179-mRNA-1	Phatr3_EG02298	300194	13356	modified													CAM_CRCL_31546656	TIGR00873	6-phosphogluconate dehydrogenase, decarboxylating	other localisation	0.0943	0.0265	0	0.1085	GO:0004616||GO:0006098||GO:0050661||GO:0055114	phosphogluconate dehydrogenase (decarboxylating) activity||pentose-phosphate shunt||NADP binding||oxidation-reduction process	PF00393||PF03446	6-phosphogluconate dehydrogenase, C-terminal domain||NAD binding domain of 6-phosphogluconate dehydrogenase									KOG2653	6-phosphogluconate dehydrogenase	Carbohydrate transport and metabolism	METABOLISM					contig_8127_918_4163-NitzIllumina	68		CAM_CRCL_2075
573	augustus_masked-11-processed-gene-4.98-mRNA-1	Phatr3_J13358	302208	13358	modified	pti:PHATR_13358	hypothetical protein; K02636 cytochrome b6-f complex iron-sulfur subunit [EC:1.10.99.1]	K02636	cytochrome b6-f complex iron-sulfur subunit [EC:1.10.9.1]	pti01100||pti00195	1.10.99.1	B5Y3C9						CAM_CRCL_33357749			signal anchor	0.1704	0.49	0	0	GO:0009496||GO:0016491||GO:0042651||GO:0051537||GO:0055114	plastoquinol--plastocyanin reductase activity||oxidoreductase activity||thylakoid membrane||2 iron, 2 sulfur cluster binding||oxidation-reduction process	PF00355||PF08802	Rieske [2Fe-2S] domain||Cytochrome B6-F complex Fe-S subunit	pti:PHATR_13358	hypothetical protein; K02636 cytochrome b6-f complex iron-sulfur subunit [EC:1.10.99.1]	pti01100||pti00195	K02636	cytochrome b6-f complex iron-sulfur subunit [EC:1.10.9.1]	Photosynthesis	1.10.99.1	B5Y3C9	KOG1671	Ubiquinol cytochrome c reductase, subunit RIP1	Energy production and conversion	METABOLISM					Phatr13358-11Phatr2	93	Predicted protein	CAM_CRCL_33357749
574	augustus_masked-11-processed-gene-6.51-mRNA-1	Phatr3_J13360	306317	13360	kept	pti:PHATR_13360	hypothetical protein; K11094 U2 small nuclear ribonucleoprotein B\'\'	K11094	U2 small nuclear ribonucleoprotein B\'\'	pti03040		B5Y3T8						CAM_CRCL_31566403			other localisation	0.0854	0.0279	0	0.1699	GO:0003676	nucleic acid binding	PF00076||PF13893||PF14259	RNA recognition motif. (a.k.a. RRM, RBD, or RNP domain)||RNA recognition motif. (a.k.a. RRM, RBD, or RNP domain)||RNA recognition motif (a.k.a. RRM, RBD, or RNP domain)	pti:PHATR_13360	hypothetical protein; K11094 U2 small nuclear ribonucleoprotein B\'\'	pti03040	K11094	U2 small nuclear ribonucleoprotein B\'\'	Spliceosome		B5Y3T8	KOG4206	Spliceosomal protein snRNP-U1A/U2B	RNA processing and modification	INFORMATION STORAGE AND PROCESSING					Phatr13360-11Phatr2	95	Predicted protein	CAM_CRCL_31566403
575	augustus_masked-11-processed-gene-7.80-mRNA-1	Phatr3_J13361	302273	13361	modified	pti:PHATR_13361	hypothetical protein; K02925 large subunit ribosomal protein L3e	K02925	large subunit ribosomal protein L3e	pti03010		B5Y405						CAM_CRCL_32443498			other localisation	0.0563	0.025	0	0.2291	GO:0003735||GO:0005622||GO:0005840||GO:0006412	structural constituent of ribosome||intracellular||ribosome||translation	PF00297	Ribosomal protein L3	pti:PHATR_13361	hypothetical protein; K02925 large subunit ribosomal protein L3e	pti03010	K02925	large subunit ribosomal protein L3e	Ribosome		B5Y405	KOG0746	60S ribosomal protein L3 and related proteins	Translation, ribosomal structure and biogenesis	INFORMATION STORAGE AND PROCESSING					Phatr13361-11Phatr2	92	Predicted protein Fragment	CAM_CRCL_32443498
576	augustus_masked-11-processed-gene-4.116-mRNA-1	Phatr3_J13365	310426	13365	modified	pti:PHATR_13365	hypothetical protein					B5Y3F6						CAM_CRCL_31521094			other localisation	0.0582	0.0224	0	0.1149	GO:0003824	catalytic activity	PF00481	Protein phosphatase 2C	pti:PHATR_13365	hypothetical protein						B5Y3F6	KOG0698	Serine/threonine protein phosphatase	Signal transduction mechanisms	CELLULAR PROCESSES AND SIGNALING					Phatr13365-11Phatr2	92	Predicted protein Fragment	CAM_CRCL_31521094
577	augustus_masked-11-processed-gene-5.27-mRNA-1	Phatr3_J13382	304278	13382	modified													CAM_CRCL_14560164	TIGR00021	ribose 5-phosphate isomerase A	other localisation	0.0617	0.0238	0	0.1233	GO:0004751||GO:0009052	ribose-5-phosphate isomerase activity||pentose-phosphate shunt, non-oxidative branch	PF06026	Ribose 5-phosphate isomerase A (phosphoriboisomerase A)									KOG3075	Ribose 5-phosphate isomerase	Carbohydrate transport and metabolism	METABOLISM					Phatr13382-11Phatr2	100	Predicted protein	CAM_CRCL_14560164
578	augustus_masked-11-processed-gene-3.35-mRNA-1	Phatr3_J13383	308371	13383	modified	pti:PHATR_13383	hypothetical protein; K06027 vesicle-fusing ATPase [EC:3.6.4.6]	K06027	vesicle-fusing ATPase [EC:3.6.4.6]		3.6.4.6	B5Y3D5						CAM_CRCL_14137875			other localisation	0.1435	0.038	0	0.1052	GO:0005524||GO:0016887	ATP binding||ATPase activity	PF00004||PF07728||PF13401	ATPase family associated with various cellular activities (AAA)||AAA domain (dynein-related subfamily)||AAA domain									KOG0741	AAA+-type ATPase	Posttranslational modification, protein turnover, chaperones	CELLULAR PROCESSES AND SIGNALING					contig_9313_2556_4562-NitzIllumina	53		CAM_CRCL_46450
579	augustus_masked-11-processed-gene-4.89-mRNA-1	Phatr3_EG02296	300226	13384	modified	pti:PHATR_13384	hypothetical protein; K03163 DNA topoisomerase I [EC:5.99.1.2]	K03163	DNA topoisomerase I [EC:5.99.1.2]		5.99.1.2	B5Y3I3						CAM_CRCL_31516846			other localisation	0.0716	0.0253	0	0.0852	GO:0003677||GO:0003917||GO:0003918||GO:0005694||GO:0006265	DNA binding||DNA topoisomerase type I activity||DNA topoisomerase type II (ATP-hydrolyzing) activity||chromosome||DNA topological change	PF01028||PF02919||PF14370	Eukaryotic DNA topoisomerase I, catalytic core||Eukaryotic DNA topoisomerase I, DNA binding fragment||C-terminal topoisomerase domain	pti:PHATR_13384	hypothetical protein; K03163 DNA topoisomerase I [EC:5.99.1.2]		K03163	DNA topoisomerase I [EC:5.99.1.2]		5.99.1.2	B5Y3I3	KOG0981	DNA topoisomerase I	Replication, recombination and repair	INFORMATION STORAGE AND PROCESSING					estExt_fgenesh1_pm.C_3210001-Psemu1_scaffold_321	74		CAM_CRCL_15571
580	augustus_masked-11-processed-gene-5.37-mRNA-1	Phatr3_J13386	308399	13386	modified	pti:PHATR_13386	spermine/spermidine synthase					B5Y3X6						CAM_CRCL_31532179	TIGR00417	spermidine synthase	other localisation	0.1046	0.0309	0	0.1165	GO:0003824	catalytic activity	PF01564||PF12847||PF13659||PF13847	Spermine/spermidine synthase||Methyltransferase domain||Methyltransferase domain||Methyltransferase domain	pti:PHATR_13386	spermine/spermidine synthase						B5Y3X6	KOG1562	Spermidine synthase	Amino acid transport and metabolism	METABOLISM					Phatr13386-11Phatr2	97	Spermine/spermidine synthase Fragment	CAM_CRCL_31532179
581	augustus_masked-11-processed-gene-7.75-mRNA-1	Phatr3_J13395	302215	13395	modified	pti:PHATR_13395	hypothetical protein					B5Y436						CAM_CRCL_6075621	TIGR00177	molybdenum cofactor synthesis domain	other localisation	0.0893	0.0279	0	0.1276	GO:0006777	Mo-molybdopterin cofactor biosynthetic process	PF00994	Probable molybdopterin binding domain	pti:PHATR_13395	hypothetical protein						B5Y436	KOG2371	Molybdopterin biosynthesis protein	Coenzyme transport and metabolism	METABOLISM					Phatr13395-11Phatr2	100	Predicted protein Fragment	CAM_CRCL_6075621
582	maker-11-snap-gene-3.207-mRNA-1	Phatr3_J13396	300231	13396	modified	pti:PHATR_13396	hypothetical protein; K14007 protein transport protein SEC24	K14007	protein transport protein SEC24	pti04141		B5Y3H2						CAM_CRCL_26844193			other localisation	0.0814	0.0274	0	0.2803	GO:0006886||GO:0006888||GO:0008270||GO:0030127	intracellular protein transport||ER to Golgi vesicle-mediated transport||zinc ion binding||COPII vesicle coat	PF00626||PF04810||PF04811||PF04815||PF08033	Gelsolin repeat||Sec23/Sec24 zinc finger||Sec23/Sec24 trunk domain||Sec23/Sec24 helical domain||Sec23/Sec24 beta-sandwich domain	pti:PHATR_13396	hypothetical protein; K14007 protein transport protein SEC24	pti04141	K14007	protein transport protein SEC24	Protein processing in endoplasmic reticulum		B5Y3H2	KOG1985	Vesicle coat complex COPII, subunit SEC24/subunit SFB2	Intracellular trafficking, secretion, and vesicular transport	CELLULAR PROCESSES AND SIGNALING					Phatr13396-11Phatr2	98	Predicted protein Fragment	CAM_CRCL_26844193
583				13399	deleted	pti:PHATR_13399	hypothetical protein					B5Y3B8						CAM_CRCL_4032800			other localisation	0.0902	0.0286	0	0.1046			PF02138	Beige/BEACH domain
584	augustus_masked-11-processed-gene-3.78-mRNA-1	Phatr3_EG02294	310395	13400	modified	pti:PHATR_13400	hypothetical protein					B5Y3G2						CAM_CRCL_14107105			other localisation	0.0665	0.0247	0	0.101	GO:0004672||GO:0005509||GO:0005524||GO:0006468	protein kinase activity||calcium ion binding||ATP binding||protein phosphorylation	PF00036||PF00069||PF07714||PF13202||PF13405||PF13499||PF13833	EF hand||Protein kinase domain||Protein tyrosine kinase||EF hand||EF-hand domain||EF-hand domain pair||EF-hand domain pair	pti:PHATR_13400	hypothetical protein						B5Y3G2	KOG0032	Ca2+/calmodulin-dependent protein kinase, EF-Hand protein superfamily	Signal transduction mechanisms	CELLULAR PROCESSES AND SIGNALING					Phatr13400-11Phatr2	99	Predicted protein Fragment	CAM_CRCL_14107105
585	snap_masked-11-processed-gene-6.85-mRNA-1	Phatr3_J13402	302240	13402	modified	pti:PHATR_13402	hypothetical protein					B5Y3S2						CAM_CRCL_14160768			other localisation	0.0821	0.0272	0	0.084	GO:0003676	nucleic acid binding	PF00076||PF14259	RNA recognition motif. (a.k.a. RRM, RBD, or RNP domain)||RNA recognition motif (a.k.a. RRM, RBD, or RNP domain)	pti:PHATR_13402	hypothetical protein						B5Y3S2	KOG0226	RNA-binding proteins	General function prediction only	POORLY CHARACTERIZED					Phatr13402-11Phatr2	100	Predicted protein Fragment	CAM_CRCL_14160768
586				1340_bd	deleted	pti:PHATRDRAFT_bd1340	hypothetical protein					B7S433									mitochondrion	0.1178	0.035	0	0.7626
587	RICE:10146681	Phatr3_J1341	309504	1341	modified	pti:PHATRDRAFT_1341	hypothetical protein					B7FSU6						CAM_CRCL_14389548			other localisation	0.2768	0.0498	0	0.1228	GO:0016491||GO:0016614||GO:0050660||GO:0055114	oxidoreductase activity||oxidoreductase activity, acting on CH-OH group of donors||flavin adenine dinucleotide binding||oxidation-reduction process	PF00732||PF01266||PF05199	GMC oxidoreductase||FAD dependent oxidoreductase||GMC oxidoreductase	pti:PHATRDRAFT_1341	hypothetical protein						B7FSU6	KOG1238	Glucose dehydrogenase/choline dehydrogenase/mandelonitrile lyase (GMC oxidoreductase family)	General function prediction only	POORLY CHARACTERIZED					Phatr1341-2Phatr2	99	Predicted protein Fragment	CAM_CRCL_14389548
588	maker-11-augustus-gene-7.151-mRNA-1	Phatr3_J13417	308353	13417	modified	pti:PHATR_13417	hypothetical protein; K03106 signal recognition particle subunit SRP54	K03106	signal recognition particle subunit SRP54	pti03060		B5Y444	IISP	signal recognition particle protein Ffh/SRP54				CAM_CRCL_32477021			other localisation	0.0551	0.0223	0	0.1526	GO:0005525||GO:0006614||GO:0008312||GO:0048500	GTP binding||SRP-dependent cotranslational protein targeting to membrane||7S RNA binding||signal recognition particle	PF00448||PF02492||PF02881||PF02978||PF13671	SRP54-type protein, GTPase domain||CobW/HypB/UreG, nucleotide-binding domain||SRP54-type protein, helical bundle domain||Signal peptide binding domain||AAA domain	pti:PHATR_13417	hypothetical protein; K03106 signal recognition particle subunit SRP54	pti03060	K03106	signal recognition particle subunit SRP54	Protein export || Bacterial secretion system		B5Y444	KOG0780	Signal recognition particle, subunit Srp54	Intracellular trafficking, secretion, and vesicular transport	CELLULAR PROCESSES AND SIGNALING					Phatr13417-11Phatr2	92	Predicted protein Fragment	CAM_CRCL_32477021
589	augustus_masked-11-processed-gene-3.91-mRNA-1	Phatr3_J13418	308405	13418	modified	pti:PHATR_13418	hypothetical protein					B5Y3C5	Amt	ammonium				CAM_CRCL_32356941	TIGR00836	ammonium transporter	signal peptide	0.598	0.1911	0.047	0	GO:0008519||GO:0015696||GO:0016020	ammonium transmembrane transporter activity||ammonium transport||membrane	PF00909	Ammonium Transporter Family	pti:PHATR_13418	hypothetical protein						B5Y3C5	KOG0682	Ammonia permease	Inorganic ion transport and metabolism	METABOLISM					Phatr13418-11Phatr2	100	Predicted protein Fragment	CAM_CRCL_32356941
590	snap_masked-11-processed-gene-5.135-mRNA-1	Phatr3_J13424	300211	13424	modified								IISP					CAM_CRCL_32384293	TIGR02349	chaperone protein DnaJ	other localisation	0.0595	0.0232	0	0.1046	GO:0031072||GO:0051082	heat shock protein binding||unfolded protein binding	PF00226||PF00684||PF01556	DnaJ domain||DnaJ central domain||DnaJ C terminal domain									KOG0715	Molecular chaperone (DnaJ superfamily)	Posttranslational modification, protein turnover, chaperones	CELLULAR PROCESSES AND SIGNALING					Phatr13424-11Phatr2	92	Predicted protein	CAM_CRCL_32384293
591	augustus_masked-11-processed-gene-5.42-mRNA-1	Phatr3_J13428	302213	13428	modified													CAM_CRCL_14673941			other localisation	0.063	0.0239	0	0.1147	GO:0005515	protein binding	PF00400	WD domain, G-beta repeat									KOG2055	WD40 repeat protein	General function prediction only	POORLY CHARACTERIZED					Phatr13428-11Phatr2	89	Anthranilate synthase. anthranilate synthetase. chorismate lyase Fragment	CAM_CRCL_14673941
592	augustus_masked-11-processed-gene-4.109-mRNA-1	Phatr3_J13439	302199	13439	modified	pti:PHATR_13439	hypothetical protein					B5Y3A4						CAM_CRCL_22812305			other localisation	0.0635	0.024	0	0.0984			PF09811	Essential protein Yae1, N terminal	pti:PHATR_13439	hypothetical protein						B5Y3A4									Phatr13439-11Phatr2	97	Predicted protein Fragment	CAM_CRCL_22812305
593	snap_masked-11-processed-gene-4.167-mRNA-1	Phatr3_J13445	304265	13445	modified	pti:PHATR_13445	hypothetical protein					B5Y3M3						CAM_CRCL_31625769			other localisation	0.0638	0.0239	0	0.1	GO:0000049	tRNA binding	PF01588	Putative tRNA binding domain	pti:PHATR_13445	hypothetical protein						B5Y3M3	KOG2241	tRNA-binding protein	Translation, ribosomal structure and biogenesis	INFORMATION STORAGE AND PROCESSING					Phatr13445-11Phatr2	100	Predicted protein Fragment	CAM_CRCL_31625769
594	augustus_masked-11-processed-gene-7.35-mRNA-1	Phatr3_EG02297	308391	13458	modified	pti:PHATR_13458	hypothetical protein					B5Y442						CAM_CRCL_32978000			other localisation	0.0737	0.0253	0	0.0938	GO:0008152||GO:0008168	metabolic process||methyltransferase activity	PF08241	Methyltransferase domain	pti:PHATR_13458	hypothetical protein						B5Y442	KOG1269	SAM-dependent methyltransferases	Lipid transport and metabolism	METABOLISM					Phatr13458-11Phatr2	100	Predicted protein Fragment	CAM_CRCL_32978000
595	augustus_masked-11-processed-gene-7.78-mRNA-1	Phatr3_J13459	300177	13459	modified	pti:PHATR_13459	SytB; hypothetical protein; K08489 syntaxin 16	K08489	syntaxin 16	pti04130		B5Y407						CAM_CRCL_27140175			other localisation	0.0606	0.0234	0	0.2253	GO:0005515	protein binding	PF05739	SNARE domain	pti:PHATR_13459	SytB; hypothetical protein; K08489 syntaxin 16	pti04130	K08489	syntaxin 16	SNARE interactions in vesicular transport		B5Y407	KOG0809	SNARE protein TLG2/Syntaxin 16	Intracellular trafficking, secretion, and vesicular transport	CELLULAR PROCESSES AND SIGNALING					Phatr13459-11Phatr2	93	Predicted protein	CAM_CRCL_27140175
596				13470	deleted	pti:PHATR_13470	hypothetical protein					B5Y443						CAM_CRCL_33275203			other localisation	0.0708	0.0255	0	0.1094			PF01351	Ribonuclease HII
597	augustus_masked-11-processed-gene-3.39-mRNA-1	Phatr3_J13476	306306	13476	modified													CAM_CRCL_31573034			other localisation	0.0731	0.0274	0	0.1216	GO:0005737||GO:0006535||GO:0009001	cytoplasm||cysteine biosynthetic process from serine||serine O-acetyltransferase activity	PF00132||PF06426	Bacterial transferase hexapeptide (six repeats)||Serine acetyltransferase, N-terminal									KOG4750	Serine O-acetyltransferase	Amino acid transport and metabolism	METABOLISM					Phatr13476-11Phatr2	94	Predicted protein	CAM_CRCL_31573034
598	augustus_masked-11-processed-gene-3.58-mRNA-1	Phatr3_J13505	308379	13505	modified										Pt_CCHH7			CAM_CRCL_14468			other localisation	0.0705	0.0252	0	0.0919	GO:0016491||GO:0045454	oxidoreductase activity||cell redox homeostasis	PF00085||PF08534||PF13098||PF13905	Thioredoxin||Redoxin||Thioredoxin-like domain||Thioredoxin-like	tps:THAPSDRAFT_23857	hypothetical protein						B8C7G1	KOG2689	Predicted ubiquitin regulatory protein	Posttranslational modification, protein turnover, chaperones	CELLULAR PROCESSES AND SIGNALING					estExt_fgenesh2_kg.C_50223-Fracy_scaffold_5	43		CAM_CRCL_29552
599	augustus_masked-bd_31x35-processed-gene-0.54-mRNA-1	Phatr3_Jdraft1350	306176	1350_bd	kept	pti:PHATRDRAFT_bd1350	hypothetical protein					B7S440									other localisation	0.1066	0.1941	0	0.1642					pti:PHATRDRAFT_bd1350	hypothetical protein						B7S440									Phatrdraft1350-bd_31x35Phatr2_bd	98	Predicted protein
600	maker-11-augustus-gene-4.247-mRNA-1	Phatr3_J13511	302235	13511	modified	pti:PHATR_13511	hypothetical protein; K12391 AP-1 complex subunit gamma-1	K12391	AP-1 complex subunit gamma-1			B5Y3G8						CAM_CRCL_31499880			other localisation	0.0654	0.0256	0	0.4009	GO:0006886||GO:0016192||GO:0030117||GO:0030131	intracellular protein transport||vesicle-mediated transport||membrane coat||clathrin adaptor complex	PF01602||PF02883||PF13646	Adaptin N terminal region||Adaptin C-terminal domain||HEAT repeats	pti:PHATR_13511	hypothetical protein; K12391 AP-1 complex subunit gamma-1		K12391	AP-1 complex subunit gamma-1	Lysosome		B5Y3G8	KOG1062	Vesicle coat complex AP-1, gamma subunit	Intracellular trafficking, secretion, and vesicular transport	CELLULAR PROCESSES AND SIGNALING					Phatr13511-11Phatr2	93	Predicted protein Fragment	CAM_CRCL_31499880
601	augustus_masked-11-processed-gene-3.51-mRNA-1	Phatr3_J13520	300176	13520	modified	pti:PHATR_13520	hypothetical protein; K12883 nuclear cap-binding protein subunit 2	K12883	nuclear cap-binding protein subunit 2	pti03013||pti03015||pti03040		B5Y3E5						CAM_CRCL_14780928			other localisation	0.061	0.0237	0	0.1043	GO:0003676	nucleic acid binding	PF00076||PF13893||PF14259	RNA recognition motif. (a.k.a. RRM, RBD, or RNP domain)||RNA recognition motif. (a.k.a. RRM, RBD, or RNP domain)||RNA recognition motif (a.k.a. RRM, RBD, or RNP domain)	pti:PHATR_13520	hypothetical protein; K12883 nuclear cap-binding protein subunit 2	pti03013||pti03015||pti03040	K12883	nuclear cap-binding protein subunit 2	RNA transport || mRNA surveillance pathway || Spliceosome		B5Y3E5	KOG0121	Nuclear cap-binding protein complex, subunit CBP20 (RRM superfamily)	RNA processing and modification	INFORMATION STORAGE AND PROCESSING					Phatr13520-11Phatr2	100	Predicted protein Fragment	CAM_CRCL_14780928
602	augustus_masked-11-processed-gene-8.35-mRNA-1	Phatr3_J13526	310394	13526	modified	pti:PHATR_13526	hypothetical protein; K12857 Prp8 binding protein	K12857	Prp8 binding protein	pti03040		B5Y464						CAM_CRCL_32399879			other localisation	0.25	0.0492	0	0.1186	GO:0005515	protein binding	PF00400	WD domain, G-beta repeat	pti:PHATR_13526	hypothetical protein; K12857 Prp8 binding protein	pti03040	K12857	Prp8 binding protein	Spliceosome		B5Y464	KOG0265	U5 snRNP-specific protein-like factor and related proteins	RNA processing and modification	INFORMATION STORAGE AND PROCESSING					Phatr13526-11Phatr2	93	Predicted protein Fragment	CAM_CRCL_32399879
603	augustus_masked-11-processed-gene-5.20-mRNA-1	Phatr3_J13534	300187	13534	modified	pti:PHATR_13534	hypothetical protein					B5Y3V5						CAM_CRCL_14704633			other localisation	0.0587	0.0225	0	0.0871			PF08698	Fcf2 pre-rRNA processing	pti:PHATR_13534	hypothetical protein						B5Y3V5	KOG3100	Uncharacterized conserved protein	Function unknown	POORLY CHARACTERIZED					Phatr13534-11Phatr2	100	Predicted protein Fragment	CAM_CRCL_14704633
604	maker-11-snap-gene-4.335-mRNA-1	Phatr3_J13537	304279	13537	modified	pti:PHATR_13537	hypothetical protein; K06941 ribosomal RNA large subunit methyltransferase N [EC:2.1.1.-]	K06941	23S rRNA (adenine2503-C2)-methyltransferase [EC:2.1.1.192]			B5Y3J7						CAM_CRCL_32475233			other localisation	0.1	0.0299	0	0.1192	GO:0003824||GO:0051536	catalytic activity||iron-sulfur cluster binding	PF04055	Radical SAM superfamily	pti:PHATR_13537	hypothetical protein; K06941 ribosomal RNA large subunit methyltransferase N [EC:2.1.1.-]		K06941	23S rRNA (adenine2503-C2)-methyltransferase [EC:2.1.1.192]			B5Y3J7									Phatr13537-11Phatr2	100	Predicted protein Fragment	CAM_CRCL_32475233
605	augustus_masked-11-processed-gene-5.67-mRNA-1	Phatr3_J13538	306322	13538	modified	pti:PHATR_13538	hypothetical protein	K15116	solute carrier family 25, member 33/36			B5Y3T9	MC					CAM_CRCL_14698666			other localisation	0.2125	0.0408	0	0.1917			PF00153	Mitochondrial carrier protein	pti:PHATR_13538	hypothetical protein		K15116	solute carrier family 25, member 33/36			B5Y3T9	KOG0757	Mitochondrial carrier protein - Rim2p/Mrs12p	Energy production and conversion	METABOLISM					Phatr13538-11Phatr2	96	Predicted protein Fragment	CAM_CRCL_14698666
606	augustus_masked-12-processed-gene-6.61-mRNA-1	Phatr3_J13549	304377	13549	modified	pti:PHATRDRAFT_13549	hypothetical protein; K09660 mannose-P-dolichol utilization defect 1	K09660	mannose-P-dolichol utilization defect 1			B7G2D3	LCT					CAM_CRCL_18537			signal peptide	0.5798	0.1265	0.016	0			PF04193	PQ loop repeat	pti:PHATRDRAFT_13549	hypothetical protein; K09660 mannose-P-dolichol utilization defect 1		K09660	mannose-P-dolichol utilization defect 1			B7G2D3	KOG3211	Predicted endoplasmic reticulum membrane protein Lec35/MPDU1 involved in monosaccharide-P-dolichol utilization	General function prediction only	POORLY CHARACTERIZED					Phatr13549-12Phatr2	100	Predicted protein Fragment	CAM_CRCL_18537
607	augustus_masked-bd_31x35-processed-gene-0.62-mRNA-1	Phatr3_Jdraft1354	310265	1354_bd	modified	pti:PHATRDRAFT_bd1354	hypothetical protein					B7S445						CAM_CRCL_27038105			other localisation	0.1941	0.0403	0	0.149	GO:0015074	DNA integration	PF00665	Integrase core domain	pti:PHATRDRAFT_bd1302	hypothetical protein						B7S3Z8	KOG0017	FOG: Transposon-encoded proteins with TYA, reverse transcriptase, integrase domains in various combinations	General function prediction only	POORLY CHARACTERIZED					Phatrdraft1302-bd_31x35Phatr2_bd	81	Predicted protein	CAM_CRCL_27038105
608	augustus_masked-12-processed-gene-2.108-mRNA-1	Phatr3_J13553	308484	13553	modified	pti:PHATRDRAFT_13553	hypothetical protein					B7G243	CTL	sodium ion:choline symporter?				CAM_CRCL_4280640			other localisation	0.3076	0.132	0	0.2418			PF04515	Plasma-membrane choline transporter	pti:PHATRDRAFT_13553	hypothetical protein						B7G243	KOG1362	Choline transporter-like protein	Lipid transport and metabolism	METABOLISM					Phatr13553-12Phatr2	95	Predicted protein	CAM_CRCL_4280640
609	augustus_masked-12-processed-gene-2.89-mRNA-1	Phatr3_J13557	306409	13557	modified	pti:PHATRDRAFT_13557	proly 4-hydroxylase; K00472 prolyl 4-hydroxylase [EC:1.14.11.2]	K00472	prolyl 4-hydroxylase [EC:1.14.11.2]	pti01100||pti00330	1.14.11.2	B7G237						CAM_CRCL_27445099			signal peptide	0.6482	0.0602	0.0307	0	GO:0016491||GO:0016706||GO:0055114	oxidoreductase activity||oxidoreductase activity, acting on paired donors, with incorporation or reduction of molecular oxygen, 2-oxoglutarate as one donor, and incorporation of one atom each of oxygen into both donors||oxidation-reduction process	PF03171||PF13640	2OG-Fe(II) oxygenase superfamily||2OG-Fe(II) oxygenase superfamily	pti:PHATRDRAFT_13557	proly 4-hydroxylase; K00472 prolyl 4-hydroxylase [EC:1.14.11.2]	pti01100||pti00330	K00472	prolyl 4-hydroxylase [EC:1.14.11.2]	Arginine and proline metabolism	1.14.11.2	B7G237	KOG1591	Prolyl 4-hydroxylase alpha subunit	Amino acid transport and metabolism	METABOLISM					Phatr13557-12Phatr2	100	Proly 4-hydroxylase	CAM_CRCL_27445099
610	augustus_masked-12-processed-gene-2.69-mRNA-1	Phatr3_J13566	308478	13566	kept	pti:PHATRDRAFT_13566	hypothetical protein; K03011 DNA-directed RNA polymerase II subunit RPB3	K03011	DNA-directed RNA polymerase II subunit RPB3	pti01100||pti00240||pti00230||pti03020		B7G229						CAM_CRCL_14314554			other localisation	0.1213	0.0333	0	0.1102	GO:0003899||GO:0006351||GO:0046983	DNA-directed RNA polymerase activity||transcription, DNA-templated||protein dimerization activity	PF01000||PF01193	RNA polymerase Rpb3/RpoA insert domain||RNA polymerase Rpb3/Rpb11 dimerisation domain	pti:PHATRDRAFT_13566	hypothetical protein; K03011 DNA-directed RNA polymerase II subunit RPB3	pti01100||pti00240||pti00230||pti03020	K03011	DNA-directed RNA polymerase II subunit RPB3	Purine metabolism || Pyrimidine metabolism || RNA polymerase || Huntington\'s disease || Epstein-Barr virus infection		B7G229	KOG1522	RNA polymerase II, subunit POLR2C/RPB3	Transcription	INFORMATION STORAGE AND PROCESSING					Phatr13566-12Phatr2	100	Predicted protein	CAM_CRCL_14314554
611	augustus_masked-12-processed-gene-6.50-mRNA-1	Phatr3_J13578	308423	13578	modified	pti:PHATRDRAFT_13578	hypothetical protein					B7G2C2						CAM_CRCL_36139			other localisation	0.0905	0.0286	0	0.1747			PF05602	Cleft lip and palate transmembrane protein 1 (CLPTM1)	pti:PHATRDRAFT_13578	hypothetical protein						B7G2C2	KOG2489	Transmembrane protein	General function prediction only	POORLY CHARACTERIZED					contig_26317_1_2258-NitzIllumina	58		CAM_CRCL_36139
612	augustus_masked-1-processed-gene-14.53-mRNA-1	Phatr3_J1358	304984	1358	modified	pti:PHATRDRAFT_1358	hypothetical protein					B7FPI4						CAM_CRCL_32465290	TIGR02244	HAD superfamily (subfamily IG) hydrolase, 5\'-nucleotidase	other localisation	0.0615	0.0232	0	0.1072			PF05761	5\' nucleotidase family	pti:PHATRDRAFT_1358	hypothetical protein						B7FPI4	KOG2470	Similar to IMP-GMP specific 5\'-nucleotidase	Nucleotide transport and metabolism	METABOLISM					Phatr1358-1Phatr2	93	Predicted protein Fragment	CAM_CRCL_32465290
613	augustus_masked-12-processed-gene-8.126-mRNA-1	Phatr3_J13581	300251	13581	modified	pti:PHATRDRAFT_13581	hypothetical protein; K03164 DNA topoisomerase II [EC:5.99.1.3]	K03164	DNA topoisomerase II [EC:5.99.1.3]		5.99.1.3	B7G2K9						CAM_CRCL_32681928			other localisation	0.0612	0.0232	0	0.098	GO:0003677||GO:0003918||GO:0005524||GO:0006265	DNA binding||DNA topoisomerase type II (ATP-hydrolyzing) activity||ATP binding||DNA topological change	PF00204||PF00521||PF01751||PF02518	DNA gyrase B||DNA gyrase/topoisomerase IV, subunit A||Toprim domain||Histidine kinase-, DNA gyrase B-, and HSP90-like ATPase	pti:PHATRDRAFT_13581	hypothetical protein; K03164 DNA topoisomerase II [EC:5.99.1.3]		K03164	DNA topoisomerase II [EC:5.99.1.3]		5.99.1.3	B7G2K9	KOG0355	DNA topoisomerase type II	Chromatin structure and dynamics	INFORMATION STORAGE AND PROCESSING					Phatr13581-12Phatr2	95	DNA topoisomerase 2 Fragment (EC 5.99.1.3)	CAM_CRCL_32681928
614	augustus_masked-12-processed-gene-6.70-mRNA-1	Phatr3_J13582	308467	13582	modified	pti:PHATRDRAFT_13582	hypothetical protein					B7G296						CAM_CRCL_7121770			other localisation	0.0776	0.0263	0	0.1937			PF13087	AAA domain	pti:PHATRDRAFT_13582	hypothetical protein						B7G296	KOG1802	RNA helicase nonsense mRNA reducing factor (pNORF1)	RNA processing and modification	INFORMATION STORAGE AND PROCESSING					contig_10565_1_2591-ChaeIllumina	48		CAM_CRCL_8614
615	maker-12-augustus-gene-2.297-mRNA-1	Phatr3_J13587	302280	13587	modified	pti:PHATRDRAFT_13587	hypothetical protein					B7G1Z1						CAM_CRCL_14709223			other localisation	0.0747	0.0262	0	0.1073	GO:0005515	protein binding	PF00168||PF07002||PF10138	C2 domain||Copine||vWA found in TerF C terminus	pti:PHATRDRAFT_13587	hypothetical protein						B7G1Z1	KOG1327	Copine	Signal transduction mechanisms	CELLULAR PROCESSES AND SIGNALING					contig02998_1_1433-ch_isotigs	58		CAM_CRCL_2594
616	augustus_masked-12-processed-gene-6.88-mRNA-1	Phatr3_J13590	304379	13590	modified	pti:PHATRDRAFT_13590	hypothetical protein					B7G2J7						CAM_CRCL_32571221			other localisation	0.1065	0.0309	0	0.0985			PF11397	Glycosyltransferase (GlcNAc)	pti:PHATRDRAFT_47164	hypothetical protein						B7G2Q2									Phatr47164-12Phatr2	80	Predicted protein	CAM_CRCL_32571221
617	augustus_masked-12-processed-gene-8.57-mRNA-1	Phatr3_J13602	308477	13602	modified	pti:PHATRDRAFT_13602	hypothetical protein; K01254 leukotriene-A4 hydrolase [EC:3.3.2.6]	K01254	leukotriene-A4 hydrolase [EC:3.3.2.6]	pti01100||pti00590	3.3.2.6	B7G2U0						CAM_CRCL_31610286			other localisation	0.0611	0.0227	0	0.1093	GO:0008237||GO:0008270||GO:0019370	metallopeptidase activity||zinc ion binding||leukotriene biosynthetic process	PF01433||PF09127||PF13485	Peptidase family M1||Leukotriene A4 hydrolase, C-terminal||Peptidase MA superfamily	pti:PHATRDRAFT_13602	hypothetical protein; K01254 leukotriene-A4 hydrolase [EC:3.3.2.6]	pti01100||pti00590	K01254	leukotriene-A4 hydrolase [EC:3.3.2.6]	Arachidonic acid metabolism	3.3.2.6	B7G2U0	KOG1047	Bifunctional leukotriene A4 hydrolase/aminopeptidase LTA4H	Lipid transport and metabolism	METABOLISM					Phatr13602-12Phatr2	95	Predicted protein Fragment	CAM_CRCL_31610286
618	augustus_masked-12-processed-gene-2.86-mRNA-1	Phatr3_J13606	308476	13606	modified	pti:PHATRDRAFT_13606	hypothetical protein					B7G234						CAM_CRCL_4029486			other localisation	0.0673	0.0243	0	0.1498	GO:0000287||GO:0009117||GO:0016791	magnesium ion binding||nucleotide metabolic process||phosphatase activity	PF06437	IMP-specific 5\'-nucleotidase	pti:PHATRDRAFT_13606	hypothetical protein						B7G234									Phatr13606-12Phatr2	100	Predicted protein Fragment	CAM_CRCL_4029486
619	augustus_masked-12-processed-gene-6.56-mRNA-1	Phatr3_J13617	310482	13617	modified	pti:PHATRDRAFT_13617	hypothetical protein					B7G285						CAM_CRCL_14156340			other localisation	0.1052	0.028	0	0.1628	GO:0004672||GO:0005524||GO:0006468	protein kinase activity||ATP binding||protein phosphorylation	PF00069||PF07714	Protein kinase domain||Protein tyrosine kinase	pti:PHATRDRAFT_47036	hypothetical protein						B7G286	KOG0588	Serine/threonine protein kinase	Cell cycle control, cell division, chromosome partitioning	CELLULAR PROCESSES AND SIGNALING					fgenesh1_pg.348_#_11-Psemu1_scaffold_348	51		CAM_CRCL_4022647
620	augustus_masked-12-processed-gene-6.111-mRNA-1	Phatr3_J13622	308473	13622	modified	pti:PHATRDRAFT_13622	RPN1; regulatory proteasome non-atpase subunit 1; K03028 26S proteasome regulatory subunit N1	K03028	26S proteasome regulatory subunit N1	pti03050		B7G2F7						CAM_CRCL_14275472			other localisation	0.0577	0.023	0	0.1049			PF01851	Proteasome/cyclosome repeat	pti:PHATRDRAFT_13622	RPN1; regulatory proteasome non-atpase subunit 1; K03028 26S proteasome regulatory subunit N1	pti03050	K03028	26S proteasome regulatory subunit N1	Proteasome || Epstein-Barr virus infection		B7G2F7	KOG2005	26S proteasome regulatory complex, subunit RPN1/PSMD2	Posttranslational modification, protein turnover, chaperones	CELLULAR PROCESSES AND SIGNALING					Phatr13622-12Phatr2	97	Regulatory proteasome non-atpase subunit 1	CAM_CRCL_14275472
621				13633	deleted	pti:PHATRDRAFT_13633	hypothetical protein					B7G222						CAM_CRCL_4026845			signal peptide	0.6751	0.0593	0.0331	0			PF10639	Uncharacterised protein family UPF0546
622	augustus_masked-12-processed-gene-8.66-mRNA-1	Phatr3_J13643	308428	13643	kept	pti:PHATRDRAFT_13643	HCL1; hydroxymethylglutaryl-coenzyme A lyase (EC:4.1.3.4); K01640 hydroxymethylglutaryl-CoA lyase [EC:4.1.3.4]	K01640	hydroxymethylglutaryl-CoA lyase [EC:4.1.3.4]	pti01100||pti00280||pti00650||pti04146||pti00072||pti01110	4.1.3.4	B7G2V2						CAM_CRCL_32063515			other localisation	0.075	0.0257	0	0.1357	GO:0003824	catalytic activity	PF00682	HMGL-like	pti:PHATRDRAFT_13643	HCL1; hydroxymethylglutaryl-coenzyme A lyase (EC:4.1.3.4); K01640 hydroxymethylglutaryl-CoA lyase [EC:4.1.3.4]	pti01100||pti00280||pti00650||pti04146||pti00072||pti01110	K01640	hydroxymethylglutaryl-CoA lyase [EC:4.1.3.4]	Synthesis and degradation of ketone bodies || Valine, leucine and isoleucine degradation || Geraniol degradation || Butanoate metabolism || Peroxisome	4.1.3.4	B7G2V2	KOG2368	Hydroxymethylglutaryl-CoA lyase	Energy production and conversion	METABOLISM					Phatr13643-12Phatr2	100	Hydroxymethylglutaryl-coenzyme A lyase (EC 4.1.3.4)	CAM_CRCL_32063515
623	augustus_masked-12-processed-gene-8.74-mRNA-1	Phatr3_J13662	304332	13662	modified	pti:PHATRDRAFT_13662	hypothetical protein					B7G2V6						CAM_CRCL_33286298			other localisation	0.0735	0.0254	0	0.2129	GO:0016021	integral component of membrane	PF02990	Endomembrane protein 70	pti:PHATRDRAFT_13662	hypothetical protein						B7G2V6	KOG1277	Endosomal membrane proteins, EMP70	Intracellular trafficking, secretion, and vesicular transport	CELLULAR PROCESSES AND SIGNALING					Phatr13662-12Phatr2	87	Predicted protein Fragment	CAM_CRCL_33286298
624	augustus_masked-12-processed-gene-2.73-mRNA-1	Phatr3_J13664	306393	13664	modified	pti:PHATRDRAFT_13664	hypothetical protein; K05544 tRNA-dihydrouridine synthase 3 [EC:1.-.-.-]	K05544	tRNA-dihydrouridine synthase 3 [EC:1.3.1.89]			B7G230			Pt_CCCH4			CAM_CRCL_32425439			other localisation	0.0986	0.0288	0	0.1056	GO:0008033||GO:0017150||GO:0050660||GO:0055114	tRNA processing||tRNA dihydrouridine synthase activity||flavin adenine dinucleotide binding||oxidation-reduction process	PF01207	Dihydrouridine synthase (Dus)	pti:PHATRDRAFT_13664	hypothetical protein; K05544 tRNA-dihydrouridine synthase 3 [EC:1.-.-.-]		K05544	tRNA-dihydrouridine synthase 3 [EC:1.3.1.89]			B7G230	KOG2333	Uncharacterized conserved protein	General function prediction only	POORLY CHARACTERIZED					Phatr13664-12Phatr2	100	Predicted protein Fragment	CAM_CRCL_32425439
625	snap_masked-bd_32x35-processed-gene-1.144-mRNA-1	Phatr3_Jdraft1366	310289	1366_bd	kept	pti:PHATRDRAFT_bd1366	hypothetical protein					B7S453									signal peptide	0.6275	0.0619	0.0838	0					pti:PHATRDRAFT_bd1366	hypothetical protein						B7S453									Phatrdraft1366-bd_32x35Phatr2_bd	100	Predicted protein
626	augustus_masked-12-processed-gene-2.114-mRNA-1	Phatr3_J13675	300252	13675	modified	pti:PHATRDRAFT_13675	hypothetical protein					B7G245						CAM_CRCL_4076716			other localisation	0.0536	0.0222	0	0.1229	GO:0004672||GO:0005524||GO:0006468	protein kinase activity||ATP binding||protein phosphorylation	PF00069||PF07714	Protein kinase domain||Protein tyrosine kinase	pti:PHATRDRAFT_13675	hypothetical protein						B7G245	KOG0669	Cyclin T-dependent kinase CDK9	Cell cycle control, cell division, chromosome partitioning	CELLULAR PROCESSES AND SIGNALING					Phatr13675-12Phatr2	98	Predicted protein Fragment	CAM_CRCL_4076716
627	augustus_masked-bd_32x35-processed-gene-1.62-mRNA-1	Phatr3_Jdraft1367	306186	1367_bd	kept	pti:PHATRDRAFT_bd1367	hypothetical protein; K13800 UMP-CMP kinase [EC:2.7.4.- 2.7.4.14]	K13800	UMP-CMP kinase [EC:2.7.4.- 2.7.4.14]	pti01100||pti00240	2.7.4.14	B7S454						CAM_CRCL_31874398	_GAP_||TIGR01359	_GAP_||UMP-CMP kinase family	signal anchor	0.2099	0.4661	0	0			PF00406||PF13238||PF13671	Adenylate kinase||AAA domain||AAA domain	pti:PHATRDRAFT_bd1367	hypothetical protein; K13800 UMP-CMP kinase [EC:2.7.4.- 2.7.4.14]	pti01100||pti00240	K13800	UMP-CMP kinase [EC:2.7.4.- 2.7.4.14]	Pyrimidine metabolism	2.7.4.14	B7S454	KOG3079	Uridylate kinase/adenylate kinase	Nucleotide transport and metabolism	METABOLISM					Phatrdraft1367-bd_32x35Phatr2_bd	100	Predicted protein	CAM_CRCL_31874398
628	augustus_masked-12-processed-gene-4.20-mRNA-1	Phatr3_J13682	304359	13682	modified	pti:PHATRDRAFT_13682	hypothetical protein; K02998 small subunit ribosomal protein SAe	K02998	small subunit ribosomal protein SAe	pti03010		B7G2B6						CAM_CRCL_14366769	TIGR01012	ribosomal protein S2	other localisation	0.0593	0.0227	0	0.0951	GO:0003735||GO:0005622||GO:0005840||GO:0006412	structural constituent of ribosome||intracellular||ribosome||translation	PF00318	Ribosomal protein S2	pti:PHATRDRAFT_13682	hypothetical protein; K02998 small subunit ribosomal protein SAe	pti03010	K02998	small subunit ribosomal protein SAe	Ribosome		B7G2B6	KOG0830	40S ribosomal protein SA (P40)/Laminin receptor 1	Translation, ribosomal structure and biogenesis	INFORMATION STORAGE AND PROCESSING					Phatr13682-12Phatr2	100	Predicted protein Fragment	CAM_CRCL_14366769
629	augustus_masked-12-processed-gene-2.125-mRNA-1	Phatr3_J13691	300285	13691	modified													CAM_CRCL_6213615			other localisation	0.0676	0.0242	0	0.1831	GO:0005515	protein binding	PF05739	SNARE domain									KOG3385	V-SNARE	Intracellular trafficking, secretion, and vesicular transport	CELLULAR PROCESSES AND SIGNALING					Phatr13691-12Phatr2	100	Predicted protein	CAM_CRCL_6213615
630	augustus_masked-12-processed-gene-8.93-mRNA-1	Phatr3_J13700	300292	13700	kept	pti:PHATRDRAFT_13700	hypothetical protein					B7G2T2						CAM_CRCL_6033988			mitochondrion	0.0987	0.0298	0	0.7098			PF05347||PF13232	Complex 1 protein (LYR family)||Complex1_LYR-like	pti:PHATRDRAFT_13700	hypothetical protein						B7G2T2	KOG3801	Uncharacterized conserved protein BCN92	RNA processing and modification	INFORMATION STORAGE AND PROCESSING					Phatr13700-12Phatr2	100	Predicted protein	CAM_CRCL_6033988
631	augustus_masked-12-processed-gene-2.67-mRNA-1	Phatr3_J13706	302303	13706	modified													CAM_CRCL_34127524	TIGR01752	flavodoxin	other localisation	0.22	0.0442	0	0.1127	GO:0010181||GO:0016491	FMN binding||oxidoreductase activity	PF00258	Flavodoxin																	Phatr13706-12Phatr2	100	Flavodoxin	CAM_CRCL_34127524
632	augustus_masked-12-processed-gene-6.44-mRNA-1	Phatr3_J13710	300250	13710	modified	pti:PHATRDRAFT_13710	hypothetical protein; K09919 hypothetical protein	K09919	hypothetical protein			B7G2I3						CAM_CRCL_14299741			other localisation	0.0588	0.0227	0	0.0967			PF04339	Protein of unknown function, DUF482	pti:PHATRDRAFT_13710	hypothetical protein; K09919 hypothetical protein		K09919	hypothetical protein			B7G2I3									Phatr13710-12Phatr2	100	Predicted protein Fragment	CAM_CRCL_14299741
633	augustus_masked-21-processed-gene-5.108-mRNA-1	Phatr3_J1372	303006	1372	modified	pti:PHATRDRAFT_1372	hypothetical protein					B7GA46						CAM_CRCL_32595331			other localisation	0.0629	0.0235	0	0.0896	GO:0004553||GO:0005975	hydrolase activity, hydrolyzing O-glycosyl compounds||carbohydrate metabolic process	PF00150	Cellulase (glycosyl hydrolase family 5)	pti:PHATRDRAFT_1372	hypothetical protein						B7GA46									Phatr1372-21Phatr2	100	Predicted protein Fragment	CAM_CRCL_32595331
634	augustus_masked-21-processed-gene-5.108-mRNA-1	Phatr3_J1372	303006	1372	modified	pti:PHATRDRAFT_1372	hypothetical protein					B7GA46						CAM_CRCL_32595331			other localisation	0.0629	0.0235	0	0.0896	GO:0004553||GO:0005975	hydrolase activity, hydrolyzing O-glycosyl compounds||carbohydrate metabolic process	PF00150	Cellulase (glycosyl hydrolase family 5)	pti:PHATRDRAFT_1372	hypothetical protein						B7GA46									Phatr1372-21Phatr2	100	Predicted protein Fragment	CAM_CRCL_32595331
635	maker-12-snap-gene-4.104-mRNA-1	Phatr3_J13721	306403	13721	modified	pti:PHATRDRAFT_13721	hypothetical protein					B7G2G1						CAM_CRCL_4002933			other localisation	0.0559	0.022	0	0.0953	GO:0045454	cell redox homeostasis	PF00085	Thioredoxin	pti:PHATRDRAFT_13721	hypothetical protein						B7G2G1	KOG1672	ATP binding protein	Posttranslational modification, protein turnover, chaperones	CELLULAR PROCESSES AND SIGNALING					Phatr13721-12Phatr2	100	Predicted protein Fragment	CAM_CRCL_4002933
636	augustus_masked-12-processed-gene-6.54-mRNA-1	Phatr3_J13725	300257	13725	modified	pti:PHATRDRAFT_13725	hypothetical protein					B7G2N0						CAM_CRCL_32372858	TIGR01891	amidohydrolase	other localisation	0.083	0.0271	0	0.1973	GO:0008152||GO:0016787	metabolic process||hydrolase activity	PF01546||PF07687	Peptidase family M20/M25/M40||Peptidase dimerisation domain	pti:PHATRDRAFT_13725	hypothetical protein						B7G2N0									Phatr13725-12Phatr2	95	Predicted protein Fragment	CAM_CRCL_32372858
637	augustus_masked-bd_32x35-processed-gene-1.68-mRNA-1	Phatr3_Jdraft1372	300053	1372_bd	kept	pti:PHATRDRAFT_bd1372	hypothetical protein					B7S459									other localisation	0.0575	0.023	0	0.1063					pti:PHATRDRAFT_bd1372	hypothetical protein						B7S459									Phatrdraft1372-bd_32x35Phatr2_bd	92	Predicted protein
638	augustus_masked-bd_32x35-processed-gene-0.10-mRNA-1	Phatr3_Jdraft1373	308232	1373_bd	kept	pti:PHATRDRAFT_bd1373	hypothetical protein					B7S460						CAM_CRCL_31837			other localisation	0.0742	0.0259	0	0.2632			PF00300	Histidine phosphatase superfamily (branch 1)	pti:PHATRDRAFT_bd1373	hypothetical protein						B7S460									Phatrdraft1373-bd_32x35Phatr2_bd	100	Predicted protein	CAM_CRCL_31837
639	maker-12-snap-gene-2.373-mRNA-1	Phatr3_J13741	310452	13741	modified	pti:PHATRDRAFT_13741	hypothetical protein; K05293 phosphatidylinositol glycan, class U	K05293	phosphatidylinositol glycan, class U	pti01100||pti00563		B7G1Z7						CAM_CRCL_19699			signal anchor	0.1888	0.5757	0	0	GO:0005789||GO:0006506||GO:0016021	endoplasmic reticulum membrane||GPI anchor biosynthetic process||integral component of membrane	PF06728	GPI transamidase subunit PIG-U	pti:PHATRDRAFT_13741	hypothetical protein; K05293 phosphatidylinositol glycan, class U	pti01100||pti00563	K05293	phosphatidylinositol glycan, class U	Glycosylphosphatidylinositol(GPI)-anchor biosynthesis		B7G1Z7	KOG2552	Major facilitator superfamily permease - Cdc91p	General function prediction only	POORLY CHARACTERIZED					Phatr13741-12Phatr2	100	Predicted protein Fragment	CAM_CRCL_19699
640	augustus_masked-bd_32x35-processed-gene-1.71-mRNA-1	Phatr3_Jdraft1374	310287	1374_bd	kept	pti:PHATRDRAFT_bd1374	hypothetical protein					B7S461									other localisation	0.0575	0.0224	0	0.0954			PF03638	Tesmin/TSO1-like CXC domain, cysteine-rich domain	pti:PHATRDRAFT_bd1374	hypothetical protein						B7S461	KOG1171	Metallothionein-like protein	Inorganic ion transport and metabolism	METABOLISM					Phatrdraft1374-bd_32x35Phatr2_bd	86	Predicted protein
641	augustus_masked-12-processed-gene-2.52-mRNA-1	Phatr3_J13752	308416	13752	modified	pti:PHATRDRAFT_13752	hypothetical protein					B7G1Z0	MC					CAM_CRCL_14698666			other localisation	0.1881	0.0485	0	0.1336			PF00153	Mitochondrial carrier protein	pti:PHATRDRAFT_13752	hypothetical protein						B7G1Z0	KOG0761	Mitochondrial carrier protein CGI-69	Energy production and conversion	METABOLISM					Phatr13752-12Phatr2	91	Predicted protein Fragment	CAM_CRCL_14698666
642	snap_masked-12-processed-gene-6.213-mRNA-1	Phatr3_J13757	310489	13757	modified	pti:PHATRDRAFT_13757	hypothetical protein					B7G2C7						CAM_CRCL_14774453			other localisation	0.1448	0.037	0	0.0868	GO:0033743||GO:0055114	peptide-methionine (R)-S-oxide reductase activity||oxidation-reduction process	PF01641	SelR domain	pti:PHATRDRAFT_13757	hypothetical protein						B7G2C7	KOG0856	Predicted pilin-like transcription factor	Posttranslational modification, protein turnover, chaperones	CELLULAR PROCESSES AND SIGNALING					Phatr13757-12Phatr2	100	Predicted protein Fragment	CAM_CRCL_14774453
643	augustus_masked-12-processed-gene-6.104-mRNA-1	Phatr3_J13777	300238	13777	modified	pti:PHATRDRAFT_13777	hypothetical protein; K01303 acylaminoacyl-peptidase [EC:3.4.19.1]	K01303	acylaminoacyl-peptidase [EC:3.4.19.1]		3.4.19.1	B7G2K2						CAM_CRCL_32816260			other localisation	0.0775	0.0268	0	0.0994	GO:0006508||GO:0008152||GO:0008236||GO:0016787	proteolysis||metabolic process||serine-type peptidase activity||hydrolase activity	PF00326||PF07859||PF12695||PF12697	Prolyl oligopeptidase family||alpha/beta hydrolase fold||Alpha/beta hydrolase family||Alpha/beta hydrolase family	pti:PHATRDRAFT_13777	hypothetical protein; K01303 acylaminoacyl-peptidase [EC:3.4.19.1]		K01303	acylaminoacyl-peptidase [EC:3.4.19.1]		3.4.19.1	B7G2K2	KOG2100	Dipeptidyl aminopeptidase	Posttranslational modification, protein turnover, chaperones	CELLULAR PROCESSES AND SIGNALING					contig_6933_1_2313-ChaeIllumina	42		CAM_CRCL_4009671
644	augustus_masked-12-processed-gene-8.135-mRNA-1	Phatr3_J13779	304371	13779	modified	pti:PHATRDRAFT_13779	hypothetical protein					B7G2M0						CAM_CRCL_4043939			other localisation	0.0719	0.0264	0	0.1224	GO:0005524	ATP binding	PF00004||PF13191||PF13401	ATPase family associated with various cellular activities (AAA)||AAA ATPase domain||AAA domain	pti:PHATRDRAFT_13779	hypothetical protein						B7G2M0	KOG0744	AAA+-type ATPase	Posttranslational modification, protein turnover, chaperones	CELLULAR PROCESSES AND SIGNALING					Phatr13779-12Phatr2	84	Predicted protein Fragment	CAM_CRCL_4043939
[truncated: 12,239 more rows]
[truncated: 197 more columns]
